# Supplementary material for: Rapid response of fly populations to gene dosage across development and generations
Source: Nat Commun. 2024 May 29;15:4551. doi: 10.1038/s41467-024-48960-4 (PMC11137061; doi:10.1038/s41467-024-48960-4)
Supplement: Supplementary file 4 — Supplementary Data 1 [file 41467_2024_48960_MOESM4_ESM.xlsx]

## Sheet: Recurrent loci full
Data File 2. Variants with recurrent changes across multiple populations between Generation 3 and 7.
id2	N.sig	n.up	n.down	1-1-1A_F7_1	1-1-2A_F7_1	1-1-3A_F7_1	2-1-1A_F7_1	2-1-2A_F7_1	2-2-1A_F7_1	2-2-2A_F7_1	2-3-1A_F7_1	2-3-2A_F7_1	2-4-1A_F7_1	2-4-2A_F7_1	2-5-1A_F7_1	2-5-2A_F7_1	2-6-1A_F7_1	2-6-2A_F7_1	ctrl1A_F7_1	ctrl2A_F7_1	ctrl3A_F7_1	n.covered.pair	up.minus.down	chr	pos	ref	alt	AC	AN	AD_1	AD_2	Func.refGene	Gene.refGene	gwas.pval
chr2L.420702.AAT	2	0	2	NA	NA	-0.515152	NA	0	-0.529412	NA	NA	NA	NA	NA	NA	NA	0.0142602	NA	NA	NA	0	5	-2	chr2L	420702	AATTAT	AAT	18	48	663	662	UTR3	RpLP1	0.368501
chr2L.481082.T	6	4	2	NA	-0.515152	0.515152	-0.529412	-0.0782259	0	0.0204691	NA	0.512554	0.103896	-0.0138438	0.522388	0.0210804	-0.0404478	0	0	-0.0134454	0.514027	16	2	chr2L	481082	A	T	29	74	1297	1184	intronic	ush	0.251171
chr2L.481087.G	5	3	2	NA	-0.507692	0.515152	-0.522388	0.128824	0	0.0210804	NA	0.549296	-0.100517	-0.00682012	0.522388	0.0142602	-0.0247104	-0.00702371	0	-0.0134454	0	16	1	chr2L	481087	A	G	30	74	1297	1161	intronic	ush	0.541585
chr2L.491784.T	3	3	0	0.619048	NA	-0.578947	0.0158103	0.619048	0.578947	NA	0.0363636	0.578947	-0.666667	0	0.555556	-0.0952381	0.0091954	0.0363636	0.578947	-0.619048	0.0808081	16	3	chr2L	491784	TC	T	28	74	400	510	ncRNA_exonic	lncRNA:CR46258	0.66716
chr2L.491786.A	3	3	0	0.6	NA	-0.5	0.0210526	0.529412	0.520124	NA	-0.0789474	0.467836	-0.555556	-0.0294118	0.529412	-0.111111	0.0158103	0	0.529412	-0.529412	0.0555556	16	3	chr2L	491786	G	A	28	74	400	401	ncRNA_exonic	lncRNA:CR46258	0.66716
chr2L.495599.T	3	2	1	0.0542005	0	0.0495356	0.520124	0.0331675	0.0360902	0	0.0324324	-0.012012	-0.329472	-0.0360902	-0.496732	-0.0247104	-0.0331263	-0.012012	-0.136752	0.541176	0.0261438	18	1	chr2L	495599	C	T	36	78	714	915	intronic	ush	0.975752
chr2L.503577.G	2	2	0	0.507692	-0.219512	0.00392773	0.0146958	NA	NA	NA	0	NA	0.51145	0	NA	NA	-0.00353787	-0.00375807	0	0	NA	11	2	chr2L	503577	C	G	24	60	1306	1215	intronic	ush	0.576722
chr2L.503589.T	3	2	1	0.507692	-0.609756	-0.00887455	0.00745921	NA	NA	NA	0	NA	0.507692	0.00364548	NA	NA	-0.0104587	-0.00745921	-0.00375807	0	NA	11	1	chr2L	503589	G	T	23	60	1306	1211	intronic	ush	0.42962
chr2L.503619.A	5	2	3	-0.0179614	0	-0.0153846	-0.507692	NA	-0.0712551	NA	0	NA	0.507692	0.507692	NA	NA	-0.0104587	-0.507692	-0.51145	-0.0153846	NA	12	-1	chr2L	503619	T	A	15	62	1594	932	intronic	ush	0.315073
chr2L.503627.T	5	2	3	-0.0179614	0	0	-0.507692	NA	-0.0923077	NA	0	NA	0.507692	0.51145	NA	NA	-0.0204691	-0.507692	-0.51145	0	NA	12	-1	chr2L	503627	A	T	15	62	1594	934	intronic	ush	0.315073
chr2L.503660.A	2	0	2	-0.0142602	0	-0.3991	0.0146958	-0.569697	-0.100251	0.114286	0.0634921	-0.124913	0.420541	-0.00370113	-0.0444444	NA	-0.0201734	0	0.00370113	0.0142602	-0.025641	17	-2	chr2L	503660	T	A	36	76	1338	1384	intronic	ush	0.771682
chr2L.548755.C	5	4	1	0.00303567	0.0882353	-0.00834543	-0.431169	-0.00094697	-0.0266315	-0.00838574	0.496013	-0.030303	0.09281	-0.00417973	0.589286	0.030303	-0.0569853	0.030303	-0.00594406	0.510638	0.535735	18	3	chr2L	548755	A	C	18	78	1310	569	intronic	Ets21C	0.286162
chr2L.557931.G	7	5	2	-0.655738	0.00892857	0.0588235	-0.0247253	-0.0935695	0.0275689	0.618182	0.04	0.518519	NA	0	0.571429	0.0640678	0.0575167	0.555556	-0.45098	0.528302	-0.00980392	17	3	chr2L	557931	A	G	30	76	991	1014	intronic	rempA	0.0767867
chr2L.557932.G	7	5	2	-0.655738	0.00892857	0.0682353	-0.0247253	-0.100907	0.0275689	0.618182	0.04	0.518519	NA	0	0.571429	0.0640678	0.0575167	0.555556	-0.45098	0.528302	-0.00980392	17	3	chr2L	557932	C	G	29	76	991	1013	intronic	rempA	0.0767867
chr2L.557938.A	6	5	1	-0.473435	0.00857143	0.0726496	-0.0396825	-0.0955882	-0.00234192	0.601276	0.0461216	0.488215	NA	0.030303	0.521176	-0.0876793	-0.0582209	0.548644	0	0.514205	0.00110988	17	4	chr2L	557938	T	A	31	76	1001	1076	intronic	rempA	0.0767867
chr2L.559421.T	5	4	1	0.492085	0.0277056	0.0142602	-0.0210804	-0.00662526	0.456328	0.522388	0.0126984	NA	-0.0261438	0.168213	NA	0	0	-0.512554	0.555556	NA	NA	14	3	chr2L	559421	C	T	28	68	991	948	intronic	rempA	0.698103
chr2L.572739.A	3	0	3	NA	-0.31746	NA	0.106952	-0.636364	NA	NA	NA	NA	-0.047619	NA	NA	NA	-0.525253	-0.57561	NA	NA	NA	6	-3	chr2L	572739	C	A	20	46	314	286	UTR3	Sf3b1	0.134476
chr2L.582888.C	5	2	3	-0.289474	0.189394	-0.154762	0.120448	-0.204082	-0.212766	0.00227273	0.00166297	0.254902	-0.196078	0.208333	0.204082	0	0.0424045	0.0487805	0.0416667	-0.0539452	0	18	-1	chr2L	582888	G	C	19	78	1849	259	downstream	Gsc	0.984172
chr2L.621392.G	5	4	1	-0.00723654	0.291317	NA	-0.00702371	0.0134454	0	-0.0565593	0.499109	-0.31746	0.470588	0.499109	0.512554	-0.512554	-0.00625978	NA	-0.0204691	NA	0.0134454	15	3	chr2L	621392	T	G	30	72	942	874	upstream	lectin-21Cb	0.977664
chr2L.623795.T	2	2	0	NA	0.512554	0.0565593	0.0126984	-0.0401003	NA	-0.0705882	0.499109	-0.436364	-0.0444444	0.418301	-0.0705882	NA	0.0107962	0	0.0142602	-0.106952	NA	14	2	chr2L	623795	C	T	33	70	780	852	upstream\x3bdownstream	lectin-21Ca\x3blncRNA:CR44797\x3blncRNA:CR44798	0.637098
chr2L.647540.T	2	2	0	0	-0.0808081	NA	0	0	NA	0	-0.0526316	0	NA	NA	0.5	NA	0.470588	NA	NA	NA	NA	9	2	chr2L	647540	G	T	3	56	505	174	intronic	ds	0.0514657
chr2L.648896.G	2	2	0	0.0187867	-0.0298103	-0.0134454	-0.019884	0.549296	0	-0.0247104	0.542857	-0.0480519	0.0451795	0	-0.0535117	0	0	-0.0142602	0.0603318	0.012012	0.0247104	18	2	chr2L	648896	A	G	37	78	1113	1319	intronic	ds	0.632046
chr2L.648898.A	2	2	0	0.0193237	-0.0257042	-0.0134454	-0.0204691	0.542857	0	-0.0247104	0.536232	-0.0420168	0.0261438	0	-0.0897436	0	0	-0.0142602	0.0451795	-0.0126984	0.0247104	18	2	chr2L	648898	G	A	37	78	1115	1294	intronic	ds	0.632046
chr2L.648916.C	5	2	3	0.0331675	0.00875523	-0.00702371	-0.0210804	-0.0134454	0.00723654	0.443697	0.515152	0.030303	-0.522388	0.00702371	-0.0675676	0.00702371	-0.0304762	0.0142602	-0.484848	0.030303	-0.499109	18	-1	chr2L	648916	T	C	30	78	1221	1127	intronic	ds	0.793489
chr2L.648972.A	3	3	0	-0.0123481	0.47593	-0.00682012	0	-0.0603318	0.0392558	-0.0163997	-0.0331675	-0.0761905	0.0134454	-0.00662526	0.541667	0	0.0110823	0.00682012	0.0204691	0.0381558	0.542857	18	3	chr2L	648972	T	A	39	78	1128	1292	intronic	ds	0.340623
chr2L.712504.A	5	2	3	0.030303	-0.499109	NA	-0.578947	NA	NA	-0.030303	-0.512554	-0.030303	NA	0	-0.0637959	NA	0.484034	NA	0.522388	0	NA	11	-1	chr2L	712504	G	A	14	62	825	366	ncRNA_intronic	lncRNA:CR44988	0.880197
chr2L.712511.G	7	3	4	0	-0.529412	NA	-0.459459	NA	NA	0	-0.542857	0	NA	0	-0.444075	NA	0.522388	NA	0.515152	0.499767	NA	11	-1	chr2L	712511	A	G	11	62	929	240	ncRNA_intronic	lncRNA:CR44988	0.864381
chr2L.712527.C	5	4	1	0.515152	0	NA	0	NA	NA	0.515152	0	0.515152	NA	0	0.507692	NA	-0.515152	NA	0	0	NA	11	3	chr2L	712527	G	C	7	62	1025	121	ncRNA_intronic	lncRNA:CR44988	0.131739
chr2L.740103.GGAA	4	3	1	-0.477389	-0.00723654	-0.0142602	0.492085	-0.0146958	0.0524161	0.0142602	0.0142602	NA	0.019884	-0.00702371	-0.00723654	0.567568	-0.0347209	0.00887455	0.492085	NA	-0.00702371	16	2	chr2L	740103	GA	GGAA	33	74	1212	1258	intronic	Eaat2	0.136073
chr2L.742216.A	2	0	2	0	-0.555556	-0.0444444	0.0360902	0.0261438	0	0.0201238	0.0126984	-0.0132827	0	0	NA	-0.0294118	-0.017316	-0.529412	NA	0.0134454	-0.0808081	16	-2	chr2L	742216	T	A	34	74	641	724	intronic	Eaat2	0.102554
chr2L.742217.T	2	0	2	0	-0.555556	-0.0444444	0.0360902	0.0261438	0	0.0201238	0.0126984	-0.0132827	0	0	NA	-0.0294118	-0.017316	-0.529412	NA	0.0134454	-0.0808081	16	-2	chr2L	742217	C	T	34	74	640	724	intronic	Eaat2	0.102554
chr2L.748595.A	3	2	1	0	0.484034	-0.508744	0.0247104	-0.0126984	0.589744	0.0126984	0.034188	0.0261438	0.0495356	0.0522876	-0.0261438	NA	0.029304	0.0134454	0.0134454	-0.525253	NA	16	1	chr2L	748595	T	A	31	74	640	670	intergenic	Eaat2\x3bGABA-B-R3	0.933621
chr2L.767163.G	4	3	1	0.0138438	0.484848	0.0142602	0.0138438	-0.484848	NA	-0.0193237	0.0277056	0.0138438	0.529412	NA	-0.00723654	0.549451	0	0	0	NA	-0.0142602	15	2	chr2L	767163	C	G	32	72	1218	1226	intergenic	GABA-B-R3\x3blncRNA:CR44614	0.438983
chr2L.779389.C	6	3	3	0.5	0	-0.375	0.5	0	0	0.388889	-0.166667	0	-0.461538	0	0	-0.4375	0.363636	0	NA	-0.5	0	17	0	chr2L	779389	G	C	9	76	1009	62	exonic	CG13947	0.605012
chr2L.779395.T	6	3	3	0.5	0	-0.375	0.5	0	0	0.388889	-0.166667	0	-0.461538	0	0	-0.4375	0.363636	0	NA	-0.5	0	17	0	chr2L	779395	A	T	9	76	1012	63	exonic	CG13947	0.605012
chr2L.779434.T	3	0	3	0	0	-0.384615	0	-0.4375	0	0.42381	0	0	0	0	0	-0.529412	0	0	NA	0.380952	0	17	-3	chr2L	779434	G	T	5	76	1078	46	exonic	CG13947	0.301491
chr2L.779440.C	2	0	2	0	0	0	0	-0.352941	0	0.428571	0	0	0	0	0	-0.4	0	0	NA	0.285714	0	17	-2	chr2L	779440	G	C	4	76	1109	27	exonic	CG13947	0.347733
chr2L.779441.G	2	0	2	0	0	0	0	-0.352941	0	0.428571	0	0	0	0	0	-0.4	0	0	NA	0.272727	0	17	-2	chr2L	779441	T	G	4	76	1107	27	exonic	CG13947	0.347733
chr2L.799832.C	7	5	2	0.0142602	-0.0261438	0.529412	0.490472	0.171123	0.484034	0.529412	0.00723654	0.00702371	0.387253	-0.456328	-0.477389	-0.0142602	-0.0177778	0.0261438	0.00702371	-0.0565593	0.00702371	18	3	chr2L	799832	G	C	33	78	1226	1214	upstream	lncRNA:CR45259	0.566649
chr2L.799884.T	3	2	1	0.019884	0.518993	-0.0193237	0.00643863	-0.0142602	-0.0495356	0.0187867	0.0142602	0.0138438	-0.0745921	0.0495356	0.0603318	-0.00702371	-0.0273691	-0.529412	-0.522388	0.394277	0.0341443	18	1	chr2L	799884	C	T	36	78	1174	1323	ncRNA_exonic	lncRNA:CR45259	0.92786
chr2L.807256.T	2	2	0	0.741259	NA	0.7	-0.75	-0.123077	0.7	0.666667	NA	NA	0	0	NA	NA	0.772727	-0.666667	-0.7	NA	NA	11	2	chr2L	807256	TCCTGAG	T	15	62	246	280	intergenic	lncRNA:CR45259\x3bNnf1b	NA
chr2L.849764.T	4	4	0	0.0588235	0.529412	0.00619195	NA	0.470588	0	0.0588235	0	0.0112045	0	-0.0588235	0.470588	-0.0588235	0.0134454	-0.529412	-0.0769231	0.0112045	0.470588	17	4	chr2L	849764	A	T	10	76	627	311	intronic	drongo	0.410325
chr2L.860727.C	5	3	2	0.60303	0	0	0.6	0.619048	0.6	-0.111111	0.03125	-0.1	0.5	-0.555556	0	0.6	-0.724138	0.0952381	0	-0.529412	-0.0401003	18	1	chr2L	860727	T	C	18	78	461	369	intronic	CG13950	0.517109
chr2L.877094.C	3	3	0	-0.398268	0.00723654	0	0.522388	-0.00723654	NA	NA	NA	NA	NA	NA	NA	0.00702371	-0.0142602	NA	0.499109	NA	0.536232	9	3	chr2L	877094	G	C	20	58	838	703	upstream\x3bdownstream	ninaA\x3bCG15824\x3bPNUTS	0.98375
chr2L.877101.G	6	2	4	-0.190476	-0.00745921	0	0.515152	-0.499767	NA	NA	NA	NA	NA	0	-0.414634	-0.477389	-0.507003	NA	0.030303	0	0.529412	12	-2	chr2L	877101	T	G	14	64	1058	506	upstream\x3bdownstream	ninaA\x3bCG15824\x3bPNUTS	0.0653282
chr2L.877106.T	6	2	4	-0.190476	0	0	0.515152	-0.515152	NA	NA	NA	NA	NA	0	-0.414634	-0.507692	-0.522388	NA	0	0	0.522388	12	-2	chr2L	877106	G	T	14	64	1058	496	upstream\x3bdownstream	ninaA\x3bCG15824\x3bPNUTS	0.0653282
chr2L.877120.G	7	5	2	0.604555	-0.00702371	0.0588235	0.463565	0.0142602	NA	NA	NA	NA	NA	-0.0705882	0.531165	-0.484848	-0.0464923	NA	-0.512554	0.555556	0.470588	12	3	chr2L	877120	C	G	22	64	858	758	upstream\x3bdownstream	ninaA\x3bCG15824\x3bPNUTS	0.279039
chr2L.881615.T	2	0	2	0.0233918	0.496732	-0.555556	0.6	-0.555556	0.0233918	0	0.0233918	-0.555556	0	-0.355556	-0.0233918	0.0210526	0.0210526	0	0.578947	-0.0588235	-0.555556	18	-2	chr2L	881615	A	T	28	78	424	470	intronic	CG15824	0.768595
chr2L.881620.G	2	2	0	0.496732	0.0588235	-0.0588235	0.0588235	-0.030303	0	0.555556	0.496732	0	0	-0.0588235	-0.496732	0.496732	0.520124	0	0	0	-0.0588235	18	2	chr2L	881620	A	G	8	78	576	101	intronic	CG15824	0.0657447
chr2L.882006.G	5	4	1	0.0588235	0.529412	-0.0588235	0	0	NA	-0.0261438	0.515152	0.484034	0	0.529412	0	0.0134454	0	0.0588235	-0.529412	-0.0588235	-0.111111	17	3	chr2L	882006	A	G	20	76	701	395	intronic	CG15824	0.0815718
chr2L.882610.TA	5	2	3	0.022176	NA	-0.012012	0.585366	-0.0990991	0.555556	-0.106952	0	-0.555556	0.0571429	-0.619048	-0.555556	0.0261438	0	-0.171053	-0.0233918	0	0.0233918	17	-1	chr2L	882610	T	TA	34	76	610	784	intronic	CG15824	0.431227
chr2L.882614.A	5	2	3	0.0210526	NA	-0.012012	0.487179	-0.04662	0.567568	-0.100132	0	-0.555556	0.0444444	-0.6	-0.508744	0.0247104	0	-0.171053	0	0	0.0233918	17	-1	chr2L	882614	AT	A	34	76	613	787	intronic	CG15824	0.431227
chr2L.882627.G	2	2	0	0	NA	-0.0126984	-0.105263	0.215385	-0.0990991	0.456456	0.0113798	0.0444444	-0.0126984	0.560224	0.106952	0.0360902	-0.00808081	0.578947	0.555556	0.0233918	0.0522876	17	2	chr2L	882627	GC	G	35	76	615	811	intronic	CG15824	0.437748
chr2L.887897.C	3	1	2	-0.0468864	0.0381558	-0.520124	-0.0126984	0.034188	0.034188	0	-0.0113798	0.0107962	-0.0381558	-0.609756	0.555556	0.0360902	-0.0672269	0	0	0.508744	0.0247104	18	-1	chr2L	887897	G	C	35	78	694	901	intergenic	CG15824\x3blncRNA:CR45348	0.396235
chr2L.902048.A	8	6	2	-0.499109	NA	0.0331675	0.0142602	NA	-0.529412	0.529412	0.592338	0.444444	-0.00745921	-0.00702371	0	0.529412	-0.0165072	NA	0.429156	0.537037	0.0524324	15	4	chr2L	902048	G	A	28	72	1037	946	ncRNA_exonic	scaRNA:MeU1:95C-A24	0.133707
chr2L.908158.AACAATCCGAC	5	2	3	-0.0588235	0.5	-0.32	0	0	NA	0	0.307692	0	-0.32	-0.201426	NA	NA	0.0424242	-0.0588235	-0.313725	-0.0588235	0	15	-1	chr2L	908158	AAC	AACAATCCGAC	12	72	1146	339	intergenic	lncRNA:CR45261\x3blncRNA:CR44061	0.744978
chr2L.908161.A	5	4	1	0.431746	-0.5	0.174837	-0.0134454	0	NA	0.0232198	-0.150419	0.468954	0.19969	0.351852	NA	NA	-0.05	0.468954	0.170921	0.484034	0	15	3	chr2L	908161	C	A	27	72	995	527	intergenic	lncRNA:CR45261\x3blncRNA:CR44061	0.183655
chr2L.913285.C	6	3	3	NA	-0.470588	NA	0.526316	0.529412	-0.529412	0	0	0.0588235	NA	0	-0.0588235	-0.5	0	-0.0588235	0	0.515152	NA	14	0	chr2L	913285	T	C	8	70	663	150	ncRNA_exonic	lncRNA:CR44061	0.894447
chr2L.935439.C	3	2	1	0.454545	0.458333	0.176923	-0.423077	0	0.413793	-0.0401003	0.454545	-0.44	-0.531773	0	0	-0.07	-0.466667	0	0	0	0.478261	18	1	chr2L	935439	CT	C	17	78	589	202	intronic	CG4341	0.942973
chr2L.944137.T	3	1	2	0.00166667	-0.037037	0.037037	0.0037037	0	-0.0434783	0	0.429304	0.0333333	NA	NA	-0.402381	0	0.05	0	NA	-0.439024	0.370986	15	-1	chr2L	944137	A	T	4	70	1141	99	intronic	CG4341	0.356234
chr2L.946586.G	3	2	1	0.578947	0	0.555556	NA	0.619048	0	NA	0.6	-0.529412	0.6	0	-0.0444444	NA	-0.0190476	0.555556	-0.555556	NA	-0.555556	14	1	chr2L	946586	T	G	19	70	416	306	intronic	CG4341	0.892252
chr2L.946588.A	3	2	1	0.578947	0	0.555556	NA	0.619048	0	NA	0.6	-0.529412	0.6	0	-0.0444444	NA	-0.0190476	0.555556	-0.555556	NA	-0.555556	14	1	chr2L	946588	G	A	19	70	416	306	intronic	CG4341	0.892252
chr2L.946592.G	2	2	0	0.578947	-0.496732	0.555556	NA	0.6	0	NA	0.578947	-0.030303	0.6	0	-0.541176	NA	-0.0190476	0.555556	-0.0588235	NA	-0.555556	14	2	chr2L	946592	C	G	15	70	464	244	intronic	CG4341	0.488514
chr2L.954268.A	2	0	2	-0.0277393	-0.0299071	-0.0583252	-0.00050005	0.0101312	-0.00542547	0.0115798	-0.0659341	-0.0112204	0.0145455	0.000231267	-0.0218449	-0.412066	0.0608331	0.0196973	-0.515152	-0.00581906	0.00914808	18	-2	chr2L	954268	T	A	39	78	1830	2092	intronic	CG4341	NA
chr2L.954279.G	2	0	2	-0.00950217	-0.0251546	-0.059228	-0.505253	0.00465929	-0.00090009	0.00709886	-0.0588235	-0.016476	0.0831305	0.00537634	-0.0116831	-0.402486	0.0532292	0.0153846	0	-0.0106491	0.00952381	18	-2	chr2L	954279	A	G	37	78	1920	1973	intronic	CG4341	0.519801
chr2L.957270.C	6	3	3	0.0134454	0	0.542857	-0.0142602	-0.529412	0.542857	-0.470588	-0.0142602	-0.0277056	0.0588235	0.0142602	-0.0142602	-0.438503	-0.0261438	0.0277056	-0.542857	-0.418301	0.473684	18	0	chr2L	957270	T	C	27	78	662	644	intronic	CG4341	0.0509877
chr2L.957271.C	5	2	3	-0.0134454	-0.0588235	0.529412	0	-0.470588	0.529412	-0.470588	-0.0142602	-0.0277056	-0.0588235	0	0	-0.529412	-0.0247104	0.0277056	-0.529412	-0.555556	0.362573	18	-1	chr2L	957271	T	C	27	78	662	649	intronic	CG4341	0.0509877
chr2L.957272.C	4	2	2	0	-0.111111	0.542857	0	-0.470588	0.542857	-0.418301	-0.0277056	-0.0134454	0	-0.0142602	0.0134454	-0.529412	-0.034188	0.0261438	-0.529412	-0.567568	0.315789	18	0	chr2L	957272	G	C	28	78	662	673	intronic	CG4341	0.0089558
chr2L.959511.G	2	2	0	NA	0	0	NA	0	NA	0.529412	0	NA	NA	NA	0	NA	0.147692	0	NA	NA	0.5	9	2	chr2L	959511	A	G	9	56	887	231	intergenic	CG4341\x3blncRNA:CR44801	0.0143945
chr2L.968306.G	4	2	2	0.0475543	-0.021645	NA	0.591837	-0.0744681	0	0.565217	-0.0484496	-0.0110742	0.00816327	NA	-0.583333	-0.0707851	-0.00886525	-0.061828	-0.369565	0	0.0400641	16	0	chr2L	968306	GTGGGC	G	28	72	867	807	intergenic	CG4341\x3blncRNA:CR44801	0.96683
chr2L.968307.G	3	1	2	0	0	NA	-0.52381	0	0	0	0	0	0	NA	0	0	0	0	-0.310345	0.59375	0	16	-1	chr2L	968307	T	G	3	72	798	69	intergenic	CG4341\x3blncRNA:CR44801	0.84232
chr2L.968325.G	3	3	0	0.5	0	NA	0	0	0.5	0.0238095	0	0	0	NA	0	0	0.0243902	0	0	0.435484	0	16	3	chr2L	968325	A	G	4	72	1428	145	intergenic	CG4341\x3blncRNA:CR44801	0.247751
chr2L.974655.C	3	2	1	0.0384615	-0.0416667	-0.452557	0	0.373016	0	0	0	0	0.0769231	0	0.428571	0.0873016	0.406977	-0.415058	0.428571	0	-0.05	18	1	chr2L	974655	G	C	8	78	1238	208	intergenic	CG4341\x3blncRNA:CR44801	0.153691
chr2L.974753.A	2	2	0	NA	0	0.529412	0	NA	0	NA	NA	NA	-0.0588235	NA	NA	NA	-0.0281513	0.111111	0.030303	0.529412	NA	9	2	chr2L	974753	G	A	13	56	671	335	intergenic	CG4341\x3blncRNA:CR44801	0.342248
chr2L.974759.G	2	2	0	NA	0	0.529412	0	NA	0	NA	NA	NA	0	NA	NA	NA	-0.0138438	0	0	0.529412	NA	9	2	chr2L	974759	T	G	13	56	670	320	intergenic	CG4341\x3blncRNA:CR44801	0.342248
chr2L.1009781.TGG	3	1	2	-0.0138438	NA	0.499109	0.0896359	NA	-0.484848	-0.00702371	-0.0142602	NA	NA	NA	-0.484848	-0.0138438	-0.019884	NA	NA	NA	NA	9	-1	chr2L	1009781	TG	TGG	25	58	870	862	UTR3	IA-2	0.61909
chr2L.1009812.C	3	3	0	-0.00702371	NA	0.00682012	0.548644	NA	0.0142602	0.492085	0.484848	NA	NA	NA	0.0142602	-0.0217195	-0.0142602	NA	NA	NA	NA	9	3	chr2L	1009812	A	C	25	58	869	833	UTR3	IA-2	0.431578
chr2L.1019043.C	3	1	2	0	-0.529412	0	0.483871	0	-0.515152	0	0	0	NA	0	0	0	0	0	0	0	-0.529412	17	-1	chr2L	1019043	T	C	6	76	681	170	intronic	IA-2	0.911637
chr2L.1021675.A	3	1	2	0.188275	-0.452934	-0.15575	-0.0037037	0.0229659	0.0608447	-0.0249656	0.026584	-0.187236	0.441388	0.117454	0.0359798	0.0147059	-0.0222965	-0.547462	0.0190665	0.00449775	0.039072	18	-1	chr2L	1021675	C	A	34	78	2024	2111	ncRNA_exonic	asRNA:CR46486	0.946546
chr2L.1021691.ACC	4	3	1	-0.125747	-0.0477953	0.0765036	-0.00623053	0.0364722	-0.00964265	0.156463	-0.0510388	0.458333	0.0626706	-0.114826	0.356522	0.0436193	-0.00474208	0.0312948	-0.458333	0.330435	-0.0100761	18	2	chr2L	1021691	A	ACC	36	78	2563	1585	ncRNA_exonic	asRNA:CR46486	0.251549
chr2L.1024651.T	2	2	0	-0.00702371	-0.0843535	0.0444542	-0.0691181	-0.0210804	0.134755	0.522388	-0.0541296	0.0297574	0.00295483	0.184874	-0.0410866	-0.0127614	0.0134615	0.0912483	0.528837	0.107071	-0.0193585	18	2	chr2L	1024651	G	T	37	78	1413	1996	ncRNA_exonic	asRNA:CR46486	0.519763
chr2L.1027855.A	2	2	0	0.00838574	-0.034188	-0.0113798	-0.022176	0.0331675	0.012012	NA	0.113976	0.0313357	0.0571429	-0.0761905	0.53092	0.0261438	0.00286225	0.034188	0.529412	0.0261438	-0.0401003	17	2	chr2L	1027855	C	A	36	76	760	985	ncRNA_exonic	asRNA:CR46486	0.966625
chr2L.1027898.A	2	2	0	-0.160847	0.0113798	0.0705882	-0.0603318	0.0524161	0.0247104	NA	-0.00682012	0.0277056	0	0.542857	-0.0896359	-0.0134454	0.119298	0.542857	-0.0966596	0.0495356	0.431746	17	2	chr2L	1027898	T	A	34	76	767	908	ncRNA_exonic	asRNA:CR46486	0.948782
chr2L.1028563.T	6	5	1	0.496732	NA	0.517241	NA	-0.0306513	NA	0.0363636	0.505693	-0.0233918	0.561404	NA	NA	-0.529412	-0.0516129	NA	0.029584	0.517448	0.00198413	12	4	chr2L	1028563	A	T	25	64	713	780	ncRNA_exonic	asRNA:CR46486	0.482056
chr2L.1028571.T	7	4	3	0.529412	NA	0.517241	NA	-0.541126	NA	0.496732	0.557377	-0.00716846	0	NA	NA	-0.030303	-0.0327869	NA	-0.537698	0.576271	-0.494748	12	1	chr2L	1028571	G	T	17	64	883	554	ncRNA_exonic	asRNA:CR46486	0.264017
chr2L.1028620.G	7	5	2	0	-0.140351	0.580645	NA	-0.5	NA	NA	0.548387	NA	0.5	NA	NA	0.529412	0.0150924	-0.636364	-0.0360447	0.5	NA	11	3	chr2L	1028620	C	G	17	60	830	568	ncRNA_exonic	asRNA:CR46486	0.0171847
chr2L.1028626.G	7	5	2	0	-0.140351	0.580645	NA	-0.5	NA	NA	0.548387	NA	0.508475	NA	NA	0.529412	0.00697115	-0.636364	-0.0438596	0.508475	NA	11	3	chr2L	1028626	A	G	18	60	804	612	ncRNA_exonic	asRNA:CR46486	0.0643521
chr2L.1029847.TCA	4	2	2	0	0.244275	0.375	0	0.0588235	NA	0.0588235	0	0.0355105	0.244275	0	0	0	0.0150987	0	0.0588235	-0.390244	-0.45098	17	0	chr2L	1029847	TCACA	TCA	11	76	1340	354	intronic	IA-2	0.95892
chr2L.1029849.T	3	3	0	0.515152	0.346939	0.289003	0.522388	0	NA	0	0	-0.0969388	-0.153061	-0.0588235	0	0	-0.0246154	0	0	0.182473	-0.321429	17	3	chr2L	1029849	A	T	17	76	901	471	intronic	IA-2	0.685499
chr2L.1053996.C	3	3	0	0.066899	-0.0634921	0	-0.0444444	0.0421885	0.0542005	0.0190476	0.627907	0.0444444	-0.0261438	-0.0113798	0.542857	0.0126984	-0.0478632	-0.0468864	-0.0200125	0.567568	-0.0308087	18	3	chr2L	1053996	G	C	36	78	657	957	intronic	S	0.2859
chr2L.1089455.CA	2	2	0	-0.0126984	0	0.169412	0.542857	NA	-0.0883117	0.542857	NA	NA	0.529412	NA	NA	NA	0	0.542857	-0.529412	0.529412	-0.555556	12	2	chr2L	1089455	C	CA	21	62	516	514	intronic	CG4629	0.221898
chr2L.1089456.A	2	2	0	0	0	0.166667	0.5	NA	-0.1	0.5	NA	NA	0.5	NA	NA	NA	0	0.5	-0.5	0.5	-0.5	12	2	chr2L	1089456	G	A	21	62	516	384	intronic	CG4629	0.221898
chr2L.1090972.A	2	2	0	0.6	0.714286	0.6	NA	0	-0.0363636	0.636364	0.666667	0.833333	0	-0.6	0.555556	-0.6	-0.0923077	0.6	-0.030303	0.6	0	17	2	chr2L	1090972	T	A	23	76	283	258	intronic	CG4629	0.0790322
chr2L.1098760.T	2	0	2	-0.144279	0	-0.515152	0	NA	0	NA	0.555556	-0.529412	-0.555556	NA	0	NA	-0.0331675	0.555556	NA	NA	-0.515152	12	-2	chr2L	1098760	G	T	18	62	619	474	intronic	CG4629	0.226802
chr2L.1098767.T	3	1	2	-0.137255	0	-0.529412	0	NA	0	NA	0.555556	-0.529412	-0.555556	NA	0	NA	-0.0381558	0.6	NA	NA	-0.515152	12	-1	chr2L	1098767	A	T	18	62	619	477	intronic	CG4629	0.226802
chr2L.1125080.A	3	2	1	0.012012	0.0603318	-0.209524	0.0126984	-0.0233918	-0.59335	0.0571429	0.0324324	0.470588	0	0.0126984	0	0.0134454	-0.0478632	-0.0134454	0.542857	0.496732	-0.0360902	18	1	chr2L	1125080	T	A	35	78	687	867	intronic	Pino	0.598173
chr2L.1135026.gca	2	2	0	-0.142857	-0.0119048	0.142857	0	0	-0.2	-0.0714286	0.833333	0	0.00641026	-0.208333	-0.166667	0	0.882353	0.0769231	-0.0833333	-0.0659341	0.181818	18	2	chr2L	1135026	gcatcaccagcagcagcagctcca	gca	8	78	421	267	exonic	CG4577	0.470463
chr2L.1136480.G	4	4	0	0.030303	-0.15873	-0.122762	0.047619	0.0979021	-0.0324324	0.034188	0.0637959	-0.177778	-0.0571429	0.692308	0.0342246	0.578947	0.0969697	0.147126	0.636364	0.555556	0.018315	18	4	chr2L	1136480	T	G	35	78	538	719	intronic	CG4577	0.435631
chr2L.1136489.T	4	4	0	0	-0.145658	-0.106952	0.0621118	0.0718778	-0.0210526	0.0444444	0.0896359	-0.133333	-0.0634921	0.714286	0.0207792	0.6	0.0779221	0.114286	0.714286	0.555556	-0.0102564	18	4	chr2L	1136489	A	T	35	78	550	724	intronic	CG4577	0.435631
chr2L.1136493.A	4	4	0	0	-0.145658	-0.109317	0.0401338	0.0634921	-0.0324324	0.0210526	0.0761905	-0.15	-0.0634921	0.714286	0.0285714	0.6	0.0877743	0.0923077	0.655462	0.555556	-0.0352564	18	4	chr2L	1136493	T	A	35	78	550	735	intronic	CG4577	0.435631
chr2L.1136568.C	6	3	3	NA	0.0588235	0.529412	NA	-0.479638	-0.0360902	-0.0210526	0.0705882	0.0588235	0.555556	NA	0.54717	-0.578947	-0.571429	-0.04	NA	-0.0637959	NA	13	0	chr2L	1136568	T	C	21	68	571	534	intronic	CG4577	0.983933
chr2L.1136582.T	3	2	1	NA	-0.2	-0.015015	NA	0.0363248	0.542857	0.5	-0.5	-0.273684	0.0277778	NA	0.00909091	0.0292398	0.109091	0.211538	NA	0.0294118	NA	13	1	chr2L	1136582	A	T	29	68	689	429	intronic	CG4577	0.451532
chr2L.1145041.G	3	2	1	0.00787402	0.000650142	0.30517	0	0	0	0.00934579	0	0.28431	0	0	0	0.00854701	0.00787402	0	-0.277014	-0.000798786	0.00847458	18	1	chr2L	1145041	C	G	3	78	4642	121	intronic	MFS3	0.332915
chr2L.1145524.C	2	2	0	0.0277778	0.222222	0.0588235	0.232558	0.228586	0.211538	0.285714	0.232558	0	0	0	0	0	0	0	0	0	0	18	2	chr2L	1145524	A	C	6	78	1634	72	exonic	MFS3	0.0645237
chr2L.1147627.A	5	4	1	0.542857	-0.0142602	-0.0193237	0.0142602	0.0134454	0.0130639	-0.0331675	-0.0134454	0.470588	-0.00702371	0.515152	NA	0.470588	-0.0296516	-0.3099	-0.513514	0.160689	0.112755	17	3	chr2L	1147627	G	A	32	76	1093	1050	upstream\x3bdownstream	l10685\x3bMFS3	0.0244264
chr2L.1178606.A	3	2	1	0.0848485	NA	NA	-0.019884	-0.0935065	0.00682012	0.00682012	0.384962	-0.00702371	-0.484848	NA	0.00723654	0.364493	-0.00643863	NA	0.529412	0.0277056	0.515152	14	1	chr2L	1178606	C	A	33	70	1051	1103	intronic	CG4896	0.767627
chr2L.1190247.G	5	1	4	0.0134454	-0.512554	0.522388	-0.0692641	0	0.00370113	-0.0134454	0.0134454	-0.0233918	-0.522388	-0.00702371	0.0126984	-0.00458979	-0.0850498	-0.522388	-0.0134454	-0.329697	-0.0261438	18	-3	chr2L	1190247	A	G	33	78	963	1096	intronic	CG5001	0.468558
chr2L.1190249.gGGAATggaatggaatgga	11	7	4	0	0.515152	0.507692	-0.426667	0	0.00381634	0.507692	0.515152	-0.432432	-0.515152	0.507463	0	0	0.0974359	-0.507692	0	0.515152	0.507692	18	3	chr2L	1190249	gggaatggaatgga	gGGAATggaatggaatgga	20	78	1246	720	intronic	CG5001	0.598202
chr2L.1194492.A	4	3	1	0.529412	0.555556	-0.529412	0.040404	0.0126984	-0.515152	0.555556	-0.0126984	0.536232	NA	-0.315152	0	0.529412	0.0389395	0	-0.040404	-0.515152	0.113976	17	2	chr2L	1194492	G	A	25	76	807	670	intronic	CG5001	0.439051
chr2L.1194500.AT	4	3	1	0.529412	0.555556	-0.529412	0.0478632	0.0126984	-0.515152	0.555556	0.00682012	0.542857	NA	-0.507692	0	0.529412	0.026534	0	-0.0524161	-0.529412	0.0776119	17	2	chr2L	1194500	A	AT	24	76	807	665	intronic	CG5001	0.390861
chr2L.1194526.G	3	2	1	0.522388	0.470588	-0.529412	-0.456328	0	-0.529412	-0.00904977	0.477408	0.484034	NA	-0.515152	-0.0909091	0.529412	0.0326797	0	-0.0261438	0	-0.40404	17	1	chr2L	1194526	A	G	23	76	790	679	intronic	CG5001	0.266418
chr2L.1194558.T	4	1	3	NA	-0.555556	NA	-0.515152	0.030303	-0.0294118	-0.538462	-0.0331675	-0.0261438	-0.0210526	NA	-0.272727	NA	0.0223602	NA	-0.00702371	0.496732	-0.522388	13	-2	chr2L	1194558	A	T	24	66	781	636	intronic	CG5001	0.118011
chr2L.1194571.G	3	1	2	NA	-0.578947	NA	0.0142602	0.0142602	0.303922	-0.538462	-0.0261438	-0.0331675	-0.0666667	NA	0	NA	0.0351967	NA	0.492085	0.0495356	-0.522388	13	-1	chr2L	1194571	T	G	29	66	703	736	intronic	CG5001	0.0137489
chr2L.1195239.C	5	2	3	-0.388994	NA	-0.72	NA	-0.140678	0.235561	NA	0.725806	0.0918473	-0.171053	0.536232	0.00460931	0.125965	-0.0375	-0.553191	-0.215686	-0.0753989	0.0909091	15	-1	chr2L	1195239	CA	C	31	72	1113	1226	intronic	CG5001	0.429746
chr2L.1195240.C	4	1	3	-0.16129	NA	0.522727	NA	0	-0.428571	NA	-0.527778	0	0.666667	-0.381127	0	0	0	0.402357	0.310345	0	-0.2	15	-2	chr2L	1195240	A	C	11	72	943	185	intronic	CG5001	0.212839
chr2L.1195241.C	5	2	3	-0.397653	NA	-0.702128	NA	-0.128868	0.245739	NA	0.696429	0.0909517	-0.407534	0.537313	0	0.104545	-0.0237545	-0.531915	-0.209653	-0.0699301	0.0883291	15	-1	chr2L	1195241	T	C	29	72	1127	1100	intronic	CG5001	0.67845
chr2L.1195256.T	5	4	1	0.601233	NA	0.0332493	NA	-0.0225806	0.579247	NA	0.690834	0.0749129	-0.376667	-0.0228105	-0.0447761	0.150671	-0.0264823	-0.00275808	-0.694678	0.117905	0.626866	15	3	chr2L	1195256	G	T	27	72	1158	1198	intronic	CG5001	0.0653412
chr2L.1195278.A	5	4	1	0.0771982	-0.164614	0.0627943	-0.0841222	0.110728	0.545455	-0.0228571	0.0837785	0.580247	-0.56	-0.126313	0.0368611	0.6875	0.0177778	-0.0117424	-0.609756	-0.0177485	0.575758	18	3	chr2L	1195278	G	A	33	78	1189	1288	intronic	CG5001	0.471172
chr2L.1195285.C	5	4	1	0.0766129	-0.164614	0.0534066	-0.075037	0.108454	0.558824	-0.0166197	0.0916687	0.567184	-0.565789	-0.118192	0.0432264	0.6875	0.0173035	-0.0215213	-0.609756	-0.0177485	0.58209	18	3	chr2L	1195285	G	C	33	78	1191	1307	intronic	CG5001	0.471172
chr2L.1195306.A	3	2	1	0.10901	-0.0234694	-0.068045	-0.117846	0.08125	0.691176	0.031483	0.128378	0.0239623	-0.688312	-0.0954969	0.0458272	0.318277	-0.00189934	-0.00912779	-0.100629	0.0976202	0.214434	18	1	chr2L	1195306	G	A	37	78	901	1700	intronic	CG5001	0.343382
chr2L.1195341.A	2	2	0	0.0476565	-0.0533333	-0.0362319	-0.135784	-0.0398185	0.720497	0.0645425	0.113782	0.00493359	0.0450216	-0.00839054	-0.0785714	0.131246	-0.0232558	0.0505151	-0.12013	0.696429	0.254648	18	2	chr2L	1195341	C	A	37	78	860	1807	intronic	CG5001	0.71002
chr2L.1208720.T	5	3	2	-0.376315	0.522388	0.548644	0	-0.0588235	0.0588235	NA	-0.496732	0.151515	0.0223881	NA	NA	NA	-0.0204691	-0.448869	0	-0.040404	0.515152	14	1	chr2L	1208720	A	T	21	66	940	751	intergenic	CG14342\x3blncRNA:CR45346	0.357572
chr2L.1208739.T	5	3	2	0.067497	0.529412	0.0571429	0.00745921	0	0.0588235	NA	-0.555556	-0.242424	0.46252	NA	NA	NA	-0.00662526	-0.448869	0	-0.0331675	0.515152	14	1	chr2L	1208739	A	T	21	66	914	787	intergenic	CG14342\x3blncRNA:CR45346	0.505021
chr2L.1218456.G	2	2	0	0.0944778	0.214685	0.0126998	0.0643116	0.0184827	0.0245614	0.027198	0.185977	0.0147816	-0.182571	0.00510739	0.115909	-0.0424675	-0.030303	-0.00707965	-0.0928709	0.0821053	0.616151	18	2	chr2L	1218456	C	G	38	78	1508	2171	upstream	CG42329\x3blncRNA:CR43263	0.244908
chr2L.1227622.A	3	1	2	0	0.0351648	NA	0.0153846	0	0	0.507692	-0.0588235	-0.507692	0	0.0153846	NA	0.0153846	-0.0561172	NA	0.00375807	-0.499767	0.0153846	15	-1	chr2L	1227622	G	A	14	72	1772	770	intronic	CG42329	0.978032
chr2L.1227651.G	8	6	2	0.00734661	0.0561172	NA	0.529412	0.529412	0.00702371	0.51145	-0.525253	-0.51145	0.484848	0.536232	NA	0.492085	-0.0604317	NA	0.00734661	-0.00723654	0.0138438	15	4	chr2L	1227651	A	G	28	72	1375	1244	intronic	CG42329	0.470305
chr2L.1227671.T	4	3	1	0.0109377	0.0478632	NA	0.522388	0.0261438	0.0138438	0.452627	-0.0495356	-0.515152	-0.0204691	0.0210804	NA	-0.0142602	-0.0637681	NA	0	0.499767	0.0138438	15	2	chr2L	1227671	C	T	32	72	1317	1315	intronic	CG42329	0.779893
chr2L.1276871.TAAAAA	2	2	0	0.0210804	NA	0.00723654	0.00723654	0	0.0261438	0.0204691	0.522388	0.0142602	0.542857	-0.0134454	0.456328	NA	-0.0322321	NA	-0.0277056	0.0277056	NA	14	2	chr2L	1276871	TAAAAAA	TAAAAA	30	70	1016	1088	intronic	robo3	0.190078
chr2L.1276893.G	5	2	3	-0.00682012	NA	0.00682012	-0.00702371	0.512554	-0.499109	-0.484848	-0.106952	0.0138438	-0.115942	0	NA	NA	0.00135057	-0.769697	0.505929	-0.529412	NA	14	-1	chr2L	1276893	C	G	28	68	1054	1050	intronic	robo3	0.14078
chr2L.1276896.G	5	2	3	-0.00662526	NA	0.00682012	-0.00682012	0.542857	-0.522388	-0.522388	-0.113976	0.0138438	-0.115942	-0.00662526	NA	NA	-0.0182718	-0.8	0.542857	-0.522388	NA	14	-1	chr2L	1276896	A	G	28	68	1053	1051	intronic	robo3	0.14078
chr2L.1276901.G	5	2	3	0	NA	-0.00662526	-0.00662526	0.549296	-0.522388	-0.522388	-0.130435	0.0138438	-0.130435	-0.00643863	NA	NA	-0.0173035	-0.833333	0.549296	-0.522388	NA	14	-1	chr2L	1276901	A	G	28	68	1053	1076	intronic	robo3	0.14078
chr2L.1277240.CGTT	7	4	3	0.578947	-0.0210526	0.555556	0.0210526	-0.0495356	0	0.636364	0.0233918	0.6	-0.6	0	0.529412	-0.555556	0.017316	-0.555556	0.6	-0.666667	-0.6	18	1	chr2L	1277240	C	CGTT	24	78	506	392	intronic	robo3	0.923978
chr2L.1277241.G	4	2	2	0	0	0	0	0	-0.0294118	0	0	-0.0588235	0	-0.0261438	-0.529412	0.555556	0	0.529412	-0.555556	0	0.470588	18	0	chr2L	1277241	T	G	9	78	809	83	intronic	robo3	0.718185
chr2L.1277246.TTTCTTCT	5	3	2	0.55	-0.0210526	0.555556	0.0210526	-0.0495356	0.0522876	0.636364	0	0.6	-0.578947	0	0.496732	-0.496732	0.0454545	-0.496732	0.541176	-0.666667	-0.541176	18	1	chr2L	1277246	TTTCT	TTTCTTCT	24	78	501	400	intronic	robo3	0.923978
chr2L.1306303.C	3	0	3	NA	0	-0.5	-0.5	NA	NA	NA	NA	0	NA	0	NA	NA	-0.456328	NA	0	NA	-0.5	8	-3	chr2L	1306303	G	C	7	58	597	169	intergenic	robo3\x3ba5	0.224058
chr2L.1306668.A	2	2	0	0.0134454	0.529412	-0.55	0.012012	-0.0261438	0.0134454	0.0261438	0.0247104	0	NA	0.470588	0.555556	0.53092	-0.0181509	0	-0.0261438	0.0247104	0.589744	17	2	chr2L	1306668	T	A	31	76	674	754	intergenic	robo3\x3ba5	0.395367
chr2L.1306725.A	3	1	2	0	0	-0.444444	0	0	0	0	0	0	0	0	0	0	0	0	0	0	0	18	-1	chr2L	1306725	G	A	1	78	1540	16	intergenic	robo3\x3ba5	0.718014
chr2L.1307564.G	2	2	0	0.0705882	-0.0427155	0.04662	-0.0637681	0.542857	0	0.51145	-0.0210526	-0.0126984	0.522388	0.0571429	0.463565	0.515152	-0.0451795	-0.0524161	NA	0	-0.0673555	17	2	chr2L	1307564	A	G	33	76	1058	1221	intergenic	robo3\x3ba5	0.348776
chr2L.1307576.C	7	6	1	0.0745921	-0.0261438	0.0634921	0.418301	NA	0	NA	0.456456	0.470588	0.515152	-0.470588	0.515152	0.515152	-0.040404	-0.0277056	NA	0.499767	-0.067497	15	5	chr2L	1307576	T	C	28	72	1115	1089	intergenic	robo3\x3ba5	0.0455674
chr2L.1307597.A	3	2	1	0.157895	NA	NA	NA	NA	NA	NA	NA	NA	0.522388	NA	0.0153846	0.515152	-0.0570792	NA	NA	0.0153846	-0.150143	7	1	chr2L	1307597	C	A	6	50	1384	347	intergenic	robo3\x3ba5	0.139082
chr2L.1307626.A	2	0	2	NA	NA	NA	NA	NA	NA	NA	NA	NA	NA	NA	-0.0434389	NA	-0.462876	NA	NA	-0.507692	NA	3	-2	chr2L	1307626	G	A	6	38	1092	316	intergenic	robo3\x3ba5	0.642106
chr2L.1309524.A	4	3	1	NA	NA	-0.364493	0.555556	NA	NA	NA	NA	NA	NA	NA	NA	0.0277056	0	0.515152	-0.121212	0.515152	NA	7	2	chr2L	1309524	G	A	18	46	779	596	intergenic	robo3\x3ba5	0.0090924
chr2L.1309531.A	4	3	1	NA	NA	-0.495361	0.542857	NA	NA	NA	NA	NA	NA	NA	NA	0.0277056	0	0.515152	-0.121212	0.515152	NA	7	2	chr2L	1309531	G	A	16	46	807	556	intergenic	robo3\x3ba5	0.0592449
chr2L.1309541.C	5	4	1	NA	NA	-0.515152	0.478261	NA	NA	NA	NA	NA	NA	NA	NA	0.527473	-0.0142602	0.515152	-0.0848485	0.515152	NA	7	3	chr2L	1309541	A	C	12	46	888	458	intergenic	robo3\x3ba5	0.0605722
chr2L.1309596.A	3	1	2	NA	0	-0.480665	-0.0368906	NA	NA	0.555556	-0.040404	0.129412	NA	NA	NA	-0.507692	0.00702371	-0.00745921	NA	0.107692	0.0261438	11	-1	chr2L	1309596	C	A	27	62	779	751	intergenic	robo3\x3ba5	0.933426
chr2L.1369220.T	2	0	2	0.0134454	0.555556	-0.542857	0.333333	-0.542857	-0.184874	NA	-0.139037	0	NA	-0.00966184	0	0.6	0.0514801	-0.529412	-0.0363636	-0.6	-0.047619	16	-2	chr2L	1369220	C	T	26	74	470	398	downstream	CG14346	0.960371
chr2L.1374530.C	3	1	2	0.112554	0.0705882	0.578947	NA	0.0102708	0	NA	0	-0.529412	-0.0979021	-0.496732	-0.75	NA	-0.0132576	-0.441176	-0.546875	NA	0.0588235	14	-1	chr2L	1374530	T	C	24	68	674	605	intergenic	CG14346\x3blncRNA:CR44898	0.677076
chr2L.1374550.C	3	2	1	-0.52381	0.0808081	0.555556	0	0.50938	0	NA	0	-0.030303	-0.084375	-0.0588235	-0.5	NA	-0.0369727	0	-0.539683	-0.507937	0	16	1	chr2L	1374550	A	C	15	74	790	487	intergenic	CG14346\x3blncRNA:CR44898	0.463793
chr2L.1374565.A	3	2	1	-0.52381	-0.529412	-0.529412	0	0.0102708	0	NA	0	0	0.515625	0.555556	0	NA	-0.0369727	0.529412	-0.0174632	0.1	0.0233918	16	1	chr2L	1374565	T	A	25	74	646	646	intergenic	CG14346\x3blncRNA:CR44898	0.355776
chr2L.1374571.T	3	2	1	-0.53125	-0.555556	-0.578947	-0.0666667	0.00401786	0	NA	0	0.0495356	NA	0.555556	NA	NA	0.0245658	0.555556	0.0320724	0.1	0.0210526	14	1	chr2L	1374571	A	T	25	70	636	666	intergenic	CG14346\x3blncRNA:CR44898	0.478705
chr2L.1374577.G	3	2	1	-0.53125	-0.555556	-0.578947	-0.0666667	0.0102708	0	NA	0	0.0495356	NA	0.555556	NA	NA	0.0245902	0.555556	0.0392648	0.0920635	0.0210526	14	1	chr2L	1374577	C	G	25	70	640	656	intergenic	CG14346\x3blncRNA:CR44898	0.478705
chr2L.1377803.G	4	2	2	0.0134454	-0.555556	-0.0134454	0	0.529412	0.529412	-0.6	0	0.529412	NA	0.542857	0	0	-0.022176	0.555556	-0.529412	-0.555556	NA	16	0	chr2L	1377803	T	G	21	74	574	439	intergenic	CG14346\x3blncRNA:CR44898	0.866643
chr2L.1377810.T	4	2	2	0.0134454	-0.555556	-0.0277056	0	0.529412	0.555556	-0.6	0	0.515152	NA	0.529412	0	-0.0126984	0	0.529412	-0.529412	-0.555556	NA	16	0	chr2L	1377810	A	T	21	74	574	430	intergenic	CG14346\x3blncRNA:CR44898	0.866643
chr2L.1377811.T	4	2	2	0.0134454	-0.555556	-0.0277056	0	0.529412	0.555556	-0.6	0	0.515152	NA	0.529412	0	-0.0126984	0.0113798	0.529412	-0.529412	-0.555556	NA	16	0	chr2L	1377811	G	T	21	74	566	431	intergenic	CG14346\x3blncRNA:CR44898	0.866643
chr2L.1386821.G	2	2	0	0.515152	NA	NA	NA	NA	NA	NA	NA	0	0.5	NA	NA	NA	0	NA	NA	NA	0	5	2	chr2L	1386821	C	G	2	34	429	33	intronic	robo2	0.81998
chr2L.1392539.G	4	3	1	NA	0.484034	-0.636364	0	NA	0	NA	0.555556	0	NA	NA	0.111111	NA	0.508744	-0.111111	-0.0522876	NA	0.5	11	2	chr2L	1392539	A	G	9	64	499	288	intronic	robo2	0.00408904
chr2L.1392540.T	4	3	1	NA	0.529412	-0.6	0	NA	0	NA	0.529412	0	NA	NA	0	NA	0.542857	0	0	NA	0.473684	11	2	chr2L	1392540	A	T	9	64	499	265	intronic	robo2	0.00408904
chr2L.1392543.G	3	2	1	NA	0.529412	-0.6	0	NA	0	NA	0.0588235	0	NA	NA	0	NA	0.542857	0	0	NA	0.473684	11	1	chr2L	1392543	T	G	8	64	507	264	intronic	robo2	0.00408904
chr2L.1399142.A	2	2	0	0.578947	-0.0732601	-0.666667	0	0	0	NA	NA	0.133333	NA	0	NA	-0.0574163	-0.071964	-0.75	0.177778	0.833333	0.0779221	14	2	chr2L	1399142	C	A	28	70	354	333	intronic	robo2	0.604692
chr2L.1436847.A	2	0	2	-0.0569106	-0.525253	-0.0190476	-0.00808081	-0.0102564	-0.0097561	0.0877193	0.0698309	0.030303	0.0634921	0.017316	0.0331263	0.0308087	-0.0701754	-0.550933	0.017316	0.0569106	0.00929152	18	-2	chr2L	1436847	G	A	38	78	697	1209	intergenic	snRNA:U3\x3bCG43402	NA
chr2L.1436853.T	2	0	2	-0.0569106	-0.636364	-0.0574163	-0.0158103	-0.0107962	-0.0097561	0.0990991	0.0624303	0.0232108	0.0808081	0.0266075	0.0331263	0.0421885	-0.0729095	-0.6	0.0346883	0.0569106	0.00929152	18	-2	chr2L	1436853	G	T	37	78	697	1200	intergenic	snRNA:U3\x3bCG43402	NA
chr2L.1444736.T	5	2	3	-0.536804	0.635294	-0.00818271	0.00150585	-0.0378277	0.0712391	0.0593645	0.050646	-0.519919	0.0667048	-0.0230179	0.0249257	0.0861437	-0.0579902	-0.545784	0.0720258	-0.00198737	0.537698	18	-1	chr2L	1444736	C	T	34	78	1560	1848	downstream	CG43402	0.452345
chr2L.1444874.A	2	2	0	0.0106383	0.00197806	0.0694478	-0.0605735	0.00822264	0.08504	0.00916162	0.0638431	0.331685	0.000231267	0.00612903	0.0674157	0.544444	0.00181629	0.0610501	0.049829	-0.0155571	-0.0210963	18	2	chr2L	1444874	C	A	38	78	1664	1815	intergenic	CG43402\x3bCG31928	0.269713
chr2L.1444875.T	2	2	0	0.0134599	0.007285	0.0583353	-0.0655796	0.00275069	0.0842697	0.00170242	0.0638431	0.338656	-0.00491991	0.00612903	0.0617978	0.544444	-0.00175703	0.0789474	0.0550725	-0.0106383	-0.0210963	18	2	chr2L	1444875	A	T	38	78	1665	1840	intergenic	CG43402\x3bCG31928	0.269713
chr2L.1445987.G	7	5	2	0.0582418	-0.604167	0.02	-0.0662526	-0.0457393	0.166667	NA	-0.0579937	0.627451	NA	0.56383	NA	NA	-0.023213	0.5625	0.5625	-0.545455	0.630769	14	3	chr2L	1445987	A	G	24	68	1058	972	intergenic	CG43402\x3bCG31928	0.392912
chr2L.1445988.T	7	5	2	0.0582418	-0.604167	0.02	-0.0662526	-0.0457393	0.158974	NA	-0.0579937	0.627451	NA	0.56383	NA	NA	-0.023213	0.5625	0.5625	-0.545455	0.630769	14	3	chr2L	1445988	A	T	24	68	1058	970	intergenic	CG43402\x3bCG31928	0.392912
chr2L.1446003.A	4	3	1	0.0665474	-0.604167	0.0482583	-0.0776812	0.0135468	0.026466	NA	-0.0362841	0.0578431	NA	0.56383	NA	NA	-0.015457	0.0501701	0.556701	-0.0650389	0.636364	14	2	chr2L	1446003	G	A	30	68	926	1133	intergenic	CG43402\x3bCG31928	0.765886
chr2L.1456161.G	2	0	2	-0.555556	0.111111	0.0833333	0	0	0.0909091	0.0909091	-0.533333	0	0.111111	-0.545455	0.0909091	-0.454545	0	0	0	0.020202	0	18	-2	chr2L	1456161	C	G	4	78	528	50	intergenic	CG43402\x3bCG31928	0.0543729
chr2L.1460357.A	2	2	0	-0.0353535	-0.12474	0	0.0574163	-0.0210526	-0.0210526	-0.0687961	-0.171429	0.542857	0.0705882	0.0381558	0.529412	-0.0233918	-0.02886	0	0.135338	0.529412	-0.0261438	18	2	chr2L	1460357	T	A	34	78	585	657	intergenic	CG43402\x3bCG31928	0.161517
chr2L.1460418.A	3	2	1	0.342105	0.555556	0	0	0.00163399	0.555556	0.542857	NA	-0.0261438	-0.529412	0	-0.0261438	0.456328	0.00625978	0	NA	0.542857	0.484034	16	1	chr2L	1460418	G	A	24	74	652	507	intergenic	CG43402\x3bCG31928	0.29614
chr2L.1473642.T	5	4	1	0.484848	NA	-0.515152	0.0351648	0.515152	0.0451795	-0.0134454	NA	-0.0218487	NA	-0.0142602	NA	NA	-0.0725486	0.456328	0.0025974	-0.0637363	0.507692	13	3	chr2L	1473642	C	T	25	66	1155	1062	intergenic	CG43402\x3bCG31928	0.0393713
chr2L.1473653.A	3	1	2	0	NA	0	0.536232	0.0153846	0.119751	-0.0554113	NA	-0.564706	NA	-0.514027	NA	NA	-0.116364	0.0153846	0.0025974	-0.0917582	0	13	-1	chr2L	1473653	C	A	10	66	1648	538	intergenic	CG43402\x3bCG31928	0.857839
chr2L.1473703.C	4	2	2	-0.0142602	0	0.0247104	-0.522388	0.00682012	-0.00991609	-0.455411	0.0705882	-0.0327304	-0.227891	0.507003	0.0233918	-0.012012	-0.000704225	-0.0828157	0.561798	0.00637959	-0.00702371	18	0	chr2L	1473703	T	C	35	78	1201	1210	intergenic	CG43402\x3bCG31928	0.0475594
chr2L.1475428.T	2	0	2	NA	NA	NA	NA	NA	NA	NA	-0.529412	NA	NA	NA	NA	-0.6	0	NA	NA	-0.0444444	NA	4	-2	chr2L	1475428	A	T	11	30	200	183	intergenic	CG43402\x3bCG31928	NA
chr2L.1475435.A	2	0	2	NA	NA	NA	NA	NA	NA	NA	-0.555556	NA	NA	NA	NA	-0.6	-0.0134454	NA	NA	-0.0444444	NA	4	-2	chr2L	1475435	G	A	12	30	196	196	intergenic	CG43402\x3bCG31928	0.119435
chr2L.1476954.G	3	2	1	-0.0381558	0.0603318	0.0113798	-0.0768769	0.022176	-0.022176	0.53092	-0.022176	0.022176	0	-0.0113798	-0.0210526	0.0134454	-0.0144928	0.484034	-0.484034	0.034188	0.034188	18	1	chr2L	1476954	C	G	36	78	686	914	intergenic	CG43402\x3bCG31928	0.73978
chr2L.1595854.C	4	3	1	0	-0.515152	0	0	0.515152	0.00702371	0.431746	0.529412	-0.0134454	-0.0261438	0.0495356	0.522388	-0.0261438	0.00592373	0.529412	NA	-0.0204691	0.0134454	17	2	chr2L	1595854	G	C	32	76	1134	1160	intronic	CG31935\x3bhaf	0.31879
chr2L.1595861.A	4	3	1	-0.00682012	-0.515152	0.00723654	-0.00723654	0.515152	0.00723654	0.542857	0.522388	-0.0138438	-0.0204691	0.0495356	0.515152	-0.0277056	-0.0126984	0.529412	0	-0.0204691	0.0134454	18	2	chr2L	1595861	G	A	31	78	1153	1138	intronic	CG31935\x3bhaf	0.626129
chr2L.1595880.T	4	3	1	0.0269077	-0.477408	-0.0138438	-0.00702371	-0.0134454	0.00723654	0.536232	0.522388	0	0.492085	0.0285205	0.456328	0	-0.0332929	0.470588	-0.496732	-0.00702371	0.0277056	18	2	chr2L	1595880	A	T	30	78	1172	1145	intronic	CG31935\x3bhaf	0.332082
chr2L.1603295.T	3	2	1	0	0	0	0	0	0	0.037037	0.0277778	-0.339623	-0.03125	-0.0384615	0	0	0.268657	0	0	0	0.34	18	1	chr2L	1603295	A	T	3	78	1491	57	exonic	haf	0.598562
chr2L.1608149.C	4	4	0	0	0.666667	0.75	0.714286	0.642857	-0.142857	0.55	0	0.571429	-0.0952381	0.55	NA	0	0	0.642857	0.571429	0	0.583333	17	4	chr2L	1608149	A	C	17	76	411	290	UTR3	haf	0.0710192
chr2L.1608150.A	3	3	0	0	0.666667	0.75	0.714286	0.642857	-0.142857	0.55	0	0.571429	-0.0952381	0.55	NA	0	0	0.615385	0.571429	0	0.583333	17	3	chr2L	1608150	T	A	17	76	408	289	UTR3	haf	0.0710192
chr2L.1674858.T	3	1	2	0.496732	0.0102564	0.0247104	-0.0261438	-0.0233918	0	0.0574163	-0.15	-0.0360902	-0.0233918	-0.578947	-0.012012	-0.0113798	-0.0455624	-0.57754	-0.04662	-0.542857	0.0981132	18	-1	chr2L	1674858	C	T	35	78	612	776	intronic	chinmo	0.147053
chr2L.1674878.T	5	2	3	0.555556	-0.508744	0.0261438	-0.0126984	0	0.0261438	0.0210526	-0.135338	-0.0261438	0.470588	-0.555556	-0.0247104	-0.0233918	-0.0266075	-0.619048	-0.04662	-0.470588	-0.194332	18	-1	chr2L	1674878	G	T	33	78	657	675	intronic	chinmo	0.175244
chr2L.1714873.G	3	3	0	0	-0.0710554	-0.03125	-0.0697479	-0.0349265	0	0.0625	0.0254154	-0.0160985	0.59375	0	0.606061	-0.291317	-0.015	-0.077621	0.112442	0.586397	-0.0354167	18	3	chr2L	1714873	A	G	36	78	647	787	intronic	frtz	0.337409
chr2L.1732609.C	4	1	3	0.6	-0.514114	NA	0.010393	-0.114002	-0.030303	NA	-0.522388	-0.0412395	NA	0.00126263	NA	0.076087	-0.10953	NA	NA	NA	-0.510193	11	-2	chr2L	1732609	A	C	22	64	1500	1188	UTR5	CG17646	0.736638
chr2L.1732624.C	3	1	2	0.578947	0	NA	0.0103093	0	0	NA	-0.0153846	0	NA	0	NA	-0.52162	-0.588235	NA	NA	NA	0	11	-1	chr2L	1732624	A	C	5	64	2296	345	UTR5	CG17646	0.127816
chr2L.1732685.C	4	3	1	NA	-0.143155	0.143678	-0.0010101	0.0711304	0	NA	0.571429	-0.607407	NA	-0.00282885	NA	0.56044	-0.0363881	NA	NA	NA	0.571429	11	2	chr2L	1732685	T	C	24	62	1337	1456	intronic	CG17646	0.316088
chr2L.1732705.C	4	3	1	-0.586207	-0.143155	0.143678	0.0191919	0.0711304	0	0.549451	0.571429	-0.607407	NA	-0.00282885	NA	0.56044	-0.0482929	NA	NA	NA	0.571429	13	2	chr2L	1732705	A	C	24	68	1321	1495	intronic	CG17646	0.192816
chr2L.1732719.T	2	0	2	0.0454545	-0.0325746	0.0895349	0.0432284	0.0153304	-0.529412	-0.11988	0.0615942	-0.0257601	-0.636364	0.0385899	NA	-0.516484	-0.0478036	NA	0.642857	0.315152	0.093891	16	-2	chr2L	1732719	A	T	33	74	1166	1711	intronic	CG17646	0.16041
chr2L.1733871.T	4	2	2	NA	0.529412	0	NA	0	NA	0	-0.569083	NA	-0.529412	NA	NA	NA	-0.0404762	NA	NA	NA	0.515152	8	0	chr2L	1733871	C	T	16	46	564	517	intronic	CG17646	0.379658
chr2L.1735011.G	2	0	2	0	0	0	0	0	0	0	-0.0357143	-0.0384615	0.0357143	0	0.037037	0	-0.267606	NA	-0.409091	0	0.0333333	17	-2	chr2L	1735011	C	G	2	76	1323	43	intronic	CG17646	0.911941
chr2L.1742944.CATTTTA	6	3	3	0.555556	0.542857	0.0444444	0.0261438	0	-0.52	0	-0.0495356	-0.0917679	-0.529412	-0.666667	-0.529412	0.529412	0.578947	0	0.542857	0	0.529412	18	0	chr2L	1742944	CA	CATTTTA	19	78	565	423	intronic	CG17646	0.974149
chr2L.1749711.C	2	2	0	0.6	0.555556	0.030303	0.525253	0.0576923	0.666667	0.6	0.733333	0.636364	-0.529412	0.491176	0.555556	-0.512605	0.0386473	0.5	0.75	-0.05	0.636364	18	2	chr2L	1749711	G	C	26	78	312	416	intronic	CG17646	0.337988
chr2L.1786074.A	6	4	2	0.515152	0.51145	-0.51145	0	-0.0210172	0.507692	0	0.448869	-0.567568	0	-0.00375807	NA	0	-0.0505051	NA	NA	0.00375807	NA	14	2	chr2L	1786074	T	A	25	68	1832	1633	downstream	Gr22e	0.225864
chr2L.1786113.T	3	3	0	-0.081203	-0.0776119	0.0709466	0.0111047	0.391864	-0.0416416	-0.00662526	0.470588	-0.014892	-0.0176952	0	0	-0.0213963	-0.090028	NA	0.548644	-0.00364548	0.0190476	17	3	chr2L	1786113	A	T	35	76	1776	1902	downstream	Gr22e	0.954359
chr2L.1795252.A	2	0	2	0.565217	NA	NA	NA	NA	NA	-0.666667	NA	-0.05	NA	-0.533333	NA	NA	0.0460805	0.0694444	NA	0.142296	NA	7	-2	chr2L	1795252	G	A	15	48	630	470	upstream	Gr22a	0.984367
chr2L.1823342.AAAAGAAAG	2	2	0	NA	NA	0.515152	NA	0	0.529412	NA	NA	NA	0	NA	NA	NA	0	NA	NA	NA	NA	5	2	chr2L	1823342	AAAAG	AAAAGAAAG	5	40	438	213	upstream\x3bdownstream	CG31933\x3bCG31664	0.3632
chr2L.1823349.T	3	2	1	NA	NA	0.470588	NA	-0.0588235	0.470588	NA	NA	NA	0	NA	NA	NA	-0.529412	NA	NA	NA	NA	5	1	chr2L	1823349	A	T	8	40	389	282	upstream\x3bdownstream	CG31933\x3bCG31664	0.999087
chr2L.1842379.A	2	2	0	0.567568	0.578947	-0.0769231	-0.0877193	0	0.0113798	0.0468864	-0.0877193	0.0444444	-0.0113798	0	-0.111111	-0.0324324	-0.047619	-0.029304	-0.034188	-0.0603318	0.022176	18	2	chr2L	1842379	G	A	35	78	652	848	intronic	wry	0.256449
chr2L.1842381.C	2	2	0	0.529412	0.567568	-0.0877193	-0.0877193	0	0.012012	0.0571429	-0.0877193	0.0634921	-0.0113798	0.0113798	-0.12381	-0.0444444	-0.0544218	-0.029304	-0.0233918	-0.0603318	0.022176	18	2	chr2L	1842381	T	C	35	78	652	843	intronic	wry	0.256449
chr2L.1874094.TCTC	2	0	2	NA	NA	NA	NA	NA	NA	NA	NA	NA	-0.478261	NA	NA	-0.541176	-0.132174	NA	NA	NA	NA	3	-2	chr2L	1874094	TCTCTGCCGCATCGCTGGCTC	TCTC	11	36	287	184	intronic	CG31663	NA
chr2L.1916647.C	2	2	0	0.529412	-0.0134454	-0.0314068	-0.00676118	-0.0198735	0.557252	-0.124542	-0.0416416	0	0.0142602	0.104072	NA	-0.0331675	-0.00972743	-0.0565593	0.0142602	-0.040404	0.0111047	17	2	chr2L	1916647	T	C	36	76	1643	1932	intronic	Wdr62	0.265647
chr2L.1916650.G	2	2	0	0.522388	-0.0100104	-0.0277056	-0.0101732	-0.00781805	0.560606	-0.0769231	-0.0381558	0	0.0106148	0.108587	NA	-0.0331675	-0.0128792	-0.0565593	0	-0.040404	0.0111047	17	2	chr2L	1916650	A	G	36	76	1643	1936	intronic	Wdr62	0.265647
chr2L.1916690.C	3	2	1	0.0573635	-0.0142602	-0.040404	-0.581637	-0.0638474	0.0309106	0.567568	0.502544	-0.00375807	-0.00364548	0.028022	0.529412	-0.0142602	-0.0398237	-0.0331675	0.533911	-0.0106148	0.00745921	18	1	chr2L	1916690	T	C	34	78	1698	1862	intronic	Wdr62	0.943344
chr2L.1916905.C	5	2	3	0	0.506674	-0.260993	-0.451852	NA	-0.0452381	NA	0.535714	-0.00359315	-0.480184	0.102358	0.8	-0.235075	0.0171113	-0.621891	-0.532561	NA	-0.0142692	15	-1	chr2L	1916905	T	C	27	70	1715	1672	intronic	Wdr62	0.209276
chr2L.1933136.G	2	0	2	-0.5704	-0.0495356	0	-0.00294737	-0.555556	-0.0247104	0.619048	0.0929276	0.444444	0.0888889	NA	-0.496732	-0.371517	0.0477687	-0.567568	0.234234	-0.0401003	0.6	17	-2	chr2L	1933136	A	G	30	76	735	785	intronic	Wdr62	0.516451
chr2L.1933150.A	2	2	0	-0.059093	-0.0848485	0.555556	0.105509	-0.0126984	0.0126984	-0.0666667	0.0875	0.636364	0	NA	0.0705882	0	0.0732601	0.0822511	0.0857143	-0.0266075	-0.137255	17	2	chr2L	1933150	T	A	32	76	649	888	intronic	Wdr62	0.555943
chr2L.1933155.A	2	2	0	-0.059093	-0.040404	0.529412	0.102588	0.0134454	0.0381558	-0.227106	0.0979878	0.619048	0	-0.578947	0.136364	0.0360902	0.022113	0.225641	0.030303	-0.0238095	-0.137255	18	2	chr2L	1933155	G	A	32	78	685	840	intronic	Wdr62	0.643554
chr2L.1972411.TAA	3	3	0	-0.0444444	NA	0.555556	0.529412	NA	NA	NA	0	NA	0	NA	0.555556	NA	0.515152	NA	NA	0	NA	8	3	chr2L	1972411	TAAA	TAA	9	58	484	239	intergenic	erm\x3bDer-1	0.441224
chr2L.1972413.G	2	2	0	0	NA	0.5	0.5	NA	NA	NA	0	NA	0	NA	0.5	NA	0.5	NA	NA	0	NA	8	2	chr2L	1972413	A	G	9	58	484	190	intergenic	erm\x3bDer-1	0.441224
chr2L.1990872.A	3	1	2	NA	NA	-0.555556	NA	-0.529412	NA	NA	NA	0.456328	NA	NA	NA	NA	-0.0794913	NA	-0.578947	NA	NA	5	-1	chr2L	1990872	C	A	14	42	458	291	ncRNA_exonic	lncRNA:CR42874	0.438701
chr2L.1998852.G	2	2	0	0.542857	0	-0.555556	0.529412	0	0	0	0.515152	-0.529412	NA	NA	NA	0	-0.0134454	-0.030303	0	0.515152	0	15	2	chr2L	1998852	A	G	12	72	560	340	intronic	CG33543	0.895648
chr2L.1998856.G	2	2	0	0.542857	0	-0.578947	0.529412	0	0	0	0.529412	-0.542857	NA	NA	NA	0	-0.0261438	-0.529412	0	0.529412	0	15	2	chr2L	1998856	C	G	13	72	544	364	intronic	CG33543	0.872474
chr2L.1998866.A	2	2	0	0.542857	0	-0.467836	0.529412	0	0	0	0.470588	-0.542857	NA	NA	NA	0	-0.0381558	-0.529412	0	0.529412	0	15	2	chr2L	1998866	G	A	13	72	544	376	intronic	CG33543	0.872474
chr2L.2013034.C	2	2	0	0.578947	NA	NA	0.0705882	0.0363636	0.515152	0.515152	NA	-0.152381	-0.0210526	NA	NA	NA	-0.033695	0.0444444	NA	-0.0444444	0	11	2	chr2L	2013034	T	C	26	62	583	611	intronic	CG4238	0.480323
chr2L.2016747.G	7	2	5	0.0126984	0.472426	-0.578947	0.0113798	0.0126984	0.0134454	-0.56	-0.555556	0	-0.470588	NA	-0.541176	0.496732	0.012605	NA	NA	0.470588	0.0233918	15	-3	chr2L	2016747	T	G	26	72	669	580	intronic	CG4238	0.103032
chr2L.2016839.T	2	2	0	-0.00103359	0.390244	0.0625	0	0	0	0	0	0.0243902	0	0	0	0.0384615	0.314815	0	0	0	0	18	2	chr2L	2016839	A	T	2	78	1622	41	intronic	CG4238	0.192082
chr2L.2045596.C	3	1	2	-0.0468864	-0.619048	0.012012	-0.0113798	-0.0306513	-0.0261438	0.0134454	0.0113798	0.0107962	0.529412	0.066899	-0.542857	0.0134454	0.0454545	0.0444444	0.0247104	0.0808081	0.012012	18	-1	chr2L	2045596	T	C	36	78	684	916	UTR5	Kebab	0.318112
chr2L.2045604.C	3	1	2	-0.0233918	-0.627907	0.012012	-0.0233918	-0.0444444	-0.0261438	0	0.0113798	0.022176	0.484034	0.0571429	-0.484034	0.0134454	0.0383623	0.0190476	0.0381558	0.0850498	0	18	-1	chr2L	2045604	T	C	36	78	684	919	UTR5	Kebab	0.318112
chr2L.2085633.TAAAAA	3	2	1	NA	NA	NA	NA	NA	0.555556	NA	NA	NA	NA	-0.578947	0.529412	NA	0	NA	NA	NA	NA	4	1	chr2L	2085633	TAAAA	TAAAAA	15	40	204	152	intronic	dpr3	NA
chr2L.2187761.t	5	1	4	0	-0.529412	0	0	0	0	0	-0.5	0	0	0	0	0	-0.555556	-0.5	0	0	0.526316	18	-3	chr2L	2187761	tgc	t	7	78	755	132	ncRNA_exonic	lncRNA:CR44066	0.535347
chr2L.2187764.a	5	1	4	0	-0.578947	0	0	0	0	0	-0.526316	0	0	0.421053	0.4	0	-0.571429	-0.526316	0	0	0.529412	18	-3	chr2L	2187764	aggatg	a	9	78	734	229	ncRNA_exonic	lncRNA:CR44066	0.968219
chr2L.2257970.G	2	0	2	0	-0.0444444	-0.57754	0	0.0615385	0.0514801	0.0574163	0.0634921	-0.0190476	NA	-0.636364	0.0966184	-0.0342857	-0.010582	0.0634921	-0.0233918	NA	0.111111	16	-2	chr2L	2257970	A	G	36	74	433	653	ncRNA_exonic	lncRNA:CR44787	0.622397
chr2L.2287066.T	2	0	2	NA	NA	NA	NA	NA	-0.551724	NA	-0.555556	0	NA	NA	NA	NA	NA	-0.529412	NA	NA	NA	4	-2	chr2L	2287066	G	T	9	40	336	145	UTR3	CG42658	NA
chr2L.2287067.G	2	0	2	NA	NA	NA	NA	NA	-0.551724	NA	-0.555556	0	NA	NA	NA	NA	NA	-0.529412	NA	NA	NA	4	-2	chr2L	2287067	A	G	9	40	336	145	UTR3	CG42658	NA
chr2L.2287129.A	2	2	0	-0.209877	0.037963	0.0763596	-0.107059	-0.00320513	-0.00496894	0.263889	0.622222	0.0278261	0.0623656	NA	0.0425111	0.11859	0.138756	0.037491	0.0286862	-0.0996207	0.155652	17	2	chr2L	2287129	G	A	37	76	1154	1546	UTR3	CG42658	0.667519
chr2L.2316988.A	2	0	2	-0.473684	NA	NA	NA	NA	NA	NA	NA	NA	NA	0.0833333	NA	NA	-0.154239	NA	NA	NA	NA	3	-2	chr2L	2316988	C	A	7	38	910	141	intronic	CG9967\x3beys	0.200932
chr2L.2317100.T	3	0	3	NA	0.108586	NA	0.145455	0.153846	NA	-0.526316	-0.0683761	NA	-0.469697	0.0545455	-0.357143	NA	-0.257576	NA	NA	0.278261	NA	10	-3	chr2L	2317100	A	T	26	58	648	585	intronic	CG9967\x3beys	0.0289982
chr2L.2317574.A	2	0	2	0.0817204	NA	-0.548387	-0.428571	0	-0.0612648	-0.48	0.124638	-0.0169173	-0.102679	0	0.384615	0	-0.00654664	-0.45	-0.261364	-0.0833333	-0.0675676	17	-2	chr2L	2317574	T	A	28	76	780	420	intronic	CG9967\x3beys	0.510983
chr2L.2317578.T	2	0	2	0.1	NA	-0.5625	-0.428571	0	-0.0340909	-0.5	0.145882	-0.0212202	-0.13125	0	0.384615	-0.031941	0.00102041	-0.45	-0.29021	-0.105072	-0.0859649	17	-2	chr2L	2317578	A	T	28	76	784	441	intronic	CG9967\x3beys	0.510983
chr2L.2326035.A	4	2	2	NA	0	-0.492085	0.0609524	NA	-0.00723654	NA	0	-0.578947	0.177156	0.456328	NA	NA	0	0	-0.515152	0.542857	NA	12	0	chr2L	2326035	G	A	23	64	810	731	intronic	CG9967\x3beys	0.389674
chr2L.2326076.A	3	1	2	NA	0.6	0.0142602	0	NA	-0.484848	NA	0.484848	-0.0588235	-0.482388	-0.0637959	NA	-0.666667	-0.0134454	0.36	0.0637959	-0.0261438	NA	13	-1	chr2L	2326076	T	A	22	66	871	664	intronic	CG9967\x3beys	0.726837
chr2L.2326078.C	3	1	2	NA	0.6	0.0142602	-0.414634	NA	0	NA	0.515152	0	-0.515152	-0.0637959	NA	-0.666667	0	0.36	0.0712551	-0.0126984	NA	13	-1	chr2L	2326078	A	C	24	66	823	705	intronic	CG9967\x3beys	0.300091
chr2L.2326087.T	3	1	2	NA	0.619048	0.0217195	-0.428571	NA	0.00745921	NA	0.515152	0	-0.529412	-0.0776119	NA	-0.666667	-0.00662526	0.592593	0.0923077	-0.0360902	NA	13	-1	chr2L	2326087	C	T	26	66	815	731	intronic	CG9967\x3beys	0.406251
chr2L.2343327.T	3	1	2	0.0364226	-0.020202	-0.566667	0.0741342	0.625	-0.158307	0.103535	-0.0379638	0.025974	0.0495356	0	0.00694444	NA	-0.00766284	-0.0455863	-0.402109	0.0167973	0.0277056	17	-1	chr2L	2343327	C	T	35	76	858	1035	intronic	CG9967\x3beys	0.507703
chr2L.2343328.C	3	1	2	0.0364226	-0.020202	-0.566667	0.0741342	0.60235	-0.151965	0.0915233	-0.0379638	0.025974	0.0571429	0.0126984	0.0285878	NA	-0.00094162	-0.0598739	-0.402109	0.0252193	0.040404	17	-1	chr2L	2343328	T	C	35	76	858	1045	intronic	CG9967\x3beys	0.507703
chr2L.2346062.ATTTTTTTTTT	2	0	2	-0.70303	NA	0.0444444	-0.75	NA	0.692308	0.666667	NA	-0.636364	-0.666667	NA	NA	NA	-0.109317	0.0923077	0	-0.578947	-0.0401338	12	-2	chr2L	2346062	ATTTTTTTTTTT	ATTTTTTTTTT	23	64	322	392	intronic	CG9967\x3beys	0.594718
chr2L.2371836.G	2	2	0	0.357143	0.366667	0	0	0.289474	0	0.0416667	0.25641	0	0	0	0	0	0	0	0	0	0	18	2	chr2L	2371836	T	G	4	78	1114	43	upstream\x3bdownstream	CG3597\x3bCG3609	0.176729
chr2L.2372132.T	2	2	0	0.034188	0.484034	-0.0468864	-0.0444444	0.496732	0.022176	0.0444444	0.0637002	0.0107962	0.0444444	-0.0444444	0.0381558	-0.0134454	-0.0547009	NA	NA	0.0126984	0.0571429	16	2	chr2L	2372132	A	T	35	74	684	895	upstream\x3bdownstream	CG3597\x3bCG3609	0.941522
chr2L.2372161.CTTTTTTT	2	2	0	0.029304	0	-0.0247104	-0.0107962	-0.0210526	0.066899	0.541176	0.0277778	0.0401003	0.541176	-0.0421885	0.0360902	-0.034188	-0.0313346	NA	NA	-0.0247104	0.0850498	16	2	chr2L	2372161	CTTTTTTTT	CTTTTTTT	35	74	686	961	upstream\x3bdownstream	CG3597\x3bCG3609	0.975522
chr2L.2387773.A	3	2	1	0.0740741	0.642857	-0.00925069	-0.636364	-0.0404762	0.266667	0.0992556	-0.101449	-0.4	0.266667	NA	-0.0160428	0.1	-0.0541126	NA	0.571429	0.00757576	0.555556	16	1	chr2L	2387773	G	A	33	74	697	940	intergenic	CG3557\x3bCG43750	0.75953
chr2L.2399369.T	3	3	0	0.554383	0.0128205	0.0197322	0.00496838	0.0737956	-0.0428468	0.0897868	0.111758	0.531127	0.03224	0.0968801	0.503412	0.0371357	-0.02814	0.0025974	-0.00570326	0.0825502	NA	17	3	chr2L	2399369	C	T	35	76	1716	1996	upstream	VGlut	0.0615121
chr2L.2419507.G	4	3	1	-0.00682012	-0.00723654	-0.00723654	NA	0.0204691	0	NA	0.515152	0.0204691	0.529412	0.0269077	0.522388	0	-0.0673555	-0.00702371	-0.522388	0	NA	15	2	chr2L	2419507	A	G	32	72	1217	1265	intronic	CG34447	0.375469
chr2L.2419508.A	4	3	1	-0.00682012	-0.0142602	0	NA	0.0269077	0.00723654	NA	0.522388	0.0277056	0.522388	0.0269077	0.522388	0	-0.0692641	0	-0.522388	0	NA	15	2	chr2L	2419508	AC	A	32	72	1217	1251	intronic	CG34447	0.375469
chr2L.2419699.A	5	4	1	0.157895	0.03125	-0.0588235	0.0808081	-0.111111	-0.0588235	0.608696	0.602941	-0.0388235	-0.0588235	-0.0588235	0.545455	NA	-0.0514286	0.5	0	-0.111111	-0.571429	17	3	chr2L	2419699	G	A	18	76	843	500	intronic	CG34447	0.0990783
chr2L.2419719.A	7	5	2	-0.457306	0.456328	0.456328	-0.529412	-0.0588235	0.515152	-0.0405229	-0.0375396	0.46875	0.0588235	0.456328	0.0322581	0.0344828	-0.02	0	0	0.0588235	-0.5	18	3	chr2L	2419719	G	A	17	78	833	526	intronic	CG34447	0.910316
chr2L.2419737.G	3	3	0	0.0411765	-0.0137845	-0.047619	-0.567568	0.017316	-0.0311005	0.00438596	0.0327258	0.067086	0	-0.0411765	0.583333	-0.0222222	0.0213375	0.529412	0.0896359	0.541176	0.0230723	18	3	chr2L	2419737	A	G	35	78	609	894	exonic	CG34447	0.213558
chr2L.2420707.T	2	0	2	NA	0.0588235	NA	NA	NA	NA	NA	NA	NA	NA	NA	NA	NA	-0.512554	-0.484034	NA	NA	NA	3	-2	chr2L	2420707	C	T	11	38	383	237	upstream	CG34447\x3bCG9886	0.21861
chr2L.2486983.A	3	3	0	0.529412	-0.0484848	0.0285714	-0.0142602	-0.503817	0.0151515	0.127013	0.526316	0	NA	0	-0.0840841	0	-0.0145961	0.0238095	0.0555556	NA	0.526316	16	3	chr2L	2486983	C	A	19	74	1095	697	intergenic	lncRNA:CR45286\x3bSlh	0.406502
chr2L.2487004.G	3	2	1	0.0153846	0	0	0	-0.51145	0.507692	0	0	0	-0.45873	0	0	0	0.00375807	0.414634	0	NA	0	17	1	chr2L	2487004	A	G	7	76	1351	430	intergenic	lncRNA:CR45286\x3bSlh	0.839856
chr2L.2487011.T	3	2	1	0	0	0	0	-0.507692	0.51145	0	0	0	-0.555556	0	0	0	0.00387551	0.414634	0	NA	0	17	1	chr2L	2487011	A	T	7	76	1352	426	intergenic	lncRNA:CR45286\x3bSlh	0.839856
chr2L.2487012.G	3	2	1	0	0	0	0	-0.507692	0.51145	0	0	0	-0.555556	0	0	0	0.00763359	0.619048	0	NA	0	17	1	chr2L	2487012	T	G	7	76	1345	437	intergenic	lncRNA:CR45286\x3bSlh	0.839856
chr2L.2487040.A	6	3	3	0.463565	-0.515152	0.0142857	0.48574	-0.51145	0.51145	0.155122	0	0.529412	-0.555556	-0.169412	0.515152	0.529412	-0.00592109	0.0160428	-0.36	NA	-0.484848	17	0	chr2L	2487040	G	A	24	76	1029	804	intergenic	lncRNA:CR45286\x3bSlh	0.107883
chr2L.2487065.A	4	1	3	-0.0214286	-0.515152	0.0142857	-0.00702371	-0.511278	0.0114504	0.0567766	-0.470588	0.542857	-0.555556	0.611111	0.515152	0.529412	-0.00461707	0.00547196	-0.174292	-0.1	-0.45873	18	-2	chr2L	2487065	C	A	30	78	928	955	intergenic	lncRNA:CR45286\x3bSlh	0.485551
chr2L.2487101.T	2	0	2	0.00793079	0.0735294	0.0360902	-0.00430866	-0.517986	-0.0441052	-0.0120773	0	0.378947	0.0360902	-0.039185	-0.1	-0.0722222	0.00120343	-0.505022	-0.0407524	-0.615385	0.0958231	18	-2	chr2L	2487101	A	T	36	78	937	1046	intergenic	lncRNA:CR45286\x3bSlh	NA
chr2L.2500694.G	6	6	0	0.486486	0	0.5	0	0.0555556	0.0526316	0.0555556	NA	0.485714	NA	0.457143	0.432432	NA	0.0225141	0.05	0.0555556	0.5	0	15	6	chr2L	2500694	A	G	12	72	780	320	intergenic	oaf\x3blncRNA:CR44607	0.344179
chr2L.2510392.A	2	0	2	0.5	0	0	0	0	0	0	0	0	0	0	0	0	0	0	0	0	0	18	-2	chr2L	2510392	T	A	1	78	642	9	intergenic	lncRNA:CR44607\x3bCG3528	0.176729
chr2L.2510464.aCGc	5	2	3	-0.6875	0.602564	0.305556	0.109524	0.391304	-0.206294	-0.615385	0.366667	-0.302941	-0.529412	-0.0833333	-0.161538	-0.0952381	-0.246337	0.285714	-0.333333	NA	0.571906	17	-1	chr2L	2510464	ac	aCGc	28	76	675	230	intergenic	lncRNA:CR44607\x3bCG3528	0.25903
chr2L.2510466.G	2	0	2	0	-0.416667	-0.636364	-0.0588235	-0.545455	0	0	0	-0.030303	0	0	0	0	0	0	0.416667	NA	0	17	-2	chr2L	2510466	A	G	4	76	842	62	intergenic	lncRNA:CR44607\x3bCG3528	0.935071
chr2L.2511746.C	2	2	0	NA	0.104412	NA	NA	NA	NA	NA	NA	NA	NA	NA	0.514286	NA	-0.0822451	NA	0.514706	0	NA	5	2	chr2L	2511746	A	C	12	38	688	444	intergenic	lncRNA:CR44607\x3bCG3528	0.471538
chr2L.2511753.C	2	2	0	NA	0.0903874	NA	NA	NA	NA	NA	NA	NA	NA	NA	0.529412	NA	-0.0590395	NA	0.5	0	NA	5	2	chr2L	2511753	T	C	12	38	690	431	intergenic	lncRNA:CR44607\x3bCG3528	0.471538
chr2L.2511757.T	2	2	0	NA	0.0903874	NA	NA	NA	NA	NA	NA	NA	NA	NA	0.529412	NA	-0.0429573	NA	0.507463	NA	NA	4	2	chr2L	2511757	C	T	10	36	740	372	intergenic	lncRNA:CR44607\x3bCG3528	0.328958
chr2L.2511778.T	5	2	3	0.0466531	-0.5	-0.529412	NA	0.515126	NA	0.548644	-0.5	NA	NA	NA	0	NA	0.0415528	NA	0.0484463	NA	NA	9	-1	chr2L	2511778	C	T	17	56	907	540	intergenic	lncRNA:CR44607\x3bCG3528	0.750159
chr2L.2511788.G	3	0	3	0.0378863	-0.5	-0.529412	NA	0.172269	NA	0.0705882	-0.527778	NA	NA	NA	0	NA	0.0181818	NA	0.0469289	NA	NA	9	-3	chr2L	2511788	C	G	22	56	824	649	intergenic	lncRNA:CR44607\x3bCG3528	0.731113
chr2L.2511947.C	2	0	2	0	0	0	0	-0.232877	0	0.04	0.0243902	0.016129	-0.0454545	0	0.025	0.0416667	0	0	-0.0153846	-0.272727	0	18	-2	chr2L	2511947	A	C	2	78	1917	34	intergenic	lncRNA:CR44607\x3bCG3528	0.479971
chr2L.2848064.T	4	3	1	0.338112	NA	0.0833333	-0.0334903	0.396235	NA	-0.0817819	NA	NA	NA	-0.240778	NA	NA	NA	NA	0.422222	-0.0344288	-0.362554	9	2	chr2L	2848064	C	T	25	58	1197	734	exonic	CG2983	0.321583
chr2L.3223597.C	2	0	2	NA	NA	NA	NA	NA	NA	NA	-0.515152	NA	NA	NA	NA	NA	-0.507463	NA	NA	NA	NA	2	-2	chr2L	3223597	T	C	5	24	361	163	intergenic	lncRNA:CR45336\x3blncRNA:CR45337	0.441985
chr2L.3241192.G	3	1	2	-0.0444444	NA	-0.0261438	0.135338	0	-0.484034	NA	-0.470588	NA	0.529412	NA	-0.342857	NA	0.0193237	-0.040404	0.542857	-0.00662526	0	13	-1	chr2L	3241192	A	G	25	68	665	610	intergenic	lncRNA:CR45336\x3blncRNA:CR45337	0.13457
chr2L.3241226.A	2	2	0	0.431746	NA	0.0247104	NA	0.378947	0.0360902	NA	0.0571429	NA	-0.0126984	NA	-0.529412	NA	0	0.463565	0.529412	0.484848	0	12	2	chr2L	3241226	C	A	27	66	619	660	intergenic	lncRNA:CR45336\x3blncRNA:CR45337	0.520719
chr2L.3271143.G	2	0	2	0.184615	-0.031746	0.134615	0.1	-0.100962	0.146853	0.0217391	-0.128571	-0.160428	-0.398268	-0.0849673	0.0868347	-0.583333	0.141304	0.149038	0.371429	-0.545455	-0.0666667	18	-2	chr2L	3271143	A	G	37	78	385	443	exonic	CG3347	0.137807
chr2L.3271144.G	2	0	2	0.162393	-0.031746	0.166667	0.1	-0.100962	0.146853	0.0217391	-0.128571	-0.160428	-0.398268	-0.0849673	0.0684524	-0.583333	0.159091	0.149038	0.371429	-0.545455	-0.0666667	18	-2	chr2L	3271144	A	G	37	78	385	440	exonic	CG3347	0.137807
chr2L.3272683.C	3	3	0	NA	0	NA	NA	NA	0.0142602	NA	NA	0.00659341	NA	NA	NA	0.526316	-0.0131198	0.514706	0.000865801	0.514706	-0.0555556	9	3	chr2L	3272683	T	C	24	58	824	726	downstream	CG3347	0.196709
chr2L.3272686.T	3	3	0	NA	0	NA	NA	NA	0.0142602	NA	NA	0.00659341	NA	NA	NA	0.526316	-0.0194138	0.514706	0.000865801	0.514706	-0.0405405	9	3	chr2L	3272686	C	T	24	58	822	734	downstream	CG3347	0.196709
chr2L.3272693.A	7	4	3	0.515152	0	NA	-0.502924	-0.540541	0	0.486486	-0.5	-0.00810235	NA	NA	NA	0.5	-0.0248538	0.164596	0.000865801	0.521739	-0.002079	14	1	chr2L	3272693	C	A	25	68	906	756	downstream	CG3347	0.168221
chr2L.3293865.T	2	0	2	0	0	0	0.0222222	0	0	-0.277778	0	0	0	-0.0357143	0	0	-0.203125	0	0	0	0	18	-2	chr2L	3293865	A	T	2	78	1575	27	UTR5	CG9664	0.720196
chr2L.3297238.C	2	0	2	0.147394	0.0803571	-0.0126263	-0.0151371	0.0306122	-0.0129066	-0.0121059	-0.0652778	-0.0253968	-0.00454076	-0.0612745	-0.057905	-0.00819569	-0.0275367	-0.569767	0.0112417	-0.556873	0.102909	18	-2	chr2L	3297238	T	C	37	78	1880	2097	exonic	CG9663	NA
chr2L.3297250.C	2	0	2	0.155122	0.0316924	-0.541284	-0.0684235	0.022113	0.0115546	0.00379327	0.0273148	-0.0709524	-0.0255934	-0.130413	-0.0390371	-0.00362138	-0.00576923	-0.54023	0.0473163	-0.0306122	0.10357	18	-2	chr2L	3297250	T	C	37	78	1835	2158	exonic	CG9663	0.99385
chr2L.3325596.G	5	3	2	0.285714	-0.239984	0.0263158	0.0015873	0.280702	0.0232558	-0.0263158	0.0222222	-0.333333	NA	0	0	0.0049416	-0.0188679	0.0243902	0.375	0.0238095	0	17	1	chr2L	3325596	C	G	6	76	1718	113	intronic	CG33281	0.546212
chr2L.3340933.T	2	2	0	-0.00170164	0.0332226	0.575	0.0119565	0.0425411	-0.0777778	-0.148325	-0.238095	-0.113684	-0.243182	0.527778	0.061794	-0.0897436	-0.054505	-0.025641	-0.01373	-0.170999	-0.0613636	18	2	chr2L	3340933	A	T	37	78	663	966	intronic	E23	0.952793
chr2L.3340934.G	2	2	0	-0.00170164	0.0422078	0.585366	0.00159067	0.0425411	-0.0777778	-0.148325	-0.222944	-0.101538	-0.243182	0.552632	0.0490956	-0.0897436	-0.054505	-0.025641	-0.01373	-0.131783	-0.0613636	18	2	chr2L	3340934	A	G	37	78	664	973	intronic	E23	0.952793
chr2L.3351305.A	3	1	2	0.476658	-0.0634278	0.450292	-0.0194444	0.12474	-0.0594595	-0.0405405	0.043758	-0.569048	-0.636752	-0.042735	-0.0736842	0.0119617	-0.0949217	-0.0859729	-0.0126984	0.429429	0	18	-1	chr2L	3351305	C	A	37	78	666	754	intronic	E23	0.131416
chr2L.3372585.A	2	2	0	0.0289474	-0.00394737	-0.00444444	-0.015015	0.516176	0	0.519444	0.1	0.0472222	0.0142857	0	-0.0165414	0	-0.0620155	0.00554324	0.0353535	-0.025	-0.0150794	18	2	chr2L	3372585	T	A	37	78	703	864	intronic	GramD1B	0.992978
chr2L.3373924.G	8	6	2	-0.0380789	-0.561404	0.486441	NA	0.44767	0.081386	-0.00682303	-0.578696	NA	0	0.379221	-0.173871	0.533333	-0.0828986	0.47076	0.432127	0	-0.105197	16	4	chr2L	3373924	A	G	24	74	1219	919	exonic	CG15412	0.62996
chr2L.3373936.T	5	2	3	0	0.45	-0.489796	NA	0.373333	0	0	-0.472222	NA	0	0	-0.616667	0	0	0	0	0	0	16	-1	chr2L	3373936	A	T	6	74	1729	327	intronic	CG15412	0.692028
chr2L.3373943.A	7	4	3	0.0181818	0.47619	-0.190141	NA	0.34303	0.0204082	0	-0.422309	NA	-0.470588	0	-0.610169	-0.030303	0.338448	-0.0107143	0	0	0.251113	16	1	chr2L	3373943	C	A	10	74	1649	434	intronic	CG15412	0.868276
chr2L.3376818.T	4	3	1	-0.282148	0.492327	-0.666667	NA	NA	NA	0.508744	-0.0779221	0.0151515	NA	-0.0986486	-0.522388	-0.472269	0.258808	0.513445	NA	NA	0.003367	12	2	chr2L	3376818	C	T	25	66	833	641	upstream	CG9662\x3bPtpa	0.546796
chr2L.3382189.G	2	0	2	-0.468254	-0.115385	0.555556	0.21131	-0.333333	0.115385	0.555556	0.367568	0.192369	-0.0512821	0	0.36	-0.526316	-0.025641	-0.111111	-0.5	NA	0.357143	17	-2	chr2L	3382189	A	G	26	76	520	286	intergenic	Ptpa\x3blncRNA:CR45301	0.530576
chr2L.3386024.G	2	0	2	NA	-0.5	0.0598911	NA	0	-0.529412	0.584906	0.100218	0.568966	NA	NA	-0.0955882	NA	-0.137647	0.555556	-0.54717	0.147059	NA	12	-2	chr2L	3386024	A	G	26	64	686	655	downstream	lncRNA:CR45301	0.244549
chr2L.3391089.T	2	2	0	NA	NA	-0.0151261	0.520124	0.012012	0	0.0909091	-0.0857143	0.0111288	0	0.05	0.0142248	NA	-0.0567766	NA	0.482906	-0.0454545	NA	13	2	chr2L	3391089	A	T	30	68	564	592	intergenic	lncRNA:CR44791\x3basRNA:TS15	0.137067
chr2L.3401239.T	2	0	2	NA	NA	0.05	0.00694444	NA	NA	NA	NA	NA	NA	NA	NA	NA	0.0243056	NA	-0.526144	NA	-0.487302	5	-2	chr2L	3401239	C	T	18	46	444	363	intergenic	CG34175\x3bPgant2	0.0933749
chr2L.3401252.A	3	1	2	NA	NA	0.641026	-0.524306	NA	0.436364	NA	0	NA	NA	NA	NA	NA	-0.472426	NA	0.470588	0	NA	7	-1	chr2L	3401252	G	A	17	50	425	376	intergenic	CG34175\x3bPgant2	0.433036
chr2L.3408812.G	3	2	1	-0.545455	0.415033	NA	0.555556	-0.0138889	0.439055	-0.0816993	0.111111	-0.47076	NA	0	NA	0.542857	0.00818424	-0.0909091	-0.470588	NA	0.438889	14	1	chr2L	3408812	A	G	16	68	681	494	intronic	Pgant2	0.603975
chr2L.3408855.T	2	2	0	0.285714	0.00309598	NA	-0.496732	NA	-0.0859729	0.416667	0.0557276	0.571429	NA	0.429412	NA	-0.0412698	-0.0211187	0.257036	0.520124	NA	0.105263	13	2	chr2L	3408855	C	T	27	66	630	575	intronic	Pgant2	0.876897
chr2L.3413481.ATTTT	2	0	2	0.0219462	-0.521127	-0.021118	0.00766046	0.0128232	0.0269077	-0.0294118	-0.0346244	0.00618337	-0.522388	-0.0151261	NA	0.0776119	-0.0203349	0.0221654	-0.0219462	0.00605083	-0.0012613	17	-2	chr2L	3413481	ATTT	ATTTT	36	76	1282	1429	intronic	Pgant2	0.288622
chr2L.3413488.A	2	0	2	0.0151261	-0.476943	-0.021118	0.0142857	0.00658762	0.0205054	-0.0294118	-0.0346244	0.0269077	-0.529412	-0.0151051	NA	0.0800866	-0.0387624	0.0221654	-0.0151051	-0.001638	-0.000865801	17	-2	chr2L	3413488	G	A	36	76	1282	1423	intronic	Pgant2	0.288622
chr2L.3418251.G	3	3	0	0.527778	-0.0851299	0.0141612	-0.0533516	-0.0261438	0.0403509	-0.468254	0.147898	0.571429	0.451381	-0.0204691	-0.0165414	0.491803	-0.0366569	0.306804	-0.411966	NA	-0.0243056	17	3	chr2L	3418251	A	G	33	76	808	875	intronic	Pgant2	0.702703
chr2L.3418789.T	3	1	2	0.0542005	NA	NA	-0.0360902	NA	0.0200125	0.0694444	NA	NA	NA	-0.0360902	-0.0574163	0.555556	-0.0603318	NA	-0.0990991	-0.578947	-0.529412	11	-1	chr2L	3418789	G	T	28	62	517	569	intronic	Pgant2	0.289696
chr2L.3418792.C	3	1	2	0.0896359	NA	NA	-0.0360902	NA	0	0.0694444	NA	NA	NA	-0.00714286	-0.0574163	0.555556	-0.0705882	NA	-0.0990991	-0.578947	-0.529412	11	-1	chr2L	3418792	T	C	28	62	518	573	intronic	Pgant2	0.289696
chr2L.3422327.C	2	2	0	-0.0289474	0.6	0.184874	-0.0666667	NA	NA	0.75	-0.0857143	0.666667	0.526316	-0.666667	NA	NA	-0.071964	-0.111111	NA	0.55	0.75	13	2	chr2L	3422327	T	C	25	66	258	259	intronic	Pgant2	0.690475
chr2L.3422332.C	2	2	0	0	0	0.220588	-0.114286	NA	NA	0.333333	-0.103896	0.666667	0.526316	-0.666667	NA	NA	-0.071964	-0.075	NA	0.55	0.75	13	2	chr2L	3422332	T	C	26	66	257	260	intronic	Pgant2	0.643086
chr2L.3422485.G	4	2	2	0.586207	-0.626667	0.0375	0.0694444	0	0	0.0535714	0.583333	0.572368	-0.0848485	0.647059	0	-0.714286	-0.125	-0.666667	-0.030303	-0.513514	-0.0909091	18	0	chr2L	3422485	A	G	23	78	455	420	intronic	Pgant2	0.451422
chr2L.3424468.A	2	2	0	0.514286	NA	-0.0285714	NA	-0.0127628	0.0360902	NA	-0.0397898	NA	NA	NA	NA	0.441176	0	-0.1	0	NA	0.0126984	10	2	chr2L	3424468	T	A	26	62	546	547	intronic	Pgant2	0.187081
chr2L.3424469.G	2	2	0	0.514286	NA	-0.0285714	NA	-0.0127628	0.0360902	NA	-0.0397898	NA	NA	NA	NA	0.441176	0	-0.1	0	NA	0.0126984	10	2	chr2L	3424469	A	G	26	62	546	547	intronic	Pgant2	0.187081
chr2L.3427997.G	4	3	1	NA	-0.0443587	0.00922266	0.470588	-0.0232198	-0.00187354	0.581395	NA	0	NA	NA	NA	-0.529412	-0.0559211	NA	0.117914	0.432086	-0.256684	12	2	chr2L	3427997	A	G	27	64	722	836	intergenic	Pgant2\x3bCG2772	0.704817
chr2L.3437222.T	4	3	1	0.0144928	-0.146667	0.0588235	0.00682012	0.521739	-0.41746	0.0211087	NA	0.522388	NA	-0.555556	-0.529412	NA	0.00532927	0.467532	0.510101	0.403595	0.00768218	15	2	chr2L	3437222	G	T	26	70	894	812	intergenic	Pgant2\x3bCG2772	0.965517
chr2L.3442187.C	2	2	0	NA	NA	NA	NA	NA	0.555556	NA	NA	0	NA	NA	NA	NA	0.521739	NA	NA	NA	NA	3	2	chr2L	3442187	CAggga	C	4	32	291	62	intergenic	Pgant2\x3bCG2772	NA
chr2L.3446266.T	4	3	1	-0.0508475	0.666667	0.477633	-0.020748	0.0135417	-0.0807018	-0.0632479	0.00192864	-0.016129	0.0480769	-0.0294118	-0.0455038	-0.0156651	-0.0552381	-0.497475	0.516572	-0.0505495	0.041847	18	2	chr2L	3446266	G	T	35	78	1148	1307	intronic	CG2772	0.511673
chr2L.3446290.C	2	2	0	0.0228943	0.582686	-0.0589862	0.0114058	0.021215	0.0265276	0.00577201	-0.140212	0.0410991	0.0844444	0.0156594	-0.0224743	-0.0393932	-0.0694019	0.526144	-0.0428571	0.015873	0.0274004	18	2	chr2L	3446290	G	C	37	78	1134	1325	intronic	CG2772	0.654642
chr2L.3465727.C	2	0	2	0	-0.484848	0	NA	-0.484848	0	0	0	0	NA	NA	0	0	0.0102564	NA	-0.5	NA	NA	12	-2	chr2L	3465727	T	C	6	58	621	132	UTR5	msl-2	0.773778
chr2L.3466445.A	2	2	0	0.0633165	0.489796	-0.0678571	-0.0745798	0.0556564	-0.0036075	-0.0632258	0.017284	0.0497126	-0.118199	-0.119388	0.451613	-0.0501253	0.0182601	0.0515873	-0.134027	0.162373	-0.114979	18	2	chr2L	3466445	C	A	37	78	1478	2104	intronic	ND-PDSW	0.713898
chr2L.3466581.ATTTT	3	1	2	0.0714286	-0.531746	NA	-0.0233078	-0.0666822	-0.128371	-0.005	-0.0493827	NA	-0.161924	-0.0937126	0.0344828	-0.0655258	-0.148578	0.537694	0.143358	0.213043	-0.379873	16	-1	chr2L	3466581	ATT	ATTTT	33	74	1614	1720	intronic	ND-PDSW	0.863538
chr2L.3466619.T	3	3	0	-0.0101996	-0.118301	NA	-0.122026	0.0571911	0.0645586	-0.0798319	0.102597	NA	-0.0617424	0.0899522	0.0598911	-0.162791	-0.0105868	0.584948	0.0240867	0.60177	0.425494	16	3	chr2L	3466619	A	T	35	74	1343	1943	intronic	ND-PDSW	0.175165
chr2L.3466634.T	3	3	0	-0.047419	0.571848	NA	0.059387	0.156798	0.0171065	-0.0840336	0.0857759	NA	-0.0785634	0.0858664	0.0362069	-0.162791	-0.0103426	-0.0116491	0.0335207	0.504348	0.54321	16	3	chr2L	3466634	A	T	34	74	1319	2002	intronic	ND-PDSW	0.283681
chr2L.3468768.T	6	4	2	0.0408548	0.586364	0.00977444	-0.0353659	-0.352403	0.0192853	0.48103	0.0382775	-0.467619	-0.00170164	-0.516473	-0.05	0.394737	-0.0380789	0.00813953	0.0567766	0.472368	0.526316	18	2	chr2L	3468768	C	T	32	78	814	871	exonic	Pif1	0.412834
chr2L.3468775.C	8	5	3	0.0382775	0.589744	-0.0398111	-0.0486842	-0.540541	0.0202381	0.538462	0.0503686	-0.536585	0.0181818	-0.52381	-0.05	0.5	-0.0185185	0.0238095	0.011471	0.487805	0.526316	18	2	chr2L	3468775	G	C	31	78	813	845	exonic	Pif1	0.412834
chr2L.3468781.T	8	5	3	0.0426065	0.578947	-0.0160462	-0.0263158	-0.540541	0.0108974	0.525	0.0408548	-0.525	0.0411924	-0.52381	-0.107433	0.512821	0	0.0487805	0.0363248	0.512195	0.55	18	2	chr2L	3468781	A	T	31	78	809	836	exonic	Pif1	0.412834
chr2L.3468784.G	9	6	3	0.0448253	0.514936	0.0102696	-0.0377868	-0.497076	0.421053	0.52381	0.0436508	-0.481522	0.04481	-0.5	-0.129651	0.441176	0.0165344	0.0250156	0.0472222	0.512195	0.494444	18	3	chr2L	3468784	A	G	30	78	820	821	exonic	Pif1	0.489691
chr2L.3471289.C	2	2	0	-0.0222785	-0.00850799	0.0247887	0.0590501	0.00508806	-0.0209895	0.0383562	0.0359395	-0.0421935	-0.0805195	0.0127628	-0.0615385	-0.0250585	-0.0411348	0.611429	0.0138462	-0.00599401	0.520879	18	2	chr2L	3471289	A	C	37	78	1209	1512	exonic	CG31776	0.17355
chr2L.3477407.T	5	2	3	0	NA	0.514286	-0.0023166	NA	-0.514286	0.529412	-0.47678	NA	NA	NA	0	NA	0.0121457	NA	-0.447368	NA	NA	9	-1	chr2L	3477407	A	T	16	60	667	328	ncRNA_exonic	lncRNA:CR43928	0.354248
chr2L.3477408.A	5	2	3	0	NA	0.514286	-0.00163399	NA	-0.514286	0.529412	-0.529412	NA	NA	NA	0	NA	0.0128023	NA	-0.447368	NA	NA	9	-1	chr2L	3477408	G	A	15	60	667	317	ncRNA_exonic	lncRNA:CR43928	0.354248
chr2L.3495971.T	3	1	2	-0.000445633	-0.476943	0	-0.0292398	-0.0151515	0.542857	NA	-0.0555556	NA	0.048951	NA	NA	-0.0808081	-0.027381	NA	-0.470588	NA	-0.0149254	12	-1	chr2L	3495971	C	T	26	66	937	856	intronic	tim	0.286233
chr2L.3512951.G	3	2	1	0	0	0	0	0.367347	0	0	0	0.347826	0	0	0	-0.395349	0	0	0	0	0	18	1	chr2L	3512951	T	G	4	78	1408	69	exonic	LeuRS	0.966005
chr2L.3527066.C	2	2	0	0	0	0	0	0	0	0	0	0.382979	0.0322581	0	0	0	0.253521	0	0	0	0	18	2	chr2L	3527066	A	C	2	78	1454	37	exonic	CG8852	0.0960723
chr2L.3544229.C	3	2	1	0.568627	-0.0578313	0.106416	0.0772636	-0.039375	-0.0547922	-0.167973	-0.186601	-0.0311245	0.0812199	-0.291317	-0.00381971	-0.03711	-0.00352564	-0.641791	-0.0305128	0.0294118	0.514674	18	1	chr2L	3544229	G	C	36	78	1176	1438	intronic	drm	0.0309206
chr2L.3555813.AT	4	2	2	-0.485714	0	0.492537	NA	NA	NA	NA	NA	NA	NA	NA	NA	-0.515152	0.0360341	0	0.473684	NA	NA	7	0	chr2L	3555813	ATT	AT	11	46	758	362	intergenic	drm\x3blncRNA:CR44309	0.417973
chr2L.3555833.C	3	2	1	0.486486	-0.529412	-0.0151515	NA	NA	NA	NA	NA	NA	NA	NA	NA	0.498901	0.0499171	0	0	NA	NA	7	1	chr2L	3555833	T	C	13	50	780	405	intergenic	drm\x3blncRNA:CR44309	0.252702
chr2L.3555846.C	4	1	3	0.5	-0.529412	-0.0294118	0	0	-0.6	0	NA	NA	-0.470588	NA	NA	-0.00163399	0.021328	-0.0142857	0	NA	-0.0588235	13	-2	chr2L	3555846	G	C	17	68	842	508	intergenic	drm\x3blncRNA:CR44309	0.83483
chr2L.3555865.T	2	2	0	-0.0128205	-0.0428571	-0.0555556	0.520124	0	-0.0363636	0.555556	NA	NA	0.0261438	NA	NA	0.0163997	0.00106686	-0.0412698	0	NA	-0.0111643	13	2	chr2L	3555865	A	T	29	68	701	691	intergenic	drm\x3blncRNA:CR44309	0.889973
chr2L.3558753.C	6	1	5	0.0181818	0.492976	-0.549296	0.410564	0.0588235	-0.000445633	-0.515152	-0.0285205	-0.515152	-0.1	-0.105263	-0.0555556	-0.444444	-0.484874	-0.0438317	NA	0	-0.0285205	17	-4	chr2L	3558753	T	C	18	76	975	548	intergenic	drm\x3blncRNA:CR44309	0.0553322
chr2L.3558758.C	7	2	5	0.0378788	0.515152	-0.478261	0.469388	0	0.00746269	-0.5	0	-0.515152	0.030303	0	0	-0.484848	-0.514706	-0.0384615	NA	0	0	17	-3	chr2L	3558758	A	C	17	76	984	501	intergenic	drm\x3blncRNA:CR44309	0.0668984
chr2L.3558779.G	9	7	2	0.533333	-0.0130719	-0.485714	0.541667	0	0.515152	0.515152	0.514286	0.00538972	0.529412	-0.473684	0	0	-0.0428571	0.0925373	NA	0.529412	0.529412	17	5	chr2L	3558779	T	G	21	76	921	587	intergenic	drm\x3blncRNA:CR44309	0.19492
chr2L.3558782.A	9	7	2	0.533333	-0.0188014	-0.485714	0.541667	0	0.515152	0.515152	0.514286	0.00538972	0.529412	-0.473684	0	0	-0.0555556	0.102293	NA	0.529412	0.529412	17	5	chr2L	3558782	C	A	21	76	920	592	intergenic	drm\x3blncRNA:CR44309	0.19492
chr2L.3560614.C	2	2	0	-0.0269841	0	-0.0679452	0.609756	0.0134454	0.0640892	-0.0261438	0.0552464	-0.0654339	-0.0294118	0.522388	NA	NA	-0.137972	0.138107	-0.0964221	0.0207355	NA	15	2	chr2L	3560614	A	C	30	72	1121	1083	intergenic	drm\x3blncRNA:CR44309	0.688895
chr2L.3562615.A	5	2	3	0.475	0.0150794	-0.5	0	0.0412698	-0.0690476	0.514286	0	NA	0	-0.485714	0.0311688	NA	0.0487726	NA	0.0134921	-0.514286	0.0391363	15	-1	chr2L	3562615	G	A	26	72	710	594	ncRNA_intronic	lncRNA:CR44309	0.799574
chr2L.3562616.A	5	2	3	0.487805	0.0150794	-0.514286	0	0.0532819	-0.0690476	0.514286	0	NA	0	-0.5	0.0311688	NA	0.0333333	NA	0.0262548	-0.514286	0.0128205	15	-1	chr2L	3562616	T	A	26	72	710	607	ncRNA_intronic	lncRNA:CR44309	0.799574
chr2L.3562617.T	5	2	3	0.5	0.0150794	-0.514286	0	0.0381558	-0.0690476	0.514286	0	NA	0	-0.5	0.0311688	NA	0.0555556	NA	0.0262548	-0.514286	0.0128205	15	-1	chr2L	3562617	C	T	26	72	707	609	ncRNA_intronic	lncRNA:CR44309	0.799574
chr2L.3563521.tagc	3	1	2	-0.00292398	0.230769	0.409091	0	-0.5	-0.4875	0.454545	0.0769231	-0.0714286	NA	-0.00454545	0.0666667	0.383117	-0.351351	0	0.332168	-0.454545	0.268116	17	-1	chr2L	3563521	tagccagc	tagc	13	76	731	155	ncRNA_exonic	lncRNA:CR44747	0.310289
chr2L.3566104.T	3	0	3	0.47076	NA	NA	0.0147059	-0.0204691	-0.0357143	-0.455061	NA	NA	-0.470588	-0.00309598	0.0480929	0.0151261	0.00724346	NA	NA	-0.0120301	-0.513445	12	-3	chr2L	3566104	C	T	26	66	886	647	intergenic	lncRNA:CR44747\x3blncRNA:CR43822	0.26735
chr2L.3574829.ATT	2	0	2	NA	NA	NA	NA	NA	NA	0	NA	NA	NA	NA	-0.526316	NA	0	NA	NA	0	-0.443381	5	-2	chr2L	3574829	ATTT	ATT	6	40	333	116	upstream	lncRNA:CR43822	NA
chr2L.3574858.A	2	2	0	-0.36	NA	NA	NA	NA	NA	-0.5	NA	NA	0.555556	NA	0.529412	NA	-0.45	NA	NA	0.6	0.514286	7	2	chr2L	3574858	G	A	13	46	282	190	upstream	lncRNA:CR43822	NA
chr2L.3574863.A	2	2	0	-0.36	NA	NA	NA	NA	NA	-0.526316	NA	NA	0.555556	NA	0.555556	NA	-0.45	NA	NA	0.6	0.514286	7	2	chr2L	3574863	G	A	13	46	285	193	upstream	lncRNA:CR43822	NA
chr2L.3576709.G	3	2	1	0	0	0	0.529412	-0.529412	0	0	0	0	0	NA	NA	0.473684	0.45	0	0	0	0	16	1	chr2L	3576709	C	G	6	74	475	102	downstream	CG43815\x3blncRNA:CR43822	0.163044
chr2L.3576711.A	3	2	1	NA	NA	NA	NA	-0.529412	NA	0	NA	NA	0.1	NA	NA	0.473684	0.473684	NA	NA	NA	NA	5	1	chr2L	3576711	G	A	6	44	383	105	downstream	CG43815\x3blncRNA:CR43822	NA
chr2L.3607331.C	2	0	2	0.0833333	0.00173913	-0.387352	-0.2	0.0769231	0.392857	0.47619	-0.0261905	-0.416667	-0.47619	-0.583333	0.52381	0.466667	0.111111	0	0.368182	0.412698	0.111111	18	-2	chr2L	3607331	T	C	22	78	660	253	upstream	odd	0.0574615
chr2L.3619387.A	7	5	2	0.0312839	-0.285714	0.0818139	-0.395062	0	-0.0196078	0.0047619	0.0166667	0.303333	0.352941	0	0.284128	0	0.0630355	0.222222	0.0140845	0.0215517	0.258065	18	3	chr2L	3619387	G	A	19	78	2201	547	exonic	Ugt36A1	0.112695
chr2L.3623888.G	3	2	1	NA	NA	NA	NA	NA	NA	NA	NA	NA	-0.030303	NA	NA	NA	-0.507003	NA	0.484848	0.484848	NA	4	1	chr2L	3623888	A	G	7	36	669	336	intronic	for	0.25752
chr2L.3623889.T	3	2	1	NA	NA	NA	NA	NA	NA	NA	NA	NA	0	NA	NA	NA	-0.514027	NA	0.515152	0.515152	NA	4	1	chr2L	3623889	A	T	7	36	669	327	intronic	for	0.25752
chr2L.3623891.G	3	2	1	NA	NA	NA	NA	NA	NA	NA	NA	NA	0	NA	NA	NA	-0.522388	NA	0.515152	0.515152	NA	4	1	chr2L	3623891	A	G	7	36	669	318	intronic	for	0.25752
chr2L.3623900.G	2	2	0	NA	NA	NA	NA	NA	NA	NA	NA	NA	-0.0588235	NA	NA	NA	0.00702371	NA	0.484848	0.484848	NA	4	2	chr2L	3623900	T	G	9	36	608	393	intronic	for	0.509588
chr2L.3624763.A	2	2	0	0.0501695	0.0344982	-0.0711806	-0.0285201	0.0571429	-0.0015015	0.108696	0.0575928	0.0194444	-0.0285714	0.555556	0.163736	-0.00662526	0.014206	-0.0200598	0.527778	-0.0722222	0.0254826	18	2	chr2L	3624763	C	A	37	78	1287	1575	intronic	for	0.793903
chr2L.3628220.TAAAA	9	6	3	0	-0.412698	-0.45283	-0.0210728	0.39916	0.395349	0.471698	0.40625	-0.136155	-0.0441558	0.433333	-0.0555556	-0.037037	-0.0259622	-0.557692	0.448276	-0.0263158	-0.026326	18	3	chr2L	3628220	TAAAAA	TAAAA	22	78	1266	645	intronic	for	0.376709
chr2L.3628632.G	3	1	2	NA	NA	NA	NA	-0.578947	NA	0.525253	-0.555556	0	0	NA	-0.142857	0.636364	-0.0574163	NA	NA	-0.333333	0.636364	10	-1	chr2L	3628632	C	G	17	58	360	294	intronic	for	0.857101
chr2L.3628645.G	3	1	2	NA	NA	NA	NA	-0.555556	NA	0.636364	-0.555556	0	0	NA	NA	0.466667	-0.08	NA	NA	0	0.636364	9	-1	chr2L	3628645	A	G	16	56	365	288	intronic	for	0.973405
chr2L.3628650.G	3	1	2	NA	NA	NA	NA	-0.5	NA	0.636364	-0.55	0.470588	0	NA	NA	-0.0833333	-0.0673401	NA	NA	-0.6	0.636364	9	-1	chr2L	3628650	T	G	20	56	389	277	intronic	for	0.789255
chr2L.3628796.T	3	2	1	-0.267857	-0.395349	0.125	-0.372881	0	0.0416667	NA	0.0434783	0	NA	0.0555556	0.0263158	NA	0.283188	0.44	0	-0.487179	0.0243902	15	1	chr2L	3628796	G	T	8	72	1135	208	intronic	for	0.54767
chr2L.3628824.T	4	1	3	0.027512	0	-0.439024	-0.442623	0	0	NA	0	0	NA	0.315789	-0.05	NA	-0.00406504	0	0	-0.473684	0.418605	15	-2	chr2L	3628824	G	T	14	72	1123	289	intronic	for	0.865667
chr2L.3628844.G	4	1	3	0.0548654	0	-0.418605	-0.415385	0	0	NA	0	0	NA	0.315789	-0.0609756	NA	0.0138772	0	0	-0.475	0.4	15	-2	chr2L	3628844	A	G	15	72	1108	330	intronic	for	0.471557
chr2L.3633784.CTTTT	2	0	2	NA	NA	0.266667	0.347826	NA	-0.5	NA	NA	NA	NA	0	NA	0.514286	-0.346667	NA	NA	0	NA	7	-2	chr2L	3633784	CTT	CTTTT	11	46	613	241	intronic	for	0.608602
chr2L.3643046.T	3	1	2	0.275862	0	0	0	0	0	0.264151	0	0	0	0	0.382979	0	0	-0.333333	0	-0.533333	0	18	-1	chr2L	3643046	G	T	6	78	1161	101	intronic	for	0.435117
chr2L.3643049.A	3	1	2	0.285714	0	0	0	0	0	0.264151	0	0	0	0	0.391304	0	0	-0.344828	0	-0.533333	0	18	-1	chr2L	3643049	T	A	6	78	1146	102	intronic	for	0.435117
chr2L.3643058.G	3	1	2	0.307692	0.266667	0	0	0	0	0.26	0	0	0	0	0.4	0	0	-0.357143	0	-0.5	0	18	-1	chr2L	3643058	C	G	7	78	1128	97	intronic	for	0.435117
chr2L.3644438.T	3	2	1	NA	NA	NA	-0.409524	NA	NA	NA	NA	-0.0714286	0.394011	-0.0240385	NA	NA	0.015818	NA	NA	NA	0.344828	6	1	chr2L	3644438	C	T	19	48	719	417	intronic	for	0.200535
chr2L.3661620.T	2	2	0	-0.014936	-0.00904977	0.470588	-0.0681551	0.514729	0.0384068	-0.0690691	0.0261438	0.0134454	0.0346908	-0.0818713	-0.015873	0.526316	-0.0610048	0.017094	-0.0511696	-0.0436508	-0.0444444	18	2	chr2L	3661620	G	T	36	78	720	859	intergenic	for\x3bDrgx	0.561013
chr2L.3662920.C	5	3	2	-0.327273	0	0	-0.114754	0.321429	0	0	0.00628931	0.0763889	-0.375	0	0.346154	0.375	-0.0240964	0	0	0	0.30303	18	1	chr2L	3662920	T	C	15	78	1372	391	UTR5	Drgx	0.411706
chr2L.3662934.T	8	5	3	-0.464286	0	0	-0.492063	0.372881	0	0	0.420572	-0.23911	-0.340426	0	0.45283	0.492958	-0.0169394	0.0322581	0	0	0.38806	18	2	chr2L	3662934	C	T	15	78	1322	456	UTR5	Drgx	0.530129
chr2L.3662979.G	4	2	2	0.298548	0	0.285714	-0.34375	0.0166667	0	0.27027	0.0169492	-0.28125	0	0	-0.0357143	0.0209524	-0.0806818	0.30303	0	-0.259552	0.378788	18	0	chr2L	3662979	T	G	15	78	1501	346	UTR5	Drgx	0.789828
chr2L.3673866.G	4	3	1	-0.357895	NA	-0.514286	0.290909	0.468338	-0.0588235	0	0.0175439	0	0.55	0	0.03125	0	0.0315217	0	0	NA	-0.242424	16	2	chr2L	3673866	C	G	10	74	1511	263	intronic	Drgx	0.827279
chr2L.3675134.T	2	2	0	0.0247104	0	-0.0247104	0.537265	-0.0514801	-0.0134454	0.0571429	-0.0381558	0.569697	-0.0126984	-0.0261438	0.0808081	0.012012	-0.0654971	-0.0444444	-0.0134454	0	-0.177778	18	2	chr2L	3675134	A	T	37	78	750	849	intronic	Drgx	0.277827
chr2L.3683988.G	9	4	5	-0.025	-0.465753	-0.326211	-0.0530792	0.419355	-0.315789	0	0.309859	0	0.0416667	0	-0.0416667	0.306306	-0.037064	-0.486486	0.0208333	-0.461538	0.272727	18	-1	chr2L	3683988	A	G	16	78	1656	331	intronic	Drgx	0.754185
chr2L.3684145.A	7	5	2	-0.0243902	0.02	0	0.219421	0	0.172414	0.210526	-0.270351	0	0.285714	-0.174359	0.265306	0	0.0001734	0.233333	0.196429	-0.235294	-0.154167	18	3	chr2L	3684145	G	A	18	78	2048	305	exonic	Drgx	0.167238
chr2L.3684163.T	8	7	1	0	0	0	0.25	0	0.160714	0.206897	0.216867	0	0.305556	-0.196429	0.285714	0	0.00296516	0.20339	0.175439	-0.254902	0.204082	18	6	chr2L	3684163	C	T	16	78	2076	247	exonic	Drgx	0.0365204
chr2L.3684166.G	8	7	1	0	0	0	0.242857	0	0.160714	0.210526	0.216867	0	0.333333	-0.192982	0.25	0	-0.0180689	0.206897	0.172414	-0.254902	0.215686	18	6	chr2L	3684166	A	G	16	78	2100	249	exonic	Drgx	0.0365204
chr2L.3687295.G	2	2	0	0.542857	-0.192308	NA	0.555556	NA	NA	NA	0.0261438	NA	0.542857	NA	0.578947	-0.467836	-0.0526316	0.578947	-0.114286	NA	NA	10	2	chr2L	3687295	A	G	21	56	377	335	intronic	Drgx	0.0621849
chr2L.3687387.T	3	1	2	-0.52381	NA	0	0	0	NA	0	0	0	NA	0.509804	NA	0	0.0946429	0	NA	-0.471698	0.48	13	-1	chr2L	3687387	C	T	8	66	819	211	intronic	Drgx	0.695911
chr2L.3688992.T	2	2	0	0	0	0.315789	NA	0	NA	0	NA	NA	NA	0.354839	0	NA	0.43038	NA	NA	-0.05	0	10	2	chr2L	3688992	C	T	6	60	951	125	intronic	Drgx	0.757099
chr2L.3689040.T	2	0	2	-0.541176	0.0233918	NA	-0.15	-0.542857	-0.0571429	0.567568	NA	NA	NA	0.183007	-0.542857	0.355556	-0.00625978	0.666667	NA	0.578947	0.0935065	13	-2	chr2L	3689040	C	T	26	66	516	445	intronic	Drgx	0.691543
chr2L.3689052.G	3	0	3	-0.6	0.0233918	NA	-0.0779221	-0.542857	-0.541176	0.567568	NA	NA	NA	-0.153846	-0.529412	0.419048	-0.0360902	0.655462	NA	0.578947	0.0935065	13	-3	chr2L	3689052	C	G	23	66	540	418	intronic	Drgx	0.364642
chr2L.3689078.A	2	0	2	-0.0495356	-0.484034	NA	NA	0.0261438	0.342857	0.567568	NA	NA	NA	-0.52	-0.529412	-0.047619	-0.0803443	0.220588	NA	0.619048	-0.431746	12	-2	chr2L	3689078	G	A	25	64	504	449	intronic	Drgx	0.658555
chr2L.3691382.G	3	3	0	0.341463	0.342857	-0.130326	0.305085	-0.0344828	-0.0100806	0.333333	-0.0384615	-0.0225806	0.0232558	0.328421	0.268678	0.045933	0.112054	-0.028463	0.297297	-0.0426136	0.261364	18	3	chr2L	3691382	C	G	25	78	1303	386	exonic	Drgx	0.187362
chr2L.3692707.A	4	3	1	0.416084	0.389744	-0.43797	NA	NA	NA	NA	NA	NA	NA	NA	-0.0184295	NA	NA	0.40524	NA	NA	NA	5	2	chr2L	3692707	G	A	14	42	716	391	UTR3	CG3513	0.15938
chr2L.3694004.C	2	2	0	NA	NA	NA	0.434524	0.499767	NA	NA	NA	0.18855	NA	0.514286	NA	-0.666667	-0.00788177	NA	NA	NA	NA	6	2	chr2L	3694004	T	C	19	48	551	421	upstream\x3bdownstream	Acp24A4\x3bCG3513\x3bCG43165	0.981399
chr2L.3695539.CAAAAAA	2	2	0	0.0233918	0.022176	-0.0360902	-0.0421885	-0.012012	0.0247104	0.0233918	0.0107962	0.0542005	0.53092	0.520124	-0.137255	0	-0.0687961	0.0324324	-0.0324324	-0.0102564	0	18	2	chr2L	3695539	CAAAAA	CAAAAAA	37	78	694	944	upstream\x3bdownstream	CG16713\x3bCG43165\x3bIM33	0.702796
chr2L.3697435.G	2	2	0	0.327922	0.185714	-0.214223	-0.170389	-0.0727682	-0.0135747	-0.161364	0.0574163	0.323467	-0.03861	-0.0483351	-0.0575758	-0.289706	-0.0202479	0.0559441	0.0741627	0.286667	-0.0516279	18	2	chr2L	3697435	A	G	39	78	975	1116	exonic	CG3604	NA
chr2L.3697440.T	7	3	4	-0.363636	-0.323944	0.298507	0.3125	0	0	0.307692	0	-0.388235	0	0.18	0.266667	0	0.000597431	0	-0.0311198	-0.333333	0.352941	18	-1	chr2L	3697440	A	T	16	78	1751	345	exonic	CG3604	0.270181
chr2L.3697445.T	2	2	0	0.303175	0.191549	-0.203528	-0.1625	-0.0828488	-0.07	-0.174825	0.0514874	0.332086	-0.0300752	-0.0389474	-0.10303	-0.314363	-0.0058072	0.030303	0.0441595	0.262821	-0.0282931	18	2	chr2L	3697445	A	T	39	78	981	1129	exonic	CG3604	NA
chr2L.3697582.C	2	2	0	0	0.170996	-0.0285714	NA	0	NA	NA	NA	NA	NA	NA	NA	NA	0.0966512	NA	NA	NA	0	6	2	chr2L	3697582	A	C	1	46	1344	37	exonic	CG3604	NA
chr2L.3697642.T	2	2	0	-0.210526	-0.0562448	0.115927	-0.166667	0.365385	0	0.0718954	0	0.303571	0.133971	0.0242424	0.347826	-0.0518207	0.263551	0	0	0	0	18	2	chr2L	3697642	G	T	21	78	1203	326	exonic	CG3604	0.0692317
chr2L.3697745.A	5	3	2	-0.42	0	-0.0384615	0	-0.113264	0	-0.0434783	0	-0.0487805	0.473684	0.0959921	0.461538	-0.409091	0.0245098	0	-0.0512693	0.00929152	0.444444	18	1	chr2L	3697745	G	A	20	78	1154	471	exonic	CG3604	0.846193
chr2L.3698933.G	3	1	2	0.0588235	-0.5	0.636364	-0.614286	NA	-0.6	0	NA	0	0.525253	0	0.615385	0.545455	-0.384615	NA	0.0555556	NA	-0.0111111	14	-1	chr2L	3698933	A	G	10	68	393	104	exonic	CG10031	0.322888
chr2L.3704987.T	2	2	0	0	-0.0643016	0	0	0.0247104	NA	0.578947	-0.0666667	0.182633	0.12474	0.0909091	-0.0196629	0.270588	0.037037	0.567568	0.111111	0.0732265	0.171429	17	2	chr2L	3704987	C	T	36	76	557	912	UTR5	CG31778	0.752143
chr2L.3704993.A	2	2	0	0	-0.0243902	0	0	0	NA	0	0.0526316	0.352941	0.0769231	-0.227273	0.333333	0	0.318346	0	-0.0277778	-0.027027	0	17	2	chr2L	3704993	G	A	6	76	1304	141	UTR5	CG31778	0.0535486
chr2L.3704996.C	3	2	1	-0.012012	-0.562137	0.0113798	0	0.0126984	NA	0.555556	-0.0877193	0.196078	0.12474	0.0909091	-0.0258621	0.220588	0.0385387	0.542857	0.0808081	-0.138996	0.137255	17	1	chr2L	3704996	T	C	34	76	578	869	UTR5	CG31778	0.644996
chr2L.3705000.G	3	2	1	0.022176	-0.619048	0.034188	0	0.0261438	NA	0.555556	-0.0574163	0.206437	0.124542	0.0909091	-0.0258621	0.270588	0.037037	0.542857	0.0990991	-0.126984	0.184874	17	1	chr2L	3705000	A	G	34	76	577	884	UTR5	CG31778	0.644996
chr2L.3706509.A	5	4	1	0.365977	-0.363748	-0.027027	0.0714286	-0.34375	0.00787402	0	-0.348291	0.0178571	0	0.492958	0.00202703	-0.025641	0.317073	0.420698	0.0136986	0.321839	0.0078125	18	3	chr2L	3706509	G	A	10	78	2275	345	downstream	CG31777\x3bcutlet	0.900983
chr2L.3708289.T	3	3	0	-0.137821	-0.291667	-0.375	0.419355	0.393939	0.636364	-0.0554723	0.242857	NA	-0.366667	0.40625	NA	-0.0666667	-0.033619	0.0808081	NA	-0.285714	NA	14	3	chr2L	3708289	C	T	27	70	650	380	intronic	cutlet	0.540394
chr2L.3752331.T	2	2	0	0.00977444	-0.0178571	-0.0277778	0.0365854	0	-0.0607143	-0.066416	0.0705882	0.0766234	-0.0071736	0.571429	0.512821	-0.0142857	-0.0451505	0	-0.0789474	0.0134454	NA	17	2	chr2L	3752331	C	T	36	76	719	835	UTR3	CG10019	0.526081
chr2L.3786410.C	4	4	0	0.507463	0.485714	-0.00670996	0.239899	0.012012	0.529412	0.457915	-0.000840336	NA	0.017316	0.00684105	0.550562	0.0420168	0.387082	NA	0.072738	-0.00381679	0	16	4	chr2L	3786410	T	C	26	74	952	960	upstream\x3bdownstream	bark\x3bCG31960	0.553917
chr2L.3786425.ATTTT	2	2	0	0	0.030303	-0.0217195	0.5	-0.0285205	0.0153846	0	0.0151515	NA	0	-0.0153777	0.505747	0.136364	0.496104	NA	0	0	0	16	2	chr2L	3786425	ATTT	ATTTT	6	74	1522	304	upstream\x3bdownstream	bark\x3bCG31960	0.0782113
chr2L.3786451.T	6	5	1	0.514706	0.529412	0.515152	NA	NA	0.515152	0	0	-0.625	-0.529412	0.492754	0.62069	NA	0.209565	NA	NA	NA	0.512821	12	4	chr2L	3786451	A	T	17	66	1028	766	upstream\x3bdownstream	bark\x3bCG31960	0.803177
chr2L.3786453.A	6	5	1	0.514706	0.529412	0.515152	NA	NA	0.515152	0	0	-0.625	-0.529412	0.492754	0.62069	NA	0.201701	NA	NA	NA	0.512821	12	4	chr2L	3786453	T	A	17	66	1027	768	upstream\x3bdownstream	bark\x3bCG31960	0.803177
chr2L.3798778.C	2	2	0	0.0121065	0.0562016	-0.0460454	0.0534389	0.137987	0.0392157	0.0504762	0.012735	-0.0161616	-0.0379698	-0.140344	0.559633	-0.102273	-0.091157	-0.101208	-0.0367531	0.226945	-0.0136166	18	2	chr2L	3798778	T	C	38	78	1563	2375	exonic	bark	0.547605
chr2L.3815960.C	2	2	0	-0.25	NA	-0.225	-0.0530303	-0.222222	NA	0.583333	0.225	0	NA	0	0.0909091	NA	-0.134615	0	0.263736	0.6	0.692308	14	2	chr2L	3815960	G	C	32	68	267	234	downstream	lncRNA:CR44076	0.390595
chr2L.3832947.A	2	0	2	-0.418301	NA	-0.456328	NA	NA	NA	NA	0.541176	NA	NA	NA	NA	NA	-0.189189	-0.514286	NA	NA	NA	5	-2	chr2L	3832947	C	A	13	38	282	234	intergenic	slp1\x3bslp2	0.988171
chr2L.3843831.A	3	3	0	-0.0434783	-0.0555556	0	-0.0434783	-0.05	0	-0.0526316	0	0	0.512821	0	-0.05	0	-0.0106136	0.473684	0.461538	-0.0285714	0	18	3	chr2L	3843831	G	A	6	78	1106	215	intergenic	slp2\x3blncRNA:CR44983	0.254759
chr2L.3843832.G	3	3	0	-0.0434783	0	0	-0.0434783	-0.05	0	-0.0555556	0	0	0.5	0	0	0	0.00193237	0.473684	0.461538	0	0	18	3	chr2L	3843832	T	G	6	78	1113	211	intergenic	slp2\x3blncRNA:CR44983	0.254759
chr2L.3846169.T	3	2	1	0.000711238	0	0	0.352941	-0.027027	NA	NA	0	0.333333	0.0955882	0.000750751	0	-0.047619	-0.0211984	-0.461538	-0.0333333	0.327273	0	16	1	chr2L	3846169	A	T	8	74	1339	132	upstream	lncRNA:CR44983	0.521914
chr2L.3846270.T	3	1	2	0.0298103	0	0.105263	-0.521739	0.0113798	-0.0666667	0.4	0	-0.0909091	0.030888	-0.029106	0.481481	-0.0210526	-0.0355774	0.0214286	0.173789	0.555556	-0.544444	18	-1	chr2L	3846270	C	T	34	78	688	800	upstream	lncRNA:CR44983	0.513062
chr2L.3846285.A	3	2	1	-0.00292398	0.015015	0.0526316	0.0248485	0	0	0.0285714	-0.0333333	-0.0691434	0.0176768	0.012012	0.462963	0.012012	0.00517688	0.494444	0.117845	0.455556	-0.619048	18	1	chr2L	3846285	G	A	32	78	734	718	upstream	lncRNA:CR44983	0.686867
chr2L.3846321.A	3	2	1	-0.0263158	0.017094	0.0127628	-0.00857143	0.0023166	NA	-0.123543	NA	0.441176	-0.016731	0	-0.00779727	0.540541	-0.00921659	-0.491176	NA	-0.0361635	-0.0233918	15	1	chr2L	3846321	G	A	32	72	667	726	upstream	lncRNA:CR44983	0.549469
chr2L.3852874.G	4	3	1	0	0.542857	0.484034	-0.000865801	0	0.489899	NA	0.6	0.0555556	NA	-0.0412698	NA	NA	-0.514486	0	0.572973	0.0588235	NA	13	2	chr2L	3852874	A	G	16	68	721	525	downstream	lncRNA:CR45451	0.999123
chr2L.3860230.A	3	0	3	0.00703934	-0.00518903	-0.433604	-0.529412	NA	-0.00854701	0.025389	-0.012091	NA	NA	0.0134454	NA	NA	-0.0485714	0.0138438	-0.542857	-0.0134921	-0.00702371	13	-3	chr2L	3860230	G	A	32	68	898	955	intergenic	lncRNA:CR45450\x3blncRNA:CR44078	NA
chr2L.3889325.C	5	5	0	0.0789474	0.52381	0.526316	0.030888	0.545455	-0.0292398	0.0262295	0.0740365	-0.0292398	0.6	0.578947	-0.0448343	-0.05	0.00539084	0.165992	-0.069398	0.6	0.0451128	18	5	chr2L	3889325	G	C	33	78	716	587	intronic	capu	0.635075
chr2L.3889327.C	5	5	0	0.0789474	0.52381	0.526316	0.030888	0.545455	-0.0292398	-0.00234192	0.0740365	-0.0093985	0.6	0.578947	-0.0185185	-0.05	0.0248714	0.136752	-0.069398	0.6	0.0451128	18	5	chr2L	3889327	A	C	33	78	714	596	intronic	capu	0.635075
chr2L.3889476.C	5	0	5	0	0	0	0	0	0	-0.412698	-0.00636943	-0.29108	0	-0.285714	-0.302128	0	-0.219101	0	0	0	0	18	-5	chr2L	3889476	A	C	4	78	4817	215	exonic	capu	0.530841
chr2L.3889653.T	7	2	5	-0.129739	-0.409602	-0.434962	-0.361279	-0.108136	-0.256798	-0.0638776	0.417593	0.0360425	-0.501832	-0.0379919	0.149784	0.00662182	-0.012866	-0.0390396	0.05	0.487179	-0.0355619	18	-3	chr2L	3889653	A	T	27	78	2966	1071	exonic	capu	0.814591
chr2L.3889656.G	2	0	2	0	0.00900225	-0.0174812	0.00909091	0.00595238	-0.252141	0	0	0	-0.340659	0	0.0232558	0.00714286	-0.00665484	0.0265762	0	0.025641	0	18	-2	chr2L	3889656	C	G	2	78	3908	115	exonic	capu	0.984091
chr2L.3931057.T	3	2	1	-0.0137681	NA	-0.415205	0.0565593	0.619048	-0.0147059	-0.189209	0.137022	0.0434783	-0.522388	NA	-0.0233918	-0.0331675	-0.0194138	0.0571429	0.578947	-0.578947	0.525253	16	1	chr2L	3931057	A	T	30	74	801	747	intronic	fred	0.164576
chr2L.3964747.T	6	2	4	-0.487179	0.00172414	0	0.0353535	-0.457958	0	-0.540541	-0.47678	0.015015	0	-0.0974659	0.425	0.5	-0.004914	0.0588235	0	-0.0412913	0.441176	18	-2	chr2L	3964747	C	T	24	78	705	596	intronic	fred	0.501091
chr2L.3964756.T	6	2	4	-0.512195	-0.00325203	0.0555556	0	-0.538462	-0.0360902	-0.458839	-0.542857	-0.0194444	-0.111111	-0.0555556	0.547619	0.55	-0.00555556	0	-0.0789474	-0.0277778	0.486486	18	-2	chr2L	3964756	C	T	24	78	705	623	intronic	fred	0.501091
chr2L.3964757.A	6	2	4	-0.5	-0.00325203	0.0555556	0	-0.538462	-0.0360902	-0.464103	-0.542857	-0.00743243	-0.111111	-0.0613757	0.547619	0.538462	0.00542005	0	-0.0897436	-0.0428571	0.486486	18	-2	chr2L	3964757	C	A	24	78	705	621	intronic	fred	0.501091
chr2L.3985232.T	2	2	0	0.00681376	0.0336467	-0.00375896	0.243386	-0.0248201	0.0490909	0.5	0.272727	-0.0564565	0.118976	-0.0336066	-0.078714	0.0122549	-0.00980392	0.503645	0	0.55303	0.321267	18	2	chr2L	3985232	G	T	36	78	1267	1408	intronic	fred	0.470453
chr2L.3996177.G	2	2	0	NA	NA	NA	NA	NA	-0.111111	NA	-0.00438596	NA	NA	NA	NA	NA	0.0130952	NA	0.6	0.455882	NA	5	2	chr2L	3996177	A	G	20	48	435	449	intergenic	fred\x3bCG43797	0.366343
chr2L.3996867.C	2	0	2	NA	NA	NA	-0.10647	-0.585366	0.065454	NA	NA	0.040404	NA	-0.522388	NA	-0.144869	-0.0151172	0.0848485	-0.0294118	NA	NA	9	-2	chr2L	3996867	T	C	26	60	1042	1293	intergenic	fred\x3bCG43797	0.510017
chr2L.3996883.T	6	4	2	NA	NA	NA	-0.557343	-0.0379257	0.572917	NA	NA	0.515152	NA	-0.0223881	NA	-0.583052	-0.0243764	0.567949	0.498129	NA	NA	9	2	chr2L	3996883	G	T	21	60	1305	1007	intergenic	fred\x3bCG43797	0.785269
chr2L.3996903.T	5	3	2	NA	NA	NA	-0.557343	0.431373	0.0106383	NA	NA	0	NA	-0.0294118	NA	-0.612903	0.0147171	0.583333	0.498901	NA	NA	9	1	chr2L	3996903	A	T	16	60	1413	881	intergenic	fred\x3bCG43797	0.969644
chr2L.3996942.C	3	1	2	0.079194	0.136842	NA	-0.154491	0.486508	0.124469	0.283824	-0.0656814	-0.515152	0.578947	-0.00746269	0.0712551	-0.218853	-0.0421176	0.104302	-0.515152	0.0539216	NA	16	-1	chr2L	3996942	T	C	33	74	1074	1407	intergenic	fred\x3bCG43797	0.813101
chr2L.4000086.C	2	0	2	NA	-0.199605	0.714286	-0.140351	-0.151369	0.0545455	0.05	-0.05	-0.473684	-0.571429	-0.619048	NA	-0.134615	0.0296296	NA	-0.52381	0	0.538462	15	-2	chr2L	4000086	T	C	27	72	412	434	exonic	CG43797	0.692653
chr2L.4000091.G	2	0	2	NA	-0.199605	0.714286	-0.0952381	0.118571	0.0735931	0.0289474	-0.116667	-0.526316	-0.571429	-0.619048	NA	-0.149321	0.0397878	NA	-0.52381	0	0.571429	15	-2	chr2L	4000091	C	G	27	72	403	456	exonic	CG43797	0.692653
chr2L.4026724.GAAAAAAA	3	3	0	-0.0451128	NA	0.0398293	0.512605	0.484034	-0.0412698	0.0126984	NA	0.555556	0.456456	NA	NA	NA	0.00202634	NA	-0.00309598	0.0023166	-0.0440636	12	3	chr2L	4026724	GAAAAAAAA	GAAAAAAA	27	64	510	540	intergenic	CG43774\x3bed	0.317878
chr2L.4026792.G	3	1	2	0.564103	NA	-0.514286	-0.418301	0.00146199	0	0.0511696	NA	-0.0357143	-0.0722611	NA	NA	NA	-0.0372372	NA	-0.470588	0	-0.134063	12	-1	chr2L	4026792	A	G	27	64	528	501	intergenic	CG43774\x3bed	0.185208
chr2L.4026800.A	5	2	3	0.552632	NA	-0.514286	-0.555556	-0.0120301	0	0.0511696	NA	-0.0263158	-0.0192308	NA	NA	NA	-0.0438538	NA	-0.529412	0	0.561497	12	-1	chr2L	4026800	T	A	26	64	537	474	intergenic	CG43774\x3bed	0.0630034
chr2L.4032815.A	2	0	2	0	-0.526316	NA	0	0.0515873	-0.0691729	-0.526316	0.551724	-0.0993789	NA	NA	0.0683091	NA	-0.0695203	NA	NA	NA	-0.122222	11	-2	chr2L	4032815	G	A	18	62	657	418	intronic	ed	0.811145
chr2L.4032816.T	2	0	2	0	-0.5	NA	0	0.0515873	-0.0691729	-0.526316	0.551724	-0.0993789	NA	NA	0.0683091	NA	-0.0782555	NA	NA	NA	-0.122222	11	-2	chr2L	4032816	G	T	18	62	659	419	intronic	ed	0.811145
chr2L.4032851.A	6	5	1	0.447368	0.529412	-0.144796	0.555556	0.453571	-0.542857	0.558824	0.533333	-0.149495	NA	NA	-0.322222	NA	-0.0519695	NA	NA	NA	0.612903	12	4	chr2L	4032851	C	A	22	64	633	487	intronic	ed	0.15499
chr2L.4032876.A	5	3	2	-0.0238095	0.475146	0.191597	0.555556	0.0614035	-0.529412	0.45873	0.433333	0.118561	NA	NA	-0.652174	NA	0.0536513	0.0545455	NA	-0.108586	0.557348	14	1	chr2L	4032876	G	A	27	68	591	591	intronic	ed	0.718027
chr2L.4109579.A	3	0	3	0	0.5	NA	-0.0379919	NA	-0.0690476	-0.470588	NA	-0.555556	NA	NA	-0.0120301	-0.0588235	-0.506173	NA	0.021645	NA	0.508772	11	-3	chr2L	4109579	T	A	18	64	695	396	intronic	ed	0.741802
chr2L.4109607.G	2	0	2	NA	NA	NA	-0.0555556	NA	-0.0025974	0.0277992	NA	-0.288221	NA	-0.0294118	-0.0261438	-0.555556	-0.163636	NA	0.0651163	NA	-0.508134	10	-2	chr2L	4109607	A	G	24	56	708	550	intronic	ed	0.517784
chr2L.4109628.G	4	3	1	NA	0.0724638	NA	0.483072	NA	NA	0.53979	NA	0.556064	NA	-0.0165414	0.030303	-0.526316	-0.169173	NA	NA	NA	0.0214286	9	2	chr2L	4109628	C	G	21	54	733	581	intronic	ed	0.787701
chr2L.4109663.T	3	3	0	0.0652174	0.0722596	NA	-0.0705314	NA	NA	0.5	0.118293	0.0514286	NA	0.00714286	0.5	0.434783	-0.0180298	0.0984848	NA	NA	0.0883257	12	3	chr2L	4109663	C	T	29	66	805	691	intronic	ed	0.736352
chr2L.4109670.C	3	3	0	0.108696	0.0555556	0.370629	-0.0630719	NA	NA	0.487805	0.126697	-0.014652	NA	0.0212454	0.441176	0.44	0.00574713	0.0536131	NA	NA	0.0645161	13	3	chr2L	4109670	G	C	29	68	829	706	intronic	ed	0.873866
chr2L.4109687.A	3	3	0	0.0575758	0.0211268	0.166667	0.302917	NA	NA	-0.0935143	0.0833333	0.03	NA	-0.0023166	-0.0263158	0.444444	0.0969203	-0.0230665	NA	NA	0.47459	13	3	chr2L	4109687	C	A	31	68	844	709	intronic	ed	0.130051
chr2L.4232117.T	5	3	2	0	-0.496732	0.508744	0.0134454	NA	-0.0261438	-0.0935065	-0.0360902	0.431746	-0.496732	0.484034	-0.0522876	0.0134454	-0.0542005	0.470588	0	NA	0.367568	16	1	chr2L	4232117	C	T	30	74	610	609	intergenic	lncRNA:CR44608\x3blncRNA:CR45720	0.36413
chr2L.4240932.T	2	0	2	0.0604686	0.0724638	-0.123188	0.0120352	0.0988562	-0.101604	0.0945599	0.0372093	0.00688217	0.0822794	-0.190386	0.00729927	-0.122766	0.0151876	0.0550688	-0.0142857	-0.187551	-0.00719424	18	-2	chr2L	4240932	A	T	40	78	1848	3594	upstream	lncRNA:CR44058\x3blncRNA:CR45720	0.608157
chr2L.4240943.T	2	0	2	0.0485585	0.0886948	-0.106104	0.0120352	0.0181855	-0.0354219	-0.0314812	0.0516432	0.00911115	0.0208333	-0.183465	0.0192703	-0.154789	0.00174277	0.0399918	-0.0164134	-0.189546	-0.114246	18	-2	chr2L	4240943	A	T	40	78	1765	3717	upstream	lncRNA:CR44058\x3blncRNA:CR45720	0.960604
chr2L.4244542.T	8	5	3	-0.542857	0.0134454	NA	NA	0	-0.525253	0.542857	0	0.578947	0	-0.507692	NA	0.555556	0.0107962	0.555556	0.522388	0.0923077	NA	14	2	chr2L	4244542	C	T	24	70	851	618	intergenic	lncRNA:CR44058\x3blncRNA:CR44059	0.0619371
chr2L.4254029.CTTTTTTTTTTT	4	2	2	0.493506	-0.0526316	0.0416667	0	0	0.246032	0.333333	-0.0434783	-0.487879	0.05	0.0212121	0.0769231	-0.344828	-0.221445	-0.727273	0	0.366667	0.595238	18	0	chr2L	4254029	CTTTTTTTT	CTTTTTTTTTTT	13	78	892	188	intergenic	lncRNA:CR44059\x3blncRNA:CR45294	0.587413
chr2L.4257780.A	2	0	2	0	-0.27027	0	-0.0416667	0	0	0	-0.0142045	0.037037	0.0434783	0.0384615	0	0	-0.212766	0	0	0.0454545	0	18	-2	chr2L	4257780	C	A	2	78	1242	29	exonic	CG15425	0.635899
chr2L.4259653.aa	4	2	2	0	0	0	0	0	0	0	0.517241	0	0	0	-0.341463	0	0.233333	-0.357143	0	0	0.470588	18	0	chr2L	4259653	aaga	aa	6	78	1413	91	downstream	lncRNA:CR44080	0.990107
chr2L.4259654.a	9	5	4	0	-0.551724	0.575758	0	0.5	0.482759	0	-0.142857	0	0.580645	0	0.372093	-0.0555556	-0.0813711	-0.341463	-0.0357143	-0.375	-0.333333	18	1	chr2L	4259654	ag	a	12	78	1291	212	downstream	lncRNA:CR44080	0.900213
chr2L.4259655.A	9	3	6	0.448276	0.413793	0	0.0742312	-0.481481	-0.461538	-0.5	0	0.192308	-0.4	-0.347826	-0.5	-0.181699	0.451613	0.45283	0.481481	0.454545	-0.454545	18	-3	chr2L	4259655	G	A	19	78	924	267	downstream	lncRNA:CR44080	0.416619
chr2L.4278761.A	5	3	2	0	0	0.492085	-0.0153846	0	0	0.543478	0	0.520833	-0.499767	NA	0	-0.0149184	-0.0297619	-0.5	NA	-0.0149184	NA	15	1	chr2L	4278761	G	A	14	72	1807	650	intronic	Art2	0.970028
chr2L.4278775.G	2	2	0	0.0142602	-0.00723654	-0.0134454	-0.00682012	0	0.529412	0.557895	0.00682012	0.020931	-0.0210804	NA	0	-0.0142602	-0.0526316	-0.0312402	NA	-0.0142602	NA	15	2	chr2L	4278775	T	G	32	72	1258	1279	intronic	Art2	0.469764
chr2L.4278778.T	2	2	0	0.0210804	-0.00723654	-0.0134454	0	0	0.529412	0.557895	0.00682012	0.020931	-0.0210804	NA	0	-0.0142602	-0.0526316	-0.0312402	NA	-0.0277056	NA	15	2	chr2L	4278778	C	T	32	72	1258	1284	intronic	Art2	0.469764
chr2L.4282510.G	3	0	3	0	0.0172414	0.0212766	0	-0.0232558	-0.320513	0	0	-0.298246	0	0	0.297619	0	-0.2	0	0	0	0	18	-3	chr2L	4282510	T	G	4	78	2113	88	upstream	tutl	0.772348
chr2L.4294945.G	4	2	2	0.0190476	0.578947	-0.636364	0	0	-0.555556	0.0615385	-0.0923077	0	-0.017094	0.0233918	0.0444444	-0.6	-0.0779221	-0.619048	NA	0.636364	0.6	17	0	chr2L	4294945	GT	G	29	76	436	478	intronic	tutl	0.531969
chr2L.4296137.G	4	2	2	-0.012012	0.515556	0.529412	0.0233918	0.0126984	-0.195556	-0.012012	-0.470588	-0.502857	0.549744	0.0984952	NA	0.10084	-0.101053	-0.452489	0	0	0.529412	17	0	chr2L	4296137	A	G	31	76	692	735	intronic	tutl	0.969191
chr2L.4296149.C	4	0	4	-0.034188	0.158242	0.529412	0	-0.542857	0.12474	0	-0.484034	-0.144796	0.182952	0.0761905	NA	-0.454545	-0.107327	-0.0761905	-0.529412	0	0.542857	17	-4	chr2L	4296149	CT	C	32	76	690	743	intronic	tutl	0.719826
chr2L.4296155.A	3	0	3	-0.034188	-0.149451	0.418301	0.012012	-0.529412	0.136752	0.0126984	0.0126984	0.162896	-0.136752	-0.128223	NA	-0.636364	-0.101053	0.190476	-0.529412	0	0.542857	17	-3	chr2L	4296155	T	A	34	76	644	788	intronic	tutl	0.850442
chr2L.4303682.T	3	1	2	0.00682012	-0.0134454	0.0863787	-0.0261438	-0.00702371	0.619048	-0.567568	-0.0126984	-0.529412	-0.666667	NA	0	NA	-0.0697518	NA	0	0.114981	-0.0495356	15	-1	chr2L	4303682	G	T	28	68	808	837	intronic	tutl	0.00818349
chr2L.4303686.G	4	2	2	0.00682012	-0.00682012	0.0952381	-0.0261438	-0.00702371	0.619048	-0.555556	-0.0126984	-0.529412	-0.666667	NA	0	NA	-0.0697518	NA	-0.00702371	0.482388	-0.0495356	15	0	chr2L	4303686	A	G	27	68	816	823	intronic	tutl	0.0372966
chr2L.4303702.A	4	1	3	0.00723654	-0.492085	-0.219512	-0.0588235	-0.0142602	0.219512	-0.529412	-0.0331675	-0.515152	0	NA	0	NA	-0.0705882	NA	-0.0142602	0.522388	-0.0285205	15	-2	chr2L	4303702	G	A	20	68	914	688	intronic	tutl	0.43596
chr2L.4303777.C	2	2	0	0.0193237	0.0247104	0.215116	-0.0521739	-0.0187867	0.0277778	0.649697	0.50282	0.0444444	-0.047619	0	0.0574163	-0.171429	-0.124542	-0.0363636	-0.0381558	-0.0351967	-0.0877193	18	2	chr2L	4303777	T	C	37	78	810	1049	intronic	tutl	0.898956
chr2L.4305105.T	5	3	2	0.00431373	0.083835	NA	-0.0528358	-0.142857	0.125616	-0.0184426	0.033532	0.541375	0.412357	-0.353832	-0.0270563	0.0244361	-0.0834507	-0.593725	0.0588235	0.643836	0.0107143	17	1	chr2L	4305105	G	T	35	76	1206	1481	intronic	tutl	0.364466
chr2L.4324389.C	4	3	1	0.000793651	0.00151515	-0.123874	0	-0.345455	-0.151365	0.368421	0.0564972	-0.172939	-0.172119	-0.279904	-0.0295455	-0.157407	-0.0690832	0.039548	0.40678	0.310345	0.33871	18	2	chr2L	4324389	G	C	34	78	1345	794	upstream\x3bdownstream	bdl\x3btutl	0.597667
chr2L.4324409.C	5	4	1	-0.0429573	-0.0190476	-0.00605778	0.00909091	-0.490566	-0.0593708	0.491228	0.062987	0.00295567	-0.0819597	-0.0526316	0.0269481	-0.0035035	-0.0812698	0.0423729	0.535714	0.472727	0.507937	18	3	chr2L	4324409	A	C	34	78	1085	1019	upstream\x3bdownstream	bdl\x3btutl	0.597667
chr2L.4327545.A	7	5	2	0.031401	0.529412	0	0.574468	0.0302198	0	0.125	-0.296296	0	0.5	0.507042	0	0	0.487179	-0.0416667	-0.506849	0	-0.521739	18	3	chr2L	4327545	G	A	18	78	1076	440	intronic	bdl	0.404613
chr2L.4327549.A	7	5	2	0.00757576	0.529412	0	0.565217	-0.0230769	0	0.166667	-0.215385	0	0.507463	0.507246	0	0	0.480519	-0.344444	-0.492958	0	-0.514706	18	3	chr2L	4327549	T	A	18	78	1041	418	intronic	bdl	0.83544
chr2L.4327554.T	7	4	3	0.368049	0.542857	0	0.545455	-0.0230769	0.0285714	NA	-0.56	NA	0.5	0.0149254	0	0	0.027027	-0.344444	-0.457937	0.0294118	-0.514706	16	1	chr2L	4327554	A	T	13	74	1108	322	intronic	bdl	0.701807
chr2L.4330928.G	2	0	2	0.0945378	-0.485714	-0.05	0.173203	-0.0919913	-0.12	0.318182	-0.0952381	-0.0940171	0.0575758	0.162562	-0.0111111	NA	0.0306122	-0.260766	0.0230415	0.104364	-0.538462	17	-2	chr2L	4330928	C	G	36	76	711	626	exonic	bdl	NA
chr2L.4330934.T	3	1	2	0.148352	-0.485714	-0.0161943	0.135472	-0.0920746	-0.0914286	0.286486	-0.0972851	-0.0769231	0.052381	0.195767	0.00383142	NA	0.0390868	-0.166667	0.428571	0.12549	-0.5	17	-1	chr2L	4330934	C	T	35	76	706	597	exonic	bdl	0.543011
chr2L.4330991.A	3	2	1	-0.68	-0.137566	-0.189474	-0.234604	0.220779	NA	0.04	0.00889878	NA	0.0683761	0.181818	0.296296	NA	0.0025641	0.225641	-0.199678	0.472527	0.916667	15	1	chr2L	4330991	T	A	40	72	238	768	intronic	bdl	0.0712446
chr2L.4331004.A	2	2	0	NA	-0.111111	0.166667	0.30303	-0.0166667	NA	-0.0598291	0.0849462	NA	0.0897436	0.285714	0.464286	NA	0.0658385	0	-0.0962733	0.384615	NA	13	2	chr2L	4331004	T	A	28	68	606	364	intronic	bdl	0.286578
chr2L.4331858.T	2	2	0	0.639344	-0.128205	0.101996	NA	0.611111	0.578947	-0.0808081	0.0521739	-0.136752	-0.0791209	-0.166667	0.0363636	-0.0331675	-0.115468	-0.0233918	0.0764706	0.0606061	0.0438596	17	2	chr2L	4331858	A	T	35	76	650	793	downstream	bdl	0.265853
chr2L.4331859.C	2	2	0	0.639344	-0.128205	0.0979467	NA	0.6	0.578947	-0.0808081	0.0363636	-0.136752	-0.0791209	-0.166667	0.0363636	-0.0331675	-0.115468	-0.0233918	0.0764706	0.0606061	0.04	17	2	chr2L	4331859	G	C	35	76	650	789	downstream	bdl	0.265853
chr2L.4331860.G	2	2	0	0.639344	-0.128205	0.0979467	NA	0.6	0.578947	-0.0808081	0.0363636	-0.136752	-0.0791209	-0.166667	0.0363636	-0.0331675	-0.115468	-0.0233918	0.0764706	0.0606061	0.04	17	2	chr2L	4331860	C	G	35	76	650	789	downstream	bdl	0.265853
chr2L.4331882.C	2	0	2	0.124193	-0.0979021	0.106209	NA	-0.0363636	-0.541176	-0.0574163	0.525253	-0.0779221	0.227612	-0.0128205	0.0363636	-0.0565593	-0.15	-0.57754	-0.0158371	0.00183824	-0.153153	17	-2	chr2L	4331882	T	C	35	74	599	872	downstream	bdl	0.70781
chr2L.4331949.A	2	2	0	NA	NA	0.565747	NA	NA	0	NA	NA	NA	NA	NA	NA	NA	NA	NA	NA	0.590676	NA	3	2	chr2L	4331949	G	A	13	38	655	451	downstream	bdl	0.389125
chr2L.4334090.T	2	2	0	-0.00702703	0.0548048	NA	0.0141991	-0.0477249	0.0784708	0.0324903	-0.0209311	-0.0318103	NA	NA	0.428904	-0.0456254	-0.00622986	-0.361842	-0.0830899	-0.0138804	0.500641	15	2	chr2L	4334090	C	T	34	72	1409	1329	UTR5	Atet	0.214307
chr2L.4336486.C	3	3	0	0.41796	-0.114286	-0.176585	-0.0746951	0.0654521	0.487179	-0.111111	-0.137821	-0.0102696	-0.0675676	-0.18069	-0.0428571	0.00146199	0.110196	0.55	-0.192308	0.003465	-0.0810811	18	3	chr2L	4336486	T	C	36	78	795	798	UTR5	Atet	0.177868
chr2L.4343862.T	2	0	2	0	NA	-0.473684	0	NA	NA	0	0.00277778	NA	NA	NA	NA	NA	-0.431818	0	NA	0.0416667	NA	8	-2	chr2L	4343862	C	T	7	56	653	210	intronic	Atet	0.928504
chr2L.4343864.T	2	0	2	0	NA	-0.444444	0	NA	NA	0	-0.0247104	NA	NA	NA	NA	NA	-0.390244	0	NA	0	NA	8	-2	chr2L	4343864	A	T	7	56	650	190	intronic	Atet	0.928504
chr2L.4343865.TA	2	0	2	0	NA	-0.459459	0	NA	NA	0	0.0149573	NA	NA	NA	NA	NA	-0.409091	0	NA	0	NA	8	-2	chr2L	4343865	T	TA	7	56	652	204	intronic	Atet	0.928504
chr2L.4349741.G	2	2	0	0.135218	0.0738889	-0.343243	-0.165789	0.506849	-0.00532978	NA	0.0963158	0.405446	-0.000384763	NA	-0.0497759	NA	-0.0473684	-0.0155168	0.0018797	-0.00236936	NA	14	2	chr2L	4349741	C	G	31	70	1566	1371	downstream	lncRNA:CR44699	0.327554
chr2L.4349743.G	2	2	0	0.135218	0.0738889	-0.353425	-0.158675	0.513889	-0.025641	NA	0.103333	0.455446	-0.000384763	NA	-0.0497759	NA	-0.0494614	-0.0155168	0.0141581	-0.0142857	NA	14	2	chr2L	4349743	T	G	31	70	1555	1356	downstream	lncRNA:CR44699	0.327554
chr2L.4349804.T	4	2	2	0.210543	-0.535507	-0.17956	0.0954386	-0.0205479	-0.239427	0.478873	0.0941224	0.380764	-0.0789474	-0.0135135	0.245877	-0.115217	0.169597	-0.475101	-0.125758	-0.139118	0.43754	18	0	chr2L	4349804	G	T	33	78	1819	1227	downstream	lncRNA:CR44699	0.381167
chr2L.4349836.T	3	1	2	-0.606742	NA	NA	0.0156775	0.0207599	0.291139	0	-0.0988142	-0.116883	0.0550391	0.0277778	-0.55814	NA	-0.00761882	-0.173077	-0.025974	0.0189586	-0.0389812	15	-1	chr2L	4349836	C	T	33	72	1536	1316	downstream	lncRNA:CR44699	0.793455
chr2L.4349838.G	3	1	2	-0.585507	NA	NA	0.0156775	0.0205479	0.291139	0	-0.0988142	-0.148748	0.0550391	0.0352113	-0.552941	NA	-0.00271996	-0.173077	-0.025974	0.0189586	-0.0516796	15	-1	chr2L	4349838	A	G	33	72	1534	1314	downstream	lncRNA:CR44699	0.793455
chr2L.4349850.A	3	3	0	0.0494505	NA	NA	0	0.027027	0.291139	0.368333	0.465347	-0.1	-0.110386	0.00857143	-0.00409207	NA	-0.171344	0.626804	0.211503	-0.0423157	-0.0619411	15	3	chr2L	4349850	C	A	33	72	1561	1301	downstream	lncRNA:CR44699	0.564941
chr2L.4351236.A	2	2	0	0.369231	0	0.338462	0.0227273	-0.0208333	0	0	0	-0.0227273	0.115385	0	NA	0	0	0	0.025	0	0	17	2	chr2L	4351236	T	A	2	76	1933	56	ncRNA_exonic	lncRNA:CR44700	0.35857
chr2L.4351648.C	2	0	2	-0.127179	-0.0075188	0.00357782	0.108696	0.0116279	NA	-0.03663	-0.0253623	0.0615942	0.18018	0.115385	-0.0244755	-0.5	0.0532609	-0.47412	NA	0.0787309	NA	15	-2	chr2L	4351648	T	C	34	72	701	561	downstream	lncRNA:CR44700	0.149644
chr2L.4352307.G	2	2	0	0.01417	0.180124	0.0667522	0.349206	-0.111111	0.00407955	0.211988	0.0285714	0.171429	-0.0160428	-0.171429	NA	0.0910603	-0.0696086	0.149719	0.447368	0.0871429	0.0884615	17	2	chr2L	4352307	T	G	37	76	973	842	upstream\x3bdownstream	CG15429\x3blncRNA:CR44700	0.538052
chr2L.4352308.A	2	2	0	0.01417	0.190476	0.0667522	0.349206	-0.111111	0.00407955	0.211988	0.0285714	0.171429	-0.0160428	-0.171429	NA	0.0910603	-0.0696086	0.158305	0.447368	0.0871429	0.0884615	17	2	chr2L	4352308	G	A	37	76	973	841	upstream\x3bdownstream	CG15429\x3blncRNA:CR44700	0.538052
chr2L.4352363.T	3	3	0	0.166667	NA	NA	0.104072	0.460882	-0.174837	NA	NA	NA	NA	-0.100694	NA	-0.108659	0.288611	0.10943	-0.0803089	0.165911	0.4	11	3	chr2L	4352363	A	T	27	58	911	672	upstream\x3bdownstream	CG15429\x3blncRNA:CR44700	0.458089
chr2L.4352392.C	4	3	1	NA	NA	NA	0.0946574	-0.449875	0.00571429	NA	NA	NA	NA	NA	NA	0.0713073	0.372353	0.513978	-0.0871795	0.217767	0.509434	9	2	chr2L	4352392	A	C	23	52	831	657	upstream\x3bdownstream	CG15429\x3blncRNA:CR44700	0.248928
chr2L.4352399.C	4	3	1	NA	NA	NA	0.087402	-0.45	0.0237176	NA	NA	NA	NA	NA	NA	0.0627724	0.357561	0.491991	-0.0632353	0.217424	0.519231	9	2	chr2L	4352399	A	C	23	52	841	630	upstream\x3bdownstream	CG15429\x3blncRNA:CR44700	0.248928
chr2L.4364542.C	2	2	0	-0.0531136	-0.0738739	0.231121	0.0236842	0.0410232	0.0853659	0.0107212	NA	0.473684	-0.00117647	NA	0.052729	0.0717391	0.145299	0.205929	0.5	-0.0349747	-0.045	16	2	chr2L	4364542	T	C	35	74	782	746	ncRNA_intronic	lncRNA:CR45363	0.979856
chr2L.4364548.G	4	4	0	-0.0877193	-0.0435572	0.227142	0.0236842	0.0809019	0.103134	-0.012963	0.463019	0.461538	-0.0314685	0.435277	0.0233333	0.0654762	0.241026	0.229115	0.483871	-0.0161068	-0.025	18	4	chr2L	4364548	T	G	36	78	827	755	ncRNA_intronic	lncRNA:CR45363	0.838808
chr2L.4365663.T	3	2	1	0.0439276	0.0290476	0.0454545	0.522727	0.0734633	-0.583333	0.0666667	-0.4375	0.155556	-0.120743	-0.373077	0.5	0	-0.15625	-0.4	-0.0607143	NA	0.470899	17	1	chr2L	4365663	C	T	32	76	800	648	ncRNA_intronic	lncRNA:CR45363	0.093865
chr2L.4365765.T	3	1	2	NA	-0.42	-0.037037	-0.0769231	0	0.333333	0.0952381	-0.0269231	0	NA	-0.353535	-0.391304	-0.00833333	0.311681	0.0833333	-0.0119048	NA	-0.361538	15	-1	chr2L	4365765	G	T	12	72	1052	295	ncRNA_intronic	lncRNA:CR45363	0.393829
chr2L.4378868.G	4	3	1	0.0147059	0.486842	0.522388	0.0120137	0.0269841	-0.204167	NA	0.0213415	0.589744	-0.319149	NA	NA	NA	0.00589023	NA	0	-0.000867754	0	13	2	chr2L	4378868	T	G	22	66	1843	864	intronic	Traf4	0.287277
chr2L.4378891.C	4	0	4	-0.0495356	-0.522388	-0.507682	-0.00707071	-0.0142857	0.190802	NA	-0.0133929	-0.531915	0.0170117	0.0444444	-0.177551	0.0263692	-0.0467564	-0.240602	-0.148732	-0.345058	0	17	-4	chr2L	4378891	T	C	32	76	1804	1065	intronic	Traf4	0.657376
chr2L.4378893.T	6	5	1	0	0.487179	0.514706	-0.00606061	0.0405171	-0.381481	NA	-0.0342262	0.6	-0.0106383	0	0.38557	-0.0179175	0.0399709	0.364951	0.325	0.150953	0	17	4	chr2L	4378893	C	T	22	76	2070	814	intronic	Traf4	0.0698485
chr2L.4379276.C	3	2	1	0	-0.0123457	-0.0118708	-0.0107527	0	0.247654	-0.0125	0	0.0105263	0.000528751	-0.0117647	0	0.191011	-0.0258621	-0.0121951	0	0	-0.222222	18	1	chr2L	4379276	A	C	3	78	3432	80	exonic	Traf4	0.982562
chr2L.4390088.A	3	3	0	0.0147059	0.43	0.00704225	0.00665102	0.447696	0.492754	0.0454545	0.423333	-0.0285714	-0.0277778	NA	-0.0215321	0.45	0.0307194	NA	0.0198198	-0.0358326	-0.0683183	16	3	chr2L	4390088	G	A	32	74	1143	1018	intronic	Tps1	0.52384
chr2L.4390116.C	3	3	0	0.0285714	0.454545	0.0057995	0.0294118	0.493151	0.486111	0.466667	-0.0254545	-0.0142857	-0.03482	0.0454545	-0.00704225	0.463889	-0.0462464	-0.0115385	-0.04662	-0.0481538	-0.0342734	18	3	chr2L	4390116	G	C	32	78	1132	1044	intronic	Tps1	0.955544
chr2L.4390147.G	2	2	0	NA	-0.0309708	0	0.0285714	0.0548246	0.32684	0.0444015	NA	0.0289855	0.469697	0.112554	0.464579	-0.0352941	-0.0111842	NA	0.37619	-0.0337662	0.0315048	15	2	chr2L	4390147	A	G	34	72	1097	1090	intronic	Tps1	0.431706
chr2L.4398192.C	2	2	0	0.0149425	-0.0694444	0.240741	0.138146	-0.0772947	-0.0674487	-0.107143	-0.0625	0.0771889	-0.0198413	0.0864865	NA	0.0666667	0.0777247	-0.020362	0.42875	-0.0160099	0.428571	17	2	chr2L	4398192	T	C	36	76	800	604	exonic	lk05819	0.695622
chr2L.4399616.T	2	2	0	0.398981	-0.140351	NA	NA	NA	NA	0.10728	NA	0.494444	-0.0160428	-0.106952	-0.133333	0.478261	-0.0443191	0.115385	NA	-0.0899471	0.0562771	12	2	chr2L	4399616	C	T	29	66	591	443	intronic	lk05819	0.116025
chr2L.4399639.T	2	2	0	0.466667	NA	NA	NA	NA	NA	NA	NA	NA	NA	NA	NA	0	0.384615	0.0384615	NA	0	NA	5	2	chr2L	4399639	A	T	8	44	571	164	intronic	lk05819	0.943577
chr2L.4399674.A	2	2	0	0.483871	NA	NA	NA	NA	NA	NA	NA	NA	NA	NA	NA	0.5	-0.118747	0	NA	0.0357143	NA	5	2	chr2L	4399674	T	A	8	46	775	120	exonic	lk05819	0.890936
chr2L.4406937.C	2	0	2	-0.381818	0	0	0	-0.00113208	-0.425	-0.0222222	-0.0204082	-0.0175439	-0.0217391	0	-0.00457875	0.0227273	-0.0125	-0.0217391	0	0	0.0175439	18	-2	chr2L	4406937	G	C	2	78	2195	81	exonic	CG15431	0.273889
chr2L.4422738.GAAAA	2	2	0	0.1	NA	NA	NA	0.0738095	-0.0238095	NA	NA	0.484874	0.585973	0.265217	NA	-0.0501253	0.0455408	NA	0.119048	-0.05	NA	10	2	chr2L	4422738	GAAAAA	GAAAA	25	56	430	350	intronic	CG15431	0.720345
chr2L.4425145.G	2	0	2	-0.0681818	0.00699301	-0.5	0.0479735	-0.0184783	0.0591463	0.0869048	0.112395	-0.144841	NA	0.108289	0.0514286	-0.452381	0.103509	0	-0.0299145	-0.112701	0.532051	17	-2	chr2L	4425145	A	G	32	76	930	722	intronic	CG15431	0.816968
chr2L.4426294.A	6	5	1	-0.02	0.434548	-0.491803	-0.0260546	0.575	-0.176724	0.415873	0.40678	-0.0784708	-0.0929825	-0.00649351	-0.0347826	0.457042	-0.153325	0.0944444	-0.0737874	-0.00352361	-0.00704225	18	4	chr2L	4426294	G	A	33	78	1108	981	intronic	CG15431	0.521571
chr2L.4426554.C	2	2	0	NA	NA	-0.0615385	0.586207	0.107692	-0.0571429	NA	-0.0134454	NA	-0.0285714	0.625	0.025	NA	-0.151515	-0.666667	0.0776119	0.207792	NA	12	2	chr2L	4426554	T	C	27	64	406	557	intronic	CG15431	0.889442
chr2L.4426560.A	5	4	1	NA	NA	-0.0615385	0.571429	-0.216667	-0.285714	NA	-0.555556	0.625	0.542857	0.625	0.0210526	0	0.0845588	-0.454545	0.0776119	0.171429	NA	14	3	chr2L	4426560	T	A	24	70	618	366	intronic	CG15431	0.60751
chr2L.4426637.T	3	2	1	0.427778	-0.256579	0.0537634	-0.0949309	-0.144796	0.666667	0.388889	-0.027027	-0.0977444	-0.33985	0.36631	0.302941	-0.438462	0.106667	-0.0909091	0.524176	0.0952381	-0.25	18	1	chr2L	4426637	G	T	29	78	810	303	intronic	CG15431	0.70433
chr2L.4454894.T	3	2	1	NA	-0.0358329	NA	0.124709	0.607595	NA	0.29703	NA	NA	NA	NA	NA	-0.454545	0.0296343	NA	NA	NA	NA	6	1	chr2L	4454894	C	T	20	50	1545	755	exonic	ND-B8	0.870644
chr2L.4454897.A	3	2	1	NA	-0.02768	NA	0.147436	0.592255	NA	0.278644	NA	NA	NA	NA	NA	-0.43984	0.0313477	NA	NA	NA	NA	6	1	chr2L	4454897	G	A	20	50	1549	755	exonic	ND-B8	0.870644
chr2L.4454912.G	6	5	1	NA	0.0173006	NA	0.506329	0.0170886	0.354839	-0.206957	0.188889	NA	NA	0	NA	0.274768	0.196148	0.445783	NA	-0.514286	NA	11	4	chr2L	4454912	A	G	22	62	2084	761	exonic	ND-B8	0.116748
chr2L.4454918.C	5	4	1	NA	0.015	NA	NA	-0.0335443	0.340754	-0.203333	0.206522	NA	NA	0	NA	0.282051	0.17728	0.452381	NA	-0.498808	NA	10	3	chr2L	4454918	G	C	23	60	2082	807	exonic	ND-B8	0.0695039
chr2L.4455005.G	3	1	2	0	-0.170019	-0.153846	-0.262698	-0.254252	0.0542857	-0.126126	-0.0994484	-0.102742	0.208815	0.0163399	-0.138298	-0.0314759	0.0396328	-0.00786713	NA	0.460864	0.0681818	17	-1	chr2L	4455005	T	G	37	76	1962	1650	intronic	ND-B8	0.47565
chr2L.4455027.A	2	0	2	0.17205	-0.140394	-0.17091	-0.0535714	-0.326482	-0.0378459	-0.0898368	-0.19092	-0.155556	0.207207	0.0635089	-0.242602	0.0260831	0.0940317	-0.140685	NA	0.0372108	0.0716783	17	-2	chr2L	4455027	T	A	38	76	2018	1624	intronic	ND-B8	NA
chr2L.4455051.T	5	1	4	0.190922	-0.220578	-0.151442	0.325077	-0.393883	-0.186456	-0.131376	-0.235226	-0.1157	0.195305	-0.0729384	-0.330929	0.0334607	0.0954951	-0.188095	NA	0.0313291	-0.00153846	17	-3	chr2L	4455051	C	T	37	76	2142	1411	intronic	ND-B8	0.361324
chr2L.4455058.G	5	1	4	0.200971	-0.216325	-0.157603	0.335632	-0.393883	-0.180795	-0.127996	-0.232541	-0.100129	0.185421	-0.0729384	-0.333151	0.033208	0.0943144	-0.198731	NA	0.032301	-0.00429646	17	-3	chr2L	4455058	A	G	37	76	2123	1394	exonic	ND-B8	0.361324
chr2L.4455085.A	5	0	5	0.00547383	NA	-0.0537514	-0.311688	-0.284814	0.0978261	NA	-0.258325	-0.0105014	0.135774	NA	-0.208486	NA	-0.0422596	-0.463572	-0.151515	NA	-0.454545	13	-5	chr2L	4455085	G	A	29	68	2007	1068	exonic	ND-B8	0.779232
chr2L.4455090.T	5	0	5	0.0183333	NA	-0.06161	-0.280655	-0.266842	0.115789	NA	-0.252264	-0.0218254	0.135565	NA	-0.191859	NA	-0.0421875	-0.443155	-0.215789	NA	-0.5	13	-5	chr2L	4455090	C	T	29	68	2006	1064	exonic	ND-B8	0.779232
chr2L.4455093.G	5	0	5	0.0308642	NA	-0.0597163	-0.271059	-0.252025	0.117021	NA	-0.25607	-0.0143358	0.135565	NA	-0.192547	NA	-0.0368873	-0.443757	-0.210623	NA	-0.527778	13	-5	chr2L	4455093	C	G	29	68	2001	1078	exonic	ND-B8	0.779232
chr2L.4455095.A	5	0	5	0.0308642	NA	-0.0669093	-0.271059	-0.252025	0.115789	NA	-0.252679	-0.0329981	0.136524	NA	-0.184783	NA	-0.031746	-0.443757	-0.251477	NA	-0.527778	13	-5	chr2L	4455095	C	A	23	68	2010	1085	exonic	ND-B8	0.607882
chr2L.4455756.C	3	2	1	0.00591133	0	0	0	0.0277778	-0.0357143	0.352941	0.0344828	-0.030303	0	0	0	-0.409091	0.0175439	0.317227	0.0294118	0	0	18	1	chr2L	4455756	G	C	5	78	1521	99	intronic	Gs1l	0.217633
chr2L.4459235.A	2	2	0	0.00900901	0.0285714	0.0129032	-0.0347222	0.101732	-0.0208333	-0.12474	0.0231596	0.421053	-0.030303	-0.348649	-0.120743	0.393939	-0.00264151	0.0524194	0.0411184	0.294118	0.0946429	18	2	chr2L	4459235	T	A	36	78	988	550	intronic	mRpL27	0.14563
chr2L.4459240.C	2	2	0	0.00900901	0.0411765	-0.0548387	-0.0523104	0.0969697	-0.000794913	-0.0789474	-0.00625	0.447368	-0.0426136	-0.266667	-0.176471	0.371429	0.0119739	0.056926	0.053429	0.294118	0.0764977	18	2	chr2L	4459240	G	C	36	78	1001	562	intronic	mRpL27	0.14563
chr2L.4462958.T	2	2	0	0.0210526	-0.0381558	-0.529412	-0.0233918	0.012012	0.0324324	-0.0261438	-0.0190476	0.034188	0.555556	0.0233918	0.0565593	-0.578947	-0.027907	0.6	-0.0444444	0.589744	0.0444444	18	2	chr2L	4462958	C	T	34	78	597	725	exonic	CG15443	0.90242
chr2L.4462976.C	4	2	2	0	0	NA	-0.0134454	0	-0.470588	0	0	0.496732	NA	-0.470588	0.542857	NA	-0.0247104	NA	-0.141176	NA	0	13	0	chr2L	4462976	T	C	21	68	665	459	UTR5	CG15443	0.0251067
chr2L.4463802.A	2	2	0	0.472426	0.0401003	-0.418301	NA	0.578947	0	NA	-0.00843254	0.578947	-0.0261438	NA	NA	NA	-0.0268398	0.384615	-0.194332	0.17094	NA	12	2	chr2L	4463802	C	A	27	64	590	573	intronic	CG15436	0.0570856
chr2L.4489974.A	3	1	2	-0.294118	0.030303	0	0.276628	0.263081	-0.0454545	0	-0.284321	0.378378	0	-0.282468	0.0333333	0	-0.182927	-0.037037	-0.0384615	-0.00428571	0	18	-1	chr2L	4489974	T	A	6	78	1484	128	exonic	dpy	0.437848
chr2L.4509749.A	2	2	0	-0.0769231	0.5	0.4	-0.344828	-0.0682382	-0.116667	0.357143	0	NA	0	0	0.0297619	0.0223325	0.0951577	NA	0	0	NA	15	2	chr2L	4509749	C	A	18	72	758	305	intronic	dpy	0.162497
chr2L.4509750.T	2	2	0	-0.0769231	0.5	0.416667	-0.344828	-0.0682382	-0.0896552	0.344828	0	NA	0	0	0.0297619	0.0223325	0.0657895	NA	0	0	NA	15	2	chr2L	4509750	A	T	18	72	752	307	intronic	dpy	0.162497
chr2L.4511841.A	3	2	1	0.0911251	0.0591741	-0.303371	0.0109114	-0.00026738	-0.113564	-0.0297756	0.0290598	0.0900901	0.4125	0.000550358	-0.142857	-0.0213602	0.0658252	-0.0805122	0.313953	-0.0622032	0.0165763	18	1	chr2L	4511841	G	A	36	78	2333	1049	exonic	dpy	0.818913
chr2L.4511850.A	6	3	3	0.087478	-0.3125	-0.309524	0.0103704	-0.0156863	-0.116596	0.255814	0.187451	0.0822394	0.38961	0.00122399	-0.161765	0.0228979	0.0471538	-0.0893444	0.305882	-0.0459662	0.000312695	18	0	chr2L	4511850	G	A	32	78	2416	866	exonic	dpy	0.408111
chr2L.4511852.A	7	4	3	0.349973	-0.304878	-0.301205	0.0284553	-0.15868	-0.116596	0.264368	0.183094	0.0864971	0.376623	-0.0104039	-0.151833	0.00469484	0.050811	-0.0776637	0.321429	0.103579	-0.00864998	18	1	chr2L	4511852	G	A	31	78	2455	818	exonic	dpy	0.964618
chr2L.4511872.A	7	5	2	-0.0451937	0.00552888	0.222948	0.029304	-0.0545977	-0.157226	0.0572829	0.163517	0.22656	0.020202	-0.00484848	0.134146	0.00457289	0.0332168	-0.203716	0.0714286	0.0243902	0.147654	18	3	chr2L	4511872	G	A	32	78	2699	580	exonic	dpy	0.217386
chr2L.4518371.G	4	4	0	0.112903	0.0166667	-0.101681	-0.13369	0.460882	-0.0875576	0	0.459459	0.0376068	0.4375	0.0218216	-0.0428571	0.441176	-0.0631868	-0.0173611	-0.0784946	-0.37931	0.0176768	18	4	chr2L	4518371	T	G	34	78	936	637	exonic	dpy	0.284284
chr2L.4518380.A	5	3	2	0.1	0.383193	-0.530242	-0.46875	NA	-0.0827586	0.015015	0.030303	0.0646341	0	-0.0141129	-0.0455408	0.4375	-0.13648	0.030303	-0.133333	NA	0.425893	16	1	chr2L	4518380	G	A	26	74	978	501	exonic	dpy	0.305274
chr2L.4518398.A	5	0	5	-0.375	0	-0.518519	-0.0333333	NA	0.030303	0.0277778	0	-0.025641	0	-0.354839	-0.5	0	-0.4	0	-0.0825123	NA	0.03125	16	-5	chr2L	4518398	C	A	12	74	1172	239	exonic	dpy	0.308085
chr2L.4518404.C	4	0	4	-0.375	0	0	0	NA	0	0	0	0	0	-0.375	-0.428571	0	-0.4	0	-0.0114943	NA	0	16	-4	chr2L	4518404	T	C	10	74	1212	204	exonic	dpy	0.229172
chr2L.4518427.G	3	0	3	-0.213884	-0.0126689	0.0274621	0.0533088	NA	0.0173611	0.0198728	0.159226	-0.0366366	0.03125	-0.366234	-0.423295	0.0658009	-0.387612	-0.030303	0.00684262	NA	0.0696594	16	-3	chr2L	4518427	A	G	15	74	1214	358	exonic	dpy	0.510811
chr2L.4527855.T	3	3	0	-0.0952381	-0.00138927	0.297491	-0.15191	-0.0963908	0.0315515	0.083639	0.400679	0.0678881	0.0560065	0.0111607	0.0205479	0.0919469	-0.0993789	0.390452	-0.0604288	0.16459	-0.288568	18	3	chr2L	4527855	G	T	39	78	1399	1367	exonic	dpy	NA
chr2L.4527861.G	2	2	0	-0.0852995	-0.0350575	0.266766	-0.168134	-0.0781182	0.0237835	0.0663977	0.416129	0.0746211	0.0670996	0.00318979	0.0496314	0.0520635	-0.0977226	0.390499	-0.0299278	0.14932	-0.245633	18	2	chr2L	4527861	A	G	38	78	1413	1357	exonic	dpy	0.669341
chr2L.4581563.AACTACTACT	2	0	2	-0.142857	-0.399267	0.376623	-0.642857	0.105556	-0.533333	0.382775	0.37247	0.34	0.0955882	-0.6	-0.5	0.402174	-0.0820669	0.015873	-0.1	-0.359091	0	18	-2	chr2L	4581563	AACTACT	AACTACTACT	29	78	540	345	intronic	dpy	0.1734
chr2L.4584113.T	2	0	2	-0.0112518	0.0808271	-0.0365385	-0.0481602	-0.00684685	-0.469919	0.0160971	-0.0226886	0.378571	0.0242516	0.0393258	-0.0555556	-0.566038	-0.0637681	-0.0105364	-0.014618	0.5	-0.039296	18	-2	chr2L	4584113	G	T	36	78	1322	1227	intronic	dpy	0.823466
chr2L.4584166.T	3	2	1	0.507042	0.0380952	-0.567568	-0.0131579	0.0142857	0.10989	0.075477	-0.0142857	0.353546	0.0315076	NA	NA	0.05	-0.1435	0.477778	-0.0248862	0.486486	-0.480072	16	1	chr2L	4584166	C	T	30	74	1321	1068	intronic	dpy	0.177893
chr2L.4584213.A	5	2	3	0	0.0149254	0	0	-0.507463	-0.0294118	0.479879	0	0.329574	-0.488834	NA	NA	0.454545	0.0617013	0	-0.481748	-0.166667	0.0212766	16	-1	chr2L	4584213	T	A	12	74	1724	508	intronic	dpy	0.0886446
chr2L.4584227.T	7	5	2	-0.0427155	0.522388	0.569697	0.463565	0.515152	0	-0.0508233	0.525253	0.315152	0.00370113	NA	NA	0.0952381	-0.213362	-0.489412	0.00359107	-0.169697	0.0265152	16	3	chr2L	4584227	C	T	27	74	1167	1027	intronic	dpy	0.966309
chr2L.4584500.A	5	3	2	0.0160428	0.0344828	-0.133333	-0.0987013	-0.62963	-0.538462	0.422222	0.471698	0.538462	-0.125	0.434783	NA	-0.133333	0.0176963	NA	NA	-0.142857	-0.0717703	15	1	chr2L	4584500	G	A	25	72	762	415	intronic	dpy	0.716322
chr2L.4584519.G	3	3	0	-0.131092	-0.297619	0.545455	-0.0376984	0.533333	0.00512821	-0.0992063	0.00238095	-0.0277778	0.178571	-0.0761905	NA	-0.0285714	-0.16723	NA	NA	0	0.521739	15	3	chr2L	4584519	A	G	31	72	604	599	intronic	dpy	0.305185
chr2L.4586922.C	3	0	3	0.0513158	-0.457958	0.024948	NA	NA	NA	0.0047619	NA	-0.0382775	NA	NA	-0.0398293	-0.45	-0.0244484	-0.521739	0.0392857	0.0526316	NA	11	-3	chr2L	4586922	G	C	23	64	868	556	intronic	dpy	0.0394667
chr2L.4596392.A	3	0	3	-0.413793	0.2	NA	0	0	NA	-0.0714286	-0.55	0	NA	NA	NA	NA	-0.384615	NA	NA	NA	NA	8	-3	chr2L	4596392	T	A	9	52	506	140	intronic	dpy	0.870944
chr2L.4600909.G	3	2	1	0.477408	0.00702371	0.144279	0.607843	-0.484034	0.0204691	0.019884	-0.0138438	NA	NA	-0.00702371	-0.00702371	0.0204691	-0.0427155	0	0.0588235	NA	0.0451795	15	1	chr2L	4600909	A	G	31	72	1011	1094	intronic	dpy	0.196392
chr2L.4622649.T	2	2	0	0.555556	0.484034	0.0134454	0.52	0	NA	0.529412	0.0164666	-0.0134454	NA	-0.00941176	-0.538462	0.501792	0	0.012012	0.555556	0.0261438	0.432653	16	2	chr2L	4622649	C	T	30	74	644	696	intergenic	lncRNA:CR44609\x3blncRNA:CR45452	0.993816
chr2L.4622847.A	5	2	3	-0.0846561	-0.0310559	-0.340909	0.380952	-0.586207	0.174464	0	0.333333	0.00623936	0	0.318841	-0.323529	0.314815	0.0313299	-0.00550747	0.386364	0.15	0.222689	18	-1	chr2L	4622847	AG	A	26	78	1239	459	intergenic	lncRNA:CR44609\x3blncRNA:CR45452	0.397943
chr2L.4622965.A	3	2	1	0.0150794	-0.0544397	-0.0208333	0.00230415	0.0392157	0.608696	-0.136364	0.176724	-0.0146465	-0.295455	0.20098	-0.10101	-0.315476	-0.12528	-0.196429	-0.00957447	0.548387	0.0483871	18	1	chr2L	4622965	G	A	36	78	1097	695	intergenic	lncRNA:CR44609\x3blncRNA:CR45452	0.573249
chr2L.4623013.C	2	2	0	0.0500894	0.0217108	0.126667	-0.113831	-0.352941	0.0509091	0.0414673	0.153453	0.0425532	-0.106061	-0.0450575	-0.0190476	0.472727	-0.0644473	0.0531915	0.447368	0.0789474	0.416667	18	2	chr2L	4623013	T	C	36	78	906	907	intergenic	lncRNA:CR44609\x3blncRNA:CR45452	0.74564
chr2L.4672222.G	3	2	1	-0.062397	0.0173154	NA	NA	NA	0.247978	0.326026	-0.0441902	NA	-0.109489	-0.137624	NA	NA	0.145736	NA	-0.156612	NA	-0.0791317	10	1	chr2L	4672222	A	G	30	62	2273	2162	intergenic	lncRNA:TS6\x3bCG11929	0.0314247
chr2L.4672294.C	2	0	2	0.0617284	-0.140695	-0.0388889	0.106667	-0.0276929	-0.0977262	-0.267336	-0.0854157	0.0106919	-0.00276167	-0.196903	0.133093	0.0568656	0.081679	0.0527009	0.0221761	-0.0888067	0.0331933	18	-2	chr2L	4672294	G	C	39	78	2513	2711	intergenic	lncRNA:TS6\x3bCG11929	NA
chr2L.4672322.A	5	1	4	-0.510717	-0.0242948	-0.527027	0.0844156	0.00730994	-0.0963203	0.143932	0.000695314	-0.0024024	-0.0134536	-0.0740565	0.0923567	0.0199848	0.238232	-0.00515464	-0.307971	0.0142857	-0.371241	18	-3	chr2L	4672322	T	A	37	78	2874	2329	intergenic	lncRNA:TS6\x3bCG11929	0.332051
chr2L.4672372.A	6	4	2	-0.0660998	0.197829	-0.0316456	-0.189337	0.0365563	-0.350202	-0.043266	0.23366	0.00119237	-0.0327917	0.189218	0.0798504	0.0387427	-0.0445621	-0.50305	0.497747	-0.211472	-0.0658113	18	2	chr2L	4672372	T	A	37	78	2682	2570	intergenic	lncRNA:TS6\x3bCG11929	0.519801
chr2L.4672401.T	4	1	3	-0.0534085	0.038347	-0.0482914	-0.166228	0.0276676	-0.165563	-0.215337	0.468763	0.0181534	-0.00736762	-0.219105	-0.00423688	0.104621	-0.0633075	-0.13091	0.0222044	-0.241115	0.0590237	18	-2	chr2L	4672401	G	T	39	78	2502	2792	intergenic	lncRNA:TS6\x3bCG11929	NA
chr2L.4672437.G	7	3	4	-0.225764	-0.00113852	-0.0562459	-0.0464432	-0.336083	-0.248473	-0.00149393	0.318016	NA	0.00105243	-0.103117	-0.0918783	0.223923	-0.25927	-0.233041	-0.00735294	-0.197376	0.194238	17	-1	chr2L	4672437	A	G	39	76	2510	2629	intergenic	lncRNA:TS6\x3bCG11929	0.242819
chr2L.4672985.T	6	3	3	-0.140523	-0.465517	0.0382979	-0.0461538	0.0116086	-0.0860591	-0.502506	-0.0354938	0.490909	0.511628	-0.127315	-0.115171	-0.0440131	0.0410959	-0.282051	-0.155229	-0.189307	0.510204	18	0	chr2L	4672985	TA	T	33	78	1400	856	intergenic	lncRNA:TS6\x3bCG11929	0.641882
chr2L.4672988.G	5	3	2	-0.136421	-0.436364	0.0268542	-0.0512821	-0.0106227	-0.0489993	-0.47561	-0.0327499	0.416667	0.475	-0.121113	-0.119697	-0.0357143	0.0516827	-0.25	-0.11828	-0.178571	0.478261	18	1	chr2L	4672988	A	G	33	78	1394	706	intergenic	lncRNA:TS6\x3bCG11929	0.641882
chr2L.4673028.C	2	2	0	0.0613636	0.0645161	-0.18287	0.121023	0.0629461	0.0708791	0.0018797	-0.102206	-0.133648	-0.0664336	-0.210506	0.351365	0.0300327	0.0598291	-0.0047619	0	0.5	0.0609756	18	2	chr2L	4673028	T	C	38	78	1345	926	intergenic	lncRNA:TS6\x3bCG11929	0.457393
chr2L.4673037.C	3	2	1	-0.0666667	-0.116827	0.293538	-0.0758102	-0.00508098	-0.0374663	0.0487013	0.112724	0.0844091	0.0888889	0.428571	-0.409091	-0.0122807	-0.0557821	0.0333333	0.234739	-0.242424	-0.0385809	18	1	chr2L	4673037	T	C	33	78	1482	787	intergenic	lncRNA:TS6\x3bCG11929	0.427381
chr2L.4679740.TG	2	0	2	-0.5	NA	-0.0209762	-0.000840336	0.047619	NA	NA	0.0589681	0	NA	-0.608696	0.021645	-0.0794118	-0.0479355	-0.490541	NA	-0.1	-0.0142857	13	-2	chr2L	4679740	T	TG	31	68	730	673	intergenic	lncRNA:TS6\x3bCG11929	0.273101
chr2L.4681216.G	3	1	2	0	0	-0.354943	0.428571	0	0	0	0.0909091	-0.0784314	0	NA	NA	NA	-0.252778	-0.0204082	-0.00034632	0	0	15	-1	chr2L	4681216	T	G	5	72	2078	179	intergenic	lncRNA:TS6\x3bCG11929	0.665966
chr2L.4681224.A	6	5	1	-0.308844	-0.194444	0.558442	0.220779	-0.0507042	0.0562963	0.136421	0.520124	0.343791	-0.522329	NA	NA	NA	0.02772	0.6	-0.0519481	0.00370113	0.306122	15	4	chr2L	4681224	T	A	30	72	1274	1031	intergenic	lncRNA:TS6\x3bCG11929	0.470885
chr2L.4681233.C	4	0	4	0.25	-0.0227273	-0.281532	-0.0688854	0	0	0.0781078	0.355932	-0.449476	0	-0.255102	NA	NA	-0.169744	-0.332941	-0.00307587	0	-0.285714	16	-4	chr2L	4681233	T	C	19	74	1853	477	intergenic	lncRNA:TS6\x3bCG11929	0.792557
chr2L.4681235.G	5	2	3	-0.104167	-0.636364	0.415584	0	-0.0870679	-0.0440252	0	0.333333	0.337162	-0.0346908	-0.418367	NA	NA	0.115833	0.246667	-0.0654282	-0.51145	0.266667	16	-1	chr2L	4681235	A	G	28	74	1433	910	intergenic	lncRNA:TS6\x3bCG11929	0.507566
chr2L.4681253.T	5	2	3	0.0882353	-0.429549	-0.0157046	0	-0.122475	-0.141026	-0.485437	0.442623	0.0196883	0.503096	0.0294372	NA	NA	0.12069	0.120769	-0.468494	-0.503817	0.18	16	-1	chr2L	4681253	A	T	26	74	1558	815	intergenic	lncRNA:TS6\x3bCG11929	0.867731
chr2L.4681403.G	3	1	2	-0.119948	-0.266876	-0.084803	0.0460526	0.0379404	0.215517	0.188889	-0.14245	0.0538415	-0.364444	-0.147573	-0.127098	0.064898	0.0163952	0.223446	-0.345432	0.0381558	0.0853175	18	-1	chr2L	4681403	T	G	52	78	616	2018	intergenic	lncRNA:TS6\x3bCG11929	0.75398
chr2L.4690766.C	4	1	3	0.333333	-0.00320513	-0.363636	-0.0255639	0.0730958	0.0515532	-0.375	-0.398496	-0.192982	NA	-0.112782	0	0.567568	0	-0.421053	0.155556	0.0555556	0.355932	17	-2	chr2L	4690766	A	C	30	76	1334	692	upstream	CG3251	0.941176
chr2L.4690835.T	2	0	2	NA	-0.472963	-0.470588	-0.0142857	-0.0405405	-0.0581474	-0.0112721	-0.0666667	0.0199778	NA	NA	NA	0.0263158	0.0311315	-0.0190476	NA	NA	-0.158861	12	-2	chr2L	4690835	A	T	30	66	1070	898	upstream	CG3251	0.629694
chr2L.4690860.T	3	3	0	-0.0660194	0.0453515	0.0134454	0.0273834	0.512554	-0.092842	0.529412	-0.0952381	-0.037448	NA	0.0877193	0.190476	0	-0.0124632	-0.0490405	0.0666667	NA	0.599296	16	3	chr2L	4690860	C	T	35	74	871	1060	upstream	CG3251	0.0862898
chr2L.4690895.G	3	1	2	-0.0637959	-0.515152	0.0228571	-0.0535714	-0.529412	NA	0.515152	NA	NA	NA	NA	NA	0.0142602	0	NA	-0.571429	NA	0.108161	10	-1	chr2L	4690895	A	G	23	58	875	882	upstream	CG3251	0.981563
chr2L.4690903.T	4	1	3	-0.0142602	-0.515152	0.0228571	-0.0694444	-0.542857	NA	0.507692	NA	NA	NA	NA	NA	-0.515152	0.00456882	NA	-0.555556	NA	-0.21627	10	-2	chr2L	4690903	A	T	22	58	927	815	upstream	CG3251	0.424467
chr2L.4690911.A	4	1	3	-0.0192077	-0.515152	0.0326531	0.119107	-0.542857	NA	0.507692	NA	NA	NA	NA	NA	-0.515152	0.00960096	NA	-0.538462	NA	-0.21627	10	-2	chr2L	4690911	G	A	22	58	933	798	upstream	CG3251	0.424467
chr2L.4690912.T	4	1	3	-0.0192077	-0.510204	0.0326531	0.119107	-0.542857	NA	0.507692	NA	NA	NA	NA	NA	-0.515152	0.00960096	NA	-0.538462	NA	-0.190126	10	-2	chr2L	4690912	A	T	22	58	933	796	upstream	CG3251	0.424467
chr2L.4693026.G	3	1	2	-0.0401904	0.00542092	NA	-0.0155405	0.0685748	-0.0844041	0.0364865	0.0146879	-0.0390869	0.469342	-0.0271795	-0.0647773	-0.024948	-0.118402	0.0512821	-0.0281746	-0.5	-0.436115	17	-1	chr2L	4693026	T	G	35	76	1117	1000	intergenic	CG3251\x3bCG34351	0.804888
chr2L.4696182.G	2	2	0	0.4	-0.0186757	0.0625	-0.00625	0.00295567	0.122759	0.458333	-0.0949074	0.0557185	0.0896552	0.0313093	-0.0589544	-0.00714286	0.119388	0.413793	-0.0218391	0.0222222	-0.0416667	18	2	chr2L	4696182	A	G	36	78	904	547	intronic	CG34351	0.183298
chr2L.4709902.TG	9	5	4	-0.333333	0.325581	0.039489	-0.363636	0.348837	-0.0478469	0.113131	0.409091	-0.357143	-0.0155039	-0.551724	0.344828	0.317073	-0.0517241	-0.0714286	NA	0.404255	0.0729167	17	1	chr2L	4709902	TGG	TG	28	76	1077	492	intronic	CG34351	0.14946
chr2L.4709951.T	4	2	2	0.169574	0.304348	-0.00821256	-0.0885154	0.0535714	0	-0.355556	0.369565	0.0437276	-0.341463	-0.0110887	0.516129	0.0620155	-0.0374265	0	-0.0357143	0.295455	0.0147783	18	0	chr2L	4709951	C	T	27	78	1092	487	intronic	CG34351	0.431912
chr2L.4709964.A	3	1	2	0.196364	0.298309	-0.00221828	-0.0738866	0.0340136	0.0625	-0.585621	0.319917	0.0522796	-0.341463	0.00779221	NA	0.107488	-0.0647321	0.0333333	-0.103448	0.306122	-0.0270833	17	-1	chr2L	4709964	T	A	28	76	1102	541	intronic	CG34351	0.454012
chr2L.4717629.cTCAGAATtcaga	5	4	1	0.393939	-0.322581	0.4	-0.428571	0	0	0.250399	0.0588235	0	0	-0.322581	0	-0.0333333	0.291667	-0.0526316	0	0	0.4	18	3	chr2L	4717629	ctcaga	cTCAGAATtcaga	12	78	971	235	intronic	CG34351	0.428192
chr2L.4726807.T	2	2	0	NA	NA	NA	-0.0807726	0.492537	-0.000533504	NA	-0.0224115	-0.136951	NA	-0.227612	NA	NA	-0.0453604	-0.0234185	-0.0416667	NA	0.422928	10	2	chr2L	4726807	C	T	26	58	1463	1177	intergenic	CG34351\x3bCG15631	0.730134
chr2L.4726819.GAAA	5	2	3	-0.468085	NA	NA	0.375	0.485075	-0.000329381	NA	-0.01373	0.21175	NA	0	0	NA	-0.0226226	-0.485294	-0.5	NA	0.128364	12	-1	chr2L	4726819	GAAAA	GAAA	22	66	1715	1049	intergenic	CG34351\x3bCG15631	0.302448
chr2L.4726824.T	4	1	3	-0.437762	NA	NA	0.318627	0.00653595	-0.0108017	NA	0.0123711	0.161525	NA	0	0.0294118	NA	-0.0293996	-0.481752	-0.493529	NA	0.0817518	12	-2	chr2L	4726824	C	T	23	66	1713	1090	intergenic	CG34351\x3bCG15631	0.343658
chr2L.4731379.A	2	0	2	0	NA	-0.192308	-0.52381	0.225806	-0.066087	NA	0.222222	-0.625	-0.636364	NA	0.166667	-0.030303	-0.0166028	-0.541667	0	0	0.166667	15	-2	chr2L	4731379	T	A	20	72	716	162	intergenic	CG34351\x3bCG15631	0.981847
chr2L.4731484.G	4	2	2	0.0121951	0.0639456	-0.306061	-0.227564	0	-0.104167	0.413043	0.37594	0.0104885	0.470588	0.0226886	0.428571	0.461538	0.0222222	-0.666667	-0.447805	0.454545	-0.00119048	18	0	chr2L	4731484	A	G	28	78	922	616	downstream	CG15631	0.18181
chr2L.4731527.AT	3	1	2	-0.33876	-0.354522	-0.0861244	-0.0777311	0.411765	0.0287307	0.0238095	-0.283531	0.0784543	-0.133333	-0.0732601	-0.364286	-0.297619	-0.121053	0.269841	0.387097	-0.0568182	-0.244737	18	-1	chr2L	4731527	A	AT	31	78	1064	497	downstream	CG15631	0.294359
chr2L.4732612.G	3	0	3	NA	NA	NA	-0.555556	0	NA	NA	NA	-0.555556	-0.555556	0	NA	0	-0.0808081	0	NA	0	NA	9	-3	chr2L	4732612	T	G	10	52	427	255	exonic	CG15631	0.464643
chr2L.4733335.G	7	3	4	0.0214286	-0.540541	0.4	-0.0351097	0.0133971	0.0890443	0.310345	-0.35061	0.181603	0.0706897	-0.350877	0.327273	0.0416667	-0.0162852	NA	0	-0.208333	-0.381818	17	-1	chr2L	4733335	T	G	29	76	1351	650	exonic	CG15631	0.893206
chr2L.4747690.A	5	3	2	0	-0.564103	0.485294	0.46875	0.348837	0.037037	0	-0.161739	0.0410539	-0.444444	0	0.415152	-0.0263158	0.533333	-0.0570825	0	0	-0.5	18	1	chr2L	4747690	G	A	19	78	855	345	intronic	fipi	0.516446
chr2L.4747694.T	5	3	2	0	-0.564103	0.485294	0.46875	0.363636	0	0	-0.137124	0.0504808	-0.444444	0	0.5	-0.0263158	0.533333	-0.0570825	0	0	-0.5	18	1	chr2L	4747694	A	T	19	78	855	345	intronic	fipi	0.516446
chr2L.4765203.tAGgt	2	2	0	-0.0428571	0.178571	0.0526316	0.529412	0.0166667	NA	0.0714286	-0.114719	0.0883721	NA	0.111111	0.166667	-0.0763889	0.153968	NA	0.0909091	0.0170455	0.636364	15	2	chr2L	4765203	tgt	tAGgt	32	70	465	419	intronic	fipi	0.251923
chr2L.4787527.GTTTTT	8	5	3	0.453704	-0.183673	0.047619	0.505618	0.278351	-0.100513	-0.0581395	-0.445195	-0.0234015	0.486486	0.0434783	0	-0.170732	0.0875	0.483333	-0.44026	0.651961	-0.535084	18	2	chr2L	4787527	GTTTTTT	GTTTTT	22	78	1438	849	intronic	fipi	0.216266
chr2L.4787552.C	6	3	3	-0.5	0.172811	NA	0.388889	NA	-0.0945946	0.333333	0	-0.531646	NA	NA	NA	-0.585366	0.230769	NA	NA	-0.0227273	-0.0622195	11	0	chr2L	4787552	T	C	15	60	1470	523	intronic	fipi	0.716453
chr2L.4787554.T	6	3	3	-0.490909	0.178763	NA	0.388889	NA	0	0.47619	0	-0.43038	NA	NA	NA	-0.6	0.233766	NA	NA	-0.0348837	-0.0568937	11	0	chr2L	4787554	C	T	14	60	1527	488	intronic	fipi	0.63381
chr2L.4787560.G	6	3	3	-0.490909	0.155625	NA	0.393258	NA	-0.430073	0.496241	0.027027	-0.0253165	NA	NA	NA	-0.557588	0.236842	NA	NA	-0.0348837	-0.0432773	11	0	chr2L	4787560	T	G	15	60	1472	540	intronic	fipi	0.96215
chr2L.4787597.A	4	4	0	0.128152	-0.0257079	NA	0.120879	NA	0.566667	0.479427	0.485714	-0.0188531	NA	NA	NA	0.488514	0.162978	NA	NA	-0.0938166	-0.264171	11	4	chr2L	4787597	T	A	24	62	1200	828	intronic	fipi	0.773706
chr2L.4789692.C	2	0	2	-0.461538	-0.0178571	0.457143	0.171429	-0.492857	NA	0.35	0.0882353	NA	NA	NA	NA	-0.458475	-0.0184171	-0.115385	0.125	-0.166667	0.4	13	-2	chr2L	4789692	T	C	28	66	385	305	intronic	fipi	0.825145
chr2L.4792965.G	2	0	2	NA	-0.452381	-0.320158	-0.368421	0.211806	NA	-0.173684	-0.0231481	-0.0854037	0.230769	0.062963	-0.0517241	-0.0714286	-0.036643	NA	-0.461538	-0.409091	NA	14	-2	chr2L	4792965	C	G	28	70	642	452	intronic	fipi	0.567466
chr2L.4795074.A	2	2	0	-0.144317	-0.0357143	0.466667	0.146057	0.0535714	-0.0542328	0.040404	0.0725926	0.433333	-0.458791	0.102564	-0.0444444	-0.0814815	0	0.00827586	0.075	0.0100575	0.046371	18	2	chr2L	4795074	G	A	36	78	719	629	exonic	CG3294	0.594001
chr2L.4795083.G	3	2	1	-0.19335	0.0384615	0.448276	0.144426	0.0793269	-0.0740741	0.0698413	0.0317241	0.454545	-0.5	0.0770833	0.00444444	-0.0714286	0.0415094	0.0384615	0.036129	-0.0444444	-0.0142602	18	1	chr2L	4795083	A	G	36	78	709	645	exonic	CG3294	0.594001
chr2L.4807826.A	2	2	0	-0.555556	NA	0.0292398	NA	0.529412	NA	NA	NA	NA	NA	NA	NA	NA	0.577778	NA	NA	NA	NA	4	2	chr2L	4807826	G	A	12	42	515	550	intergenic	slf\x3blncRNA:CR45297	0.688167
chr2L.4807878.G	3	3	0	0.636364	NA	0.131579	NA	0.6	NA	NA	NA	NA	NA	NA	NA	0.194444	0.38904	NA	-0.5	-0.171053	NA	7	3	chr2L	4807878	A	G	19	48	637	451	intergenic	slf\x3blncRNA:CR45297	0.250553
chr2L.4807887.G	3	3	0	0.666667	NA	0.117409	NA	0.6	NA	NA	NA	NA	NA	NA	NA	0.3	0.357266	NA	-0.545455	-0.171053	NA	7	3	chr2L	4807887	C	G	18	50	650	465	intergenic	slf\x3blncRNA:CR45297	0.336365
chr2L.4810713.T	3	2	1	0.0666667	0.0101112	0.0276423	0.100473	-0.0333333	0.0227273	0.479167	-0.0453515	0.0244444	-0.0206718	-0.00271739	-0.0972222	-0.129568	0.0650782	-0.487179	0.511111	-0.0443841	0.0592949	18	1	chr2L	4810713	C	T	36	78	1029	932	downstream	lncRNA:CR45297	0.519763
chr2L.4810727.A	3	2	1	0.0111111	0.0345596	0.025	0.0560897	-0.0365079	0.023823	0.44898	-0.0416667	0.0279503	-0.0414079	0.0290135	-0.120773	-0.119115	0.0572082	-0.512195	0.522727	-0.0833333	0.0613739	18	1	chr2L	4810727	G	A	36	78	1017	912	downstream	lncRNA:CR45297	0.519763
chr2L.4810745.C	3	2	1	-0.115489	0.0609756	0.0128049	0.153191	0.0409964	0.0803383	-0.017094	-0.065	0.0365449	-0.0625	0.0146613	-0.0850575	-0.0446429	0.0466667	-0.465116	0.5	-0.100713	0.538462	18	1	chr2L	4810745	T	C	36	78	1005	922	downstream	lncRNA:CR45297	0.714682
chr2L.4810755.G	3	2	1	-0.121212	0.0361111	0.0378205	0.1625	0.029382	0.140909	-0.0652174	-0.0458333	0.0395844	-0.0916667	-0.00859454	-0.0505747	-0.0760204	0.0648974	-0.454545	0.511628	-0.0709091	0.56	18	1	chr2L	4810755	A	G	36	78	987	927	downstream	lncRNA:CR45297	0.714682
chr2L.4815781.G	3	2	1	0.0699752	NA	NA	-0.11919	-0.25	-0.0557276	NA	-0.4375	0.166667	0.0897436	NA	NA	0.5	0.117093	-0.0828571	NA	0.52509	NA	11	1	chr2L	4815781	A	G	26	60	794	636	exonic	CG15629	0.522821
chr2L.4815801.CAT	3	0	3	-0.100883	NA	NA	-0.025641	-0.0460606	0	NA	NA	NA	-0.283816	NA	NA	-0.461538	0.0220307	NA	NA	-0.439153	NA	8	-3	chr2L	4815801	CATAT	CAT	17	54	917	378	UTR3	CG15629\x3bCG3225	0.376882
chr2L.4821545.T	2	0	2	-0.666667	-0.666667	NA	-0.571429	-0.454545	NA	NA	0.555556	0	0	NA	NA	NA	-0.555556	NA	NA	0	NA	9	-2	chr2L	4821545	A	T	15	56	310	230	upstream	CG15628	NA
chr2L.4831425.G	6	5	1	-0.150943	-0.147059	0.482065	0.249195	-0.12707	NA	0.0952381	-0.115414	0.0536081	0.454069	-0.305668	NA	-0.132742	0.207753	-0.36991	-0.0517962	0.535714	0.375	16	4	chr2L	4831425	A	G	32	74	2023	1338	exonic	Ir25a	0.40012
chr2L.4833951.G	2	2	0	0	0.276923	0	0.0185185	0.0192308	0	0	0.285714	0	0	0	0	0	0	0	0	0	0	18	2	chr2L	4833951	T	G	2	78	2100	40	exonic	Ir25a	NA
chr2L.4845609.T	2	0	2	-0.25	-0.266667	0.0555556	-0.441176	NA	0.407407	0.0666667	0.290323	-0.4	0	-0.47619	0.246032	NA	-0.287879	-0.428571	NA	NA	0.4	14	-2	chr2L	4845609	C	T	16	70	667	245	intronic	mxt	0.403217
chr2L.4861690.T	6	4	2	-0.0401003	-0.555556	0.619048	0	-0.496732	0.0615385	0	-0.444444	-0.6	0.636364	NA	NA	0	0.030303	NA	0.548644	0.633484	-0.0705882	15	2	chr2L	4861690	C	T	28	72	452	392	intronic	smog	0.794789
chr2L.4863804.C	2	2	0	-0.0294118	NA	0	-0.0294118	0	NA	0.515152	NA	NA	NA	NA	NA	NA	-0.203704	NA	NA	0.5	NA	7	2	chr2L	4863804	T	C	20	46	377	463	intronic	smog	0.870279
chr2L.4863812.A	6	3	3	0	0	-0.0261438	-0.529412	0.529412	0	0.5	0	0	0	0.447368	0	NA	-0.271429	NA	NA	0	-0.515152	15	0	chr2L	4863812	AT	A	10	72	847	234	intronic	smog	0.785013
chr2L.4863813.C	5	2	3	-0.0261438	0	0	0.578947	-0.529412	-0.529412	-0.555556	-0.666667	0	-0.141176	0.2	0.111111	NA	0.182857	NA	NA	0.542857	0	15	-1	chr2L	4863813	T	C	17	72	571	298	intronic	smog	0.16087
chr2L.4863817.C	7	3	4	0	0	0	-0.5	0.5	0	0.515152	0	0	0	0.444444	0	NA	-0.238806	NA	NA	-0.5	-0.5	15	-1	chr2L	4863817	T	C	11	72	866	218	intronic	smog	0.971902
chr2L.4863841.A	5	4	1	0.452381	0.576923	0.0142857	-0.5	0.435714	0.0842491	0.512821	NA	0.0769231	0.52381	-0.112821	-0.5	0.0589681	-0.0449816	NA	NA	-0.05	0.0562771	15	3	chr2L	4863841	C	A	25	72	726	529	intronic	smog	0.853879
chr2L.4867255.G	4	2	2	0.0877193	-0.0126728	NA	0.0451482	NA	-0.0694444	NA	-0.0814815	NA	0.136364	0.462963	0.54717	-0.0784314	0.0487719	-0.0119048	-0.636364	0.409091	-0.483957	14	0	chr2L	4867255	A	G	30	68	627	526	intronic	smog	0.604037
chr2L.4867274.G	5	3	2	-0.0588235	0.0333333	NA	-0.483516	NA	0	NA	0.481481	NA	-0.5	-0.518519	-0.109434	0.490566	0.0102041	0	0.714286	-0.454545	0.636364	14	1	chr2L	4867274	T	G	18	68	664	436	intronic	smog	0.557611
chr2L.4883429.G	7	4	3	-0.770563	NA	NA	0.481955	0.00364842	-0.0107855	-0.507042	0.456085	NA	-0.28169	0.36	0.472973	NA	0.0365854	-0.000226142	NA	NA	NA	11	1	chr2L	4883429	T	G	22	64	1976	1236	UTR5	CG3008	0.908408
chr2L.4883499.C	2	0	2	0.23129	-0.00605083	-0.047619	0.0274627	-0.00370331	0.00757243	-0.0429253	0.0555556	0.0949067	0.071126	-0.128841	-0.317169	0.00911681	-0.202876	-0.0194665	-0.0779412	-0.074136	-0.034204	18	-2	chr2L	4883499	T	C	39	78	1900	1765	UTR5	CG3008	NA
chr2L.4883556.A	3	0	3	-0.0622222	0.0171532	-0.0515815	-0.0135135	-0.00344073	0.0037037	-0.123659	NA	-0.531632	0.0505277	0.113119	-0.325	0.0429856	-0.257873	0.00703957	0.126642	NA	-0.025	16	-3	chr2L	4883556	G	A	35	74	1774	1840	UTR5	CG3008	0.0596407
chr2L.4885427.C	2	2	0	-0.0808081	-0.0025974	0	0.555556	0.238095	0.017094	0.126126	0.049203	0.0233918	0.571429	-0.0454545	0.5	-0.047619	0.214863	-0.0526316	0.533333	NA	NA	16	2	chr2L	4885427	A	C	33	74	562	588	exonic	CG3008	0.45017
chr2L.4885428.A	2	2	0	-0.0808081	-0.0025974	0	0.555556	0.238095	0.017094	0.126126	0.049203	0.0233918	0.571429	-0.0454545	0.5	-0.047619	0.214863	-0.0526316	0.533333	NA	NA	16	2	chr2L	4885428	C	A	33	74	562	588	exonic	CG3008	0.45017
chr2L.4885430.T	2	2	0	-0.0808081	-0.0025974	0	0.567568	0.030303	0.017094	0.126126	0.049203	0.0233918	0.571429	-0.0454545	0.5	-0.047619	0.21124	-0.0289474	0.533333	NA	NA	16	2	chr2L	4885430	C	T	33	74	559	598	exonic	CG3008	0.45017
chr2L.4886068.A	4	2	2	-0.00792812	0.322581	0.0703704	0.607843	-0.0942982	-0.212121	-0.173874	-0.0484848	-0.609337	0.428571	-0.364499	0.0701754	0.411765	0.00556174	0	0.00606061	-0.174825	-0.355263	18	0	chr2L	4886068	G	A	30	78	1003	538	downstream	CG3008	0.351267
chr2L.4891717.T	4	4	0	0	-0.555556	0.6	0.578947	-0.0574163	0.578947	0.0233918	0.0634921	0.636364	0.578947	0.578947	0.529412	0.555556	-0.0732601	0.578947	-0.0896359	0.619048	0.555556	18	4	chr2L	4891717	G	T	26	78	336	432	upstream\x3bdownstream	CG3036\x3bCG15625	0.000378985
chr2L.4891727.A	4	4	0	0	-0.488889	0.525253	0.541176	-0.0666667	0.488889	0.0444444	0.0966184	0.57754	0.525253	0.560224	0.6	0.555556	-0.0752688	0.467836	-0.0687961	0.636364	0.520124	18	4	chr2L	4891727	G	A	33	78	336	479	upstream\x3bdownstream	CG3036\x3bCG15625	0.0168727
chr2L.4916546.C	3	3	0	-0.164021	0.0931677	0.00542005	-0.0114438	0.563107	-0.0864504	0.490196	0.488372	-0.301587	-0.125	0.0416475	0.0324675	-0.123206	-0.0932203	0.425474	0.0999558	0.47561	-0.5	18	3	chr2L	4916546	A	C	34	78	1515	1340	intronic	hoe1	0.54106
chr2L.4916739.A	2	2	0	NA	NA	NA	0.302198	-0.201087	0.428327	NA	0.0263158	NA	NA	0.0342466	NA	-0.0526316	NA	NA	NA	-0.0830527	0.514286	8	2	chr2L	4916739	C	A	19	54	1389	789	intronic	hoe1	0.592804
chr2L.4917622.G	4	3	1	NA	-0.0376984	-0.0293501	0.619048	NA	-0.553571	NA	-0.488889	0	0.586981	0.037491	NA	0.591837	0.0401003	-0.542373	-0.0210728	-0.0583415	0.488889	14	2	chr2L	4917622	T	G	28	70	736	761	intronic	hoe1	0.0320159
chr2L.4923828.C	4	2	2	-0.454545	0.00254669	0.0513196	-0.0656635	0.00701262	0.0238095	-0.0481283	0.421053	0.391304	-0.0246711	0.158824	-0.470588	-0.416667	0.0440821	0.354839	NA	-0.0107527	0.424242	17	0	chr2L	4923828	G	C	31	76	1003	543	intronic	hoe1	0.693032
chr2L.4923862.T	4	1	3	-0.0444444	-0.15615	0.0302648	0.248649	-0.674286	-0.00904977	-0.0343915	0.0681115	0.0470588	-0.0892857	-0.483871	0.466912	-0.166667	-0.00634585	-0.555556	NA	0.0306513	-0.579048	17	-2	chr2L	4923862	G	T	33	76	674	696	intronic	hoe1	0.5651
chr2L.4923917.A	5	2	3	NA	NA	-0.425835	-0.42711	NA	0.481481	0.420259	NA	NA	NA	0.0520833	0.0190476	NA	-0.00620292	0.414035	NA	-0.462963	0.409946	10	-1	chr2L	4923917	G	A	20	58	810	487	intronic	hoe1	0.241877
chr2L.4927854.G	4	4	0	0.5	0.5	NA	0.545455	-0.135965	NA	NA	0.472222	NA	NA	-0.05	0.0717703	-0.0238095	0.105324	NA	NA	0	NA	10	4	chr2L	4927854	A	G	22	60	586	429	intronic	hoe1	0.499599
chr2L.4927855.A	4	4	0	0.5	0.5	NA	0.545455	-0.135965	NA	NA	0.472222	NA	NA	-0.05	0.0717703	-0.0238095	0.105324	NA	NA	0	NA	10	4	chr2L	4927855	G	A	22	60	586	429	intronic	hoe1	0.499599
chr2L.4927857.C	4	4	0	0.5	0.5	NA	0.545455	-0.121795	NA	NA	0.472222	NA	NA	-0.05	0.0717703	-0.0238095	0.0972877	NA	NA	0	NA	10	4	chr2L	4927857	G	C	22	60	584	432	intronic	hoe1	0.499599
chr2L.4927915.gATatatatatatata	2	2	0	0	0.484034	NA	NA	NA	NA	NA	-0.0360902	NA	NA	0.484848	0.0588235	0.030303	-0.0468864	NA	NA	0.0495356	NA	8	2	chr2L	4927915	gatatatatatata	gATatatatatatata	17	54	499	281	intronic	hoe1	0.567121
chr2L.4941847.C	4	2	2	-0.126984	-0.27013	0.133333	0	-0.355556	-0.304762	-0.496732	0.184524	0.555556	0.484034	0.222222	-0.484034	0.0261438	-0.0200125	-0.0495356	0.012012	-0.215385	-0.0134454	18	0	chr2L	4941847	T	C	35	78	663	673	upstream\x3bdownstream	CG14044\x3bSgs1	0.0454987
chr2L.4941857.G	3	1	2	-0.555556	-0.529412	NA	-0.0126984	NA	-0.487302	0.0151261	0.5	-0.0294118	0	NA	-0.529412	0.0381558	-0.0127628	0.0151261	-0.00163399	0	0.529412	15	-1	chr2L	4941857	A	G	27	72	642	628	upstream\x3bdownstream	CG14044\x3bSgs1	0.3258
chr2L.4957129.C	6	3	3	0.09375	-0.161538	NA	0.505618	-0.6	0.48913	NA	-0.24693	0	NA	0	0.0454545	0	0.463415	-0.568627	0	-0.514706	NA	14	0	chr2L	4957129	T	C	18	70	1241	618	intronic	Marcal1	0.48367
chr2L.4957130.T	6	3	3	0.0846591	-0.147253	NA	0.5	-0.59375	0.483516	NA	-0.233468	0	NA	0	0.0454545	-0.0588235	0.463415	-0.568627	0	-0.507463	NA	14	0	chr2L	4957130	A	T	18	70	1237	609	intronic	Marcal1	0.48367
chr2L.4957143.T	7	5	2	-0.411161	0.261538	NA	0.321059	0.1875	0.465909	NA	0.629531	0.45614	NA	0	0.212121	-0.0526316	0.167241	-0.0377358	-0.442623	0.0126263	-0.141026	15	3	chr2L	4957143	A	T	16	72	1308	550	intronic	Marcal1	0.707379
chr2L.4957160.T	6	4	2	0.0410256	0.384615	NA	-0.0401207	0.0119318	0.377778	NA	0.644068	0.448276	NA	0	NA	0.031941	0.123293	-0.490566	-0.516129	-0.0352086	-0.0952381	14	2	chr2L	4957160	A	T	26	70	1130	755	intronic	Marcal1	0.942618
chr2L.4957162.C	6	4	2	0.0531469	0.384615	NA	-0.0336911	-0.00467033	0.377778	NA	0.644068	0.448276	NA	-0.0555556	NA	0.031941	0.129174	-0.490566	-0.516129	-0.0352086	-0.0952381	14	2	chr2L	4957162	A	C	26	70	1134	763	intronic	Marcal1	0.942618
chr2L.4957727.T	4	2	2	0.015873	-0.0444444	0.576923	0.0292208	0.0444444	0.0451128	0.0210526	0.0384615	-0.128205	0.541176	0.0666667	-0.636364	-0.518519	-0.0104167	-0.509284	0.0865385	NA	0.0714286	17	0	chr2L	4957727	A	T	33	76	460	573	intronic	Marcal1	0.0961225
chr2L.4957954.G	4	1	3	-0.0813953	-0.333333	0.174825	-0.369863	-0.0714286	0.0772727	0.0186813	-0.414634	-0.0526316	0.164452	-0.0322581	0	0.376518	0.0666667	-0.34375	-0.425532	0.325581	0.285353	18	-2	chr2L	4957954	A	G	28	78	1172	568	intronic	Marcal1	0.841555
chr2L.4957967.A	3	1	2	-0.1748	-0.387097	0.185185	-0.369863	-0.0125459	0.0640927	0.345455	-0.404762	0	0.248062	-0.0229167	0	0.316667	0.0344671	-0.3125	-0.209302	0.00595238	0.151852	18	-1	chr2L	4957967	T	A	29	78	1201	528	intronic	Marcal1	0.412045
chr2L.4957969.A	3	1	2	-0.1748	-0.387097	0.185185	-0.380282	-0.0277281	0.0640927	0.333333	-0.404762	0	0.248062	-0.0229167	0	0.316667	0.0389493	-0.3125	-0.209302	0.00595238	0.151852	18	-1	chr2L	4957969	T	A	29	78	1201	530	intronic	Marcal1	0.412045
chr2L.4957974.C	4	3	1	0.434895	0.395161	-0.374728	0.361111	0.27972	-0.027027	-0.0808081	0.34265	0.0444444	-0.305882	0.0395833	0.0272537	-0.473684	-0.0985199	-0.104167	0.140546	0.0297619	0.0441595	18	2	chr2L	4957974	A	C	34	78	1128	613	intronic	Marcal1	0.785549
chr2L.4958036.T	3	3	0	-0.0786875	0.08867	0.035217	0.11208	-0.0145299	-0.0239398	0.491228	0.0257471	-0.05	-0.00574713	0.0333333	0.0478955	NA	0.0753623	-0.0569853	0.36136	NA	0.457343	16	3	chr2L	4958036	C	T	34	74	1024	760	exonic	Marcal1	0.785895
chr2L.4958073.G	4	2	2	-0.0886417	-0.27451	-0.189076	-0.211694	0.00116959	-0.45873	-0.0347744	-0.350108	0.35119	NA	0.535714	0.5	-0.583333	-0.0625	0.0170455	0.293651	0	-0.06376	17	0	chr2L	4958073	C	G	33	76	980	725	exonic	Marcal1	0.838467
chr2L.4958095.G	3	1	2	NA	NA	-0.130145	-0.248102	NA	-0.515152	0.00943396	-0.390805	0.473684	NA	0.518519	0.5	NA	-0.120231	-0.0625	0.5	0.112195	-0.0901961	13	-1	chr2L	4958095	A	G	28	68	654	489	exonic	Marcal1	0.598296
chr2L.4958112.A	3	1	2	NA	NA	-0.107143	0.419355	NA	-0.5	-0.0987013	-0.0116279	0.526316	NA	0.0384615	0.0263158	NA	-0.138258	-0.416129	0.25974	0.252273	-0.679592	13	-1	chr2L	4958112	G	A	24	68	802	317	exonic	Marcal1	0.179946
chr2L.4959844.T	2	0	2	0	0.0243902	0	0.0217391	0	0	0	0	0.0184783	-0.40625	0	0	-0.442623	0	0.025	0	0.02	0	18	-2	chr2L	4959844	A	T	2	78	1953	60	exonic	CG34124	0.329765
chr2L.4974580.A	3	0	3	-0.305556	-0.0303571	-0.206522	-0.0170251	0.0294118	-0.2	0.0384615	0.0322581	0.230769	-0.37037	0.0333333	-0.3125	0.0384615	0.201754	0.0416667	-0.0357143	-0.0100806	-0.00181159	18	-3	chr2L	4974580	T	A	14	78	1299	194	exonic	mRpL28	0.761809
chr2L.4974584.T	3	0	3	-0.0294118	0.0666667	-0.243243	-0.290323	0	0.257143	-0.0454545	0.030303	0	0.0606061	0.037037	-0.290323	0.0384615	0.191802	0	-0.392857	0.030303	0	18	-3	chr2L	4974584	G	T	6	78	1369	104	exonic	mRpL28	0.854986
chr2L.4974588.T	2	0	2	-0.0277778	0.00417973	0	0.0277778	0	-0.0434783	0.0416667	0	0	0.0322581	0	-0.333333	-0.0343915	-0.13894	0	0	0	0	18	-2	chr2L	4974588	A	T	1	78	1418	32	exonic	mRpL28	0.547605
chr2L.4974594.A	2	0	2	0.01001	0.0357143	0.0416667	-0.322581	0	-0.0130952	0.08	0.0285714	0	-0.0344828	0.0416667	-0.290323	0	0.0152381	0	0	-0.0344828	-0.047619	18	-2	chr2L	4974594	T	A	2	78	1436	41	exonic	mRpL28	0.263381
chr2L.4975061.C	2	2	0	0.0168067	0.0433437	0.571429	-0.112782	-0.0238095	-0.233974	0.142045	-0.166667	0.192308	0.0769231	0.25	-0.0714286	-0.214286	0.343537	-0.205882	0.247283	0.133333	-0.00363636	18	2	chr2L	4975061	T	C	38	78	520	442	exonic	mRpL28	0.718014
chr2L.4976888.T	3	2	1	-0.160714	0.0669302	-0.230102	-0.0959524	-0.381436	0.404762	-0.172365	-0.0269397	0.0193281	0	0.183145	0.0345722	-0.082428	0.0868468	0.471031	-0.097616	0.118941	-0.0834891	18	1	chr2L	4976888	C	T	37	78	1427	1185	exonic	Gmd	0.725358
chr2L.4976906.T	3	2	1	-0.0824834	-0.0976217	-0.573469	-0.0964912	-0.24359	0.405405	-0.0475192	-0.0397071	0.0211161	0.343636	-0.066705	-0.234694	-0.0357143	0.0481303	0.300574	0.118758	0.0644518	-0.0619255	18	1	chr2L	4976906	A	T	38	78	1406	1177	exonic	Gmd	0.823166
chr2L.4976930.G	3	2	1	-0.162656	0.283178	-0.379547	-0.239185	-0.165205	0.0540541	0.0882353	-0.0793443	0.141723	0.437595	0.0434783	-0.0393574	0.0195187	0.15768	-0.107143	0.360825	0.0187884	0.0309887	18	1	chr2L	4976930	T	G	36	78	1351	1170	UTR5	Gmd	0.824561
chr2L.4977094.C	2	0	2	-0.6	NA	0.0909091	NA	NA	NA	0	NA	-0.545455	NA	NA	NA	0.0588235	-0.541667	NA	NA	NA	0	7	-2	chr2L	4977094	A	C	6	48	426	102	upstream	CG3792\x3bGmd	NA
chr2L.4979170.T	4	3	1	-0.0288958	-0.298947	-0.6	0.5	0.531915	-0.0625	-0.111724	-0.0265152	0.0225838	-0.04	-0.111111	0.0263158	0.40293	-0.139749	0.0570207	0.156126	-0.0893574	0.157699	18	2	chr2L	4979170	C	T	35	78	1173	957	exonic	CG8891	0.223533
chr2L.4990478.A	3	1	2	0	0	-0.208333	0.15625	0	0.529412	0	0	0	0.208333	0	0	0	-0.482353	-0.263158	-0.5	0	0	18	-1	chr2L	4990478	T	A	8	78	1101	185	intronic	CG34126	0.735457
chr2L.4990499.T	2	0	2	-0.102174	-0.157143	0.347222	0.361111	-0.280952	-0.619048	-0.0420168	-0.0885057	0.0357143	-0.555556	NA	NA	-0.3	0.102898	0.260766	0.239325	0.0952381	-0.326263	16	-2	chr2L	4990499	A	T	31	74	759	534	intronic	CG34126	0.948733
chr2L.4991085.A	5	2	3	0.300613	0.431818	0.0669856	-0.452703	0.333053	0	-0.0222222	-0.0336918	-0.0869682	-0.485714	-0.0377968	NA	0.424242	0.166357	-0.490196	-0.0683005	0	-0.0487685	17	-1	chr2L	4991085	G	A	25	76	1798	972	intronic	CG34126	0.61069
chr2L.4991098.A	6	3	3	0.234568	NA	0.459978	-0.00680272	0.34375	NA	0	0	-0.405941	NA	-0.211921	NA	NA	-0.27907	0	-0.200246	NA	-0.0294118	12	0	chr2L	4991098	T	A	11	60	2155	442	intronic	CG34126	0.498945
chr2L.4991107.A	5	3	2	0.234568	NA	0.491228	0	0.322581	NA	0	0	-0.401961	NA	0	NA	NA	-0.25	0	0	NA	0	12	1	chr2L	4991107	C	A	9	60	2221	375	intronic	CG34126	0.363905
chr2L.4991117.A	4	3	1	0.234568	0.395349	0.472727	0.0127585	-0.147436	0	0.0104167	0.00746269	-0.401961	0	-0.00666667	0	0	-0.025641	-0.00101078	0	0	0	18	2	chr2L	4991117	T	A	9	78	2362	425	intronic	CG34126	0.479656
chr2L.4991131.G	5	3	2	-0.0690614	0	0	0.0387268	-0.336538	0	0.340206	0.30597	0	0	-0.228188	0	0	0.236842	0.000673854	0	0	0	18	1	chr2L	4991131	GGA	G	6	78	2436	327	intronic	CG34126	0.933782
chr2L.4991134.ACG	5	3	2	-0.0628931	0	0	0.0387268	-0.333333	0	0.340206	0.30597	0	0	-0.228188	0	0	0.236842	0.000673854	0	0	0	18	1	chr2L	4991134	A	ACG	10	78	2301	466	intronic	CG34126	0.306413
chr2L.5012266.CTCTTCTTCT	2	2	0	-0.135714	0.48	NA	NA	0	0.00699301	0.486111	0.5	NA	NA	-0.371429	NA	-0.7	0.212454	NA	0.0167224	-0.277778	NA	11	2	chr2L	5012266	CTCTTCT	CTCTTCTTCT	25	60	432	382	UTR3	vkg	0.554715
chr2L.5022659.A	2	0	2	0.030303	NA	0	-0.375	NA	NA	NA	0	0	NA	0	0	NA	-0.365591	NA	0	0	0	11	-2	chr2L	5022659	C	A	2	64	962	47	intronic	vkg	0.184395
chr2L.5037904.T	2	2	0	0.39364	0.0212766	-0.0134615	0.0593817	-0.0330285	-0.0253918	-0.0151515	0.375758	-0.0316921	-0.0416667	0.00148677	-0.0282651	0.0152993	-0.119638	0.123321	-0.0272397	0.0454545	-0.0410509	18	2	chr2L	5037904	A	T	37	78	1386	1386	UTR5	CG14042\x3bSP555	0.112849
chr2L.5037957.A	3	2	1	0	0.0224719	0.0222222	0.015625	0.304688	0	0	-0.030303	0.010989	0	0	0.0175439	0.325301	-0.139723	0	0.0166667	0	0	18	1	chr2L	5037957	T	A	2	78	2625	135	UTR5	CG14042\x3bSP555	0.137807
chr2L.5038060.T	2	2	0	-0.0333333	0.352437	0.0483257	-0.130556	-0.195027	0.278689	0.174023	-0.0196078	0.0473684	-0.187333	0.0152012	0.32697	0.0147121	0.104472	0.168182	0.0452381	-0.0772834	-0.24127	18	2	chr2L	5038060	C	T	36	78	1728	1028	UTR5	CG14042\x3bSP555	0.713898
chr2L.5038078.aTaaaaaaaaaaa	6	2	4	0	-0.0178571	0.0277778	-0.224675	-0.0238095	0.315789	-0.65	0	0.377778	-0.0263158	0	0	0	0.0695187	-0.6	0.0192308	-0.583333	0	18	-2	chr2L	5038078	aaaaaaaaaaaa	aTaaaaaaaaaaa	10	78	2385	252	UTR5	CG14042\x3bSP555	0.350889
chr2L.5056671.T	2	2	0	-0.0257382	0.0203678	0.00985155	0.0809524	-0.217012	-0.010728	0.01133	-0.0654945	0.0206383	0.00524476	-0.0288693	0.358743	-0.03684	0.028826	0.0425532	0.0490431	-0.0166167	0.515152	18	2	chr2L	5056671	C	T	38	78	1989	1786	exonic	Nepl3	0.244908
chr2L.5056718.A	2	2	0	-0.0249719	-0.0231729	0.456401	-0.0132887	-0.059516	-0.0804842	-0.0849116	0.136337	-0.024484	-0.0735198	-0.0318182	-0.120986	0.126931	0.115549	0.016129	0.436725	-0.0903382	0.0382151	18	2	chr2L	5056718	G	A	37	78	2091	1697	exonic	Nepl3	0.468788
chr2L.5056751.G	5	5	0	0.0400697	0.0845098	0.263403	0.0665152	0.0565657	0.251249	-0.0122549	-0.0268382	-0.0226716	0.0863224	-0.004884	0.274562	-0.226667	-0.00606469	0	0.335484	-0.0513834	0.266801	18	5	chr2L	5056751	T	G	70	78	711	3091	exonic	Nepl3	0.869708
chr2L.5065075.A	3	2	1	0.571429	0.346591	NA	0.05	NA	-0.254902	NA	0.428571	NA	-0.636364	NA	NA	0.526316	-0.202564	NA	NA	0.0230769	0.636364	10	1	chr2L	5065075	G	A	20	60	622	385	intronic	qtc	0.867672
chr2L.5065083.A	3	2	1	0.586207	0.346591	NA	0.0285714	NA	-0.192982	NA	0.407407	NA	-0.636364	NA	NA	0.55	-0.218233	NA	NA	0.0230769	0.636364	10	1	chr2L	5065083	G	A	21	60	614	408	intronic	qtc	0.8463
chr2L.5065111.T	2	2	0	0.606061	0.109742	NA	-0.0121739	0.547619	-0.00909091	-0.538462	0.071618	NA	-0.238095	0.166667	0.0277778	0.323864	-0.0735841	-0.0940171	0.545455	0.0153846	0.714286	16	2	chr2L	5065111	C	T	31	74	647	524	intronic	qtc	0.756593
chr2L.5089901.TAAAAAAAAAAAA	3	2	1	0.025	0.517241	NA	-0.545455	NA	NA	NA	0.538462	NA	NA	0.412698	NA	NA	-0.109028	NA	NA	NA	0.590909	7	1	chr2L	5089901	TAAAAAAAAAAA	TAAAAAAAAAAAA	18	48	376	309	intronic	Pgant5	0.699009
chr2L.5124578.C	5	5	0	0.0178571	0.269841	0.283019	0.222861	0.206897	0.180328	0.0208333	0.245902	0	0	0	0	0	0	0	0	0.0217391	0	18	5	chr2L	5124578	A	C	6	78	2131	88	exonic	Msp300	0.800851
chr2L.5141919.A	2	2	0	-0.0884376	-0.0116279	NA	NA	0.166667	0.488636	NA	-0.0454545	NA	NA	NA	0.461538	-0.39899	0.0982906	NA	NA	-0.125	0.0211268	10	2	chr2L	5141919	G	A	26	60	866	686	intronic	Msp300	0.680535
chr2L.5141931.A	5	3	2	-0.493151	0.473684	NA	NA	0.394805	0.461609	NA	0.307971	NA	NA	NA	0	0.434783	0.0512018	NA	NA	-0.492754	-0.485714	10	1	chr2L	5141931	C	A	20	60	909	619	intronic	Msp300	0.327496
chr2L.5141936.G	4	2	2	-0.492958	0.473684	NA	NA	0.378873	0.0270979	NA	0.307971	NA	NA	NA	0	0.434783	0.0362573	NA	NA	-0.492754	-0.485714	10	0	chr2L	5141936	A	G	21	60	900	627	intronic	Msp300	0.289145
chr2L.5148305.T	2	2	0	-0.2	0.0787879	0	0	0	0.0839161	0.0384615	0.0912698	-0.0384615	0.714286	0	-0.222222	0	-0.0652174	0.5	0.227273	0.0384615	0.615385	18	2	chr2L	5148305	C	T	30	78	472	375	intronic	Msp300	0.185139
chr2L.5165104.C	6	4	2	0.25	-0.415443	0.428571	0.0354443	-0.206349	-0.228675	-0.24531	-0.125976	-0.028607	0.240238	0.391304	-0.236088	-0.0655637	-0.0127888	0.3125	-0.0656259	-0.0791209	0.0428159	18	2	chr2L	5165104	A	C	36	78	2059	1483	exonic	Msp300	0.7064
chr2L.5165646.TCAACAACAACA	2	2	0	0.00873515	NA	0.0206398	0	0.0736842	NA	NA	0	-0.148459	NA	0.0192308	0.461538	0.471429	-0.0036846	NA	NA	NA	NA	10	2	chr2L	5165646	TCAACAACAACAACA	TCAACAACAACA	27	58	749	681	exonic	Msp300	0.246815
chr2L.5165676.T	2	0	2	-0.0821549	NA	-0.00943396	0.00909091	-0.014881	-0.0454284	NA	0.0128023	-0.447368	NA	-0.54717	-0.444444	-0.0406015	-0.00819672	-0.120614	0.0282132	NA	NA	13	-2	chr2L	5165676	G	T	28	66	863	741	exonic	Msp300	0.308667
chr2L.5167718.T	4	3	1	0.0587762	-0.0305603	0.059322	-0.162698	-0.0240441	0.0175439	-0.0633844	-0.446318	-0.0644444	0.464996	0.473776	-0.0981481	-0.0603044	0.209932	0.479654	-0.0327044	-0.027421	-0.0700447	18	2	chr2L	5167718	C	T	35	78	1048	1093	exonic	Msp300	0.455649
chr2L.5167745.C	8	6	2	0.216344	-0.359459	0.401075	-0.0230769	-0.0238095	-0.107427	-0.0285415	-0.450566	-0.0441006	0.451525	-0.0328947	0.420555	0.413151	0.149877	0.0402576	-0.0164773	0.409371	0.40625	18	4	chr2L	5167745	G	C	31	78	1248	951	exonic	Msp300	0.111139
chr2L.5167772.G	3	3	0	0.113853	0.618134	0.145055	0.0786944	-0.207263	-0.137247	-0.046146	0.0489168	-0.0877061	-0.0652856	0.0472335	0.153439	0.322581	0.0524968	0.113757	-0.0295794	0.0202366	0.430769	18	3	chr2L	5167772	A	G	36	78	1265	1018	exonic	Msp300	0.191444
chr2L.5167802.T	3	3	0	0.190351	-0.302233	-0.309375	-0.0572464	0.299603	0.566038	0.0378788	-0.249288	-0.0625	0.060794	-0.0935673	-0.0025	0.0404762	-0.0282187	0.333333	0.0583922	0.00856164	-0.236364	18	3	chr2L	5167802	G	T	36	78	1379	899	exonic	Msp300	0.725358
chr2L.5168873.T	4	3	1	0.434885	-0.125295	0.025641	0.3	NA	0	0.0465116	0.00702703	NA	0.453333	0.025641	-0.0048048	NA	0.00295652	0.177168	-0.333333	NA	NA	13	2	chr2L	5168873	G	T	17	68	1547	506	exonic	Msp300	0.682983
chr2L.5169666.T	5	5	0	0.488372	-0.114719	0.00324675	0.511111	0.0384615	0.0847851	0.0860806	-0.010989	-0.0524476	0.0625	0.5	0	NA	0	0.445513	0	0.522727	0.0615854	17	5	chr2L	5169666	A	T	33	76	870	680	exonic	Msp300	0.0193639
chr2L.5169684.G	2	2	0	-0.0651163	0.491405	-0.0178571	-0.0909091	-0.00119048	-0.0847851	-0.0513158	-0.0262664	0.422368	0.0888889	-0.145281	0.0114865	NA	-0.0170274	-0.0641026	0.0121951	-0.112648	0.00717703	17	2	chr2L	5169684	T	G	36	76	801	764	exonic	Msp300	0.696039
chr2L.5181666.ACGG	3	1	2	NA	NA	NA	NA	NA	-0.108696	-0.3125	-0.36875	-0.0321637	NA	0	NA	0.5	-0.4	0.473684	0	-0.0813187	NA	10	-1	chr2L	5181666	ACGGCGG	ACGG	18	60	543	266	exonic	Msp300	0.402167
chr2L.5198152.A	3	2	1	0.0244755	0.0919732	NA	-0.0714286	0.0541311	0.0666667	0.422222	0.358801	0.0206718	0.0339893	-0.0414079	0.012381	-0.136957	0.00438596	-0.00555556	-0.0494059	-0.423077	-0.0648267	17	1	chr2L	5198152	G	A	35	76	927	729	intronic	Msp300	0.90038
chr2L.5198155.A	3	2	1	0.0353488	0.0471014	NA	-0.0579151	0.039961	0.0781915	0.431818	0.404255	0.015873	0.0285714	-0.021645	-0.00833333	-0.12206	0.0363636	-0.05	-0.0629012	-0.4	-0.0654521	17	1	chr2L	5198155	T	A	35	76	920	704	intronic	Msp300	0.90038
chr2L.5198159.C	2	2	0	0.0203488	0.0570213	NA	-0.0377868	-0.134615	-0.106625	0.431818	0.391304	0.0146613	0.0285714	0	0.0267559	0.126478	0.0322169	-0.0333333	-0.0483972	-0.341137	-0.0512821	17	2	chr2L	5198159	T	C	35	76	937	685	intronic	Msp300	0.90038
chr2L.5198177.GTATAT	7	5	2	0.419872	-0.354545	NA	-0.0744891	-0.0416667	-0.0471795	-0.041502	0.44	-0.0452381	0.414545	-0.423684	0.402381	0.452381	-0.0273392	-0.406522	-0.101516	0.38141	0.0628205	17	3	chr2L	5198177	GTAT	GTATAT	26	76	961	603	intronic	Msp300	0.0459293
chr2L.5261900.CATGAATGAAT	2	2	0	0.0603318	-0.012012	-0.444444	0.529412	-0.184874	0.0261438	0.0126984	0.0126984	0.0634921	-0.0808081	0.0134454	-0.0360902	0.012012	-0.04662	0.529412	-0.184874	NA	0.0134454	17	2	chr2L	5261900	CATGAAT	CATGAATGAAT	36	76	599	715	intronic	tkv	0.218149
chr2L.5266702.C	2	2	0	-0.0161005	0.0488019	-0.0200433	0.0498768	0.0288137	0.0215291	0.186982	NA	-0.00772656	0.129841	NA	0.714286	0.204422	-0.142484	NA	-0.0128051	-0.0152228	-0.0395246	15	2	chr2L	5266702	A	C	36	72	1301	2635	exonic	Cyp4ac2	0.544437
chr2L.5266765.T	2	2	0	-0.177501	0.111321	0.118182	0.0305377	0.0485339	0.0848802	0.617643	0.0902439	0.004001	0.0962223	NA	0.244772	-0.003108	-0.157843	-0.0809332	0.0379523	0.0426388	-0.0829037	17	2	chr2L	5266765	C	T	39	76	1176	2947	exonic	Cyp4ac2	0.690781
chr2L.5296186.T	3	2	1	-0.496732	-0.029304	-0.0134454	0.0180995	-0.555556	NA	0.529412	NA	0.555556	NA	-0.466667	NA	-0.111111	-0.0634921	0	NA	NA	NA	11	1	chr2L	5296186	C	T	22	64	468	417	intronic	vri	0.609574
chr2L.5304215.G	3	1	2	0.520124	NA	-0.0521739	NA	0.454212	0.496732	-0.470588	NA	NA	NA	NA	NA	-0.0571429	-0.0210526	NA	-0.470588	NA	0.0363636	9	-1	chr2L	5304215	T	G	25	60	436	423	intronic	vri	0.632291
chr2L.5332963.A	2	2	0	-0.047619	0	0	0.0923077	-0.238636	0.122762	0.666667	0.619048	-0.154386	0.0401003	0.00244798	0	0	0	0	0.0261438	-0.0363636	0.0401003	18	2	chr2L	5332963	G	A	37	76	423	559	intronic	fusl	0.907481
chr2L.5333029.C	2	0	2	-0.57754	0.0233918	0.0233918	-0.0588235	NA	0.0444444	0.0634921	0.0615385	-0.017316	-0.0444444	-0.10303	0.0233918	0.0233918	0	-0.57754	-0.496732	0.0233918	-0.0261438	17	-2	chr2L	5333029	A	C	33	76	415	571	intronic	fusl	0.0972789
chr2L.5355349.C	2	0	2	0	0.0495356	-0.545455	-0.171053	-0.0735931	NA	-0.12381	-0.444444	0.031746	-0.0571429	0.529412	0.4	0.146718	-0.0401003	0.0134454	-0.508744	-0.484034	-0.488889	17	-2	chr2L	5355349	G	C	33	76	544	625	intronic	nompC	0.847959
chr2L.5368159.G	4	4	0	0.555556	NA	NA	0.542857	0.666667	NA	NA	0.418301	-0.0444444	-0.666667	0	0.555556	0.507937	-0.0495356	-0.0522876	0.542857	0.555556	NA	13	4	chr2L	5368159	T	G	18	66	508	342	intergenic	nompC\x3blncRNA:CR42850	0.665214
chr2L.5368165.T	4	4	0	0.529412	NA	NA	0.542857	0.607843	NA	NA	0.529412	0	-0.666667	0.0588235	0.555556	0.6	-0.0705882	0	0.542857	0.555556	NA	13	4	chr2L	5368165	C	T	17	66	508	336	intergenic	nompC\x3blncRNA:CR42850	0.409575
chr2L.5372085.AGAAAAAAAAAA	3	1	2	0.0559441	-0.630952	-0.153846	0.0625	-0.0980392	NA	-0.141026	-0.177778	-0.12381	NA	-0.0833333	-0.0357143	-0.238095	0.625	0	-0.0808081	-0.636364	0	16	-1	chr2L	5372085	AAAAAAAAAAA	AGAAAAAAAAAA	32	74	332	413	intergenic	nompC\x3blncRNA:CR42850	0.19261
chr2L.5374437.G	5	3	2	-0.0416327	0.00597815	0.0257703	0.529744	NA	0.0305633	0.00846446	-0.587587	0.0647249	0.0188483	NA	0.551626	-0.527473	-0.0587076	-0.0433832	-0.0416984	0.0516934	0.594697	16	1	chr2L	5374437	A	G	32	74	1427	1761	intergenic	nompC\x3blncRNA:CR42850	0.508648
chr2L.5374483.C	3	3	0	0.0315343	-0.0183673	0.552221	-0.00980392	0.0380952	0.550649	-0.0463816	-0.0833333	-0.0356745	0.0240602	NA	0.0707071	0.499109	-0.0858491	-0.0090009	-0.116558	0.0158586	0.0816993	17	3	chr2L	5374483	A	C	35	76	1365	1832	intergenic	nompC\x3blncRNA:CR42850	0.753124
chr2L.5374503.C	4	4	0	0.0305132	-0.0039604	0.586538	-0.0169683	-0.436966	0.557692	-0.0104167	-0.00722394	-0.0222316	-0.0367268	NA	0.0707071	0.549296	-0.0815281	-0.00454824	-0.116558	-0.0442268	0.547162	17	4	chr2L	5374503	T	C	34	76	1413	1788	intergenic	nompC\x3blncRNA:CR42850	0.3755
chr2L.5376887.T	2	2	0	0.555556	NA	NA	-0.0134454	NA	NA	NA	0.529412	NA	NA	NA	NA	NA	-0.0198413	NA	NA	NA	NA	4	2	chr2L	5376887	C	T	13	34	295	257	intergenic	nompC\x3blncRNA:CR42850	0.228817
chr2L.5376891.A	2	2	0	0.555556	NA	NA	-0.0134454	NA	NA	NA	0.529412	NA	NA	NA	NA	NA	-0.0198413	NA	NA	NA	NA	4	2	chr2L	5376891	T	A	13	34	295	260	intergenic	nompC\x3blncRNA:CR42850	0.228817
chr2L.5377737.C	5	3	2	0.0153846	NA	-0.51145	NA	-0.00375807	0.507692	0.555556	0.0153846	0.507692	0.0351648	-0.492308	0.0712551	NA	0.00359107	0	0.0351648	-0.206593	NA	14	1	chr2L	5377737	T	C	24	70	1883	1464	intergenic	nompC\x3blncRNA:CR42850	0.0300526
chr2L.5377754.G	2	2	0	0	NA	0.00370113	NA	0	0.481147	0.0675676	0.522388	0.00769231	0.0378454	0.0146958	0.0820513	NA	0.00353787	0	0.0378454	-0.202835	NA	14	2	chr2L	5377754	T	G	33	70	1656	1719	intergenic	nompC\x3blncRNA:CR42850	0.845359
chr2L.5377770.CAAAAAAA	7	3	4	0.492085	NA	0.0146958	NA	0	-0.0142602	0.542857	0	0.503876	-0.438987	0.0112755	-0.376315	NA	0.0110006	0.00745921	-0.435229	NA	-0.456328	14	-1	chr2L	5377770	CAAAAAA	CAAAAAAA	29	70	1753	1625	intergenic	nompC\x3blncRNA:CR42850	0.528399
chr2L.5381091.G	2	2	0	-0.0495356	0.555556	NA	-0.488889	-0.111111	0.0185185	NA	0.636364	0.0888889	NA	NA	NA	NA	0.0444444	-0.4	0.529412	NA	NA	10	2	chr2L	5381091	A	G	19	58	467	300	upstream	lncRNA:CR42850	0.510421
chr2L.5381096.T	2	2	0	-0.0495356	0.578947	NA	-0.488889	NA	0.0185185	NA	0.636364	NA	NA	NA	NA	NA	0.0102564	NA	0.542857	NA	NA	7	2	chr2L	5381096	A	T	18	52	440	313	upstream	lncRNA:CR42850	0.733956
chr2L.5382356.A	2	0	2	NA	-0.121212	-0.207143	0	-0.017316	NA	-0.163636	0.6	-0.555556	NA	0.0666667	0.714286	NA	0.0107962	0.0363636	0.19883	-0.184874	-0.578947	14	-2	chr2L	5382356	T	A	28	68	334	383	intergenic	lncRNA:CR42850\x3blncRNA:CR44745	0.516145
chr2L.5382358.T	2	0	2	NA	-0.121212	-0.207143	0	-0.017316	NA	-0.163636	0.6	-0.555556	NA	0.0666667	0.714286	NA	0.0107962	0.0363636	0.19883	-0.184874	-0.578947	14	-2	chr2L	5382358	A	T	28	68	334	383	intergenic	lncRNA:CR42850\x3blncRNA:CR44745	0.516145
chr2L.5382377.G	2	0	2	NA	0.529412	0.030303	-0.111111	-0.0233918	NA	0.6	0.555556	-0.529412	NA	-0.4	0.666667	NA	0.0113798	-0.355556	-0.222222	-0.714286	-0.578947	14	-2	chr2L	5382377	A	G	22	68	374	299	intergenic	lncRNA:CR42850\x3blncRNA:CR44745	0.75092
chr2L.5382466.T	3	2	1	0.227612	-0.0705882	NA	0	-0.529412	NA	NA	-0.0666667	0.560224	NA	-0.436364	NA	NA	-0.0247104	-0.444444	-0.578947	-0.0877193	0.555556	12	1	chr2L	5382466	A	T	26	62	323	322	intergenic	lncRNA:CR42850\x3blncRNA:CR44745	0.310679
chr2L.5382495.A	3	1	2	NA	-0.569697	NA	0.467836	-0.578947	NA	NA	-0.0210526	0.6	NA	-0.0666667	NA	NA	-0.012012	-0.555556	-0.578947	-0.0877193	0.0495356	11	-1	chr2L	5382495	C	A	24	60	322	314	intergenic	lncRNA:CR42850\x3blncRNA:CR44745	0.463533
chr2L.5394383.A	2	2	0	0	NA	-0.540541	-0.0565476	0.578947	0	0	0.555556	0.583333	-0.488889	-0.555556	0.0261438	0	0.555556	0.529412	0	-0.010101	0.6	17	2	chr2L	5394383	C	A	20	76	473	339	intergenic	lncRNA:CR44745\x3bH15	0.575801
chr2L.5394384.C	4	3	1	0	NA	-0.542857	0.00595238	0.578947	0.111111	0	0.555556	0.555556	-0.636364	-0.555556	0.0261438	0	0.555556	0.529412	0.0555556	0.0808081	0.578947	17	2	chr2L	5394384	A	C	20	76	502	346	intergenic	lncRNA:CR44745\x3bH15	0.575801
chr2L.5412328.T	2	0	2	0.030303	NA	NA	NA	NA	NA	NA	NA	NA	NA	NA	NA	NA	-0.522388	NA	0	-0.515152	NA	4	-2	chr2L	5412328	TG	T	8	48	582	340	intronic	H15	0.269451
chr2L.5424431.GAAAA	4	1	3	-0.473337	0	0.51145	0.0434389	-0.0513047	-0.0588235	0.507692	-0.15873	-0.00745921	0.0149184	-0.030303	-0.499109	0	-0.585586	0.0153846	0.40404	0	0.0714286	18	-2	chr2L	5424431	GAAA	GAAAA	14	78	1366	761	intergenic	H15\x3blncRNA:CR43713	0.908249
chr2L.5433557.C	3	3	0	NA	0.0193237	NA	NA	0	0.0381558	0.457143	0.436674	-0.00702371	0	0.16992	NA	0.0210804	-0.02886	0.463565	0.0277056	0.0204691	0.0277056	14	3	chr2L	5433557	T	C	32	70	1072	1141	downstream	lncRNA:CR43713\x3blncRNA:CR43714\x3blncRNA:CR43715	0.499151
chr2L.5433606.A	3	0	3	NA	-0.492085	-0.0495356	0.113976	0.0138438	0.0204691	0.0023166	-0.0302435	-0.0210804	0	-0.411277	0	0	-0.0173035	-0.0565593	-0.499109	0.00702371	-0.522388	17	-3	chr2L	5433606	T	A	34	76	1142	1126	downstream	lncRNA:CR43714\x3blncRNA:CR43715	0.747516
chr2L.5433637.C	2	0	2	-0.16499	0.0404478	-0.0966596	0.130435	0.0130639	-0.499109	-0.0232198	-0.0387681	0.00682012	-0.00702371	-0.529412	-0.520124	0.00682012	-0.0107962	-0.0360902	0.0126984	0.0134454	0.0134454	18	-2	chr2L	5433637	T	C	36	78	1083	1246	downstream	lncRNA:CR43714\x3blncRNA:CR43715	0.534807
chr2L.5437271.G	4	1	3	-0.00702371	NA	0	0.00702371	0	0.00723654	-0.00723654	-0.0134454	0	-0.463565	-0.515152	0.425121	-0.484848	-0.0240376	NA	-0.0495356	0.636364	NA	15	-2	chr2L	5437271	T	G	32	72	1098	1116	ncRNA_intronic	lncRNA:CR31647	0.410713
chr2L.5437296.C	3	1	2	0	0.0331675	-0.0126984	0.0134454	0	-0.00723654	-0.00723654	0.518993	0.0138438	-0.522388	-0.529412	0.522388	0	-0.066899	0.0331675	-0.0637681	0.0522876	0.0360902	18	-1	chr2L	5437296	T	C	34	78	1150	1138	ncRNA_intronic	lncRNA:CR31647	0.652854
chr2L.5443840.A	5	3	2	0	-0.6	0.0232558	0.595745	0	0	0	-0.030303	0.590909	0	-0.568182	0	0	0.571429	NA	NA	NA	NA	14	1	chr2L	5443840	G	A	8	68	1083	273	intergenic	lncRNA:CR31647\x3bmid	0.309729
chr2L.5443843.C	5	3	2	0	-0.6	0	0.595745	0	0	0	0	0.590909	0	-0.568182	0	0	0.5625	NA	NA	NA	NA	14	1	chr2L	5443843	T	C	8	68	1083	268	intergenic	lncRNA:CR31647\x3bmid	0.309729
chr2L.5443864.A	5	3	2	0.460263	NA	-0.0136364	-0.469303	-0.487805	0.515152	-0.0030303	0.477273	0.431818	-0.478788	0	0	-0.030303	-0.0111111	-0.030303	-0.0333333	NA	NA	15	1	chr2L	5443864	G	A	10	70	1058	349	intergenic	lncRNA:CR31647\x3bmid	0.345233
chr2L.5455410.A	4	1	3	0.522727	-0.538118	0.0464646	NA	-0.525455	NA	0.522388	-0.0178063	NA	NA	-0.557895	-0.0142602	NA	0.0821918	NA	0.030303	NA	NA	10	-2	chr2L	5455410	C	A	21	60	1145	816	intergenic	lncRNA:CR31647\x3bmid	0.278555
chr2L.5455429.G	3	2	1	0.52809	-0.0128655	0.0198413	0.534926	-0.0454545	0.529412	0.00682012	-0.0178063	NA	-0.542857	-0.0666667	-0.0204691	NA	-0.0405128	NA	0.0555556	NA	0.476891	14	1	chr2L	5455429	T	G	29	68	1003	1062	intergenic	lncRNA:CR31647\x3bmid	0.129009
chr2L.5460859.C	2	2	0	NA	NA	NA	0	0	NA	NA	NA	0.555556	NA	NA	NA	0.578947	-0.150588	NA	NA	0.0444444	NA	6	2	chr2L	5460859	T	C	13	50	368	192	upstream	mid	0.519968
chr2L.5460874.A	2	2	0	NA	NA	NA	0.496732	0	NA	NA	NA	0	NA	NA	NA	0.560224	-0.08	NA	NA	0.6	NA	6	2	chr2L	5460874	T	A	21	50	292	304	upstream	mid	0.0924489
chr2L.5465742.T	4	4	0	-0.0353218	0.0404858	0.6	0.0210526	0.00223285	NA	NA	0.0372175	0.0160428	0.010142	0.0294118	-0.00155039	0.52561	0	0.581818	0.578947	-0.0340852	-0.0505882	16	4	chr2L	5465742	A	T	33	74	811	1044	intronic	mid	0.824419
chr2L.5465756.A	3	3	0	-0.0477474	0.126856	0.6	-0.044289	-0.0331016	NA	NA	0.0140515	-0.0112045	0.537716	-0.0113798	-0.108244	0.0260919	0	0.574074	0.135135	0.0395538	0.0615094	16	3	chr2L	5465756	C	A	30	74	837	1013	intronic	mid	0.466855
chr2L.5485414.T	2	0	2	-0.666667	-0.0233918	NA	-0.555556	NA	NA	0.467836	-0.0261438	0.0571429	-0.0808081	NA	NA	0.15873	0.0990991	-0.0444444	-0.57754	NA	NA	11	-2	chr2L	5485414	A	T	28	62	358	423	intergenic	mid\x3blncRNA:CR45287	0.203779
chr2L.5488052.G	2	0	2	-0.162896	NA	-0.529412	0.542857	NA	-0.106952	NA	0.0261438	0.0134454	-0.6	0.0588235	0	NA	0.0489596	-0.0444444	NA	NA	-0.636364	12	-2	chr2L	5488052	C	G	23	66	434	424	downstream	lncRNA:CR45287	0.212352
chr2L.5488058.G	2	0	2	-0.662005	NA	0	0.529412	NA	-0.106952	NA	0.0134454	0.0134454	-0.6	0	0	NA	0.0421885	-0.0705882	NA	NA	-0.6	12	-2	chr2L	5488058	A	G	21	66	458	383	downstream	lncRNA:CR45287	0.37766
chr2L.5488063.G	2	0	2	-0.636364	NA	0	0.030303	NA	-0.106952	NA	0	0	-0.6	0	0	NA	0.0468864	-0.0808081	NA	NA	-0.111111	12	-2	chr2L	5488063	A	G	13	66	568	245	downstream	lncRNA:CR45287	0.869915
chr2L.5526846.A	5	1	4	-0.546429	0.461925	NA	NA	NA	NA	-0.540567	NA	-0.46444	NA	-0.0185185	NA	-0.463109	-0.0122549	NA	NA	NA	NA	7	-3	chr2L	5526846	G	A	14	50	1067	535	ncRNA_exonic	asRNA:CR44793	0.526268
chr2L.5526863.G	5	3	2	-0.0348432	0.148475	0.50989	NA	-0.547822	NA	-0.0548075	0.704918	-0.137255	0.0204082	-0.0818182	NA	-0.110138	-0.0651572	0.488927	NA	-0.661538	NA	13	1	chr2L	5526863	T	G	25	64	1172	1039	ncRNA_exonic	asRNA:CR44793	0.915897
chr2L.5541340.C	3	1	2	-0.0522876	-0.529412	NA	NA	0.484034	-0.0134454	NA	-0.0555556	0	-0.0588235	NA	NA	-0.555556	0.0113798	0.0134454	0.6	NA	NA	11	-1	chr2L	5541340	A	C	18	64	564	394	intronic	Hel25E	0.935367
chr2L.5541342.A	3	1	2	0	-0.529412	NA	NA	0.542857	0	NA	0	0.0142602	0	NA	NA	-0.555556	0.012012	0	0.578947	NA	NA	11	-1	chr2L	5541342	T	A	18	64	559	374	intronic	Hel25E	0.935367
chr2L.5555427.G	8	6	2	0.000365247	0.0552546	-0.242857	0.160725	0.164462	0.158451	0.0710053	0.0244976	-0.0184977	0.255319	0.0459393	0.110317	0.113987	0.0103964	0.171429	-0.0689591	-0.244604	0.369174	18	4	chr2L	5555427	C	G	63	78	778	4730	intronic	GluRIIA	0.218035
chr2L.5555438.A	3	3	0	0.0064337	-0.0202465	0.0475225	0.137465	0.181187	-0.027972	0.0825666	-0.0881643	-0.0234694	0.506944	0.495238	-0.159574	0.0636605	0.025567	0.0671395	-0.0337838	-0.046919	-0.0699348	18	3	chr2L	5555438	C	A	37	78	3046	2460	intronic	GluRIIA	0.702796
chr2L.5561124.C	3	2	1	-0.529412	NA	NA	0	0	NA	NA	0	NA	0.555556	NA	NA	NA	-0.0285714	NA	NA	0.470588	NA	7	1	chr2L	5561124	T	C	11	52	439	252	intronic	GluRIIB	0.850196
chr2L.5561127.T	3	2	1	-0.529412	NA	NA	-0.0588235	0	NA	NA	0	NA	0.542857	NA	NA	NA	-0.0134454	NA	NA	0.470588	NA	7	1	chr2L	5561127	G	T	11	52	438	246	intronic	GluRIIB	0.850196
chr2L.5690369.G	2	0	2	0	-0.0243902	0	-0.344828	0	NA	NA	0	0	-0.0277778	-0.315152	NA	0	-0.0212085	0.0176768	0	-0.0285714	0	15	-2	chr2L	5690369	C	G	2	72	1257	31	upstream\x3bdownstream	lncRNA:CR44819\x3blncRNA:CR44820	0.375605
chr2L.5690372.C	3	3	0	0	-0.0723514	-0.0634921	0.275132	-0.00808081	NA	NA	0.0732265	0.555556	0	-0.186364	NA	0.578947	0.0188383	0.0808081	0	0.0360902	0.578947	15	3	chr2L	5690372	G	C	31	72	584	709	upstream\x3bdownstream	lncRNA:CR44819\x3blncRNA:CR44820	0.252705
chr2L.5695604.A	2	2	0	0.0745921	-0.121212	0.0138438	-0.14787	-0.0269077	-0.00662526	0.012012	-0.00682012	-0.00662526	0.470588	-0.0935065	-0.151515	-0.0705882	0.0303359	0.548644	0.156076	0.00643863	0.137255	18	2	chr2L	5695604	T	A	37	78	1100	1328	intergenic	lncRNA:CR44819\x3bCG7236	0.486809
chr2L.5695684.G	4	3	1	0	NA	0	NA	-0.00370113	0.0138438	NA	0	0.484848	0.456328	NA	NA	0.484848	NA	-0.499109	NA	-0.00723654	NA	10	2	chr2L	5695684	C	G	24	62	1099	983	intergenic	lncRNA:CR44819\x3bCG7236	0.133027
chr2L.5707462.GTTTTTT	2	0	2	0.0243902	NA	0	NA	-0.0285205	NA	0.030303	0.0588235	-0.0153846	-0.522388	0.0462657	-0.111111	0.382353	0	0	-0.555556	NA	0	14	-2	chr2L	5707462	GTTTTTTT	GTTTTTT	9	70	934	282	intronic	CG7236	0.980492
chr2L.5707528.T	3	1	2	0.106952	-0.6	0.0511696	NA	-0.0360902	NA	-0.12381	-0.135338	0.0381558	0.563563	-0.567308	-0.0363636	-0.0193237	-0.0182718	-0.555556	-0.0210526	NA	NA	14	-1	chr2L	5707528	A	T	29	70	697	628	intronic	CG7236	0.378958
chr2L.5707534.GATATA	3	1	2	-0.0748663	-0.666667	0.0384068	NA	-0.0360902	NA	-0.184874	-0.114286	0.0313357	0.578947	-0.581633	-0.0363636	-0.0923077	-0.0182718	-0.555556	-0.0401003	NA	NA	14	-1	chr2L	5707534	GATA	GATATA	29	70	681	621	intronic	CG7236	0.378958
chr2L.5707567.G	4	2	2	0.0358056	-0.714286	0.50084	NA	0.484034	NA	0.329412	0.578947	0.0149184	-0.515152	-0.101671	0	-0.651741	-0.0587048	-0.0588235	0.0444444	NA	NA	14	0	chr2L	5707567	T	G	21	70	738	541	intronic	CG7236	0.366251
chr2L.5716527.GAAA	4	1	3	-0.529412	NA	NA	-0.619048	0	0	0	0.0233918	0.529412	NA	-0.529412	0	0.542857	-0.127778	0.555556	0	-0.485714	0	15	-2	chr2L	5716527	GAAAA	GAAA	15	72	544	395	intronic	CG14007	0.914037
chr2L.5716529.C	3	1	2	-0.5	NA	NA	-0.5	0	0	0	0	0.5	NA	-0.5	0	0.5	-0.0428571	0.5	0	-0.470588	0	15	-1	chr2L	5716529	A	C	15	72	544	281	intronic	CG14007	0.914037
chr2L.5717272.A	4	3	1	0.52381	NA	0.106667	-0.559083	0.017094	NA	0.471789	0.0980392	0.647436	NA	0.586207	-0.0571429	NA	-0.0679487	NA	NA	NA	-0.0432749	11	2	chr2L	5717272	C	A	23	60	679	617	intronic	CG34011	0.590045
chr2L.5717313.A	5	4	1	0.590909	0.335912	NA	-0.0401119	-0.534483	NA	0.117914	0.0285205	NA	NA	0.692308	NA	NA	-0.0465116	NA	NA	NA	0.555556	9	3	chr2L	5717313	C	A	23	60	808	787	intronic	CG34011	0.166431
chr2L.5717317.C	4	3	1	0.590909	0.335912	NA	-0.0401119	-0.534483	NA	0.117914	0.0285205	NA	NA	0.36	NA	NA	-0.0465116	NA	NA	NA	0.555556	9	2	chr2L	5717317	T	C	24	60	793	802	intronic	CG34011	0.166431
chr2L.5717339.A	5	3	2	0.24	0.835679	NA	-0.110588	-0.512821	NA	-0.180556	0.529592	NA	NA	NA	NA	NA	-0.0569106	0.0315789	0.49062	NA	-0.418605	10	1	chr2L	5717339	G	A	24	60	822	808	exonic	CG34011	0.305801
chr2L.5722546.T	2	2	0	0	0	0	0	0.264706	0	-0.0212766	0	0	0	0	0	0	0	0	0	0	0.268041	18	2	chr2L	5722546	G	T	2	78	2139	45	exonic	sip1	NA
chr2L.5734389.C	3	1	2	0.0204691	0.0509453	-0.030303	0.030303	0	-0.529412	0.00723654	-0.040404	-0.515152	NA	0.499109	-0.00723654	0.00702371	-0.0173035	0.0277056	-0.00702371	NA	NA	15	-1	chr2L	5734389	T	C	26	72	1135	962	intronic	CG11030\x3bCG11147	0.707962
chr2L.5734397.G	3	1	2	0.00723654	-0.0703333	0	0	0	-0.529412	0.0142602	-0.0261438	-0.529412	NA	0.529412	0	-0.0142602	-0.0227717	0.0261438	-0.0210804	0	NA	16	-1	chr2L	5734397	C	G	26	74	1160	958	intronic	CG11030\x3bCG11147	0.707962
chr2L.5734399.A	3	1	2	0.00723654	-0.0703333	0	0.030303	0	-0.542857	0.0142602	-0.0261438	-0.529412	NA	0.529412	-0.00723654	-0.0142602	-0.02886	0.0261438	-0.0210804	0	NA	16	-1	chr2L	5734399	C	A	26	74	1160	960	intronic	CG11030\x3bCG11147	0.707962
chr2L.5736385.G	2	0	2	0	0	0	0	0	0	-0.0344828	0	-0.38	-0.037037	0	0	-0.05	-0.253521	0	0	0	0	18	-2	chr2L	5736385	T	G	2	78	1475	40	exonic	CG11147	0.344944
chr2L.5805164.A	3	1	2	0	NA	NA	NA	-0.636364	-0.542857	NA	NA	NA	NA	NA	NA	-0.6	0.666667	0.5	NA	NA	NA	6	-1	chr2L	5805164	C	A	12	44	577	230	upstream	CG11034	0.22077
chr2L.5805167.A	3	1	2	0	NA	NA	NA	-0.6	-0.529412	NA	NA	NA	NA	NA	NA	-0.6	0.666667	0.142857	NA	NA	NA	6	-1	chr2L	5805167	G	A	12	44	579	223	upstream	CG11034	0.22077
chr2L.5808422.T	4	3	1	0.0233918	-0.555556	0.619048	-0.0113798	-0.0261438	NA	0.0574163	0.0134454	0.0381558	0.0444444	0.542857	-0.0261438	0.512554	-0.0806271	0.0126984	NA	-0.0134454	NA	15	2	chr2L	5808422	C	T	32	72	622	707	intronic	CG11034	0.792931
chr2L.5808427.CTTT	8	5	3	0.0126984	-0.542857	0.6	-0.0360902	-0.525253	NA	0.541176	0.512554	0.0261438	0	0.529412	-0.0261438	0.542857	-0.0308087	0	NA	-0.499109	NA	15	2	chr2L	5808427	CTTTT	CTTT	24	72	726	549	intronic	CG11034	0.776665
chr2L.5808454.C	7	5	2	-0.542857	0.0126984	-0.542857	0.529412	0.567568	NA	NA	-0.0360902	0	NA	0	0.555556	0.0134454	0.0210526	0.555556	NA	0.529412	NA	13	3	chr2L	5808454	G	C	24	66	606	617	intronic	CG11034	0.499377
chr2L.5808457.T	7	5	2	-0.542857	0.0126984	-0.542857	0.529412	0.567568	NA	NA	-0.0360902	0	NA	0	0.555556	0	0.0210526	0.555556	NA	0.529412	NA	13	3	chr2L	5808457	C	T	24	66	606	617	intronic	CG11034	0.499377
chr2L.5808463.C	5	3	2	-0.555556	0.0233918	-0.6	0.567568	0.589744	NA	NA	-0.0360902	0	NA	0.0126984	0.567568	0.0134454	-0.0181509	0.040404	NA	0.040404	NA	13	1	chr2L	5808463	T	C	26	66	575	684	intronic	CG11034	0.91641
chr2L.5814348.T	4	1	3	NA	0.0331675	-0.463565	-0.0588235	0.522388	NA	NA	0	0.512554	-0.515152	0	0.542857	-0.463565	-0.00987526	NA	-0.0277056	-0.0637959	-0.00723654	14	-2	chr2L	5814348	C	T	25	70	905	896	intergenic	CG43307\x3bCG31644	0.732751
chr2L.5814366.GCCCCC	4	1	3	NA	0.0269077	0.040404	-0.578947	-0.0637681	0	NA	-0.477389	-0.499109	0.0261438	0.0233918	-0.569697	0.0565593	0.0436941	0.522388	-0.0204691	0.529412	0	16	-2	chr2L	5814366	GCCCCCC	GCCCCC	29	74	912	902	intergenic	CG43307\x3bCG31644	0.719181
chr2L.5870122.T	2	0	2	0.0291667	0.15463	-0.156593	0.165761	0.298077	0.233333	0.000865801	-0.0928571	0.0383142	-0.458333	-0.0227273	-0.0901163	-0.194581	-0.0330309	-0.416667	-0.313725	0.0153846	-0.147157	18	-2	chr2L	5870122	C	T	36	78	755	703	intronic	rau	0.541809
chr2L.5875027.C	2	0	2	-0.0111111	0	0.200758	0	0	-0.47619	-0.357143	-0.0625	-0.0444444	0.0526316	0.0625	0.0833333	0	0.0526316	-0.0625	-0.409091	0.0171569	0	18	-2	chr2L	5875027	A	C	4	78	881	46	intronic	rau	0.557679
chr2L.5889400.T	4	4	0	0.0732323	0.357143	-0.0254545	0.526316	-0.115152	0.441595	0.0982143	-0.0389016	0.481945	-0.0220588	-0.446078	-0.0789474	-0.0144231	-0.107801	-0.0639731	-0.0205832	0.5	-0.140351	18	4	chr2L	5889400	C	T	32	78	936	739	downstream	lncRNA:CR44578	0.507757
chr2L.5889441.G	5	2	3	0.0206897	-0.0511364	-0.0896359	-0.0681818	0.0680147	-0.6	-0.218182	-0.357143	0.327273	0.1	-0.344828	0.333333	-0.247475	-0.0800054	-0.55	0.392157	-0.260714	0.529412	18	-1	chr2L	5889441	C	G	31	78	1017	534	downstream	lncRNA:CR44578	0.307255
chr2L.5889443.G	5	2	3	0.0206897	-0.0511364	-0.0896359	-0.0681818	0.0680147	-0.6	-0.254545	-0.357143	0.327273	0.1	-0.344828	0.333333	-0.247475	-0.0858771	-0.526316	0.392157	-0.260714	0.529412	18	-1	chr2L	5889443	A	G	31	78	1016	534	downstream	lncRNA:CR44578	0.307255
chr2L.5889452.G	2	2	0	-0.0238095	0.101951	0	0	-0.0745968	0.590909	0.321429	0.190476	-0.173737	-0.3	0.309524	-0.154412	0.388889	0.0267229	0.555556	-0.183007	0.363636	-0.666667	18	2	chr2L	5889452	A	G	28	78	981	556	downstream	lncRNA:CR44578	0.537044
chr2L.5889500.C	2	2	0	0.032967	-0.0811688	NA	NA	NA	NA	NA	0.398196	0.473856	NA	NA	NA	NA	-0.115188	NA	NA	-0.0901961	NA	6	2	chr2L	5889500	T	C	20	50	643	557	intergenic	lncRNA:CR44578\x3bAcp26Ab	0.743629
chr2L.5893622.C	3	1	2	-0.12	-0.171795	0.0589474	-0.0289634	-0.512146	NA	NA	-0.252874	0.352941	0.303533	-0.178737	-0.21732	0.0420168	-0.0956902	0.015873	-0.0339623	0.293144	-0.3175	16	-1	chr2L	5893622	T	C	33	74	1161	731	exonic	Acp26Aa	0.589877
chr2L.5893627.G	4	4	0	0.382353	0.37931	0	0.0803002	0.552632	NA	NA	0.34647	-0.156863	-0.152982	0.457627	0.382353	0	0.0509416	0.047619	0.0666667	-0.375	0.166912	16	4	chr2L	5893627	C	G	24	74	1320	568	exonic	Acp26Aa	0.2232
chr2L.5893721.T	5	3	2	-0.551724	-0.516129	0.0924901	-0.0704616	-0.0666667	0.0704545	-0.00746269	0.00745342	-0.1127	0.486111	0.542373	0.478873	-0.00842318	0.10273	0.0380952	-0.00396825	0.529412	0.0158019	18	1	chr2L	5893721	A	T	33	78	1080	937	exonic	Acp26Aa	0.115294
chr2L.5893743.T	2	2	0	-0.0912698	-0.0850575	0.115288	-0.0147059	-0.0690691	0.0345596	-0.0522388	-0.0440598	-0.019344	0.5	0.224138	0.522388	-0.00980392	0.0857456	-0.0357143	-0.0401786	0.152174	0.000243427	18	2	chr2L	5893743	G	T	35	78	1081	914	exonic	Acp26Aa	0.319493
chr2L.5893760.T	6	5	1	0.478114	0.482759	-0.508246	0.489065	0.486486	-0.03663	0.0172414	0	-0.0185634	-0.0355556	-0.271255	-0.195187	-0.0588235	-0.113782	0.571429	0.0322581	-0.2	-0.031968	18	4	chr2L	5893760	C	T	31	78	1146	807	exonic	Acp26Aa	0.0845117
chr2L.5895850.A	4	4	0	0.256091	0.0106383	0	0.000252525	-0.0204728	0.296296	0.0111111	0.285714	0.00110159	0	-0.0172414	0.306306	0.270833	0.0539973	0.0126582	0.0473777	-0.0120482	0.0108696	18	4	chr2L	5895850	G	A	13	78	2688	473	intergenic	Acp26Aa\x3blncRNA:CR44579	0.256746
chr2L.5895851.G	2	2	0	0.0975637	-0.0315789	0	-0.0666667	0.0204728	0.0860566	0.010101	0.546032	0.0877601	0.621871	-0.0833762	0.128506	0.128686	-0.0551222	0.574529	0.077944	0.0460022	-0.0262148	18	2	chr2L	5895851	A	G	37	78	1223	1940	intergenic	Acp26Aa\x3blncRNA:CR44579	0.486809
chr2L.5899019.G	3	1	2	-0.5	0.459459	0.52	0.519231	-0.518519	-0.0178571	-0.0376648	0.0312152	0.433333	0.0294118	0	0.00494505	0.486486	-0.027957	0.0767857	-0.529412	0.386364	-0.545455	18	-1	chr2L	5899019	A	G	27	78	1059	750	downstream	lncRNA:CR44579	0.0555652
chr2L.5899056.T	6	2	4	0.481481	0.445946	-0.52	0	0.4	-0.551724	NA	0.507463	0.386364	0.0102041	-0.5	-0.507463	NA	-0.375	0	0.470588	-0.0632184	0	16	-2	chr2L	5899056	A	T	18	74	1077	536	downstream	lncRNA:CR44579	0.995462
chr2L.5899057.C	6	2	4	0.481481	0.445946	-0.52	0	0.4	-0.551724	NA	0.507463	0.386364	0.0102041	-0.5	-0.507463	NA	-0.37931	0	0.470588	-0.0632184	0	16	-2	chr2L	5899057	T	C	18	74	1076	537	downstream	lncRNA:CR44579	0.995462
chr2L.5899063.C	6	3	3	0.5	0.452055	-0.057037	0	0.4	-0.551724	NA	0.507463	0.37931	0.0102041	-0.388889	-0.507463	NA	-0.397727	0.0666667	0.473684	-0.0617978	0	16	0	chr2L	5899063	T	C	19	74	1050	575	downstream	lncRNA:CR44579	0.988633
chr2L.5904148.G	5	4	1	0.405405	-0.239177	-0.214286	-0.129167	-0.0686275	-0.0833333	0.0777778	0.189655	0.246377	-0.333333	-0.211364	0.454545	-0.333333	0.162177	0.396552	0.322581	-0.25	0.350877	18	3	chr2L	5904148	A	G	28	78	1455	586	exonic	CG9021	0.444661
chr2L.5904151.C	5	4	1	0.4	-0.233297	-0.22807	-0.0755319	-0.0613811	-0.0789617	-0.00771456	0.192982	0.253521	-0.339623	-0.198066	0.454545	-0.307692	0.168585	0.389831	0.322581	-0.235294	0.267857	18	3	chr2L	5904151	T	C	28	78	1454	580	exonic	CG9021	0.444661
chr2L.5904157.A	5	4	1	0.394737	-0.17056	-0.224138	-0.113043	-0.0666667	-0.0580645	0.0502049	0.196429	0.263889	-0.314815	-0.219342	0.446429	-0.357143	0.158441	0.383333	0.316667	-0.25	0.254545	18	3	chr2L	5904157	G	A	22	78	1480	553	exonic	CG9021	0.279268
chr2L.5904944.G	3	0	3	0.343434	0	NA	0.472727	-0.6	NA	NA	NA	0.0662393	-0.529412	NA	NA	NA	0.0332435	-0.558696	NA	-0.0263158	0.0526316	10	-3	chr2L	5904944	A	G	18	58	594	448	upstream\x3bdownstream	CG9021\x3blncRNA:CR43808	0.314039
chr2L.5904947.GTTTTTTTTT	3	0	3	0.454545	0	NA	0.0185185	-0.5	NA	NA	NA	0.0142857	-0.542857	NA	NA	NA	0.0322581	-0.625	NA	0.0263158	0	10	-3	chr2L	5904947	GTTTTTTTTTT	GTTTTTTTTT	16	58	631	391	upstream\x3bdownstream	CG9021\x3blncRNA:CR43808	0.278259
chr2L.5907953.T	3	2	1	NA	-0.515152	-0.194444	-0.496732	0.565217	0.529412	NA	-0.137255	0.0233918	0.538462	NA	0.0329154	-0.515152	-0.0128838	-0.0363636	-0.509091	0.542857	0.578947	15	1	chr2L	5907953	A	T	27	72	563	662	intronic	bchs	0.620559
chr2L.5913459.T	2	2	0	0.213759	NA	-0.0696203	-0.0641026	0.175641	0.0508806	0	0.0669697	NA	0.025	0.0384615	0.447046	-0.00238095	-0.102994	NA	0.431818	-0.0837029	-0.333333	15	2	chr2L	5913459	G	T	31	72	1076	762	exonic	bchs	0.122625
chr2L.5913486.T	4	2	2	NA	-0.227273	0.474359	0	NA	0.452055	NA	0	NA	0	0	-0.485294	0	-0.4375	NA	0	0	NA	12	0	chr2L	5913486	A	T	10	66	1365	360	intronic	bchs	0.224868
chr2L.5913496.T	5	3	2	NA	-0.190364	0.454697	0.0238095	NA	0.466667	NA	0.472222	NA	0.000711238	0	-0.474359	0	-0.372687	NA	0.025	-0.027027	NA	12	1	chr2L	5913496	A	T	12	66	1288	456	intronic	bchs	0.317714
chr2L.5915434.A	2	0	2	0.0172414	NA	-0.5	-0.0454545	0.461905	-0.460189	NA	-0.0194444	NA	-0.0230769	-0.113636	0.5	0.074026	-0.40625	NA	0.142857	NA	-0.0121951	13	-2	chr2L	5915434	T	A	23	66	634	529	intronic	bchs	0.10826
chr2L.5925508.gTGGGTGTAtgggtg	2	2	0	0.763889	0.257143	0.692308	0	-0.111111	-0.388889	0.636364	0	-0.833333	-0.0277778	-0.0833333	0	0.11336	0.0351648	0	0.833333	0.652174	-0.2	18	2	chr2L	5925508	gtgggtg	gTGGGTGTAtgggtg	27	78	361	431	ncRNA_exonic	asRNA:CR43926	0.589844
chr2L.5925515.T	3	0	3	-0.6	0	-0.583333	0	0.0909091	0.0166667	-0.625	0.0757576	0.6	0	0	0.238095	0	0	-0.133333	-0.615385	-0.565217	0	18	-3	chr2L	5925515	C	T	16	78	716	151	ncRNA_exonic	asRNA:CR43926	0.796411
chr2L.5925524.A	2	0	2	-0.461538	0	-0.5	0	0.0833333	-0.0384615	-0.565217	-0.0570175	0.555556	0	0	0.5	0	0	-0.00649351	-0.454545	-0.45	0	18	-2	chr2L	5925524	T	A	15	78	786	101	ncRNA_exonic	asRNA:CR43926	0.967147
chr2L.5942932.A	3	0	3	-0.507042	-0.0342466	0.0294118	-0.5	-0.0710641	0.0108435	NA	-0.0280106	-0.0685446	NA	0.0485323	NA	0.0190694	0.0268493	-0.502256	-0.207463	-0.0217481	NA	14	-3	chr2L	5942932	G	A	31	68	1737	1484	exonic	Sfp26Ad	0.18477
chr2L.5942940.C	3	0	3	-0.514286	-0.0405405	0	-0.507042	-0.0675676	0.00724638	NA	-0.0242516	-0.0555985	NA	0.0205479	NA	0.0127536	0.0133772	-0.477289	-0.0565657	-0.0144928	NA	14	-3	chr2L	5942940	A	C	31	68	1732	1493	exonic	Sfp26Ad	0.18477
chr2L.5956546.G	2	2	0	-0.039527	0.00017316	0.5	-0.0324675	-0.00576784	-0.161364	0.0676873	0.0844444	0.0205479	0.00632701	0.348794	0.5	0.0144601	0.0746794	-0.00187617	0.0555556	-0.021135	0.177361	18	2	chr2L	5956546	T	G	37	78	1425	1413	exonic	CG13998	0.863585
chr2L.5968391.A	2	2	0	0.389091	NA	0.52381	-0.131579	0	NA	0.0454545	-0.0916667	0.428571	NA	-0.232143	NA	NA	0.0703704	0.491667	0.444444	-0.166667	0.444444	13	2	chr2L	5968391	C	A	27	66	408	268	upstream	CG13992\x3bUcp4C	0.143222
chr2L.5975396.G	3	3	0	-0.0545455	0.025	0.0105708	0.0111712	0.0258799	-0.0348837	0.666667	-0.00217108	-0.075	-0.0307136	0.014881	NA	0.487805	0.26087	0.0744417	-0.153846	-0.0405138	0.0765504	17	3	chr2L	5975396	A	G	36	76	1101	1027	intronic	chic	0.528021
chr2L.5975401.CAAAAAA	5	4	1	-0.0329004	0.025641	0.404762	0.0045045	0.0532609	-0.02	0.666667	0.0101758	-0.075	-0.467368	-0.00325203	NA	0.5	0.263187	0.0615385	-0.16	-0.106719	0.0556734	17	3	chr2L	5975401	CAAAAA	CAAAAAA	35	76	1089	995	intronic	chic	0.322351
chr2L.5975423.T	2	2	0	0	0	0	0.236364	0	0	0	0.000483092	-0.0243902	-0.0454545	0	NA	0	0.26	0	-0.0833333	0	0.0212766	17	2	chr2L	5975423	A	T	4	76	1936	124	intronic	chic	0.285592
chr2L.5975424.C	2	2	0	0.00681818	0	0	0.236364	0	0	0	0	0.0166667	0	-0.0714286	NA	0.025	0.0879382	0.173684	0.0384615	0.0238095	0.0212766	17	2	chr2L	5975424	G	C	2	76	2007	54	intronic	chic	NA
chr2L.5975454.A	3	1	2	0	-0.0222222	0.0263158	0.303571	0.00216802	0	-0.0454545	0.0208333	-0.05	-0.382775	0	NA	-0.0769231	-0.25974	0.0344828	0	0.0243902	-0.0277778	17	-1	chr2L	5975454	T	A	5	76	1891	164	intronic	chic	0.785446
chr2L.6008515.T	3	1	2	-0.356044	0.015	-0.511642	NA	0.220588	NA	0.075	0	-0.165854	NA	0	-0.170881	-0.179276	NA	0.339286	0.24552	NA	-0.027027	13	-1	chr2L	6008515	G	T	18	66	1029	341	intronic	CG9098	0.412042
chr2L.6008614.A	10	6	4	0.633333	-0.548387	0.636364	-0.0923077	-0.0840407	-0.0342857	0.343824	0.659341	0.174242	0.573684	-0.592593	0.515152	-0.688811	-0.0291005	-0.100909	-0.651194	0.025	0.666667	18	2	chr2L	6008614	T	A	30	78	626	584	intronic	CG9098	0.133224
chr2L.6008693.T	5	2	3	-0.28	0.28631	0.211134	0.0693114	0.0752778	0.0725007	-0.325061	-0.0859256	0.0154321	0.137259	-0.257694	0.283878	NA	-0.157351	0.0852179	0.058512	NA	-0.161171	16	-1	chr2L	6008693	C	T	36	72	1862	1866	intronic	CG9098	NA
chr2L.6008719.G	6	2	4	0.27814	0.0662175	0.24269	0.0354148	-0.0258621	0.168285	-0.228423	-0.231557	0.122967	0.22094	-0.242198	0.202104	-0.0519777	-0.0835906	0.148889	-0.0589744	-0.00294118	-0.257985	18	-2	chr2L	6008719	T	G	39	78	2077	2014	intronic	CG9098	NA
chr2L.6008745.T	4	1	3	0.126973	0.500105	0.0380117	-0.0558748	-0.266981	0.118579	-0.178551	-0.630418	0.0215164	0.221108	-0.316239	0.084	-0.177634	-0.178812	0.221879	-0.0399113	-0.0619869	-0.0514399	18	-2	chr2L	6008745	G	T	39	78	2121	2131	intronic	CG9098	0.723681
chr2L.6008767.T	4	2	2	0.396098	0.148496	-0.0431373	0.289316	-0.266981	0.103196	0.134188	0.14493	0.049284	0.106446	-0.348457	0.111768	-0.171429	-0.0483457	-0.211713	0.171679	0.0149004	0.0708042	18	0	chr2L	6008767	C	T	39	78	2035	2244	exonic	CG9098	NA
chr2L.6008806.T	6	2	4	0.042517	0.0789613	-0.106079	0.2199	-0.0264992	-0.0466834	0.161646	0.0145892	0.251459	-0.307976	-0.285425	-0.0107879	0.157983	-0.292447	-0.0173565	0.0976051	0.112158	-0.254684	18	-2	chr2L	6008806	G	T	39	78	2055	2273	exonic	CG9098	NA
chr2L.6008818.T	4	1	3	0.09	0.061672	-0.131002	-0.0685917	0.0965795	-0.0450563	0.121891	-0.0803571	0.02537	-0.33908	-0.345184	0.0136013	0.137362	-0.284347	-0.0555696	0.23482	0.215606	-0.177976	18	-2	chr2L	6008818	A	T	39	78	2193	2139	exonic	CG9098	NA
chr2L.6008827.A	4	1	3	0.100313	0.0542364	-0.136744	-0.0699793	0.0969359	-0.0457614	0.089899	-0.0873388	0.0373563	-0.345402	-0.369397	0.00441791	0.150424	-0.269048	-0.0553289	0.240238	0.196789	-0.173862	18	-2	chr2L	6008827	T	A	39	78	2206	2142	exonic	CG9098	NA
chr2L.6008857.A	5	3	2	0.238798	0	-0.167723	0.0597826	0.0566255	0.094086	-0.154872	-0.125826	0.381134	-0.177778	-0.179328	0.0893209	0.371404	-0.300718	-0.533981	-0.155319	0.169396	-0.143916	18	1	chr2L	6008857	G	A	38	78	2235	2124	exonic	CG9098	NA
chr2L.6011045.A	5	4	1	0.53137	0.201633	-0.0168234	0.0114478	0.133834	-0.00556174	0.394366	-0.130122	0.446809	0.20719	0.198923	0.342466	0.187875	0.0627451	-0.0288889	0.0888278	-0.020979	-0.431373	18	3	chr2L	6011045	T	A	33	78	1379	717	UTR5	CG9098	0.0643854
chr2L.6011094.G	2	2	0	0.109354	0.084297	0.181063	0.178336	-0.0286585	0.259259	0.174603	0.295324	0.0877193	-0.215385	0.260488	0.0810256	0.669572	-0.129679	-0.0327381	0.128959	0.166928	-0.144615	18	2	chr2L	6011094	A	G	42	78	591	1450	UTR5	CG9098	0.274448
chr2L.6011102.A	9	5	4	0.0400528	-0.309524	-0.197832	-0.481481	-0.379121	0.392857	0.307692	0.0316381	0.145652	0.131579	0.325581	-0.0303644	0.364706	0.00657895	-0.0585034	0.685714	-0.217687	-0.433962	18	1	chr2L	6011102	T	A	29	78	1431	681	UTR5	CG9098	0.728205
chr2L.6011130.GAAAAAAA	6	3	3	-0.214682	0.0616883	-0.105612	0.00185185	0.025641	0.4	0.0681319	0.0949883	-0.0395137	-0.387097	0.112747	0.302632	0.341463	0.0486194	-0.073913	0.416667	-0.541667	-0.352941	18	0	chr2L	6011130	GAAAAAAAAA	GAAAAAAA	31	78	1388	687	UTR5	CG9098	0.629582
chr2L.6011139.G	7	4	3	-0.218254	0.0549041	-0.115978	-0.00454545	0.0179487	0.4	0.0642138	0.0840909	-0.0505952	-0.382979	0.112747	0.298701	0.341463	0.13	-0.073913	0.416667	-0.54	-0.319608	18	1	chr2L	6011139	A	G	31	78	1445	688	UTR5	CG9098	0.90176
chr2L.6011143.A	2	2	0	0.259009	-0.039916	0.041744	0.0785714	0.0115385	-0.233032	0.0434337	0.0863636	0.20471	0.155556	0.0282602	-0.0678733	-0.176508	-0.170689	0.0855319	0.421053	0.526667	0.20527	18	2	chr2L	6011143	G	A	36	78	1222	950	UTR5	CG9098	0.695637
chr2L.6011332.A	3	2	1	0.12	-0.1	-0.444444	NA	-0.151786	-0.10989	-0.5	0.47619	NA	NA	NA	-0.183333	-0.06	-0.110991	0.52381	NA	NA	0.434783	12	1	chr2L	6011332	AC	A	28	66	503	375	intronic	CG9098	0.903534
chr2L.6011334.G	2	2	0	0.0666667	-0.130952	-0.285714	NA	-0.179487	0.111111	-0.25	0.278195	NA	NA	NA	-0.277778	-0.017316	-0.0673401	0.444444	NA	NA	0.4	12	2	chr2L	6011334	T	G	29	66	513	224	intronic	CG9098	0.708203
chr2L.6014104.T	5	4	1	-0.00846945	-0.0172414	0.48082	-0.121915	0.0360447	-0.0250488	-0.0172414	NA	NA	-0.0151002	-0.0181191	0.0190887	-0.501323	0.00451427	0.461538	-0.0185759	0.468772	0.43569	16	3	chr2L	6014104	G	T	32	74	1143	1002	intronic	H2.0	0.650519
chr2L.6024600.A	2	2	0	NA	NA	0.17094	-0.40404	0.484034	-0.0233918	NA	0	0.2	NA	0.6	0.444444	-0.111111	-0.138913	NA	NA	NA	NA	10	2	chr2L	6024600	G	A	15	58	585	277	upstream	CG9107	0.75004
chr2L.6027232.T	6	3	3	-0.0863787	-0.37037	0.39726	-0.025	0.0807692	0.155556	0.380282	0.522727	0.150376	0.190476	0.029304	-0.168691	-0.293651	-0.124402	-0.529981	-0.0799842	-0.00544662	0.233791	18	0	chr2L	6027232	A	T	33	78	1149	768	intronic	CG9109	0.383499
chr2L.6027243.T	6	2	4	0	0.119192	-0.319444	0	-0.0980392	-0.392857	-0.207519	-0.183463	-0.410714	-0.380952	0	0.375	0.111111	-0.00292398	0.5	0.0344294	0.00356125	-0.449275	18	-2	chr2L	6027243	A	T	27	78	1302	613	intronic	CG9109	0.108228
chr2L.6049412.C	2	0	2	0	0	0	0	0	0	0	-0.0212766	-0.448718	-0.0208333	-0.0238095	-0.0243902	-0.0238095	-0.343137	0	0	0	0	18	-2	chr2L	6049412	A	C	2	78	2149	75	splicing	IPIP	0.344944
chr2L.6051650.A	2	0	2	-0.4	-0.181818	0	-0.315476	NA	0	0	0	0.315476	0.36	-0.478261	0.117647	NA	-0.294118	NA	-0.4	NA	0.05	14	-2	chr2L	6051650	C	A	12	70	744	248	UTR5	CG9135	0.962029
chr2L.6051655.A	5	2	3	-0.384615	-0.0909091	0	-0.357143	NA	0	0	0	0.333333	0.4	-0.458333	0	NA	0	NA	-0.416667	NA	0	14	-1	chr2L	6051655	T	A	9	70	793	208	UTR5	CG9135	0.722076
chr2L.6058209.G	3	3	0	-0.184509	-0.0201271	0.0882801	-0.0762869	0.0228571	-0.0467248	0.548565	-0.0577849	-0.195261	-0.146332	-0.232208	0.0226564	0.0453885	0.289485	0.132867	0.420251	0.0210573	0.172549	18	3	chr2L	6058209	A	G	39	78	1674	1492	exonic	CG13995	NA
chr2L.6058250.G	6	3	3	-0.260645	0.132184	0.0843137	0.0584093	0.0930931	0.184581	0.0836941	-0.315035	-0.171739	-0.17116	-0.257136	-0.0073691	0.0773362	0.262172	-0.249275	0.496568	0.0326797	0.3223	18	0	chr2L	6058250	A	G	39	78	1590	1394	intronic	CG13995	NA
chr2L.6058274.A	4	3	1	-0.114113	0.0657277	0.238487	0.273561	0.133469	0.570533	-0.0449328	-0.117284	-0.156778	0.0915301	-0.0323887	-0.292823	-0.130833	0.392629	-0.243541	0.0500516	-0.0349462	0.223184	18	2	chr2L	6058274	C	A	39	78	1571	1313	intronic	CG13995	NA
chr2L.6058297.C	6	3	3	0.102065	-0.373303	-0.0584127	0.122975	0.126056	0.462842	-0.00665643	-0.380952	-0.0493186	0.531183	-0.111317	-0.226347	-0.0712551	0.306026	0.0420673	-0.275641	0.156038	-0.394775	18	0	chr2L	6058297	T	C	36	78	1546	1355	intronic	CG13995	0.80164
chr2L.6058371.C	2	0	2	0.0880023	0.180682	-0.308475	-0.215642	-0.152381	-0.16129	-0.300587	-0.141112	-0.123377	0.195582	0.055668	0.22382	-0.131579	-0.134223	0.0285714	-0.031044	NA	0.0128205	17	-2	chr2L	6058371	T	C	38	76	1546	1282	intronic	CG13995	NA
chr2L.6058413.C	3	3	0	0.219481	-0.0875	-0.0583333	-0.0501399	NA	-0.0153992	-0.197062	0.213829	0.0246769	0.306674	0.322078	-0.0010352	0.263355	-0.107108	0.0333333	0.180266	-0.128745	-0.0626364	17	3	chr2L	6058413	T	C	38	76	1496	1406	intronic	CG13995	NA
chr2L.6060740.T	6	5	1	0.486486	0.457134	-0.0215321	0.0434783	NA	0.0136986	-0.05	0.541667	NA	-0.279503	-0.397321	0.0512821	NA	-0.0623974	0	-0.0203509	0.436538	0.45	15	4	chr2L	6060740	A	T	20	70	1217	686	exonic	CG34180	0.527543
chr2L.6060754.T	5	3	2	0.439964	0.0884983	-0.0360248	0.441224	NA	0.0273973	-0.318296	0.163712	NA	-0.172287	-0.42928	-0.0384615	NA	-0.043038	0.39899	0.459459	-0.460152	-0.0375	15	1	chr2L	6060754	C	T	23	70	1185	690	exonic	CG34180	0.472488
chr2L.6092816.G	6	4	2	0.555556	0.028992	-0.580645	-0.0714286	0.341463	-0.223156	NA	-0.183623	0.441176	-0.6	0.133929	-0.0555556	NA	-0.223658	0.551724	NA	NA	-0.194251	14	2	chr2L	6092816	T	G	29	70	1007	573	intronic	CG45075\x3bKr-h1	0.258717
chr2L.6092844.A	5	3	2	0.538462	0.224105	-0.571429	-0.13929	-0.017094	0.660782	NA	0.66	NA	0.529412	-0.478632	-0.017094	NA	-0.109524	-0.0132626	NA	NA	-0.0121457	13	1	chr2L	6092844	G	A	29	68	572	878	intronic	CG45075\x3bKr-h1	0.603592
chr2L.6092845.A	6	4	2	0	-0.0111111	0	0.539956	-0.529915	0.442623	NA	0.366667	NA	0.529412	0	0.5	NA	-0.0198294	-0.551724	NA	NA	0.526316	13	2	chr2L	6092845	T	A	15	68	1020	434	intronic	CG45075\x3bKr-h1	0.0749523
chr2L.6092880.G	4	2	2	-0.577778	0.3	NA	-0.698113	NA	0.655172	NA	NA	NA	0	0	NA	NA	-0.0997286	NA	NA	NA	NA	7	0	chr2L	6092880	A	G	11	52	824	317	intronic	CG45075\x3bKr-h1	0.746
chr2L.6092883.TT	4	2	2	-0.577778	0.3	NA	-0.698113	NA	0.655172	NA	NA	NA	0	0	NA	NA	-0.106061	NA	NA	NA	NA	7	0	chr2L	6092883	TTCT	TT	11	52	822	318	intronic	CG45075\x3bKr-h1	0.746
chr2L.6092897.T	5	3	2	-0.468085	0.321429	NA	-0.660377	NA	0.508475	NA	NA	NA	0.5	0.441481	NA	NA	-0.0125563	NA	NA	NA	NA	7	1	chr2L	6092897	C	T	14	52	734	428	intronic	CG45075\x3bKr-h1	0.962684
chr2L.6092967.T	3	2	1	-0.03625	0.125758	-0.131579	0.347335	0.240809	-0.352028	0.111111	0.311828	0.0238095	0.423377	0.322581	-0.0952381	NA	-0.202966	-0.01221	0.5	-0.363636	0.0414634	17	1	chr2L	6092967	C	T	31	76	958	558	intronic	CG45075\x3bKr-h1	0.978091
chr2L.6095188.GTTTTTT	2	2	0	0.226006	0.238095	-0.0728111	0	-0.109677	0.045977	-0.0625	0.0202765	-0.00649351	-0.00272232	-0.30602	0.526316	0	-0.145074	0.523392	0.3125	-0.191851	-0.0126437	18	2	chr2L	6095188	GTTTTT	GTTTTTT	35	78	857	510	intronic	CG45075\x3bKr-h1	0.759752
chr2L.6095189.TG	3	2	1	-0.290226	0.00869565	0.113393	0.0375	0.114919	-0.0299539	0.0625	0.0223214	-0.0491118	0.0680581	0.407407	-0.5	0.0120968	0.135897	-0.00292398	-0.188235	0.354839	-0.00230415	18	1	chr2L	6095189	T	TG	33	78	878	513	intronic	CG45075\x3bKr-h1	0.488553
chr2L.6095499.T	3	1	2	0	0	0	0	0	0	0	0	-0.346667	0.404255	0	0	0.0416667	-0.207005	0	0	NA	-0.344828	17	-1	chr2L	6095499	A	T	3	74	975	149	exonic	Kr-h1	0.678035
chr2L.6106443.G	3	2	1	-0.00146199	0.507042	NA	-0.461538	0.461538	0.0357143	0.5	0.475	0	0	-0.024948	-0.459459	0.5	-0.080463	0	0	0.00250627	0	17	1	chr2L	6106443	C	G	20	76	895	461	intronic	stai	0.883788
chr2L.6112606.C	6	3	3	0.44	-0.152778	-0.0364372	-0.5	0	0.5	NA	0	-0.538462	-0.0121951	-0.529412	NA	-0.357143	-0.441176	0.5	-0.0526316	0.104762	0.138889	16	0	chr2L	6112606	T	C	25	74	702	378	intronic	stai	0.631741
chr2L.6112607.T	6	3	3	0.44	-0.152778	-0.0364372	-0.5	0	0.5	NA	0	-0.538462	-0.0121951	-0.529412	NA	-0.357143	-0.441176	0.5	-0.0526316	0.104762	0.138889	16	0	chr2L	6112607	C	T	25	74	701	378	intronic	stai	0.631741
chr2L.6112611.T	5	2	3	0.431373	-0.165541	-0.0153846	-0.5	NA	0.5	NA	NA	-0.538462	-0.0121951	-0.529412	NA	-0.344828	-0.428571	NA	-0.444444	0.0717949	0.0853175	13	-1	chr2L	6112611	C	T	24	64	578	374	intronic	stai	0.351441
chr2L.6112645.T	4	1	3	0.0356527	-0.514286	0.6	NA	NA	NA	NA	NA	0.0245098	NA	-0.555556	NA	0	-0.154412	NA	-0.55	0	NA	9	-2	chr2L	6112645	G	T	18	54	460	308	intronic	stai	0.671825
chr2L.6112646.C	4	1	3	0.0308924	-0.514286	0.6	NA	NA	NA	NA	NA	0.0725275	NA	-0.555556	NA	0	-0.167857	NA	-0.494444	0	NA	9	-2	chr2L	6112646	T	C	18	54	460	314	intronic	stai	0.671825
chr2L.6113977.T	4	1	3	-0.0901961	-0.0105581	0.0972222	-0.403495	0.478261	0.6	-0.175	-0.242857	0.130435	0.494505	-0.479167	0.162679	0.0363636	0.212121	-0.5	-0.0438095	0	0	18	-2	chr2L	6113977	G	T	32	78	811	652	intronic	stai	0.420217
chr2L.6113989.A	7	2	5	0.403846	0.0155556	-0.458333	0.0115741	0.409091	-0.529412	0.530645	0.487805	-0.391304	-0.615385	0.229167	-0.540541	0	-0.114719	0.191837	0.140866	-0.00222222	-0.140351	18	-3	chr2L	6113989	T	A	27	78	932	523	intronic	stai	0.562304
chr2L.6113992.A	2	2	0	-0.305882	-0.0392593	0.370614	0.036859	0.25	0.619048	-0.324194	-0.331707	0.390071	0.523077	-0.25	0.625147	0	0.0563686	-0.265306	-0.0219014	0.0377778	0.0526316	18	2	chr2L	6113992	G	A	31	78	987	464	intronic	stai	0.305228
chr2L.6114000.T	6	2	4	0.408163	0.00892857	-0.458333	0.00163666	0.4	-0.030303	0.516667	0.45	-0.382979	-0.615385	0.184265	-0.540541	0	-0.102317	0.178947	-0.0458333	-0.0172101	0.526316	18	-2	chr2L	6114000	G	T	25	78	949	476	intronic	stai	0.820664
chr2L.6114145.G	4	3	1	NA	NA	NA	0.52381	NA	-0.471429	NA	NA	NA	NA	-0.461538	NA	NA	0.158163	0.526316	0.50462	NA	-0.1	7	2	chr2L	6114145	C	G	14	48	822	281	intronic	stai	0.592942
chr2L.6114189.G	2	0	2	-0.0238095	NA	NA	-0.476744	-0.555556	NA	NA	NA	NA	-0.146032	NA	NA	NA	-0.0718954	-0.578947	-0.291723	NA	-0.0761905	8	-2	chr2L	6114189	A	G	20	54	755	472	intronic	stai	0.902296
chr2L.6114200.T	2	0	2	-0.0222222	NA	NA	-0.406977	-0.526316	NA	NA	NA	NA	-0.144444	NA	NA	NA	-0.0396877	-0.5	-0.144928	NA	0.4	8	-2	chr2L	6114200	C	T	19	54	820	429	intronic	stai	0.683785
chr2L.6114205.T	4	2	2	-0.0222222	0.0384615	NA	-0.4	-0.526316	0	0.474576	0.476923	0	-0.284091	NA	0.4	0	-0.0421955	-0.473684	-0.130208	-0.5	0.4	16	0	chr2L	6114205	C	T	18	74	1055	406	intronic	stai	0.615108
chr2L.6114281.T	3	1	2	0.406593	0.173387	NA	-0.22093	NA	-0.357143	-0.291667	0	0	0.382022	NA	NA	0	0.269231	0	0	0	NA	13	-1	chr2L	6114281	C	T	13	68	953	321	intronic	stai	0.767563
chr2L.6121594.C	2	0	2	-0.571429	-0.75	-0.485714	0.47619	-0.166667	0.5	NA	0.590909	-0.478261	0.636364	-0.0526316	NA	NA	0.265808	NA	NA	NA	-0.583333	12	-2	chr2L	6121594	A	C	15	64	544	155	intronic	stai	0.373689
chr2L.6121706.A	4	3	1	-0.0330285	0.0543237	0.0333333	-0.487179	-0.204762	0.571429	-0.0211268	0.422604	0.0586081	0.533333	-0.0128049	0.478261	0.380081	0.0693202	-0.416667	0.127805	-0.0378788	-0.175149	18	2	chr2L	6121706	G	A	34	78	880	690	intronic	stai	0.70714
chr2L.6121754.A	4	3	1	0.142857	0.512195	-0.280702	-0.391986	-0.331301	0.05	0.420299	-0.0411255	-0.0348837	-0.0951724	-0.0155405	-0.241486	0.473684	-0.108071	0.4	-0.488462	-0.0758082	-0.0682894	18	2	chr2L	6121754	C	A	26	78	970	569	intronic	stai	0.878696
chr2L.6128463.C	2	2	0	0.0532688	0.0435829	0.0750273	0.0240532	0.245614	-0.0747297	-0.0380952	-0.114228	0.105791	-0.0906863	-0.0640252	0.17695	-0.0736619	0.00796081	0.3	-0.0253345	-0.0262418	0.0737179	18	2	chr2L	6128463	A	C	37	78	3073	1250	exonic	tctn	0.492948
chr2L.6128484.G	5	5	0	0.012945	0.0162509	0.0637019	0.0482883	0.225225	0.307692	-0.125919	0.117665	0.0977519	-0.00809289	-0.0533696	0.401869	0.152228	-0.0387597	0.291262	0.195861	-0.041844	0.0391919	18	5	chr2L	6128484	A	G	34	78	3112	1127	exonic	tctn	0.741758
chr2L.6128493.A	5	5	0	0.0107131	0.0351219	0.0701714	0.0492793	0.225225	0.299569	-0.13101	0.10397	0.0728022	-0.0266667	-0.065035	0.384615	0.148693	-0.0435584	0.267453	0.193824	-0.0382431	0.0391919	18	5	chr2L	6128493	G	A	34	78	3122	1114	exonic	tctn	0.741758
chr2L.6128616.G	2	2	0	-0.0480769	0.0150278	-0.121368	-0.0363455	0.0695719	0.403846	-0.0144444	-0.180428	-0.0249073	0.0563762	-0.168573	0.402942	-0.0167343	0.0388064	0.0950606	0.0310656	-0.0367384	0.059803	18	2	chr2L	6128616	A	G	36	78	2632	1700	exonic	tctn	0.818321
chr2L.6128810.T	6	3	3	NA	0.298851	0.0138528	-0.383838	-0.484536	0	0	-0.215054	-0.0499394	0	0	-0.140691	0.333333	0.0119356	-0.0126582	0.0139799	0	0.319588	17	0	chr2L	6128810	A	T	18	76	2811	760	exonic	tctn	0.312547
chr2L.6128817.C	5	2	3	0	0.305882	-0.373333	-0.0103093	-0.469388	0	0	-0.0107527	-0.0267671	0	0	0.323232	0	0.000675676	0	-0.353928	0	0	18	-1	chr2L	6128817	T	C	9	78	3180	430	exonic	tctn	0.151395
chr2L.6128841.A	5	3	2	0.0777778	-0.012987	0.00990099	-0.0134391	0.231707	-0.22381	0.0390157	-0.0472973	0.00934579	0.0135135	-0.262153	0.11	-0.00317231	-0.0241228	0.194076	0.119097	-0.0385262	0.0103093	18	1	chr2L	6128841	G	A	18	78	3091	523	exonic	tctn	0.691343
chr2L.6129555.C	6	4	2	0	0.325301	0	-0.333333	0	-0.435185	0	0.317073	0	0.305882	0.129574	0	0	-0.0343045	0.306818	-0.0419012	0	-0.0281518	18	2	chr2L	6129555	T	C	17	78	2448	656	exonic	tctn	0.872257
chr2L.6129559.A	8	5	3	0	0.313253	0	-0.320988	0	-0.444444	0	0.304878	0	0.305882	-0.0574584	0	0	-0.199841	0.302326	-0.0336538	0	0.302326	18	2	chr2L	6129559	G	A	16	78	2540	581	exonic	tctn	0.546034
chr2L.6129560.G	7	5	2	0	0.313253	0	-0.320988	0	-0.444444	0	0.304878	0	0.305882	-0.0574584	0	0	-0.193281	0.302326	-0.0375	0	0.302326	18	3	chr2L	6129560	A	G	16	78	2538	585	exonic	tctn	0.546034
chr2L.6129566.G	7	6	1	-0.471154	0.309524	0	0.128704	0	0.223755	0	0.313253	0	0.313253	-0.0378518	0	0	-0.0228016	0.306818	-0.0243976	0	0.284029	18	5	chr2L	6129566	A	G	17	78	2449	672	exonic	tctn	0.688659
chr2L.6132494.A	2	0	2	-0.0361712	NA	NA	NA	NA	-0.0151515	NA	NA	NA	NA	-0.515152	0.00724638	NA	-0.0035461	0.486486	NA	-0.293407	NA	7	-2	chr2L	6132494	T	A	23	56	1193	1053	downstream	CG9222\x3blncRNA:CR45719	0.429282
chr2L.6137286.A	5	4	1	0.0191388	-0.0824176	-0.0535714	0.494737	0.479452	-0.0211612	NA	-0.0397287	0.462818	-0.55	-0.0148448	-0.0427536	NA	-0.0388439	-0.0247041	0.025	0.526316	-0.555556	16	3	chr2L	6137286	G	A	30	74	1171	1074	intergenic	lncRNA:CR45719\x3blncRNA:CR44824	0.332285
chr2L.6137300.G	5	4	1	0.0213033	-0.0674603	0.363636	0.478261	0.507246	-0.0690738	NA	-0.0507674	0.476388	-0.55	-0.0289474	-0.0789474	NA	-0.194338	-0.059315	0.0485133	0.5	-0.56	16	3	chr2L	6137300	A	G	29	74	1213	1000	intergenic	lncRNA:CR45719\x3blncRNA:CR44824	0.463853
chr2L.6137325.G	4	2	2	0.0135135	-0.513514	0.596154	-0.0658824	0.0724638	-0.00306459	NA	0.0970085	0.160211	-0.0263158	-0.0540541	-0.0352941	NA	-0.313364	0.507463	0.0732143	-0.00909091	0.246212	16	0	chr2L	6137325	T	G	33	74	1161	1026	intergenic	lncRNA:CR45719\x3blncRNA:CR44824	0.444906
chr2L.6137358.C	3	1	2	-0.463415	-0.512821	0.133333	-0.0652952	0.0338889	0.133673	-0.0488889	-0.111111	0.102521	0.0204545	0.0134953	-0.0238095	NA	-0.0930119	0.507353	0.0443038	NA	NA	15	-1	chr2L	6137358	G	C	32	70	1109	966	intergenic	lncRNA:CR45719\x3blncRNA:CR44824	0.118295
chr2L.6137359.G	3	1	2	-0.463415	-0.512821	0.133333	-0.0652952	0.0338889	0.133673	-0.0488889	-0.111111	0.102521	0.0204545	0.0134953	-0.0238095	NA	-0.0970986	0.507353	0.0375	NA	NA	15	-1	chr2L	6137359	C	G	32	70	1110	968	intergenic	lncRNA:CR45719\x3blncRNA:CR44824	0.118295
chr2L.6137992.C	2	2	0	NA	-0.0416667	0.111111	0.346154	-0.106481	-0.103104	0.0345596	0.0263158	0.014652	0.619048	-0.154955	0.512195	0.138889	-0.0193878	-0.115385	0.5	0.545455	0.227679	17	2	chr2L	6137992	A	C	34	76	654	610	downstream	lncRNA:CR44824	0.541659
chr2L.6138231.GAAAAAAAAAAA	4	1	3	0.399267	0.473684	0.0666667	0.453529	-0.486486	0.5	NA	-0.502747	0.0666667	0	-0.571429	0.4375	NA	0.0327869	0.4375	0.0714286	0.111111	0.441176	16	-2	chr2L	6138231	GAAAAAAAAAA	GAAAAAAAAAAA	22	74	675	431	downstream	lncRNA:CR44824	0.144254
chr2L.6138277.A	4	1	3	NA	-0.0722222	NA	-0.00238949	NA	-0.488889	-0.45	0.444297	-0.5	-0.0222222	0.00202429	NA	0.833333	0.00769231	-0.555556	-0.478788	NA	-0.55	13	-2	chr2L	6138277	G	A	24	68	607	425	downstream	lncRNA:CR44824	0.506219
chr2L.6139612.A	2	2	0	-0.0221627	-0.00789474	-0.0710868	0.0211988	-0.0466583	0.0742697	-0.0336257	0.353423	0.0799669	-0.0031997	0.375	0.113095	0.0584946	-0.0217469	-0.0125418	0.0272989	0.119473	0.107143	18	2	chr2L	6139612	T	A	37	78	1904	1315	exonic	CG13991	0.6112
chr2L.6139673.C	2	2	0	-0.106206	-0.0128205	0.153846	0.025	0.03125	0.0810065	0.550012	-0.0639731	-0.048726	0.142698	0.108696	-0.0276094	0.0385565	0.0279857	0.0424126	0.0185185	0.122877	0.441278	18	2	chr2L	6139673	T	C	37	78	1654	1552	exonic	CG13991	0.516199
chr2L.6145038.T	4	3	1	0.297619	-0.0269576	0.348837	0.245614	0.239182	-0.0416667	-0.22735	0.372093	-0.0164159	-0.526316	-0.428571	0.01417	0.0158537	0.0196078	0.183333	0.372093	-0.242857	0.0181488	18	2	chr2L	6145038	A	T	29	78	973	490	downstream	CG13991	0.862843
chr2L.6145086.A	4	2	2	-0.0292573	0.022093	0.340909	-0.372549	-0.0583717	0.318182	-0.0666667	-0.0304348	0.413043	-0.198413	-0.4	-0.0558214	0.0453488	-0.0493421	0.578947	-0.0289855	-0.0340909	-0.357143	18	0	chr2L	6145086	T	A	32	78	1035	535	downstream	CG13991	0.653161
chr2L.6145103.T	2	2	0	-0.020025	-0.0124031	0.0969697	-0.145658	0.0502587	0.0542636	0.0057971	-0.0703934	0.73913	-0.112281	-0.107692	0.05	0	-0.0385728	0.478632	0	0.233333	-0.135338	18	2	chr2L	6145103	C	T	38	78	442	1163	downstream	CG13991	0.358697
chr2L.6149912.C	4	1	3	0.0416667	-0.526316	0.3	0	0.333333	-0.35	-0.323529	-0.223285	-0.0212982	-0.0730159	-0.47619	0.375	0.352941	-0.119186	0.5	0.0606061	-0.428571	-0.333333	18	-2	chr2L	6149912	A	C	26	78	799	376	intergenic	CG13991\x3bMuc26B	0.702138
chr2L.6167394.ATGTTGTTG	4	2	2	-0.0662768	0.347097	NA	0.0318182	0.0565217	0.0102696	0	0.423077	0	0.5	0.0371795	NA	-0.45	-0.416667	-0.27972	-0.0836237	-0.0714286	0.473684	16	0	chr2L	6167394	ATGTTG	ATGTTGTTG	25	74	875	525	intergenic	CG13989\x3bsmal	0.186008
chr2L.6186927.C	3	1	2	0.00252874	0.100442	-0.30785	0.0959422	0.138441	0.0490257	0.0292744	-0.0419058	0.153434	-0.0222222	-0.122836	0.0677419	0.00777202	-0.153444	-0.0621207	0.315776	0.147887	0.0837852	18	-1	chr2L	6186927	T	C	39	78	3312	3353	intronic	smal	NA
chr2L.6186932.G	3	1	2	-0.00896552	0.117218	-0.291667	0.0844141	0.154209	0.0479798	0.0614379	-0.0310559	0.138986	-0.0354499	-0.1	0.0547549	0.016129	-0.158003	-0.0717042	0.309771	0.160387	0.0753968	18	-1	chr2L	6186932	C	G	39	78	3293	3322	intronic	smal	NA
chr2L.6186994.GTTT	4	2	2	-0.000841515	-0.0175556	0.00186289	-0.126017	-0.0358333	0.0166102	NA	-0.19619	0.0674985	0.345816	-0.0465932	-0.257303	0.0511243	-0.0642027	-0.0430423	-0.0346244	0.306232	-0.15418	17	0	chr2L	6186994	GTT	GTTT	39	76	3159	2588	intronic	smal	0.811449
chr2L.6187018.A	3	1	2	0.0508223	-0.0334688	-0.0383756	0.0730903	0.036118	-0.0869419	0.0503004	-0.197403	0.0484051	0.315789	-0.198307	0.0664735	-0.0536707	-0.059265	-0.0625899	0.0757452	0.162963	-0.0868153	18	-1	chr2L	6187018	G	A	39	78	2570	3292	intronic	smal	NA
chr2L.6187063.C	2	2	0	0.219957	0.0771762	0.0952381	0.0815625	0.179806	-0.105629	-0.0351936	0.141481	0.190995	-0.173903	-0.089213	0.137639	-0.0869565	-0.014139	-0.0403241	0.0393836	0.0205904	0.198113	18	2	chr2L	6187063	T	C	39	78	2819	2995	intronic	smal	NA
chr2L.6187120.A	4	2	2	0.134956	-0.0548795	-0.0223881	0.0443388	0.0455006	-0.0879244	-0.0282113	0.000233427	-0.00973409	-0.173652	-0.0321591	-0.266961	-0.14768	-0.16213	0.208565	0.305322	0.0216439	0.0172278	18	0	chr2L	6187120	C	A	39	78	3133	2769	intronic	smal	NA
chr2L.6187156.A	6	3	3	0.30285	-0.0207071	-0.0695688	0.148348	0.138523	0.0568855	-0.0567161	0.047619	0.0339869	-0.361772	0.20073	-0.101016	0.272152	-0.223834	0.0514354	0.0595996	-0.290744	0.00421433	18	0	chr2L	6187156	G	A	38	78	3111	2760	intronic	smal	0.269713
chr2L.6187160.C	6	3	3	0.300105	-0.0294904	-0.0645121	0.14741	0.137627	0.0557201	-0.0500047	0.0426641	0.0365027	-0.358269	0.19488	-0.092004	0.261041	-0.228415	0.0433078	0.0579103	-0.291588	0.00231293	18	0	chr2L	6187160	T	C	38	78	3089	2761	intronic	smal	0.269713
chr2L.6191146.T	3	2	1	0.520124	NA	0	-0.496732	0.0233918	0.496732	NA	0	0.555556	0	0.496732	0	0.0522876	-0.0210526	-0.555556	-0.0588235	NA	0.496732	15	1	chr2L	6191146	G	T	17	72	444	355	intronic	smal	0.774312
chr2L.6193477.C	4	3	1	0.461721	0.485294	-0.154545	-0.0852179	-0.400794	0.0142857	NA	-0.0199848	-0.486111	-0.0134921	0.478873	0.00565682	0.471127	-0.0378788	-0.161739	NA	-0.0165631	0.0384123	16	2	chr2L	6193477	T	C	29	74	1163	907	intronic	smal	0.672374
chr2L.6193489.G	10	4	6	0.0476339	0.00746269	-0.595745	-0.472973	-0.408023	-0.471429	NA	-0.00576784	-0.439452	-0.470588	0.472222	0.425354	0.468831	-0.0396953	-0.474706	NA	-0.0238095	0.424603	16	-2	chr2L	6193489	A	G	25	74	1234	837	intronic	smal	0.508022
chr2L.6207503.G	3	1	2	0	0.00980392	NA	NA	NA	0.375	NA	NA	NA	-0.418182	NA	NA	NA	-0.259843	0	NA	NA	NA	6	-1	chr2L	6207503	T	G	5	52	1543	173	intronic	smal	0.720365
chr2L.6207557.C	2	2	0	0.0350985	0.0303732	-0.00551378	-0.000524109	0.0379085	0.0735135	-0.134203	0.0170987	0.574074	-0.0439815	-0.113113	0.0144832	0.480357	-0.0946629	-0.0285488	0.0299284	-0.0494624	-0.0578211	18	2	chr2L	6207557	T	C	37	78	1423	1152	exonic	smal	0.230019
chr2L.6213645.T	3	2	1	0.0378049	0.0121816	-0.00187617	-0.0773694	0.0738095	-0.0233062	0.0283525	0	-0.0380952	0.11293	-0.025	0.489362	0.470096	-0.0314145	-0.446316	-0.0805556	-0.023143	-0.00454545	18	1	chr2L	6213645	C	T	36	78	1008	973	intergenic	smal\x3bUgt37B1	0.217287
chr2L.6214514.T	3	3	0	0.0241228	0.461111	-0.204545	0.333333	-0.0109649	0	0.339286	0.0585859	0.0422078	0.329365	0.0363636	0.26	0.0408488	-0.111559	0.136591	0.542857	-0.0357143	-0.167568	18	3	chr2L	6214514	C	T	34	78	1305	717	intergenic	smal\x3bUgt37B1	0.920698
chr2L.6214621.CTTTTTTT	5	4	1	0.00870827	NA	0.470588	-0.0404858	0.017758	-0.015873	NA	-0.010101	0.498462	-0.0228571	0	0.017094	0.135236	-0.013337	-0.0358056	0.508744	0.48	-0.507937	16	3	chr2L	6214621	CTTTTTT	CTTTTTTT	32	74	886	993	intergenic	smal\x3bUgt37B1	0.900732
chr2L.6224267.C	3	1	2	0.683983	NA	-0.166667	-0.636364	-0.56	0.590909	0.558824	-0.178571	0.0363636	NA	-0.833333	NA	NA	-0.0980312	-0.280112	NA	-0.607843	NA	12	-1	chr2L	6224267	T	C	22	66	494	266	upstream	Ugt37B1	0.320888
chr2L.6224295.T	2	0	2	-0.515152	NA	0	0	0.212963	NA	-0.6	NA	NA	NA	NA	NA	NA	0.0971606	0	NA	NA	NA	7	-2	chr2L	6224295	G	T	9	54	531	165	upstream	Ugt37B1	0.525419
chr2L.6224300.G	2	0	2	-0.515152	NA	0	0	0.212963	NA	-0.6	NA	NA	NA	NA	NA	NA	0.0971606	0	NA	NA	NA	7	-2	chr2L	6224300	A	G	9	54	537	160	upstream	Ugt37B1	0.525419
chr2L.6224410.T	3	2	1	0.466667	-0.015873	0.136364	-0.025	0.69697	0.438462	-0.126316	NA	0.0705882	NA	NA	NA	NA	0.253925	-0.555556	NA	0.0968254	0.113095	12	1	chr2L	6224410	A	T	26	66	611	456	upstream	Ugt37B1	0.611102
chr2L.6229412.T	3	3	0	-0.128788	-0.545455	0.509434	0.0333333	0.0816667	-0.527778	0	-0.153931	0.647059	0.714286	-0.0555556	NA	0.0882353	0.0695742	-0.12967	0.00701754	0.5	0.225	17	3	chr2L	6229412	C	T	29	76	757	518	intergenic	Ugt37B1\x3blncRNA:CR44823	0.550454
chr2L.6234590.G	5	4	1	0.37931	0.117301	0.125	-0.444444	0.371429	0.056391	-0.401361	0.277778	-0.22753	0.0867965	-0.393162	0.357143	-0.333333	-0.0383121	-0.0107527	0.29023	0.117768	-0.264286	18	3	chr2L	6234590	A	G	32	78	1891	1009	intergenic	lncRNA:CR44823\x3bDdr	0.559218
chr2L.6234621.A	3	2	1	0.0119048	0.45045	NA	NA	0.019802	NA	NA	NA	-0.497276	0.0103093	NA	0.0238095	0	0.0173238	-0.025	-0.00434783	0.325397	NA	11	1	chr2L	6234621	G	A	15	64	2210	523	intergenic	lncRNA:CR44823\x3bDdr	0.594847
chr2L.6234699.A	3	2	1	0.418605	0.152174	0.035461	-0.0546512	-0.133708	-0.0574074	-0.117942	-0.0678733	0.511079	-0.0966593	NA	NA	0.0483103	-0.033406	NA	0.166667	-0.22476	0.32	15	1	chr2L	6234699	C	A	31	72	1503	1306	intergenic	lncRNA:CR44823\x3bDdr	0.200832
chr2L.6234715.A	5	1	4	0	-0.358696	-0.00870871	0.0121816	-0.395941	-0.558748	-0.0586298	-0.030303	0.011236	-0.100571	0.00884956	0	0.442857	0.0581522	0	0.0776099	-0.232945	0	18	-3	chr2L	6234715	G	A	18	78	2098	721	intergenic	lncRNA:CR44823\x3bDdr	0.0399596
chr2L.6235302.AGGGGGGG	7	4	3	NA	0.473684	-0.571429	0.256944	-0.333333	-0.198413	0.297209	0.37931	0.0555556	-0.1	-0.5	0.526316	0.526316	-0.339917	0.4	0.6	0.354839	-0.176245	17	1	chr2L	6235302	AGGGGGG	AGGGGGGG	21	76	707	285	intergenic	lncRNA:CR44823\x3bDdr	0.458071
chr2L.6236089.G	3	2	1	0	-0.00106838	-0.0135135	0.0411268	0.00704225	0.0472072	-0.47619	-0.0786749	0.492754	NA	0.0577121	0	-0.0654545	-0.0430334	-0.0135135	-0.0348837	0.466817	0.322896	17	1	chr2L	6236089	A	G	35	76	1139	1011	intergenic	lncRNA:CR44823\x3bDdr	0.368964
chr2L.6236329.G	2	2	0	-0.0106061	0.505747	0.0128205	-0.178295	0.00227273	-0.0128205	0.189394	-0.0273504	-0.219588	0.478261	-0.0632155	NA	0.333333	0.0214753	0.0780312	0.487198	NA	NA	15	2	chr2L	6236329	A	G	32	72	1349	1163	intergenic	lncRNA:CR44823\x3bDdr	0.605489
chr2L.6237292.T	4	2	2	0.330652	-0.317582	-0.254545	-0.163072	0.552632	0.339623	-0.204023	0.335859	0.105556	0.333333	0.0205882	-0.5	-0.357143	0.197683	-0.360075	-0.142857	0.0526316	0.0244716	18	0	chr2L	6237292	A	T	24	78	1159	419	intergenic	lncRNA:CR44823\x3bDdr	0.819105
chr2L.6237389.A	4	4	0	0.479901	0.5	NA	0.464564	NA	NA	NA	-0.0090036	0.0277778	NA	0.0302521	NA	0	0.0277778	0.480392	NA	NA	0.00153846	10	4	chr2L	6237389	G	A	6	58	1074	235	intergenic	lncRNA:CR44823\x3bDdr	0.646175
chr2L.6240836.A	3	2	1	0.0438095	NA	0.00132275	0.00908456	0.410053	0.453529	0	-0.0517241	0	0	-0.0192308	0.490566	NA	-0.0207827	-0.481481	-0.717742	0.000343053	0.0357143	16	1	chr2L	6240836	C	A	20	74	1071	532	intergenic	lncRNA:CR44823\x3bDdr	0.142849
chr2L.6241205.TCCC	2	2	0	0.0769231	-0.05	0.0565574	0.0603896	0.352561	-0.03125	-0.0764706	-0.171827	0.04637	0.34278	-0.175084	-0.00555556	0.00928793	-0.0488936	0.0645161	0.186813	0.0315789	-0.280936	18	2	chr2L	6241205	TCC	TCCC	37	78	1024	670	intergenic	lncRNA:CR44823\x3bDdr	0.724744
chr2L.6241339.C	6	4	2	0.144048	NA	NA	0.472384	0.0221429	0.490566	-0.037037	0.533333	0.409814	-0.536325	0.375	-0.503979	NA	0.170635	0.0344828	NA	-0.438375	-0.142857	14	2	chr2L	6241339	CAA	C	17	70	1076	344	intergenic	lncRNA:CR44823\x3bDdr	0.253094
chr2L.6241351.C	8	6	2	-0.540541	NA	NA	-0.00907112	-0.563636	0.509434	0.032967	0.466667	0.528302	0.529412	0.343137	0.535714	NA	-0.0117647	0.567143	NA	0.0454545	0.322388	14	4	chr2L	6241351	G	C	22	70	800	572	intergenic	lncRNA:CR44823\x3bDdr	0.184125
chr2L.6241359.CAAAAA	10	7	3	-0.496732	NA	NA	-0.52	-0.603774	0.519231	0.017094	0.636364	0.509804	0.529412	0.52	0.538462	NA	-0.0222222	0.576923	NA	0.6	0.515152	14	4	chr2L	6241359	CAAAAAA	CAAAAA	20	70	813	489	intergenic	lncRNA:CR44823\x3bDdr	0.112896
chr2L.6241382.AT	6	4	2	-0.542857	NA	NA	-0.0392157	-0.46	0.0204082	0.531429	0.626667	0.452489	0.0204082	0.0204082	0.555556	NA	-0.0222222	-0.0352564	NA	0.111111	0.181818	14	2	chr2L	6241382	A	AT	14	70	916	360	intergenic	lncRNA:CR44823\x3bDdr	0.25802
chr2L.6241402.C	7	4	3	-0.515152	NA	NA	-0.529412	0.555556	0	0.571429	0.0615385	-0.0355556	0.510204	0	0.586207	NA	-0.195455	-0.538462	NA	0.555556	-0.144279	14	1	chr2L	6241402	G	C	22	70	762	517	intergenic	lncRNA:CR44823\x3bDdr	0.383215
chr2L.6241412.G	9	5	4	-0.529412	NA	NA	-0.529412	0.555556	-0.52	0.586207	0.0814815	-0.08	0.509804	0	0.6	NA	-0.0159314	-0.538462	NA	0.545455	-0.0571429	14	1	chr2L	6241412	A	G	22	70	818	490	intergenic	lncRNA:CR44823\x3bDdr	0.164531
chr2L.6245256.G	3	3	0	NA	0.474576	NA	NA	-0.191304	NA	NA	0	NA	0.507463	NA	0.486726	NA	0.5	NA	NA	0.526316	0	8	3	chr2L	6245256	C	G	10	56	1011	336	intergenic	lncRNA:CR44823\x3bDdr	0.000275158
chr2L.6245267.A	3	3	0	NA	0.474576	NA	NA	-0.409091	NA	NA	0	NA	0.0151515	NA	0.535714	NA	0.467626	NA	NA	0.526316	0	8	3	chr2L	6245267	T	A	8	56	1047	301	intergenic	lncRNA:CR44823\x3bDdr	0.00420358
chr2L.6245356.TAAAAAA	2	0	2	0.341642	-0.506531	-0.0294118	-0.110714	-0.391304	0.0555556	-0.535714	-0.168831	0	-0.333333	0	-0.1	NA	-0.0208254	0.0116883	-0.304511	NA	NA	15	-2	chr2L	6245356	TAAAAA	TAAAAAA	18	72	1182	338	intergenic	lncRNA:CR44823\x3bDdr	0.208932
chr2L.6249826.CTTTTTTTTT	2	2	0	0.354839	-0.047619	-0.313665	0.271429	0.375	0	0.271429	0.344828	0.0114943	0.555556	0.304511	-0.05	0.333333	0.0147992	0.375	0.0526316	-0.05	0.0114943	18	2	chr2L	6249826	CTTTTTTTT	CTTTTTTTTT	20	78	852	291	intergenic	lncRNA:CR44823\x3bDdr	0.190565
chr2L.6276432.A	4	2	2	0.0200072	0.0128139	-0.0548263	-0.0494151	0.0317949	-0.0205558	-0.472973	-0.0594872	0.187799	-0.0857143	-0.494907	NA	0.0106838	-0.1	0.5	0.0211268	0.460526	-0.0328093	17	0	chr2L	6276432	T	A	34	76	1376	1221	intronic	Ddr	0.581428
chr2L.6276443.C	3	2	1	0.0200072	0.0194805	-0.0548263	-0.042936	0.012987	-0.00704225	-0.472973	-0.0522942	0.187799	-0.0142857	-0.0736728	NA	0.0173348	-0.106869	0.5	-0.0173348	0.466667	-0.0331579	17	1	chr2L	6276443	A	C	35	76	1348	1247	intronic	Ddr	0.431213
chr2L.6290094.A	4	2	2	-0.0276316	-0.0805556	NA	0	0.0506567	-0.0952381	-0.475	0.0191388	0.357143	NA	-0.0488095	-0.0263158	0.0263158	-0.0784314	0.487179	-0.0120301	0.444444	-0.636364	16	0	chr2L	6290094	G	A	31	74	811	622	intronic	Ddr	0.54602
chr2L.6290108.G	2	2	0	0.0487805	0.0615854	NA	0.025	-0.0116144	0.0285714	0.132561	-0.031941	-0.202091	NA	0.512821	-0.0364865	-0.0128205	0.0435374	-0.0464286	0.0128205	-0.0128023	0.571429	16	2	chr2L	6290108	A	G	35	74	730	708	intronic	Ddr	0.317751
chr2L.6293209.G	3	2	1	-0.209579	-0.0277056	0.492754	-0.0238095	0.0705882	-0.040796	0.0259259	0.05	0.00283533	-0.540541	0	NA	-0.0188531	0.101299	0.00746269	0.5	0.507576	0.486486	17	1	chr2L	6293209	A	G	31	76	1256	1133	intronic	Ddr	0.84082
chr2L.6293213.A	3	2	1	-0.195538	-0.0277056	0.485714	0.0952381	0.0705882	-0.0480392	0.0259259	0.0384615	-0.028665	-0.457265	-0.0909091	NA	-0.00457666	0.0837535	-0.00605083	0.49635	0.507576	0.486486	17	1	chr2L	6293213	C	A	31	76	1274	1145	intronic	Ddr	0.84082
chr2L.6293266.G	3	3	0	-0.0416316	0.467612	NA	NA	0.00292398	NA	-0.0909091	0.0276119	0.0421652	0.512821	-0.411765	NA	-0.0416667	0.133708	-0.025389	0.0567327	0.5	-0.136364	14	3	chr2L	6293266	A	G	30	70	1278	1134	intronic	Ddr	0.49795
chr2L.6293304.C	3	2	1	0.0108932	0.496241	NA	NA	NA	NA	-0.0300752	-0.00757576	0.0135135	0.513514	-0.42735	NA	-0.0116099	0.07	-0.00724638	0.0417508	-0.0441052	-0.472973	13	1	chr2L	6293304	T	C	28	64	1188	1130	intronic	Ddr	0.813958
chr2L.6294788.TTTGTTG	2	0	2	0.0702439	0.278195	NA	0.777778	0.0444444	-0.6	0.385366	0.0833333	-0.0634921	-0.047619	NA	-0.278195	0.514286	-0.0914849	-0.505279	0.257143	-0.257143	0.0190476	16	-2	chr2L	6294788	TTTG	TTTGTTG	33	72	371	508	intronic	Ddr	0.380252
chr2L.6294818.T	3	2	1	-0.5	-0.0588235	NA	0.136364	0.047619	NA	-0.153846	-0.145455	0.457958	-0.154545	NA	-0.15	NA	0.467366	-0.0540936	0.2	0.0526316	-0.123077	14	1	chr2L	6294818	C	T	20	70	537	277	intronic	Ddr	0.771354
chr2L.6295589.C	3	1	2	NA	NA	NA	0.150029	NA	NA	NA	-0.491491	-0.477876	NA	NA	NA	-0.0904393	0.259171	NA	0.415058	NA	NA	6	-1	chr2L	6295589	T	C	12	40	982	499	intronic	Ddr	0.850891
chr2L.6296542.C	2	2	0	-0.201149	0.287698	NA	0.108999	NA	-0.0652702	0.0749816	-0.166667	0.0650085	NA	0.225529	0.0555556	0.141845	0.0581017	NA	-0.0135135	0.443188	0.19697	14	2	chr2L	6296542	A	C	34	70	1232	1420	intronic	Ddr	0.474519
chr2L.6296554.C	2	2	0	-0.153821	0.366453	NA	0.0401316	NA	-0.139344	0.669081	-0.266667	-0.139344	NA	0.128764	-0.0142857	0.136099	0.0162509	NA	-0.0654886	-0.0695906	0.19697	14	2	chr2L	6296554	T	C	33	70	1288	1328	intronic	Ddr	0.751784
chr2L.6296590.C	5	1	4	-0.00168067	-0.230769	-0.0238095	-0.361486	-0.147059	-0.641017	0.129744	NA	-0.236188	NA	0.505882	NA	-0.359307	0.0892857	NA	-0.0527009	-0.564912	NA	13	-3	chr2L	6296590	T	C	28	68	1412	1239	intronic	Ddr	0.790842
chr2L.6296635.T	2	0	2	-0.154151	-0.399131	-0.0360587	-0.0728368	-0.0179739	-0.294969	0.130952	-0.110672	0.0737977	NA	0.117721	-0.0506073	-0.178431	0.0644473	-0.0714286	NA	-0.146605	NA	15	-2	chr2L	6296635	A	T	36	72	1357	1510	exonic	Ddr	NA
chr2L.6296658.C	3	3	0	-0.0458654	-0.271515	0.408117	0.187771	0.0754768	-0.135969	0.15	-0.0806658	0.111111	NA	-0.0282854	0.558429	-0.116475	0.104688	-0.0734403	0.484403	-0.16962	0.036454	17	3	chr2L	6296658	T	C	35	76	1470	1453	exonic	Ddr	0.824339
chr2L.6296674.A	3	2	1	0.123511	-0.150267	-0.00364797	0.102557	0.200624	-0.155577	0.455474	0.285714	0.0763229	NA	0.132737	0.523153	-0.0481366	0.0597091	-0.0626428	-0.385075	-0.0634146	-0.0847953	17	1	chr2L	6296674	G	A	33	76	1594	1330	exonic	Ddr	0.71246
chr2L.6296701.G	4	2	2	-0.0642255	0.0279315	0.24053	-0.448864	-0.0681115	-0.383995	-0.241066	-0.179221	0.290257	-0.307692	-0.00654511	0.372973	0.177186	-0.0525031	-0.00647249	0.103387	0.285789	0.149879	18	0	chr2L	6296701	A	G	36	78	1736	1180	exonic	Ddr	0.336261
chr2L.6296704.A	3	1	2	0.0542499	0.135705	-0.363636	0.428571	-0.0478431	0.289082	0.227436	0.4	-0.18125	0.16317	0.177653	-0.00720721	-0.130435	0.0482759	0.0254854	-0.352941	-0.185711	-0.141821	18	-1	chr2L	6296704	T	A	36	78	1673	1235	exonic	Ddr	0.394578
chr2L.6299308.taAAAAAAAAA	2	2	0	0.212121	0.478947	0.413793	0.247475	0.187097	0.0191388	0.392857	0.111111	-0.233333	0.0635135	0.1	-0.100694	NA	0.0864662	0	-0.0555556	0.538278	0.5	17	2	chr2L	6299308	taaAAAAAAAAA	taAAAAAAAAA	23	76	611	313	intronic	Ddr	0.510646
chr2L.6299321.A	3	0	3	-0.296188	-0.42381	-0.245614	-0.388889	0.363636	-0.0555556	0.34375	-0.112554	-0.3	-0.465894	0.1	0.0909091	NA	-0.0571429	-0.0292398	0.52381	-0.535469	-0.492823	17	-3	chr2L	6299321	G	A	24	76	648	330	intronic	Ddr	0.744402
chr2L.6301012.C	4	1	3	0.0405405	0.666667	-0.025	0.513514	-0.05	NA	0.514286	-0.0334928	-0.5	0.2	-0.527778	-0.0555556	-0.0075188	-0.0405405	0.0968468	0.00762712	-0.461538	-0.45	17	-2	chr2L	6301012	G	C	30	76	719	550	intronic	Ddr	0.902221
chr2L.6301030.A	5	3	2	0	-0.529412	0.463131	0.373874	0.463514	NA	0.346847	0.047619	0.117293	-0.0526316	0.0398293	0.486486	0	-0.027927	-0.0519751	-0.423729	0.185185	0.0128205	17	1	chr2L	6301030	G	A	26	76	792	492	intronic	Ddr	0.873819
chr2L.6305119.G	3	0	3	-0.0367855	-0.0625978	-0.119048	NA	NA	-0.533333	0	NA	NA	0	NA	0.583333	0	-0.5	NA	-0.571429	0.1	0.47619	12	-3	chr2L	6305119	C	G	18	64	686	387	intronic	Ddr	0.482541
chr2L.6305122.G	2	0	2	-0.0498904	-0.0625978	-0.1	NA	NA	-0.5625	0.0666667	NA	NA	0.04	NA	0.511905	0.0322581	-0.491525	NA	-0.5	-0.0666667	0.454545	12	-2	chr2L	6305122	C	G	18	64	696	397	intronic	Ddr	0.482541
chr2L.6306582.G	4	3	1	0.114583	0.00108225	0.133333	-0.116667	-0.05	-0.368421	0.0367647	-0.0625	0.415116	0.363636	-0.0604167	-0.0979021	0.507246	-0.0307692	NA	0.236364	0.0535714	0.513514	17	2	chr2L	6306582	C	G	33	76	897	615	intronic	Ddr	0.0941221
chr2L.6306662.G	4	3	1	-0.494505	0.0306513	0.0477454	-0.025	0.0955882	0.598639	-0.707317	0.494505	-0.0113798	0.501792	0.6	-0.111111	-0.0896359	-0.0724638	0.017316	-0.555556	0.0390371	-0.0126984	18	2	chr2L	6306662	A	G	32	78	605	621	intronic	Ddr	0.728655
chr2L.6306715.A	4	3	1	0.0672414	-0.110057	0.46464	0.46461	-0.484985	0.541667	0.00694444	0.0454545	-0.0823799	0.0454545	0.040404	-0.121795	0.0694444	0.124668	NA	0.375479	0.0363636	-0.00250627	17	2	chr2L	6306715	G	A	33	76	821	649	intronic	Ddr	0.920615
chr2L.6307558.T	7	4	3	NA	-0.252611	0	-0.0503198	0	-0.555556	0.5	0.410714	0.0172414	NA	0.422222	0.271868	NA	0.0190476	0	0.377049	0.0185185	-0.484609	15	1	chr2L	6307558	C	T	18	70	1740	566	intronic	Ddr	0.571267
chr2L.6307566.T	8	4	4	NA	-0.25731	0	-0.0368745	0	-0.555556	0.5	0.421053	0.166667	NA	0.434783	-0.204167	-0.542857	-0.0130435	0	0.377049	0.0185185	-0.256921	16	0	chr2L	6307566	A	T	21	72	1744	617	intronic	Ddr	0.699339
chr2L.6307569.C	6	5	1	NA	0.573099	0.321279	0	-0.00379507	0.765625	-0.188503	-0.287356	0.0208333	NA	-0.541667	0.375	0.030303	-0.0930435	0.701754	-0.186685	0.636364	0.142873	16	4	chr2L	6307569	G	C	24	72	1514	853	intronic	Ddr	0.0809358
chr2L.6307580.C	5	3	2	NA	0.218482	0.227227	0	-0.141496	0.6	-0.0294118	-0.490931	-0.130101	NA	-0.510638	0.387755	0.529412	-0.00784314	0.0634835	-0.0502045	0.5	-0.00444	16	1	chr2L	6307580	T	C	27	72	1429	966	intronic	Ddr	0.0208874
chr2L.6307609.C	12	7	5	0.571429	-0.0236112	-0.0622132	-0.150966	0.244444	-0.540404	0.304348	0.345704	0.389428	-0.555556	0.61789	-0.616756	-0.514286	-0.301147	0.00765306	0.0163934	0.0185185	0.31026	18	2	chr2L	6307609	T	C	19	78	1993	543	intronic	Ddr	0.84896
chr2L.6307625.A	3	3	0	0.00444444	0.138866	-0.0155556	0.0528704	0.0707478	0.650794	0.8	-0.124781	0.20068	-0.00702371	-0.00797872	0.145098	0	0.0383117	-0.0612245	-0.0564972	0.54902	0.0920823	18	3	chr2L	6307625	T	A	39	78	869	1638	intronic	Ddr	0.286887
chr2L.6307637.T	2	2	0	0.0598291	0.0748538	0.0877193	0.0998847	-0.0160027	0.121382	0.8	-0.131133	0.17161	0.470588	0.015	0.633987	0.0134454	0.0420063	0.0102041	0.0785955	NA	-0.0331797	17	2	chr2L	6307637	A	T	38	76	810	1694	intronic	Ddr	0.379373
chr2L.6307650.T	3	2	1	0.0941296	0.0807018	0.0990991	0.0528704	-0.0449321	-0.513018	0.769697	0.0517241	0.163957	0.549296	0.00653061	NA	0	0.0474951	0.0139912	0.0857143	NA	0.0932854	16	1	chr2L	6307650	A	T	41	74	867	1629	intronic	Ddr	0.181321
chr2L.6334350.A	4	3	1	NA	NA	NA	0.416667	NA	0.36	0.142857	0.0454545	0.025974	-0.16129	0	NA	NA	0.176022	0.483871	NA	-0.52381	NA	10	2	chr2L	6334350	G	A	16	54	654	286	intronic	Pez	0.791053
chr2L.6334351.G	5	3	2	NA	-0.47619	NA	0.416667	NA	0.36	0.142857	0.0625	0.025974	-0.166667	0	NA	NA	0.169275	0.483871	NA	-0.52381	NA	11	1	chr2L	6334351	A	G	16	58	681	290	intronic	Pez	0.755602
chr2L.6349377.G	2	0	2	0.152824	0	NA	-0.75	0	0	NA	NA	0	0.2	0	NA	NA	-0.309524	0	-0.555556	0.480769	-0.571429	13	-2	chr2L	6349377	A	G	10	66	673	184	upstream\x3bdownstream	CG9497\x3bCG9498	0.101704
chr2L.6349379.A	2	0	2	0.152824	0	NA	-0.75	0	0	NA	NA	0	0.2	0	NA	NA	-0.309524	0	-0.555556	0.470588	-0.571429	13	-2	chr2L	6349379	T	A	10	66	674	183	upstream\x3bdownstream	CG9497\x3bCG9498	0.101704
chr2L.6352642.A	4	2	2	0.00441176	0.555556	0	0.344828	0	NA	0.454545	-0.5	NA	0.177419	0.12963	NA	-0.5	-0.0668081	-0.0454545	NA	-0.15	NA	13	0	chr2L	6352642	T	A	22	66	721	412	intronic	ppk7	0.551737
chr2L.6352643.A	4	2	2	0.00441176	0.555556	0	0.344828	0	NA	0.454545	-0.5	NA	0.177419	0.12963	NA	-0.5	-0.0668081	-0.0454545	NA	-0.15	NA	13	0	chr2L	6352643	G	A	22	66	720	412	intronic	ppk7	0.551737
chr2L.6352958.A	3	1	2	0.0493421	-0.449136	-0.00617284	0.0944081	-0.0164729	-0.012987	0.447152	0.0263291	0.0602941	-0.0333333	0.0144601	-0.0263158	0.0290607	-0.0216086	0	-0.00632911	-0.466667	-0.00684932	18	-1	chr2L	6352958	G	A	36	78	1676	1421	exonic	ppk7	0.802543
chr2L.6355049.C	2	2	0	0.123357	0.0171625	0.0625	-0.021645	-0.0121816	-0.1	-0.0651341	-0.021118	0.0969938	0.535714	0.476285	0.0101112	-0.014652	0.0257937	-0.0862069	0.0955285	0.0459444	-0.00424178	18	2	chr2L	6355049	T	C	37	78	850	895	exonic	ppk14	0.702796
chr2L.6356330.T	2	2	0	-0.010582	-0.0652252	-0.0115331	0.0257649	0.0448394	0.175475	0.291739	-0.0424107	-0.196337	0.17702	0.0902485	0.130687	0.128395	-0.00658328	0.21882	0.00282561	0.00907029	0.262283	18	2	chr2L	6356330	A	T	43	78	1211	2690	exonic	ppk14	0.560747
chr2L.6356375.G	3	3	0	-0.116352	-0.155971	0.00306513	-0.0205314	0.0575139	0.153901	0.274234	-0.0433507	-0.215385	0.212245	0.147447	0.215278	0.141327	-0.0158235	0.170109	-0.0328481	-0.0240376	0.252754	18	3	chr2L	6356375	A	G	44	78	1220	2547	exonic	ppk14	0.560747
chr2L.6357181.T	2	0	2	-0.485714	NA	NA	-0.00900901	NA	NA	-0.471994	NA	0.0142857	0.333333	NA	NA	NA	-0.0627494	NA	NA	NA	NA	6	-2	chr2L	6357181	G	T	11	36	838	246	UTR3	CG9500	0.949317
chr2L.6357220.G	5	0	5	-0.5	NA	NA	0.0745718	-0.492754	0.0149254	0	-0.472222	NA	NA	NA	NA	NA	-0.178571	-0.514286	NA	NA	NA	8	-5	chr2L	6357220	T	G	11	54	1207	339	UTR3	CG9500	0.0854786
chr2L.6360082.A	4	2	2	0.452381	0.375	0	-0.452381	0.025	0	-0.12685	0.0818713	-0.438867	0.024948	-0.0238095	0.55	-0.0849421	0.020008	0.206197	0.52381	0.0378205	-0.0121212	18	0	chr2L	6360082	G	A	33	78	887	764	upstream	lncRNA:CR44777\x3blncRNA:CR44778	0.763548
chr2L.6362168.C	5	1	4	-0.186922	-0.0991752	-0.0734471	-0.180671	0.158072	-0.509963	-0.0942822	-0.129054	-0.0345912	-0.177476	-0.150825	0.0311625	-0.131681	0.17479	0.167176	0.00468615	0.00787546	-0.280381	18	-3	chr2L	6362168	T	C	40	78	3043	2926	downstream	lncRNA:CR44778	0.823166
chr2L.6362177.T	4	1	3	-0.179024	-0.089172	-0.0734914	-0.172163	0.146933	-0.503389	-0.0922047	-0.121791	-0.0579614	-0.17094	-0.150784	0.0441176	-0.129799	0.174799	0.15042	0.00534276	-0.00183906	-0.273585	18	-2	chr2L	6362177	C	T	40	78	3075	2911	downstream	lncRNA:CR44778	0.823166
chr2L.6362180.C	5	1	4	-0.180068	-0.0821215	-0.0736373	-0.181402	0.146001	-0.493832	-0.0886076	-0.109306	-0.0486088	-0.173826	-0.147436	0.0405229	-0.136645	0.172776	0.152433	0.00869743	0.00126399	-0.272152	18	-3	chr2L	6362180	T	C	40	78	3067	2922	downstream	lncRNA:CR44778	0.823166
chr2L.6362228.TAA	2	2	0	-0.133377	0.0577784	0.27541	-0.0597531	0.122912	0.0544392	0.102484	0.0410488	-0.143791	0.330439	0.00235342	-0.131161	0.0458333	0.0397356	-0.0871617	-0.0513177	0.126643	-0.101682	18	2	chr2L	6362228	TAAA	TAA	47	78	2541	3328	downstream	lncRNA:CR44778	0.694224
chr2L.6362280.G	5	2	3	0.326152	0.0157258	-0.35458	-0.123872	0.0587403	-0.0986842	-0.141796	-0.23234	0.243063	-0.000126545	-0.0509338	0.0026455	-0.139817	-0.126387	-0.0163355	-0.0448718	0.327965	-0.213192	18	-1	chr2L	6362280	T	G	37	78	3260	2614	downstream	lncRNA:CR44778	0.34784
chr2L.6362309.T	3	0	3	0.151664	-0.0189851	-0.195305	0.0869565	-0.0237825	-0.0791183	-0.115928	-0.120341	NA	0.025641	0.0591187	-0.0451689	-0.0585253	-0.375187	0.0623123	-0.106678	-0.131778	-0.18	17	-3	chr2L	6362309	G	T	38	76	3034	2812	downstream	lncRNA:CR44778	NA
chr2L.6362332.G	6	5	1	-0.178513	0.00338628	-0.0819271	-0.0460854	0.0347762	0.194805	-0.12587	0.410256	0.0117647	-0.0630597	0.0177899	0.442217	0.429487	-0.191491	0.289581	0.0163385	-0.128205	-0.031878	18	4	chr2L	6362332	C	G	36	78	3101	2737	downstream	lncRNA:CR44778	0.19843
chr2L.6362344.A	4	2	2	-0.392206	0.0764362	-0.173521	0.0226266	0.0624349	0.104965	-0.0502296	0.408805	-0.0298701	-0.00871795	-0.0391721	-0.0820106	0.324841	-0.133329	-0.155495	-0.023088	-0.108619	0.055497	18	0	chr2L	6362344	G	A	36	78	3288	2542	downstream	lncRNA:CR44778	0.0799241
chr2L.6370354.T	3	2	1	0.5	-0.62963	0.481481	0.0825	-0.0941558	0.0175983	0.0622711	-0.0283626	0	0.0467391	-0.0238095	0.314024	-0.443077	0.0429945	-0.0151163	0.02	0.0385109	0.463158	18	1	chr2L	6370354	C	T	34	78	923	794	downstream	Nepl4	0.574338
chr2L.6370374.G	4	3	1	0.529412	-0.590909	0.52381	0.260073	0.405983	0.0512821	0.0277778	0.00626714	0.472222	0.0285285	0.266667	0.0277778	-0.5	0.0327431	-0.0412518	0.0737583	0.484942	0.506849	18	2	chr2L	6370374	A	G	21	78	972	561	downstream	Nepl4	0.713051
chr2L.6370388.GCTTC	4	2	2	0	0.397661	0	0	0	0.470588	0.529412	0.529412	0	-0.529412	0	0.542857	0	-0.0567798	0	-0.522388	0	-0.0331675	18	0	chr2L	6370388	GCTTCCTTC	GCTTC	17	78	839	552	downstream	Nepl4	0.155346
chr2L.6372812.A	3	1	2	NA	NA	NA	NA	0	NA	NA	0.0440357	-0.567582	-0.515152	NA	NA	0.478051	0.0477778	NA	NA	0.0144928	NA	7	-1	chr2L	6372812	G	A	17	44	851	717	intronic	slam	0.101269
chr2L.6372823.A	3	1	2	NA	NA	NA	-0.485714	0	-0.486232	0.461538	-0.0206148	0.0047619	0.0294118	NA	-0.0588235	0.000420168	0.0258367	NA	NA	0.0215321	NA	11	-1	chr2L	6372823	T	A	22	60	939	817	intronic	slam	0.462511
chr2L.6379377.T	2	2	0	NA	0.564103	-0.0231481	0.00952381	NA	NA	-0.030303	NA	-0.55102	-0.571429	NA	NA	0.555556	0.104019	NA	NA	NA	-0.150538	9	2	chr2L	6379377	C	T	20	60	638	529	intronic	DIP-epsilon	0.244349
chr2L.6379755.C	4	2	2	-0.0978836	0.0125589	-0.0695922	-0.0219298	-0.0231293	-0.162338	0.416667	0.0230277	-0.0595238	-0.526786	0.0605606	-0.0833333	-0.0304762	0.143455	-0.4375	-0.0085034	0.39186	0.0324324	18	0	chr2L	6379755	A	C	34	78	1170	802	intronic	DIP-epsilon	0.235296
chr2L.6380998.A	6	1	5	-0.0324675	0.536325	0.236667	0.0103896	-0.209672	-0.322233	-0.12	0.337662	0.281385	-0.527778	0.0384615	0	-0.139394	0.0255389	-0.309091	-0.388889	-0.527778	-0.357143	18	-4	chr2L	6380998	T	A	26	78	1442	628	intronic	DIP-epsilon	0.619906
chr2L.6381022.C	5	1	4	-0.0768272	-0.535714	-0.0953846	0.00649351	0.0384615	-0.0121951	-0.5	-0.106329	-0.512821	0.0151261	-0.6	0.12381	-0.0126032	-0.00416157	0.527273	0.0641026	0.101316	0.490644	18	-3	chr2L	6381022	T	C	33	78	1083	992	intronic	DIP-epsilon	0.411349
chr2L.6381038.T	5	3	2	0.333333	0.260714	0.288571	0.322497	0.346154	0.00368239	0.236364	0.350649	0.277584	0	0.316667	0	0.0100761	0.0108935	-0.60018	0.0263158	-0.00225564	-0.384615	18	1	chr2L	6381038	C	T	23	78	1525	549	intronic	DIP-epsilon	0.584939
chr2L.6381981.T	4	2	2	0	-0.28125	-0.25	0.003663	-0.346154	0.030303	0.35	0	-0.00694444	0	0	0.27027	0	0.0531849	-0.3125	0	0.352941	0.297297	18	0	chr2L	6381981	C	T	19	78	1178	292	exonic	Nepl5	0.10414
chr2L.6388825.TCCCCCC	2	0	2	-0.352941	0	0.322581	0	NA	-0.454545	NA	0.0555556	0	NA	NA	-0.140351	NA	0.00879765	NA	NA	-0.578947	-0.375	11	-2	chr2L	6388825	TCCCCCCC	TCCCCCC	12	62	549	152	intronic	DIP-epsilon	0.810823
chr2L.6389104.T	4	0	4	-0.0317975	0	-0.385965	0	0	0.05	NA	0.344828	0.526316	-0.5	0	NA	0	-0.393939	0.00974026	0.55	-0.338462	NA	15	-4	chr2L	6389104	G	T	14	72	1014	289	intronic	DIP-epsilon	0.432387
chr2L.6389105.T	4	0	4	-0.0136816	0	-0.385965	0	0	0.05	NA	0.344828	0.526316	-0.5	0	NA	0	-0.38806	0.0282132	0.55	-0.348485	NA	15	-4	chr2L	6389105	C	T	14	72	1017	288	intronic	DIP-epsilon	0.432387
chr2L.6389109.C	2	0	2	0.0147059	-0.496732	0.280702	-0.0151261	-0.150101	-0.507937	NA	-0.150101	-0.552381	0.0646617	0.0666667	NA	0.0126984	0.244038	-0.123377	0.0526316	0.241533	NA	15	-2	chr2L	6389109	T	C	29	72	850	468	intronic	DIP-epsilon	0.0287408
chr2L.6389165.C	3	3	0	-0.026534	0.5	0.0878788	0.0398293	-0.00533537	-0.0263158	NA	0.545455	-0.0133333	-0.0946292	NA	NA	-0.0263158	0.159722	0.166667	0	0.0171642	0.363636	15	3	chr2L	6389165	T	C	30	72	837	602	intronic	DIP-epsilon	0.573564
chr2L.6389293.A	4	3	1	-0.0384615	0.433962	0.147683	-0.326531	0.338776	NA	NA	NA	NA	-0.254386	0.529412	0.721429	0.0277778	0.0714286	0.00678733	NA	-0.489796	-0.04	13	2	chr2L	6389293	C	A	27	68	967	550	intronic	DIP-epsilon	0.853321
chr2L.6389302.G	2	0	2	0.031746	-0.0784314	-0.377193	0.10989	-0.128898	NA	NA	NA	NA	0.025641	-0.583333	-0.514286	-0.135897	0.0848268	0.0242165	NA	0.392157	-0.0437063	13	-2	chr2L	6389302	A	G	28	68	954	600	intronic	DIP-epsilon	0.460339
chr2L.6391030.C	3	3	0	0.457075	0.47619	0.0391363	-0.466667	0.0833333	0.382775	0.409624	0.47619	-0.458333	-0.00250627	-0.0311688	0.514706	NA	-0.011859	-0.0666667	0.487805	NA	-0.029304	16	3	chr2L	6391030	G	C	23	74	808	544	intronic	DIP-epsilon	0.720571
chr2L.6391073.C	5	2	3	-0.444272	0	-0.030303	0	0	0.0540541	0.472222	-0.526316	0	0	0.5	0.485714	NA	-0.0248538	0	-0.636364	0	0.047619	17	-1	chr2L	6391073	T	C	11	76	930	402	intronic	DIP-epsilon	0.180063
chr2L.6391085.A	5	3	2	0.0263158	0	-0.514286	0	0	0.486486	0.472222	-0.526316	0	0	0.507463	0.486111	NA	-0.075	0	-0.180952	0	0.45	17	1	chr2L	6391085	T	A	16	76	863	482	intronic	DIP-epsilon	0.45988
chr2L.6391086.GAAAAAA	5	3	2	0	0	-0.514286	0	0	0.5	0.472222	-0.526316	0.0588235	0	0.507463	0.486111	NA	-0.05	0	-0.192308	0	0.47619	17	1	chr2L	6391086	GAAAAA	GAAAAAA	16	76	863	490	intronic	DIP-epsilon	0.45988
chr2L.6392829.C	5	2	3	0.409091	0.0337382	NA	NA	-0.307692	0.0111111	-0.4	0.176744	-0.428571	-0.475	NA	-0.142857	-0.416667	0.0399321	-0.1	0.384615	NA	0.375	14	-1	chr2L	6392829	G	C	20	70	1063	369	intronic	DIP-epsilon	0.154846
chr2L.6392834.G	5	2	3	0.458333	0.0714286	NA	NA	-0.384615	0.0111111	-0.4	0.113108	-0.571429	-0.457143	NA	-0.142857	-0.461538	0.0563187	-0.111111	0.384615	NA	0.391304	14	-1	chr2L	6392834	A	G	23	70	1050	380	intronic	DIP-epsilon	0.160522
chr2L.6392870.T	3	1	2	-0.406486	NA	NA	NA	NA	NA	NA	NA	NA	NA	NA	NA	-0.4	-0.0253986	NA	NA	NA	0.391304	4	-1	chr2L	6392870	A	T	15	40	844	461	intronic	DIP-epsilon	0.842195
chr2L.6392885.T	3	1	2	0	NA	NA	NA	NA	NA	NA	NA	NA	NA	NA	NA	-0.384615	-0.359524	NA	NA	NA	0.380952	4	-1	chr2L	6392885	C	T	7	40	1073	197	intronic	DIP-epsilon	0.51621
chr2L.6392927.G	6	3	3	0	-0.482759	0.442982	0.042499	0	0.471698	0.485714	NA	-0.1	NA	0.404762	-0.117647	0	-0.298077	-0.0833333	-0.0238095	NA	-0.513514	15	0	chr2L	6392927	C	G	14	72	1191	493	intronic	DIP-epsilon	0.814358
chr2L.6392929.A	6	3	3	0	-0.482759	0.429487	0.042499	0	0.471698	0.485714	NA	-0.1	NA	0.375126	-0.117647	0	-0.298077	-0.0833333	-0.0238095	NA	-0.513514	15	0	chr2L	6392929	T	A	14	72	1189	495	intronic	DIP-epsilon	0.814358
chr2L.6392961.C	3	1	2	-0.0511696	-0.08867	0.0952381	0.198327	0.5	0.375	0.0416667	0.0697674	-0.0135135	-0.00701754	0.0300388	-0.352941	0.5	-0.00574713	-0.5	-0.0480549	-0.466667	-0.526316	18	-1	chr2L	6392961	A	C	32	78	918	866	intronic	DIP-epsilon	0.783487
chr2L.6392967.A	4	2	2	0.00396825	-0.113801	0.0714286	0.181159	0.492754	0.375	0.048913	0.0142119	-0.0468468	0	0.0189394	-0.333333	0.5	0	-0.5	-0.0544872	-0.571429	-0.538462	18	0	chr2L	6392967	C	A	32	78	928	880	intronic	DIP-epsilon	0.783487
chr2L.6395525.G	4	4	0	-0.021645	-0.0217054	0.0697674	-0.0105322	-0.0121564	0.0888889	-0.0248062	-0.00691489	0.00457666	0.46	0.447368	-0.0690691	0.416667	0.0758587	-0.0648267	0.103704	0	0.5	18	4	chr2L	6395525	A	G	35	78	977	842	intronic	DIP-epsilon	0.135605
chr2L.6399623.T	2	2	0	0	0	0	0	0	0	0	0	0	0	0	0.426667	0	0.231343	0	0	0	0	18	2	chr2L	6399623	G	T	2	78	2035	63	intronic	DIP-epsilon	0.0287982
chr2L.6400748.GAAAAAA	2	2	0	0.491525	NA	-0.0717703	-0.0238095	NA	0.111628	NA	-0.0468468	0.5	NA	NA	0.0760135	0.0167224	0.0990991	0.434783	0.512821	NA	NA	11	2	chr2L	6400748	GAAAAA	GAAAAAA	28	64	600	521	intronic	DIP-epsilon	0.212141
chr2L.6402750.T	4	2	2	0.133333	0.0293561	-0.0357143	-0.635417	0.0344828	0.0645161	0.298851	0.297872	0.0386625	0	0.333333	-0.0416667	0.062963	0.0826285	0	-0.333333	-0.456522	0	18	0	chr2L	6402750	C	T	10	78	1200	208	intronic	DIP-epsilon	0.618477
chr2L.6404643.A	5	4	1	-0.059127	-0.0111288	0.0909836	0.427173	0.0773763	0.481447	-0.121588	-0.159248	0.138095	0	0.00606343	0.568408	-0.5	-0.0622648	NA	0.394444	-0.33299	0.0192308	17	3	chr2L	6404643	G	A	28	76	1814	1174	intronic	DIP-epsilon	0.643591
chr2L.6404662.A	2	0	2	-0.0657104	-0.00909091	-0.516667	-0.154998	-0.0727637	-0.0976719	-0.0239316	0.0449881	0.0729979	0.0152174	0.0091638	-0.507463	0.0263158	0.179993	NA	0.382353	-0.18866	-0.0461216	17	-2	chr2L	6404662	G	A	32	76	1740	1219	intronic	DIP-epsilon	0.231158
chr2L.6404702.T	5	3	2	-0.110655	0.0357143	-0.483333	-0.231707	0.254917	-0.0691288	-0.197991	0.0211612	-0.025	0	0.378947	-0.486111	-0.407042	0.138049	0.351441	0.40625	-0.273684	-0.136533	18	1	chr2L	6404702	A	T	31	78	1844	1143	intronic	DIP-epsilon	0.0616213
chr2L.6404727.C	4	2	2	-0.034375	0.0880418	-0.0166667	-0.202381	0.00886613	-0.327024	NA	-0.0165536	0.371429	NA	0.0106383	NA	-0.464706	0.0799252	-0.13082	0.474954	0.0552885	-0.228282	15	0	chr2L	6404727	A	C	26	72	1936	972	intronic	DIP-epsilon	0.284494
chr2L.6404739.G	4	3	1	-0.108777	0.032634	0.0323438	0.583193	0.10592	-0.0377435	NA	-0.0909091	-0.0196864	NA	-0.0254083	NA	0.535075	-0.0649473	0.00699301	-0.561012	-0.339347	0.482064	15	2	chr2L	6404739	T	G	32	72	1626	1266	intronic	DIP-epsilon	0.0628841
chr2L.6406455.C	2	0	2	0.100529	NA	NA	-0.283163	-0.0154412	-0.0859093	-0.23366	-0.0114379	-0.32381	NA	NA	NA	-0.273592	-0.22923	0.0598142	NA	-0.462121	-0.152174	12	-2	chr2L	6406455	T	C	32	64	930	992	intronic	DIP-epsilon	NA
chr2L.6406488.G	3	3	0	-0.0867216	0.336182	NA	-0.119096	0.14576	-0.194303	-0.030888	-0.101732	0.315093	0.0185185	0.404545	0.559794	-0.145366	0.0199275	0.00119048	-0.0289495	0.154731	0.242361	17	3	chr2L	6406488	T	G	35	76	1032	1081	intronic	DIP-epsilon	0.657605
chr2L.6406508.C	3	3	0	-0.126866	0.338828	NA	0.07167	0.135501	0.33098	0.421053	0.469697	0.0231293	0.108466	-0.180952	0.160038	0.0609694	0.314152	-0.307018	-0.0128205	0.304762	0.329593	17	3	chr2L	6406508	T	C	35	76	1102	1014	intronic	DIP-epsilon	0.977135
chr2L.6406518.T	3	3	0	-0.145878	0.323308	NA	0.0912779	0.136254	0.34	0.447368	NA	0.0332742	0.0906593	-0.157143	0.153702	0.0590116	0.318879	-0.294872	-0.0384615	0.333333	0.340112	16	3	chr2L	6406518	C	T	35	74	1119	1017	intronic	DIP-epsilon	0.814456
chr2L.6406531.G	7	6	1	-0.233312	0.0877193	NA	0.406488	0.0217054	0.49551	0.511435	NA	0.0634058	0.189231	-0.491429	0	0.288618	0.422925	0.00250627	-0.0761271	0.178947	0.434752	16	5	chr2L	6406531	A	G	34	74	1124	1035	intronic	DIP-epsilon	0.499643
chr2L.6406591.G	2	2	0	0.337793	-0.0723684	NA	NA	-0.150616	-0.0373206	0.190476	0.0585534	0.00603774	0.221114	-0.132479	NA	0.18024	0.0907692	NA	NA	-0.018315	0.426813	13	2	chr2L	6406591	A	G	34	68	991	1057	intronic	DIP-epsilon	NA
chr2L.6417622.G	3	2	1	-0.00699301	-0.0586081	NA	0.00856793	-0.075	0.0864865	-0.473684	-0.0530223	-0.00238095	0.439024	NA	-0.043758	0.473684	0.0872727	NA	NA	-0.0333333	NA	13	1	chr2L	6417622	C	G	31	68	814	761	intronic	Tig	0.416353
chr2L.6417623.C	3	2	1	-0.0305556	-0.045319	NA	0.00856793	-0.0621951	0.0962426	-0.473684	-0.0530223	-0.00238095	0.452381	NA	-0.043758	0.473684	0.0872727	NA	NA	-0.0222222	NA	13	1	chr2L	6417623	T	C	31	68	816	771	intronic	Tig	0.416353
chr2L.6417625.T	3	2	1	-0.031746	-0.032634	NA	-0.00358852	-0.0365854	0.0962426	-0.473684	-0.0531915	-0.00238095	0.452381	NA	-0.043758	0.461538	0.100744	NA	NA	-0.0106061	NA	13	1	chr2L	6417625	C	T	31	68	826	774	intronic	Tig	0.416353
chr2L.6422537.CAAAAAAAAAAA	3	1	2	-0.0625	0	-0.395833	-0.367742	0.0384615	0	0.33871	0.413043	0	-0.0588235	-0.05	0	-0.111111	0.0345369	0	0	0	0.04	18	-1	chr2L	6422537	CAAAAAAAAAA	CAAAAAAAAAAA	10	78	1072	235	intronic	Tig	0.14668
chr2L.6456084.A	3	2	1	-0.067029	-0.385281	0.625	-0.0454545	0.441667	NA	0.0217391	-0.0166667	0.569048	NA	NA	NA	-0.0217391	0.167568	-0.680556	0.0602007	NA	NA	12	1	chr2L	6456084	T	A	24	66	487	421	UTR5	frj	0.349367
chr2L.6457154.G	5	4	1	NA	0.445113	NA	-0.44482	NA	0.484848	NA	0	0.434375	NA	NA	NA	NA	0.12194	NA	0.460152	NA	NA	7	3	chr2L	6457154	A	G	15	52	841	453	intronic	frj	0.137413
chr2L.6457372.T	3	1	2	0	-0.576923	-0.416667	0.000567215	-0.05	-0.106335	-0.052381	-0.00512821	0.0151515	0.526316	-0.0333333	0.0263158	-0.625	-0.0186235	0.0916667	NA	-0.0909091	-0.131229	17	-1	chr2L	6457372	C	T	33	76	716	637	exonic	frj	0.451769
chr2L.6457384.G	2	0	2	-0.00383142	-0.551724	-0.384615	0.0126984	-0.0369807	-0.167832	-0.0545455	0.0055991	-0.0116279	0.475	-0.0319149	-0.015873	-0.533333	0.0234778	0.143791	NA	-0.0710784	-0.138112	17	-2	chr2L	6457384	T	G	33	76	735	661	exonic	frj	0.451769
chr2L.6457390.A	3	1	2	0.015873	-0.533333	-0.384615	0.00108401	-0.0582573	-0.121795	0.0188953	0.0260204	-0.0539773	0.487805	0.0167224	0.0334928	-0.5625	0.023913	0.126984	NA	0.00631579	-0.153968	17	-1	chr2L	6457390	G	A	33	76	741	675	exonic	frj	0.451769
chr2L.6465611.A	3	1	2	-0.102441	0.01666	-0.00360144	-0.448276	-0.00925926	0.0189474	-0.0392157	0.0229529	0.0957447	-0.468085	0.0275629	-0.28483	0.0944681	0.0282434	0.448276	0.0747863	0.00842199	-0.0690691	18	-1	chr2L	6465611	C	A	36	78	1158	883	UTR5	Rchy1	0.789025
chr2L.6465616.A	3	1	2	-0.0735544	0.0101202	0.0119048	-0.464286	-0.000394011	0.0189474	-0.0460606	0.0181452	0.0920635	-0.446809	0.00324675	-0.282828	0.0777778	0.0225694	0.444444	0.0747863	0	-0.25	18	-1	chr2L	6465616	T	A	36	78	1152	856	UTR5	Rchy1	0.789025
chr2L.6465625.A	2	2	0	0.0437807	-0.0265957	0.061531	0.230019	-0.124448	-0.118421	0.164773	-0.0498534	-0.193651	0.365957	-0.0531034	0.411765	0.409091	-0.0216734	-0.396825	-0.196078	-0.00531915	0.411765	18	2	chr2L	6465625	C	A	35	78	1458	530	UTR5	Rchy1	0.641314
chr2L.6466552.G	2	2	0	0	0.25	0.0327869	0.258824	0	0.0135135	0	0	0	0	0	0	0	0	0	0	0	0	18	2	chr2L	6466552	T	G	2	78	2719	45	exonic	HemK1	NA
chr2L.6479676.G	2	0	2	NA	0	NA	NA	NA	NA	NA	NA	-0.444444	NA	-0.514286	NA	NA	0.0340615	NA	NA	-0.521739	NA	5	-2	chr2L	6479676	A	G	17	42	453	426	intronic	Sec61alpha	0.63015
chr2L.6492929.A	5	3	2	NA	NA	0.418797	-0.416667	-0.0047619	NA	0.375	0.0333333	-0.507463	NA	NA	NA	NA	0.306479	NA	NA	-0.00146199	0.0277778	9	1	chr2L	6492929	T	A	20	60	1127	625	intronic	CG31638	0.824767
chr2L.6492941.G	2	0	2	NA	NA	NA	NA	-0.37535	NA	NA	-0.277551	NA	NA	NA	NA	NA	NA	NA	NA	NA	NA	2	-2	chr2L	6492941	A	G	11	40	928	458	intronic	CG31638	0.522572
chr2L.6494373.A	2	2	0	0.0168605	0.0238095	-0.0377468	0.017455	0.384615	0.0149351	0.166667	-0.0409091	0	-0.00714286	-0.00563777	-0.0142248	0.0299145	-0.179221	-0.116176	0.00490196	0.375	0	18	2	chr2L	6494373	G	A	37	78	1050	738	exonic	CG9547	0.479971
chr2L.6494880.G	3	2	1	0	-0.540541	0	0.05	-0.00526316	0.473684	-0.107143	NA	NA	NA	0.0238095	NA	0	0.475	NA	NA	-0.05	-0.435173	12	1	chr2L	6494880	A	G	9	64	600	240	intronic	CG31638	0.550175
chr2L.6498406.C	2	2	0	-0.0615385	NA	-0.00909091	0	0.6	NA	0.0454545	NA	0.636364	0.0320513	NA	NA	NA	-0.00055991	-0.05	-0.0320513	NA	-0.0736842	11	2	chr2L	6498406	T	C	30	64	362	444	UTR3	CG9550	0.561161
chr2L.6504087.C	4	0	4	NA	-0.460171	-0.438867	NA	-0.472222	0.0405405	NA	NA	NA	-0.0803881	NA	NA	-0.5	-0.047619	NA	-0.413514	NA	NA	8	-4	chr2L	6504087	CA	C	20	56	673	476	intronic	CG31637	0.250696
chr2L.6512023.T	2	0	2	-0.0119048	-0.0406162	0.00856793	0.0281532	-0.0277778	0.00833333	-0.0744891	-0.477273	0.0820399	0.000625391	NA	0.301282	-0.0589681	-0.113978	0.230072	-0.454887	-0.024948	-0.00108225	17	-2	chr2L	6512023	C	T	35	76	808	747	intronic	CG31637	0.547804
chr2L.6514367.C	2	2	0	-0.0526316	-0.0263158	0.0652174	0.204503	0.501176	0.214286	0.0420168	-0.210826	-0.0244755	NA	NA	0.0923077	NA	0.285893	-0.146853	0	NA	NA	13	2	chr2L	6514367	T	C	33	68	578	649	intronic	CG31637	0.712574
chr2L.6517019.A	3	2	1	-0.197674	0.457143	-0.0869565	-0.134615	-0.257053	0	0.28	-0.234286	-0.388889	0.666667	-0.251012	0.166667	0	0.251192	NA	-0.00307692	-0.36	NA	16	1	chr2L	6517019	T	A	25	74	738	287	intronic	CG31637	0.808432
chr2L.6517066.A	2	0	2	-0.103594	-0.424242	-0.416667	0.0416667	-0.583333	0	-0.1	0.145882	0.166667	-0.23412	0.169173	-0.5	0.6	-0.191542	NA	-0.225714	0	-0.171498	17	-2	chr2L	6517066	T	A	25	76	764	296	intronic	CG31637	0.673987
chr2L.6517079.T	3	0	3	-0.175	-0.376984	-0.391304	0.0833333	-0.583333	-0.0909091	0	0.187364	-0.385338	-0.528571	0.115385	-0.254545	0.636364	-0.205485	-0.0909091	-0.198997	0	0.128986	18	-3	chr2L	6517079	G	T	23	78	792	264	intronic	CG31637	0.888655
chr2L.6517099.C	6	4	2	0.0263158	0.389881	0.52381	-0.555556	0.555556	-0.181818	-0.6	-0.358333	0.456019	0.518519	0.269608	-0.4	-0.1	0.0902287	0	0.456522	-0.0171958	-0.0261438	18	2	chr2L	6517099	G	C	24	78	707	331	intronic	CG31637	0.404692
chr2L.6519517.C	3	3	0	-0.00830565	0.372549	0.37931	-0.108036	-0.0543294	0.38964	0.155925	NA	-0.169192	0.290698	0.404255	NA	NA	0.0441077	NA	NA	0.027027	-0.234127	13	3	chr2L	6519517	A	C	26	68	846	443	intronic	CG31637	0.796661
chr2L.6519541.C	3	3	0	-0.136364	0.410331	0.515152	0	-0.0568356	-0.0744681	-0.126524	-0.0854545	-0.0708333	-0.0909091	-0.00857143	NA	NA	-0.0245614	NA	NA	0.475	-0.0243056	14	3	chr2L	6519541	A	C	28	70	785	593	intronic	CG31637	0.581728
chr2L.6532262.T	4	3	1	0.489035	NA	0.0185185	0.0402576	0.0361905	0.0666667	NA	-0.48	0.48	-0.565217	NA	0.0121457	0.192857	-0.0849673	0.5	-0.00928382	0	NA	14	2	chr2L	6532262	G	T	25	68	561	429	intronic	eya	0.0758444
chr2L.6532274.A	3	3	0	0.6	NA	0.0811688	-0.0139752	0.115385	-0.0125	NA	0.143813	0.48	-0.0153509	NA	0.00701754	NA	-0.123123	0.47619	-0.12069	0	NA	13	3	chr2L	6532274	G	A	26	66	585	450	intronic	eya	0.0183741
chr2L.6533553.A	4	3	1	-0.118605	-0.0339685	NA	0.16499	NA	0	NA	0.542857	NA	NA	0.538462	-0.538462	NA	-0.174812	-0.0121457	-0.555556	0.529412	NA	11	2	chr2L	6533553	C	A	20	58	718	614	intronic	eya	0.341535
chr2L.6533554.A	4	3	1	-0.109091	-0.0400327	NA	0.16499	NA	0	NA	0.549296	NA	NA	0.520976	-0.538462	NA	-0.181818	-0.0121457	-0.555556	0.529412	NA	11	2	chr2L	6533554	C	A	21	58	718	626	intronic	eya	0.399464
chr2L.6533624.T	3	2	1	0.0182979	-0.410714	-0.273556	0.0629371	0.0414747	0.0252644	0.139048	0.333333	-0.157051	0.0845588	0.005	-0.270903	0.301282	0.0188438	0.368541	-0.100713	0.00106045	-0.0490196	18	1	chr2L	6533624	C	T	35	78	1215	647	intronic	eya	0.76987
chr2L.6534044.G	5	3	2	NA	NA	-0.185714	NA	NA	0	NA	0	NA	NA	0	NA	NA	0	NA	NA	NA	NA	5	1	chr2L	6534044	A	G	1	40	710	24	intronic	eya	0.704305
chr2L.6545795.A	2	0	2	-0.0714286	-0.454545	-0.0166667	-0.45	0.125	-0.276316	-0.00294118	0.129412	-0.152174	NA	0.409091	NA	0.270833	0	0.421053	-0.0714286	NA	NA	14	-2	chr2L	6545795	AG	A	30	68	536	354	intronic	eya	0.396285
chr2L.6548455.A	2	2	0	0.18797	-0.330827	0.014652	0.458333	-0.10101	-0.0454545	NA	NA	NA	-0.27381	0.526316	0.0714286	-0.326316	-0.0865079	NA	-0.277778	0.0119048	NA	13	2	chr2L	6548455	C	A	32	68	390	315	intergenic	eya\x3blncRNA:CR44776	0.322011
chr2L.6548540.T	2	2	0	-0.486486	NA	0.0714286	0.526316	NA	NA	NA	NA	NA	NA	0.555556	NA	NA	-0.0465116	NA	NA	0	NA	6	2	chr2L	6548540	G	T	13	50	346	170	intergenic	eya\x3blncRNA:CR44776	0.991177
chr2L.6560335.C	5	2	3	0.0392857	-0.0169587	-0.0166667	-0.0359527	0	-0.339286	-0.355932	-0.0047619	0.114247	-0.149123	-0.350022	0.194387	-0.0223164	-0.0364855	0.318512	-0.0265899	0.352941	-0.0342105	18	-1	chr2L	6560335	T	C	34	78	1598	754	exonic	CG9596	0.702909
chr2L.6561502.C	4	3	1	-0.0425861	-0.186741	-0.10824	-0.0553151	0.0922073	-0.158239	0.248826	0.213967	0.0821368	0.139283	0.204635	0.0363928	-0.0404067	-0.0154093	0.347554	0.0181818	0.0324324	0.161746	18	2	chr2L	6561502	T	C	52	78	976	3082	exonic	CG9596	0.122206
chr2L.6561592.G	6	2	4	0.113143	0.0699977	-0.536082	0.0946078	-0.498103	-0.570248	-0.0706452	-0.0791431	0.188493	-0.0133806	-0.00387332	0.495265	-0.0142267	-0.0502137	0.0642857	-0.493986	-0.0151515	0.46133	18	-2	chr2L	6561592	T	G	31	78	2152	1573	UTR5	CG9596	0.164221
chr2L.6561639.G	5	1	4	0.0755037	-0.403892	-0.256211	0.0368664	-0.103598	-0.393443	0.506228	0.0504219	-0.175608	-0.116189	-0.131114	-0.11571	0.0119464	-0.0273332	0.0163934	-0.151163	-0.491436	0.0499265	18	-3	chr2L	6561639	T	G	33	78	2444	1292	UTR5	CG9596	0.629865
chr2L.6561640.G	7	6	1	-0.0666667	0.166837	0.359361	-0.090553	0.173123	0.154496	-0.358352	0.00938819	0.366196	0.315495	0.352695	0.328825	-0.0154429	0.016832	0.558386	0.0813953	-0.0144928	-0.0288137	18	5	chr2L	6561640	A	G	31	78	2492	1238	UTR5	CG9596	0.233135
chr2L.6567095.T	2	2	0	0.117409	-0.00250627	0.0930233	-0.0305556	0.0570825	0.000769231	0.0652174	-0.00457666	0.00429646	0.214286	NA	0.441176	0.05	0.0957447	0.237762	0.470588	-0.00992063	NA	16	2	chr2L	6567095	C	T	35	74	765	782	upstream	CG13766	0.965812
chr2L.6570030.C	3	2	1	-0.00213675	-0.0533611	0.00387324	0.0416667	0.0141667	-0.0598837	-0.0114345	0.0208396	0.0575397	-0.047619	0.449343	-0.399038	0.0583681	0.108462	0.471429	-0.00704225	-0.606227	-0.0467532	18	1	chr2L	6570030	T	C	35	78	1265	1109	UTR3	CG11319	0.702958
chr2L.6570582.A	5	3	2	0.392956	0.490196	0.46786	0.0842491	NA	-0.507576	0.0504237	-0.0134791	-0.533333	-0.028638	NA	0.0748663	-0.057971	0.146771	NA	-0.492958	0.0571429	0.360656	15	1	chr2L	6570582	G	A	30	72	1283	882	UTR3	CG11319	0.172611
chr2L.6570606.CGG	6	3	3	-0.209534	0.408163	-0.109403	0	0.645833	0.515152	-0.578947	0.140204	0	-0.250253	NA	-0.636364	0.571429	-0.307692	NA	-0.0138438	0	0.102841	16	0	chr2L	6570606	C	CGG	21	74	1343	734	UTR3	CG11319	0.18315
chr2L.6570607.G	6	4	2	0.421687	0.346939	0.380952	0.555556	-0.75	-0.51145	0.616667	-0.0601262	-0.333333	0.422535	NA	0	-0.522388	0.188376	NA	0	0.199134	0.139583	16	2	chr2L	6570607	A	G	23	74	1411	699	UTR3	CG11319	0.941767
chr2L.6570610.G	6	4	2	0.421687	0.346939	0.380952	0.542857	-0.75	-0.507692	0.616667	-0.0601262	-0.333333	0.422535	NA	0	-0.522388	0.194742	NA	0	0.199134	0.139583	16	2	chr2L	6570610	T	G	23	74	1411	696	UTR3	CG11319	0.941767
chr2L.6570610.T	7	4	3	-0.204265	0.395833	-0.0949099	0	0.645833	0.529412	-0.567568	0.143309	0	-0.157521	NA	-0.590909	0.571429	-0.584615	NA	-0.00702371	0	0.5	16	1	chr2L	6570610	TAC	T	20	74	1428	641	UTR3	CG11319	0.368138
chr2L.6570667.G	5	3	2	0.426829	-0.578947	0.0802469	NA	NA	0.0211832	0.0185634	-0.176812	NA	0.43662	-0.0120301	0.542857	-0.5	-0.203687	0.0697674	-0.00021631	NA	0.571429	14	1	chr2L	6570667	T	G	28	70	1122	947	UTR3	CG11319	0.455649
chr2L.6570678.T	6	4	2	0.5125	-0.170784	0.0802469	NA	NA	0.0174242	0.0301778	-0.246679	NA	0.443662	0.0142857	0.542857	-0.5	-0.19423	0.0542169	0.00682303	NA	0.571429	14	2	chr2L	6570678	C	T	29	70	1084	979	UTR3	CG11319	0.455649
chr2L.6572704.G	3	1	2	-0.0280582	-0.01	0.363636	0.0288462	-0.0127536	-0.252555	-0.0269204	0.25	-0.000813743	-0.25	-0.481132	0.025641	-0.371628	0.0821014	0.0512821	-0.015873	0.185535	0.459008	18	-1	chr2L	6572704	A	G	32	78	1630	1289	intronic	CG11319	0.665368
chr2L.6572717.A	3	2	1	-0.0126415	0.166275	0	-0.239316	0.209927	-0.0161871	-0.0220588	0.353535	0.0576923	-0.75	-0.653846	0.640647	0.0519481	-0.0322425	-0.0555556	0.0761905	-0.346032	-0.0381558	18	1	chr2L	6572717	G	A	41	78	928	1966	intronic	CG11319	0.86857
chr2L.6572740.C	3	2	1	0.0227513	-0.330291	-0.291667	-0.00641026	0.0481671	0.384058	0.335766	0	0.0182488	0	-0.164976	0.3125	-0.205128	-0.0320675	-0.354545	0.583333	-0.253672	0.333333	18	1	chr2L	6572740	T	C	30	78	1890	1019	intronic	CG11319	0.933015
chr2L.6572790.G	2	2	0	0.0171921	0.0288488	0.15	0.166667	0.000834376	NA	0.485714	-0.0405405	0.436335	NA	-0.0221919	0.0261728	-0.0416069	-0.0878291	NA	NA	0.0373737	-0.026191	14	2	chr2L	6572790	A	G	31	66	1524	1431	intronic	CG11319	0.877279
chr2L.6574786.T	2	2	0	0.102654	-0.164251	0.199464	0.113043	0.0542431	0.0363967	0.286781	0.0801527	-0.0186312	-0.0999123	-0.0769899	0.173333	0.143333	0.135068	-0.172878	-0.169729	0.199483	0.142647	18	2	chr2L	6574786	C	T	39	78	2710	2628	exonic	CG11319	NA
chr2L.6574816.G	3	2	1	-0.0198113	-0.107127	0.117716	0.00372825	0.118358	0.166538	0.165864	0.242132	-0.0682773	-0.0632189	0.130632	0.411524	0.0322581	0.11668	0.0536036	-0.215278	0.0224487	-0.00718391	18	1	chr2L	6574816	A	G	38	78	3050	2388	exonic	CG11319	0.547605
chr2L.6574834.T	2	0	2	-0.197974	0.111923	-0.116177	0.0192822	-0.0935816	-0.137987	-0.0225344	-0.255146	0.0792622	-0.0100628	-0.00286356	-0.225234	-0.02073	-0.112198	0.0967489	0.151873	-0.02	-0.00897116	18	-2	chr2L	6574834	G	T	39	78	2723	2683	exonic	CG11319	NA
chr2L.6574852.A	3	2	1	0.146774	-0.0519509	-0.0625301	-0.0192735	0.128831	0.0688466	0.0629371	0.0619048	-0.25405	0.187638	0.250784	0.0357815	-0.121078	0.141047	-0.107663	0.162791	0.0816471	0.0354429	18	1	chr2L	6574852	G	A	38	78	3227	2143	exonic	CG11319	0.80164
chr2L.6574885.G	4	1	3	-0.199257	0.00869565	-0.216418	-0.00746269	0	0.111477	0.0064117	-0.132688	0.00869565	0.00662252	0.0159187	-0.0133333	-0.000134382	-0.0667593	-0.00152116	0.00769231	0.000925926	0.0130719	18	-2	chr2L	6574885	C	G	3	78	5172	188	exonic	CG11319	0.607989
chr2L.6574897.T	3	0	3	-0.019697	-0.0789474	-0.0773002	0.0300595	-0.0722681	0.155788	-0.0523116	0.133318	0.0263158	0.0668919	0.00167084	-0.00776836	0.0447869	-0.180009	0.150877	-0.307594	-0.247388	0.0332702	18	-3	chr2L	6574897	C	T	39	78	2836	2515	exonic	CG11319	NA
chr2L.6575761.C	2	2	0	0.0712866	-0.0441176	-0.083683	-0.0178964	-0.00453092	0.0225962	0.416667	0.418919	-0.0359209	-0.00724638	-0.0376085	-0.0362319	0.0527473	-0.0735444	-0.106847	0.0224824	0.0431985	-0.0550595	18	2	chr2L	6575761	A	C	37	78	1415	1293	intronic	CG11319	0.898956
chr2L.6575767.G	2	2	0	0.0385171	-0.0379719	-0.0762311	-0.0102041	0.0111643	0.0307692	0.416667	0.424658	-0.0359209	-0.0298574	-0.0294118	-0.0441176	0.0597403	-0.0906909	-0.0776557	0.0231713	0.0357466	-0.047619	18	2	chr2L	6575767	A	G	37	78	1417	1292	intronic	CG11319	0.898956
chr2L.6575997.G	3	3	0	0.00775031	0.0458491	0.0187926	0.125891	0.0985985	-0.0825858	0.0902439	0.168552	0.0718294	-0.0146697	-0.0638889	0.326721	0.299364	0.13395	0.42185	-0.197175	-0.00126263	0.11738	18	3	chr2L	6575997	A	G	34	78	2297	1022	intronic	CG11319	0.088592
chr2L.6576014.A	2	2	0	-0.0196409	0.0597484	0.0214034	0.0236559	-0.0435001	-0.00471698	-0.0173984	0.385507	0.0318288	-0.120495	-0.0191667	0.131961	0.099682	-0.0234883	0.358852	-0.177869	-0.00869565	0.0200023	18	2	chr2L	6576014	G	A	36	78	2318	1042	intronic	CG11319	0.29389
chr2L.6576258.A	4	3	1	0.0389805	-0.5	0.545455	-0.083871	-0.0265152	-0.12381	0.47619	0.0545906	0.441176	-0.00907441	0.0384615	0.0761905	-0.02	-0.0435737	0	0.0192982	0.5	-0.016129	18	2	chr2L	6576258	G	A	32	78	706	567	exonic	CG11319	0.5
chr2L.6579863.A	3	2	1	0.0470588	-0.015873	NA	0.581818	-0.0362451	-0.581818	0.485036	-0.0444444	0.608696	NA	NA	0.0075188	0.555556	-0.0851944	-0.4	NA	0.0495356	-0.0598291	14	1	chr2L	6579863	G	A	30	70	748	948	intronic	CG11319	0.204563
chr2L.6579948.T	4	2	2	0.380519	0.00501253	NA	0.409091	-0.0178571	0.366097	-0.458949	-0.0333333	0.382353	NA	NA	-0.523392	0.46875	0.0420635	0.566667	NA	0.030303	NA	13	0	chr2L	6579948	A	T	16	66	835	225	intronic	CG11319	0.720192
chr2L.6581618.TC	2	2	0	NA	-0.0445076	0.466667	-0.282313	NA	0.526316	-0.166667	-0.0825397	-0.309524	NA	NA	NA	-0.578947	0.0844298	0.0958386	-0.264706	0	NA	12	2	chr2L	6581618	T	TC	24	64	617	493	intronic	CG11319	0.621375
chr2L.6581619.TC	2	2	0	NA	-0.0445076	0.454545	-0.282313	NA	0.467492	-0.192308	-0.0825397	-0.309524	NA	NA	NA	-0.578947	0.105263	0.0483871	-0.264706	0	NA	12	2	chr2L	6581619	T	TC	24	64	617	494	intronic	CG11319	0.621375
chr2L.6586610.A	4	2	2	0	0	0.016129	-0.0147059	0.0178571	0	0	0.458716	0	-0.0185185	-0.454749	-0.460993	0	-0.406504	0	0	0	0.416667	18	0	chr2L	6586610	C	A	5	78	2472	252	UTR5	CG11319	0.326695
chr2L.6589418.T	2	0	2	0.0545455	NA	-0.270408	0.198788	-0.0291568	0.00714286	0.0361664	NA	-0.0671723	0.0138889	-0.0574489	-0.282297	NA	-0.121759	0.0837037	-0.0940171	-0.0606221	0.034434	15	-2	chr2L	6589418	C	T	35	70	1285	1313	intronic	CG11319	NA
chr2L.6589467.G	7	2	5	-0.3273	-0.00373134	-0.111152	0.507042	NA	-0.430769	-0.165278	-0.131915	0.399017	-0.402431	-0.473666	-0.0933998	NA	-0.0383833	-0.063647	-0.329592	-0.128971	-0.0349087	16	-3	chr2L	6589467	C	G	26	72	1617	897	intronic	CG11319	0.12555
chr2L.6589481.T	4	2	2	0	-0.257576	0.0564693	0.19403	NA	0	-0.0517677	0.244444	0.188406	-0.15627	0.443038	-0.0933998	NA	-0.0195209	-0.299934	-0.358025	0	0	16	0	chr2L	6589481	G	T	22	72	1733	724	intronic	CG11319	0.00273985
chr2L.6589484.G	3	1	2	0	-0.257576	0.0526316	0.175162	NA	0.04	-0.0460948	0.257576	0.188406	-0.161172	0.448718	-0.0933998	NA	-0.0285021	-0.299934	-0.338025	0	0	16	-1	chr2L	6589484	T	G	22	72	1724	730	intronic	CG11319	0.00273985
chr2L.6589497.T	4	1	3	0	-0.485714	-0.273907	0.146791	NA	NA	-0.0680556	-0.0690476	0.369863	-0.222222	NA	-0.268822	NA	-0.101979	-0.105777	-0.155556	-0.248529	-0.468085	14	-2	chr2L	6589497	C	T	28	68	1398	1043	intronic	CG11319	0.0262761
chr2L.6590389.C	3	3	0	-0.0211783	0.141056	0.373333	-0.0992617	0	-0.0283224	0.302995	NA	0.0380789	0	0.0358056	0.362269	-0.351852	-0.081044	-0.325231	0.0185185	NA	0.328841	16	3	chr2L	6590389	T	C	37	74	1078	904	intronic	CG11319	NA
chr2L.6600174.G	2	2	0	0.0871985	NA	-0.205172	0.46875	-0.0482759	-0.233333	0.0282609	0.0913462	0.368421	0.357143	0.0372549	-0.265993	-0.0771889	-0.035	0.487179	-0.0968661	-0.10559	0.0892857	17	2	chr2L	6600174	T	G	32	76	784	501	intronic	CG11319	0.402905
chr2L.6600187.G	3	2	1	0.0502901	NA	0.107407	0.482759	-0.0156695	-0.0588235	0.213904	0.33124	0	-0.352941	0.362963	-0.308176	-0.0582011	-0.0570175	0.459459	-0.0541311	-0.422222	-0.478788	17	1	chr2L	6600187	C	G	26	76	781	421	intronic	CG11319	0.892578
chr2L.6602130.G	4	1	3	-0.0603774	-0.0538462	0.376667	-0.00740741	0	-0.0829563	0.0459677	0.0288958	-0.533246	0.00673401	-0.367655	0.0444444	-0.52381	-0.0223881	-0.0390927	-0.00957854	-0.0966184	0.0411111	18	-2	chr2L	6602130	T	G	37	78	1226	753	intergenic	CG11319\x3bCG11050	0.361901
chr2L.6602278.C	7	4	3	0.418007	0.0383562	-0.463158	0.409091	0.117284	-0.218641	0.436782	0.0141129	-0.156381	0.00106838	-0.0161744	0.416667	-0.047619	0.170548	0.0315789	0.209045	-0.323529	-0.361982	18	1	chr2L	6602278	T	C	30	78	1677	999	intergenic	CG11319\x3bCG11050	0.253533
chr2L.6602291.T	5	3	2	0.481928	0.0157556	NA	NA	0.127451	-0.230467	NA	0.0150538	-0.619601	0.385714	-0.00837139	NA	NA	0.147619	0.372222	0.107721	-0.333333	-0.388235	13	1	chr2L	6602291	C	T	27	68	1395	872	intergenic	CG11319\x3bCG11050	0.728627
chr2L.6602392.TAAA	2	2	0	0.5	0	NA	0	0	0	NA	0	0	NA	NA	NA	0.5	0.0636364	0	0	NA	0	12	2	chr2L	6602392	TAA	TAAA	8	66	805	196	intergenic	CG11319\x3bCG11050	0.352347
chr2L.6602395.A	2	2	0	0.457143	0	NA	0	0	0	NA	0	0	NA	NA	NA	0.46875	0.065312	0	0	NA	0	12	2	chr2L	6602395	C	A	8	66	805	167	intergenic	CG11319\x3bCG11050	0.352347
chr2L.6602435.A	3	1	2	-0.588745	0	NA	-0.571429	-0.636364	0	NA	0.542857	0.555556	NA	NA	NA	-0.0411765	-0.0165094	-0.2	0	NA	0.0694444	12	-1	chr2L	6602435	T	A	17	66	554	456	intergenic	CG11319\x3bCG11050	0.298243
chr2L.6602447.TAAAAAAAAA	3	1	2	-0.6	NA	NA	-0.625	-0.6	NA	NA	NA	0.542857	NA	NA	NA	-0.0201238	-0.0443746	NA	NA	NA	-0.336043	7	-1	chr2L	6602447	TAAAAAAAA	TAAAAAAAAA	19	56	528	414	intergenic	CG11319\x3bCG11050	0.493444
chr2L.6602503.T	2	2	0	-0.0808081	NA	0.0721726	-0.733333	-0.017316	0	-0.111111	-0.0444444	-0.0102564	0.135338	0.578947	0.0444444	0.558824	-0.0425325	-0.384615	-0.418301	-0.0324324	0.00547196	17	2	chr2L	6602503	A	T	33	76	560	681	intergenic	CG11319\x3bCG11050	0.330363
chr2L.6603307.G	2	2	0	0.13003	0.12381	0.043842	-0.0133333	-0.173458	0.225688	-0.0178571	NA	0.0905152	0.363607	-0.085892	-0.138118	0.368398	0.0828005	-0.00625978	-0.0389578	-0.298984	0.251535	17	2	chr2L	6603307	T	G	44	76	776	2105	intergenic	CG11319\x3bCG11050	0.180602
chr2L.6603325.C	4	2	2	0.154605	0.0673377	-0.42619	0.0475676	0.0284523	-0.172078	0.357143	NA	0.0905152	0.362496	-0.228455	-0.0862069	0.561275	0.0393687	-0.0489045	-0.0833333	-0.5	0	17	0	chr2L	6603325	T	C	33	76	1662	1174	intergenic	CG11319\x3bCG11050	0.544093
chr2L.6603351.A	6	4	2	0.252224	0.037296	-0.031746	0.0367762	0.0120282	0.261538	0.614035	0.54934	-0.536232	0.199542	-0.655122	-0.0534323	0.127305	0.0982393	0.529412	-0.0449735	-0.18	0.669903	18	2	chr2L	6603351	G	A	34	78	1090	1642	intergenic	CG11319\x3bCG11050	0.30531
chr2L.6603363.G	7	3	4	0.13898	0.0320896	0.0141309	0.0764588	0.00636723	0.171819	0.62069	0.500397	-0.529412	0.0570175	-0.575	-0.55102	0.14223	0.079868	0.536232	-0.44145	-0.146667	0.653465	18	-1	chr2L	6603363	T	G	31	78	1191	1526	intergenic	CG11319\x3bCG11050	0.894905
chr2L.6603377.T	4	2	2	0.0243495	0.0307692	0.0145161	0.0422535	0.0130786	0.650943	0.633333	0.034632	-0.529412	-0.0263158	0.025	-0.684211	-0.0849673	0.0955661	0.0210804	-0.181713	-0.0865385	0.585859	18	0	chr2L	6603377	C	T	34	78	1182	1551	intergenic	CG11319\x3bCG11050	0.350885
chr2L.6603380.G	4	2	2	0.0244863	0.0192308	-0.12377	0.0527778	0.0130786	0.610943	0.627119	0.034632	-0.489412	-0.03125	0.0379032	-0.684211	-0.0849673	0.0941954	0.00682012	-0.168831	-0.0778302	0.59	18	0	chr2L	6603380	A	G	34	78	1189	1558	intergenic	CG11319\x3bCG11050	0.350885
chr2L.6603416.A	4	2	2	0.102526	-0.341518	-0.386566	0.0822222	0.346939	0.0814815	-0.0567465	-0.0232673	0.333333	0.089011	-0.161905	0.0313873	0.179394	0.033695	0.0144928	0.00816231	NA	-0.0588235	17	0	chr2L	6603416	AG	A	33	76	1874	961	intergenic	CG11319\x3bCG11050	0.39382
chr2L.6603485.C	5	4	1	0.119048	0.0923077	0.596388	0.123134	-0.0653153	0.147126	0.584906	0.0372549	NA	0.516667	-0.56	0.501818	0.824818	-0.0867621	NA	-0.0978836	NA	-0.022449	15	3	chr2L	6603485	A	C	31	72	1037	1381	intergenic	CG11319\x3bCG11050	0.413267
chr2L.6603490.A	6	5	1	0.455357	0.0769231	0.578125	0.253521	0.00684932	-0.260281	0	0	NA	0.516667	-0.0125	0	0.375	-0.0611628	NA	-0.629032	NA	0.0011782	15	4	chr2L	6603490	G	A	17	72	1784	612	intergenic	CG11319\x3bCG11050	0.4452
chr2L.6603639.GTTTTTTTTT	2	2	0	0.389908	NA	NA	0.533333	NA	NA	0.0384615	0.0705882	NA	NA	NA	0.529412	NA	-0.1	NA	0	NA	NA	7	2	chr2L	6603639	GTTTTTTT	GTTTTTTTTT	11	44	468	219	intergenic	CG11319\x3bCG11050	0.955373
chr2L.6604157.G	7	4	3	-0.136973	0.376623	0.34	-0.020813	NA	0.535354	-0.545455	-0.163541	0.200717	0.514706	0.333333	-0.344828	0	0.043909	-0.0555556	0.027027	0.381818	-0.333333	17	1	chr2L	6604157	A	G	24	76	1597	604	intergenic	CG11319\x3bCG11050	0.0683126
chr2L.6604167.T	3	0	3	0.0176768	-0.0552585	-0.196703	-0.105708	NA	0.3	0.452899	0.136364	-0.375	-0.526961	-0.314286	0	-0.34	-0.0357143	0.0087184	-0.424426	-0.210875	0.179412	17	-3	chr2L	6604167	C	T	35	76	1309	942	intergenic	CG11319\x3bCG11050	0.177078
chr2L.6604169.T	7	5	2	-0.143939	0.357016	0.346154	-0.0358017	NA	0.53	-0.583333	-0.126498	0.203947	0.500817	0.4	0	-0.02	0.0188172	-0.0235397	0.435223	0.403509	-0.35	17	3	chr2L	6604169	C	T	26	76	1589	663	intergenic	CG11319\x3bCG11050	0.226326
chr2L.6604235.G	5	4	1	-0.159091	-0.114286	-0.0798544	-0.52298	NA	0.323232	-0.0135135	0.131481	-0.0303777	-0.0217391	NA	0.444444	0.10989	-0.212718	0.535103	0.0263158	0.497037	0.461111	16	3	chr2L	6604235	A	G	30	74	1266	961	intergenic	CG11319\x3bCG11050	0.143182
chr2L.6604325.A	4	2	2	0.00191571	-0.346154	NA	0.327778	NA	0.4	NA	NA	0	0.500226	NA	NA	0.0644444	0.0563506	0.495305	NA	0.172269	-0.357143	11	0	chr2L	6604325	G	A	20	64	1313	500	intergenic	CG11319\x3bCG11050	0.341381
chr2L.6604328.C	2	0	2	-0.18925	0.231311	NA	-0.256025	NA	-0.392105	NA	NA	0.107143	-0.507463	NA	NA	0.06	0.0229183	-0.366197	NA	-0.357143	0.158009	11	-2	chr2L	6604328	T	C	29	64	1049	757	intergenic	CG11319\x3bCG11050	0.466933
chr2L.6604515.A	3	2	1	0.462963	0.0243278	NA	0.148559	0.0321981	-0.0427536	-0.00796001	0.0487805	-0.0398551	NA	-0.5	0.328205	-0.123188	-0.0176928	NA	-0.0333333	-0.1	0.505882	15	1	chr2L	6604515	C	A	33	72	1105	944	intergenic	CG11319\x3bCG11050	0.0640934
chr2L.6604530.G	3	2	1	-0.466484	-0.0665813	NA	-0.0443038	0.0366279	-0.121429	-0.0340541	0.0731707	-0.00780379	NA	0.0141026	-0.0606618	0.0064262	0.0160494	0.582051	-0.0316358	-0.0266955	0.359097	16	1	chr2L	6604530	A	G	35	74	1104	1013	intergenic	CG11319\x3bCG11050	0.15968
chr2L.6604639.G	2	2	0	0.119298	0.290476	-0.299099	0.1	0.32601	-0.184362	0.00995733	0.0601266	-0.08	-0.0555556	-0.176887	0.0590278	0.351092	0.0548541	-0.0357143	0.0284553	0.133816	0.0790028	18	2	chr2L	6604639	A	G	50	78	471	1668	intergenic	CG11319\x3bCG11050	0.0672466
chr2L.6604642.A	4	3	1	0.357143	0.33354	-0.0396396	-0.372358	0.421687	-0.391304	0.0326316	0.0621044	-0.413158	0.333333	0.339623	-0.354839	-0.00061237	0.0306818	-0.393939	0.00406504	-0.268987	0.025	18	2	chr2L	6604642	T	A	27	78	1367	776	intergenic	CG11319\x3bCG11050	0.93833
chr2L.6608963.A	2	2	0	0.55	-0.0292398	NA	0.47619	0.120879	NA	NA	-0.183333	0.0898268	-0.0647773	-0.238095	0.00555556	-0.0217391	0.0895601	NA	NA	-0.0384615	NA	12	2	chr2L	6608963	G	A	30	64	493	486	intergenic	CG11319\x3bCG11050	0.0550532
chr2L.6616205.A	2	2	0	-0.0158883	-0.0360169	0.0172414	0.00657895	-0.0227833	0.0111607	-0.0121675	-0.0405522	0.349206	-0.0787879	0.0533482	0.0456745	0.329616	-0.105401	0.0199063	-0.0125313	0.00584454	-0.234756	18	2	chr2L	6616205	G	A	37	78	1585	925	intronic	CG11050	0.230019
chr2L.6617729.G	3	1	2	0.03663	-0.047817	0.0272727	0.0282353	-0.0479798	-0.05	-0.0570175	NA	0.465116	-0.110672	-0.0500989	-0.433815	NA	-0.0952381	-0.0566229	0.0641297	-0.447368	-0.039039	16	-1	chr2L	6617729	A	G	35	74	829	678	intronic	DIP-iota	0.605055
chr2L.6617730.G	3	1	2	0.03663	-0.047817	0.0272727	0.0282353	-0.0252525	-0.0365854	-0.0570175	NA	0.465116	-0.110672	-0.0500989	-0.443011	NA	-0.0876623	-0.0566229	0.0641297	-0.447368	-0.039039	16	-1	chr2L	6617730	T	G	35	74	829	681	intronic	DIP-iota	0.605055
chr2L.6617761.G	4	3	1	0.0565539	-0.382353	-0.105114	-0.351351	0.0225718	0.5	0.478261	0.294118	-0.0384615	-0.0178571	-0.0497076	0.117647	NA	-0.23913	0.404762	0.144444	0.0244755	0.0121795	17	2	chr2L	6617761	A	G	32	76	892	667	exonic	DIP-iota	0.801933
chr2L.6618222.G	3	0	3	0	0	0	0	0	0	0	-0.0196078	0	0	-0.243243	-0.481013	0	-0.150685	0	0	0	0	18	-3	chr2L	6618222	C	G	2	78	2253	59	exonic	DIP-iota	0.526081
chr2L.6622038.A	6	2	4	NA	-0.0138889	-0.142031	-0.344729	-0.0277778	-0.209064	NA	0.485714	-0.451234	0.234286	NA	-0.410256	NA	0.0212956	-0.478873	0.347826	0.00664251	NA	13	-2	chr2L	6622038	G	A	27	68	1329	887	upstream	DIP-iota	0.759545
chr2L.6622053.A	3	2	1	-0.447503	-0.00772743	-0.07071	0.0385878	-0.0138889	-0.13964	0.487179	0.0517039	-0.00704225	0.02	0.384615	0.00250627	-0.382775	0.0263722	-0.088357	-0.00954401	0.000396825	0.5	18	1	chr2L	6622053	C	A	34	78	1288	1089	upstream	DIP-iota	0.611811
chr2L.6622199.T	3	1	2	0.02	-0.000519481	0.0638691	-0.0792812	-0.0127854	0.0135135	0.0782779	-0.15749	-0.0231355	-0.331826	-0.0533333	0.5149	0.0864865	0.0588918	-0.0238095	-0.474359	-0.000730994	-0.0508806	18	-1	chr2L	6622199	C	T	36	78	1249	1105	upstream	CG34345\x3bDIP-iota	0.727751
chr2L.6697983.G	2	2	0	0.485736	-0.182624	NA	0.170566	0.0030303	-0.0629787	0.103448	-0.161848	-0.0348736	-0.00793651	NA	NA	NA	0.246847	NA	0.483409	0.0481322	-0.188406	13	2	chr2L	6697983	T	G	31	66	798	906	intronic	Tsp	0.439534
chr2L.6701482.G	4	2	2	NA	0.382353	-0.464368	-0.518519	NA	NA	NA	NA	NA	NA	0.35	NA	NA	0.0146678	0.5625	-0.510101	NA	-0.21875	8	0	chr2L	6701482	A	G	18	58	708	341	intronic	Tsp	0.252827
chr2L.6701496.ATTTTTTT	4	2	2	NA	-0.6	0.5	0.586538	NA	NA	NA	NA	NA	NA	-0.183883	NA	NA	-0.0350877	-0.52	0.521739	NA	0.375	8	0	chr2L	6701496	ATTTTT	ATTTTTTT	17	58	746	269	intronic	Tsp	0.662325
chr2L.6701526.T	2	2	0	NA	0.0333333	0.538462	-0.0714286	NA	NA	NA	NA	NA	NA	0	NA	NA	0.0598291	0.538462	NA	NA	-0.245161	7	2	chr2L	6701526	A	T	14	56	724	260	intronic	Tsp	0.939011
chr2L.6701530.At	2	2	0	NA	-0.142857	0.538462	-0.0147783	NA	NA	NA	NA	NA	NA	-0.030303	NA	NA	0.0505495	0.538462	NA	NA	0.170507	7	2	chr2L	6701530	ATt	At	20	56	524	461	intronic	Tsp	0.972108
chr2L.6701570.T	3	1	2	NA	-0.0776515	-0.0814815	-0.533333	-0.00309598	NA	0.00694444	NA	NA	NA	0.52381	NA	NA	-0.518519	-0.0204082	NA	NA	-0.0714286	9	-1	chr2L	6701570	C	T	18	60	682	362	intronic	Tsp	0.263147
chr2L.6705770.CGGG	3	2	1	NA	NA	-0.20241	NA	NA	-0.0637255	NA	0.492958	NA	0.538462	-0.0805861	0.0652174	-0.583333	-0.0071844	NA	-0.0217391	NA	0.0776119	10	1	chr2L	6705770	CGG	CGGG	28	62	556	509	intronic	Tsp	0.502948
chr2L.6706897.T	4	3	1	-0.0401786	0	-0.0263158	0	-0.0714286	0.0634921	0	-0.0588235	0	0.473684	0	0.475	0.418605	-0.283318	-0.0454545	NA	0.409091	0.0357143	17	2	chr2L	6706897	A	T	8	76	1055	157	intronic	Tsp	0.084698
chr2L.6710712.TGGGG	10	5	5	0.0165809	-0.00118497	0.0298077	-0.38913	0.478992	-0.480944	0.383607	-0.432396	0.536232	-0.149539	0.160117	-0.015625	0.447761	-0.218669	0.722222	-0.535714	0.158901	-0.482759	18	0	chr2L	6710712	TGGG	TGGGG	27	78	1862	1120	downstream	AkhR	0.264948
chr2L.6710762.G	4	4	0	0.0385755	-0.0107905	-0.0112147	-0.047619	NA	0.3083	-0.0512743	0.243182	-0.0492139	0	0.0943376	0.288504	NA	-0.110255	0.0337029	0.033411	0.504132	0.574346	16	4	chr2L	6710762	A	G	35	74	2001	1680	downstream	AkhR	0.150041
chr2L.6710791.G	4	2	2	-0.0358047	0.0498925	0.0699843	-0.32197	0.426901	0.117075	-0.0179005	0.333333	-0.0847703	0.105621	0.0307381	0.0916667	-0.352142	-0.102041	-0.0063056	-0.178947	0.408333	0.012285	18	0	chr2L	6710791	T	G	34	78	2266	1453	downstream	AkhR	0.978407
chr2L.6713296.A	2	2	0	0	NA	NA	NA	NA	-0.0263158	NA	0	NA	0	-0.431624	0	0.473684	-0.112003	0.5	0.0704545	0.0172414	-0.015873	12	2	chr2L	6713296	C	A	18	62	689	368	intronic	AkhR	0.218607
chr2L.6716265.A	7	3	4	0.00819672	-0.439022	-0.0866023	-0.13347	-0.0322931	0.0103093	0.447482	-0.497591	-0.592593	-0.0290638	-0.0197144	-0.0108696	0.0175439	0.373333	0.319444	-0.5	0	0.0126984	18	-1	chr2L	6716265	G	A	22	78	2873	1154	upstream	AkhR	0.31251
chr2L.6716276.A	3	2	1	0.0703842	0.605527	0.00600796	-0.0696027	0.0571429	0.00880773	0.135163	-0.418367	0.12956	0.0580542	-0.0654054	-0.0153846	0.0536172	0.0370893	0.7	-0.0992481	-0.277778	-0.000350877	18	1	chr2L	6716276	G	A	37	78	1581	2380	upstream	AkhR	0.654642
chr2L.6716280.C	3	2	1	0.0722222	0.612903	0.0120671	0.0423729	0.0510266	0.000658328	0.0846411	-0.419355	0.190476	0.0616251	-0.0619711	-0.0153846	0.0454545	-0.0513078	0.691176	-0.110368	-0.27216	-7.13674e-05	18	1	chr2L	6716280	T	C	37	78	1623	2300	upstream	AkhR	0.654642
chr2L.6716284.G	3	2	1	0.0703842	0.605527	0.0120671	0.0455063	0.0478836	0.00477638	0.0764019	-0.418367	0.20283	0.0584558	-0.0617857	-0.0151696	0.0473515	-0.0484515	0.686567	-0.103951	-0.288889	-0.00620454	18	1	chr2L	6716284	A	G	37	78	1623	2321	upstream	AkhR	0.654642
chr2L.6718453.T	3	1	2	0.00935673	-0.213131	-0.00332963	-0.0213675	-0.416735	0.121212	0.219741	0.344907	-0.00829563	0.0625	0.0204082	-0.162309	0.0486085	0.0486486	-0.515152	0.085	0.260894	0.0362812	18	-1	chr2L	6718453	A	T	37	78	1242	867	exonic	Aatf	0.669341
chr2L.6718781.T	11	7	4	0.557692	0.0653153	0	0.294372	-0.181962	0.422222	-0.192308	-0.468765	-0.360656	0.318841	0.350877	0.327869	0.0204082	0.103355	-0.0878788	0	-0.267595	0.357143	18	3	chr2L	6718781	C	T	22	78	1787	572	exonic	Aatf	0.873349
chr2L.6718790.G	8	6	2	0.520833	0.069299	0	0.272485	-0.165154	0.302326	-0.0192308	0.0169492	-0.35	0.308824	0.320755	0.137931	0.0208333	0.103359	-0.069488	0	-0.247114	0.345455	18	4	chr2L	6718790	A	G	19	78	1842	469	exonic	Aatf	0.777927
chr2L.6718805.T	4	4	0	-0.185808	0.000420168	-0.0357143	-0.00686037	0.081384	0.00325581	0.0313283	0.215222	0.0243902	0.202141	-0.0127315	-0.00992235	0.204082	-0.0110865	0.285789	-0.021256	-0.210364	-0.0416667	18	4	chr2L	6718805	C	T	13	78	2029	283	exonic	Aatf	0.115274
chr2L.6718852.G	3	2	1	-0.282563	0.0839216	-0.0952813	-0.00270179	0.377778	-0.509091	-0.164435	-0.020391	0.120808	0.030752	0.555904	-0.010989	-0.0950758	-0.131988	-0.0814659	-0.0418605	-0.0694604	-0.0248714	18	1	chr2L	6718852	A	G	36	78	1321	1141	exonic	Aatf	0.60651
chr2L.6721459.A	5	4	1	0.095	-0.0285714	-0.0567951	-0.0401786	0.0877193	0.509284	0.386207	0.612903	0.0444444	0.0433498	-0.56	0.555556	-0.0514286	0.0063571	0.55	-0.0662069	-0.0251748	NA	17	3	chr2L	6721459	G	A	33	76	654	818	intronic	homer	0.336086
chr2L.6721470.A	5	2	3	-0.196429	-0.480057	-0.037037	0.52381	0.0464396	0.04	0.0357143	0.037037	0.0343915	0.00969697	-0.6	0	-0.0384615	0.0208333	0.526316	-0.538462	-0.00080032	NA	17	-1	chr2L	6721470	G	A	9	76	1156	202	intronic	homer	0.314885
chr2L.6721498.A	4	3	1	NA	-0.04	0.48	0.412698	-0.0588235	-0.498462	-0.0769231	0	0.0369231	0	0.518519	-0.032967	0	0.00130719	0	0.48	0	NA	16	2	chr2L	6721498	G	A	12	74	955	322	intronic	homer	0.414307
chr2L.6739985.A	2	2	0	0.0673077	-0.0100736	-0.101126	0.0208333	0.38257	-0.057538	0.00612113	-0.0381825	-0.00793814	-0.0511765	-0.118056	-0.0825	-0.0281818	-0.130676	-0.0313636	0.0945233	0.510523	0.0173551	18	2	chr2L	6739985	C	A	37	78	2089	1692	exonic	TTLL3A	0.479971
chr2L.6755171.T	3	2	1	-0.0851163	-0.00296296	-0.0472237	0.0958296	0.0701531	0.0201271	0.0102041	0.025641	0.0170455	-0.0899209	-0.425	-0.0316279	0.374582	-0.133237	0.0688424	0.0189394	0.510638	0.0810811	18	1	chr2L	6755171	C	T	36	78	1059	951	exonic	meng	0.206565
chr2L.6755183.C	3	2	1	-0.0398551	-0.0215385	-0.0546422	0.0998062	0.110914	-0.0270161	0.0106383	0.0404858	0.00694444	-0.111331	-0.445411	-0.0611888	0.370432	-0.14129	0.074772	0.0415636	0.393939	0.140523	18	1	chr2L	6755183	T	C	36	78	1041	943	exonic	meng	0.206565
chr2L.6755231.T	5	5	0	-0.0408163	-0.0525253	0.0308081	0.0208333	0.288889	-0.00833333	0.322222	0.372054	0.0350877	-0.0694746	-0.15587	0.0960366	-0.0836879	-0.152593	0.355556	-0.00759374	-0.0705176	0.611111	18	5	chr2L	6755231	C	T	34	78	1185	757	exonic	meng	0.268101
chr2L.6758904.A	2	2	0	-0.0949495	0.0215686	0.0725651	-0.246104	-0.14205	-0.0687398	0.0458221	-0.0694444	0.299528	0.0166667	-0.151515	-0.0459893	-0.0570175	-0.00997315	-0.0353846	-0.0302198	0.268018	-0.259156	18	2	chr2L	6758904	T	A	56	78	366	1872	exonic	CG11322	0.940373
chr2L.6760860.T	2	0	2	0.0714286	-0.625	-0.03	0.186364	0.219907	NA	-0.0598291	0.0454545	0	-0.0705882	-0.631579	0.125926	0.0294118	-0.221388	0.101449	0.138107	0.0263158	-0.12963	17	-2	chr2L	6760860	C	T	36	76	538	563	exonic	LUBEL	0.811938
chr2L.6761343.C	2	2	0	-0.208546	-0.0186023	-0.035629	0.0391156	0.354167	-0.0215381	-0.0193334	0.0982942	0.263008	0.0284884	0.0292522	0.0721166	-0.00878623	-0.0354131	-0.0823362	0.129288	0.031092	0.139177	18	2	chr2L	6761343	T	C	38	78	3450	2350	exonic	LUBEL	0.81203
chr2L.6761346.A	2	2	0	-0.192453	-0.0240236	-0.0389287	0.0495231	0.343236	-0.0209139	-0.028027	0.0982942	0.272263	0.0275624	0.035927	0.0670047	-0.0186335	-0.0446954	-0.0744836	0.129288	0.033148	0.132123	18	2	chr2L	6761346	C	A	38	78	3486	2364	exonic	LUBEL	0.81203
chr2L.6761364.G	5	3	2	-0.183564	0.0172101	-0.13883	-0.00485164	0.213346	0.0275777	-0.021521	0.197312	0.100978	-0.0308824	0.032204	0.0366071	-0.0381239	0.0219823	-0.0363425	0.0919859	0.0349042	0.137987	18	1	chr2L	6761364	A	G	72	78	723	5168	exonic	LUBEL	0.433959
chr2L.6762824.T	3	2	1	NA	NA	0.4	0.0297297	-0.0619968	NA	-0.0233427	NA	0.1	NA	NA	NA	NA	0.210254	-0.32622	NA	NA	NA	7	1	chr2L	6762824	A	T	22	54	1031	399	exonic	LUBEL	0.608258
chr2L.6763298.T	2	2	0	0.108108	-0.217308	0.0347222	-0.02079	-0.0346774	0.0025641	0.078252	0.0793651	-0.0466284	0.575758	0.117384	0.13125	-0.0557029	0.287912	-0.0452586	NA	-0.168091	-0.00621118	17	2	chr2L	6763298	C	T	37	76	808	830	exonic	LUBEL	0.820646
chr2L.6763304.T	2	2	0	0.104278	-0.189189	0.0206093	-0.0315789	-0.0707885	0.0395753	0.085	0.0175439	-0.119048	0.496767	0.0929119	0.115054	0.00529101	0.325	-0.111472	NA	-0.12963	-0.025974	17	2	chr2L	6763304	C	T	37	76	793	800	exonic	LUBEL	0.820646
chr2L.6763833.C	2	2	0	0.0222662	-0.115144	0.00980392	-0.034965	-0.0970745	-0.0625271	0.0931818	0.075388	0.0233333	0.474074	0.0488095	0.0106383	0.0110294	0.132594	-0.0603949	-0.133222	-0.0681818	0.5625	18	2	chr2L	6763833	T	C	37	78	977	1032	exonic	LUBEL	0.309265
chr2L.6763834.C	2	2	0	0.0222662	-0.115144	0.00980392	-0.034965	-0.0970745	-0.0625271	0.0931818	0.075388	0.0233333	0.474074	0.0488095	0.0106383	0.0110294	0.132594	-0.0603949	-0.133222	-0.0681818	0.5625	18	2	chr2L	6763834	T	C	37	78	977	1032	exonic	LUBEL	0.309265
chr2L.6764101.C	2	0	2	NA	NA	0	-0.515152	NA	NA	0.357143	NA	NA	NA	NA	NA	-0.47619	0	NA	0	NA	NA	6	-2	chr2L	6764101	T	C	5	46	559	141	exonic	LUBEL	0.884496
chr2L.6764102.G	2	0	2	NA	NA	0	-0.515152	NA	NA	0.357143	NA	NA	NA	NA	NA	-0.47619	0	NA	0	NA	NA	6	-2	chr2L	6764102	A	G	5	46	562	140	exonic	LUBEL	0.884496
chr2L.6764133.G	4	1	3	0.3126	-0.0535714	-0.52381	-0.13369	-0.0357143	-0.557143	0.33687	-0.15746	-0.123065	-0.0475113	NA	NA	0.454545	0.0862069	NA	0.392857	-0.564863	NA	14	-2	chr2L	6764133	A	G	24	68	806	468	exonic	LUBEL	0.762653
chr2L.6764272.G	3	2	1	-0.0534214	0.0873016	-0.0414079	-0.0776316	0.051462	0.493151	NA	0.530435	-0.338596	NA	0.0285714	-0.031746	-0.05	0.158455	0.013516	NA	NA	0.178571	14	1	chr2L	6764272	C	G	31	70	801	779	exonic	LUBEL	0.941823
chr2L.6764289.T	2	0	2	-0.384997	0.0289474	-0.526316	-0.0611995	0.0774125	0.429744	0.375	-0.0671551	-0.150623	NA	-0.0197628	-0.0656566	NA	0.134921	0.0140845	0.323671	NA	-0.263158	15	-2	chr2L	6764289	A	T	29	72	874	688	exonic	LUBEL	0.777146
chr2L.6766521.C	3	2	1	0.0197542	0.0640199	0.0292008	0.0392888	0.0527544	-0.00305111	-0.0402462	0.338983	-0.277778	0.0357675	-0.0458404	0.178793	0.071875	-0.0573093	0.0606061	-0.035048	0.290789	-0.0284749	18	1	chr2L	6766521	T	C	36	78	1791	911	exonic	LUBEL	0.907194
chr2L.6770088.C	5	3	2	-0.0708333	-0.455696	0.00702606	NA	NA	-0.020007	0.430881	-0.00481155	-0.00719298	-0.149555	0.422973	NA	-0.0201777	-0.0475735	0.037037	-0.486486	0.478261	-0.0209311	15	1	chr2L	6770088	A	C	28	72	1263	1010	intronic	LUBEL	0.365044
chr2L.6770094.C	4	3	1	-0.0737327	-0.441558	0.0298927	NA	NA	0	0.461538	-0.0162338	-0.01417	-0.128205	0.465753	NA	-0.0131381	-0.0575778	0	-0.41982	0.5	-0.0138916	15	2	chr2L	6770094	G	C	28	72	1262	1012	intronic	LUBEL	0.365044
chr2L.6770107.C	5	4	1	0.346154	-0.466667	0.112925	NA	NA	-0.00666667	0.455696	0.37037	-0.00109392	-0.115556	0.472222	NA	-0.0190694	-0.0611888	0	-0.177168	0.45	-0.0135135	15	3	chr2L	6770107	A	C	28	72	1230	1010	intronic	LUBEL	0.0663448
chr2L.6770114.G	6	4	2	0.36	-0.453333	0.116322	NA	NA	-0.000375375	0.443038	0.36	0.0056962	-0.4375	0.420341	NA	-0.0181818	-0.0507283	0	-0.185714	0.45	-0.0282194	15	2	chr2L	6770114	A	G	27	72	1247	978	intronic	LUBEL	0.200722
chr2L.6770126.C	2	0	2	NA	-0.00825537	0.0697138	NA	NA	-0.0116959	0.0324675	-0.395349	0.0189702	-0.433735	0.00119119	NA	-0.0199848	-0.0620205	0.230519	-0.144928	-0.375	-0.0333333	14	-2	chr2L	6770126	G	C	31	70	1222	1023	intronic	LUBEL	0.705144
chr2L.6771801.G	5	4	1	0.47678	0.00865801	0.0285205	-0.0627451	0.542857	0.0142602	-0.00723654	-0.0172065	-0.456328	0	0	-0.0134454	0.495238	0.0578706	-0.0317965	0.0360902	NA	0.441176	17	3	chr2L	6771801	C	G	28	76	1082	1043	intronic	LUBEL	0.115523
chr2L.6771897.A	2	0	2	0.0334928	-0.4836	0.0808081	0.0694444	-0.012012	0.034188	0.0269077	0.0706044	0.0495356	0.0427155	0.00682012	0	0.135198	0.0381271	-0.136364	-0.520124	0.0521739	-0.00371058	18	-2	chr2L	6771897	G	A	38	78	907	1412	intronic	LUBEL	NA
chr2L.6781464.T	3	2	1	0.0333333	-0.46875	-0.0339862	-0.0733176	0.428886	-0.00909091	0.0309106	0.0533911	0.474576	0.0172414	-0.0518433	-0.0327869	0.00907441	-0.131962	-0.000833565	-0.0047619	-0.0172249	-0.057478	18	1	chr2L	6781464	C	T	36	78	1347	1247	intronic	nrv1	0.567366
chr2L.6781588.C	3	2	1	0.454545	0.027027	0	0	-0.395833	0	-0.0172414	0	0	0	0	-0.0181818	0	-0.0113636	0	0.446429	-0.0172414	0.0172414	18	1	chr2L	6781588	A	C	3	78	2507	127	intronic	nrv1	0.254027
chr2L.6784335.A	2	2	0	-0.0351044	0.0142602	-0.0331675	-0.0341443	0.0142602	-0.0261438	0.522388	0.00723654	-0.0204691	-0.040404	-0.0524161	-0.0142602	0.578947	-0.0803443	-0.0605882	-0.0313357	-0.0261438	-0.0261438	18	2	chr2L	6784335	G	A	37	78	987	1172	intronic	nrv1	0.543372
chr2L.6784348.T	7	5	2	-0.0115718	0.00723654	0.456328	-0.529412	0.00723654	0.463565	0.522388	0.00723654	-0.0277056	-0.0277056	-0.040404	-0.00723654	0.0588235	-0.0725486	-0.541126	-0.0331675	0.470588	0.463565	18	3	chr2L	6784348	A	T	30	78	1066	1054	intronic	nrv1	0.769161
chr2L.6784358.AT	2	0	2	-0.00156454	-0.0002331	NA	0	0	NA	0	0.0151515	-0.0149184	0.0153846	-0.0140271	0	NA	-0.135135	-0.53125	-0.030303	NA	NA	13	-2	chr2L	6784358	A	AT	3	68	1811	142	intronic	nrv1	0.894149
chr2L.6803478.T	2	2	0	0.102981	-0.186813	0.514359	-0.0632479	-0.115546	0.0887681	-0.0277778	-0.121726	0.175066	0.0266075	0.0637904	0.433362	-0.18179	-0.0207426	-0.164918	0.0673469	0.114286	0.00869565	18	2	chr2L	6803478	G	T	37	78	1249	902	exonic	CG11236	0.863585
chr2L.6803485.T	7	6	1	-0.0147476	0.292067	-0.552632	0.309956	0.318182	-0.0144928	0	0.384052	-0.104377	-0.159117	-0.112086	-0.276754	0.376417	-0.0350649	0.377778	-0.150706	-0.0965251	-0.13791	18	5	chr2L	6803485	C	T	32	78	1447	666	exonic	CG11236	0.150982
chr2L.6803537.G	3	2	1	0.0277778	0	-0.514286	NA	0	0	-0.00948276	0.22449	NA	NA	-0.553191	0	0.327869	-0.0192308	0	0.238095	0	-0.015625	15	1	chr2L	6803537	A	G	7	72	1499	166	intronic	CG11236	0.224606
chr2L.6804542.T	9	4	5	-0.22807	-0.290323	0	0.298951	-0.0138889	-0.0888611	0.118529	-0.0166667	0.402174	0	-0.402439	-0.0774648	0.445312	-0.194697	-0.405797	-0.35	-0.015625	0.357143	18	-1	chr2L	6804542	C	T	19	78	2279	666	UTR3	CG17375	0.0372767
chr2L.6804553.A	3	3	0	-0.0360555	-0.0179872	-0.0502488	-0.0570136	0.0385368	0.214768	-0.0482124	0.0148448	-0.122508	0.145299	0.242886	0.546296	-0.20477	-0.0662107	-0.00522689	0.413904	0.00157629	0.0244306	18	3	chr2L	6804553	G	A	38	78	1015	1883	UTR3	CG17375	0.547605
chr2L.6804599.G	3	3	0	-0.135006	-0.123552	0.0243965	0.0813914	0.0316206	0.0580645	0.0366162	-0.0125313	0.0868768	0.507692	-0.176268	0.406409	-0.135308	0.0565512	-0.110656	-0.117511	-0.232653	0.884058	18	3	chr2L	6804599	A	G	39	78	1003	1838	UTR3	CG17375	0.327842
chr2L.6804603.A	4	4	0	-0.141659	-0.128485	0.0146724	0.0765271	0.0316206	0.0341839	0.0261519	-0.015625	0.0868768	0.5	0.321042	0.406856	-0.138927	0.0640449	-0.106924	-0.134177	-0.23322	0.882353	18	4	chr2L	6804603	G	A	37	78	1070	1774	UTR3	CG17375	0.309265
chr2L.6804615.C	3	3	0	-0.188079	-0.0296296	-0.0175522	0.0904239	-0.0398551	-0.0386018	0.141728	-0.0326143	0.169158	0.441176	0.480458	0.0977584	-0.0894886	0.0272657	-0.163866	-0.0635802	-0.190521	0.585714	18	3	chr2L	6804615	A	C	36	78	1338	1606	UTR3	CG17375	0.310809
chr2L.6804626.T	8	3	5	0.000539811	0.302632	-0.324217	-0.00468247	0.333333	0.0402405	-0.336064	0.0960452	-0.0205686	-0.168771	-0.0856949	0.0103764	-0.183677	0.103242	-0.297304	-0.440397	0.269048	-0.169935	18	-2	chr2L	6804626	G	T	28	78	2254	748	UTR3	CG17375	0.292272
chr2L.6804628.A	2	2	0	-0.0853175	-0.20478	0.222222	0.0693591	-0.121905	0.0157895	0.198003	-0.0258321	0.0775848	0.492958	0.0401174	-0.00900901	-0.104887	-0.0230452	0.143738	0.216313	-0.226345	0.557143	18	2	chr2L	6804628	T	A	37	78	1424	1586	UTR3	CG17375	0.309265
chr2L.6804677.T	3	2	1	-0.103362	-0.0477957	-0.121739	-0.04379	0.439024	0.0451575	0.00320268	-0.0972222	0.102496	0.0105581	-0.206504	0.0221643	0.313613	0.0306816	-0.271113	-0.0838721	-0.0499882	0.164103	18	1	chr2L	6804677	A	T	37	78	1883	1367	UTR3	CG17375	0.334697
chr2L.6804723.T	2	2	0	-0.0172414	0.0238095	0.0725564	0.155556	0.0665593	-0.173469	0.113022	-0.126471	-0.00951087	0.0623377	0.30877	0.286921	0.0114504	0.049949	0.11946	-0.111501	-0.0647575	-0.118777	18	2	chr2L	6804723	C	T	39	78	1586	1583	exonic	CG17375	NA
chr2L.6805376.A	4	3	1	NA	0.0890093	-0.0355105	0.142061	0.542857	-0.0588235	0	0.0436941	0.527473	NA	0.686275	-0.542857	NA	-0.00822264	0	NA	NA	NA	12	2	chr2L	6805376	C	A	21	66	914	862	intronic	CG17375	0.502102
chr2L.6805386.C	3	2	1	NA	0.0939649	0.140921	0.147655	0.542857	0	0	0.067086	0.527473	NA	0.346939	-0.542857	NA	-0.0131414	0	NA	NA	NA	12	1	chr2L	6805386	T	C	21	66	962	812	intronic	CG17375	0.502102
chr2L.6805387.G	5	3	2	NA	-0.289025	0.555556	-0.376155	0.542857	0	0	-0.319706	0	NA	0	0	NA	0.529412	0	NA	NA	NA	12	1	chr2L	6805387	T	G	11	66	1513	258	intronic	CG17375	0.826366
chr2L.6805394.A	6	3	3	NA	-0.279435	0.555556	-0.373134	0.499109	-0.529412	0	-0.314815	0	NA	0	0	NA	0.52	0	NA	NA	NA	12	0	chr2L	6805394	C	A	12	66	1505	265	intronic	CG17375	0.867322
chr2L.6805397.T	8	4	4	NA	0.397436	-0.414634	0.273512	-0.5	0	0	0.40367	0.472527	NA	0.0204082	-0.542857	NA	-0.521739	0	NA	NA	NA	12	0	chr2L	6805397	C	T	15	66	1231	540	intronic	CG17375	0.603655
chr2L.6805485.A	2	0	2	-0.061828	-0.372978	NA	-0.0104356	0.0113798	NA	0.00811359	NA	0.286842	-0.110889	-0.4	-0.148467	NA	0.0379766	-0.226601	0.0384615	-0.196078	0.104545	14	-2	chr2L	6805485	G	A	32	70	1305	673	exonic	CG17375	0.532562
chr2L.6805488.T	2	2	0	0.0030303	0.199134	NA	0.00597701	0	NA	0.0324544	NA	-0.157895	-0.046953	0.140523	0.316256	NA	-0.0324746	0.37037	0.0790043	0.454545	0.0464646	14	2	chr2L	6805488	A	T	29	70	1275	677	exonic	CG17375	0.306374
chr2L.6808839.A	5	1	4	0.12532	-0.0109312	NA	NA	0	0.0277778	0	0.0212766	-0.405063	NA	0.399821	NA	NA	-0.281944	0.0136933	-0.444512	-0.314465	0.0306122	13	-3	chr2L	6808839	G	A	15	66	1678	587	intergenic	CG17375\x3blncRNA:CR44081	0.0444803
chr2L.6808881.A	3	0	3	-0.0842845	-0.040404	NA	-0.470588	0	-0.525253	0	-0.0187735	0.0881135	-0.030303	-0.0487348	NA	NA	-0.107253	-0.492085	0.0906769	-0.00235849	0.0460526	15	-3	chr2L	6808881	G	A	28	70	1051	1186	intergenic	CG17375\x3blncRNA:CR44081	0.0705143
chr2L.6808892.T	5	3	2	-0.0882353	-0.040404	0.657143	0.499109	0	-0.0277056	0	-0.507673	0.0617978	-0.515152	0.279356	0.522388	0	-0.103297	-0.00723654	0.590327	0.00158888	-0.0470325	18	1	chr2L	6808892	A	T	29	78	1175	1103	intergenic	CG17375\x3blncRNA:CR44081	0.109302
chr2L.6808920.C	6	5	1	-0.343716	0.492754	-0.188131	0.0526316	-0.000396825	-0.001386	-0.507463	0.396226	0.398124	-0.031941	-0.033169	-0.0909091	-0.05	-0.147727	0.0123211	0.363841	0.128015	0.45857	18	4	chr2L	6808920	T	C	20	78	1780	633	intergenic	CG17375\x3blncRNA:CR44081	0.613639
chr2L.6813195.T	2	0	2	NA	0.111111	NA	NA	NA	NA	NA	NA	-0.555556	NA	NA	NA	NA	-0.717437	NA	NA	NA	NA	3	-2	chr2L	6813195	A	T	5	28	320	216	downstream	lncRNA:CR44081	0.0537223
chr2L.6829537.C	3	2	1	0.576923	0.514545	0.0714286	0.0410509	NA	-0.5	-0.0160428	-0.211111	0.0849673	-0.143333	NA	0.0333333	-0.111111	-0.25	-0.47619	0.00504626	0.237968	-0.12395	16	1	chr2L	6829537	A	C	30	72	559	507	intronic	sens-2	0.41941
chr2L.6829594.gCAAcaacaaca	2	0	2	0.0714286	-0.0217391	0.145455	0.0160428	NA	-0.0217391	NA	NA	NA	0.0197628	-0.521739	0.0405405	NA	-0.207692	0.166667	-0.551724	NA	0.380952	12	-2	chr2L	6829594	gcaacaaca	gCAAcaacaaca	25	66	545	429	intronic	sens-2	0.864705
chr2L.6829603.A	2	2	0	0	0	0	0	NA	0	NA	NA	NA	0	0.409091	0	NA	0	0	0.473684	NA	-0.0769231	12	2	chr2L	6829603	G	A	4	66	953	57	intronic	sens-2	0.824787
chr2L.6830024.T	3	2	1	-0.0195209	-0.00116604	-0.00615446	0.0125272	0.202381	-0.175758	-0.307461	0.0289855	0.0538949	0.232955	-0.0321235	0.00422255	0.00216659	-0.0709594	0.282609	0.0535354	0.283681	0.0196573	18	1	chr2L	6830024	A	T	35	78	1641	896	intronic	sens-2	0.543975
chr2L.6830146.A	3	3	0	-0.209389	-0.0345256	-0.0193277	-0.15098	-0.047619	0.577778	0.0374582	0.0062004	0.00921861	0.0329787	0.45296	0.00684262	0.0505537	0.120021	0.0181686	0.353846	-0.0190678	0.0724638	18	3	chr2L	6830146	C	A	36	78	1543	912	intronic	sens-2	0.725487
chr2L.6841488.A	3	3	0	-0.0882353	0.119308	0.13093	-0.0681115	0.0833333	0.0672414	0.0692641	-0.00744048	0.104072	0.466667	-0.0716846	0.578947	NA	0.203252	0.128205	NA	0.0368687	0.6	16	3	chr2L	6841488	G	A	33	74	722	598	intergenic	sens-2\x3bRca1	0.529767
chr2L.6841502.G	6	1	5	0.461538	-0.534483	-0.5	0	0	0.00907441	-0.0769231	-0.466667	0	-0.0827586	0.483333	-0.571429	NA	-0.506329	0	NA	0.0623377	-0.6	16	-4	chr2L	6841502	A	G	20	74	772	473	intergenic	sens-2\x3bRca1	0.668275
chr2L.6841503.A	6	1	5	0.461538	-0.534483	-0.5	0	0	0.00907441	-0.0686275	-0.466667	0	-0.0827586	0.483333	-0.571429	NA	-0.5	0	NA	0.0623377	-0.571429	16	-4	chr2L	6841503	T	A	20	74	772	470	intergenic	sens-2\x3bRca1	0.668275
chr2L.6841518.T	4	1	3	0.520833	-0.520833	0	0	0	-0.0384154	0.0208333	-0.037037	0	-0.532967	0.0172414	0	NA	-0.385714	NA	NA	-0.509804	0	15	-2	chr2L	6841518	A	T	8	72	871	237	intergenic	sens-2\x3bRca1	0.364576
chr2L.6841519.T	5	2	3	-0.0445402	-0.44391	0.0769231	-0.0659341	0.555556	0.433373	0.0638298	-0.0522876	0	-0.494505	0.534483	0.0769231	NA	-0.585714	NA	NA	-0.529412	0.6	15	-1	chr2L	6841519	C	T	15	72	682	425	intergenic	sens-2\x3bRca1	0.0214487
chr2L.6841546.G	2	2	0	-0.0182609	0.0584046	0.032967	-0.0714286	-0.0522876	-0.0588235	0.462916	0.515556	-0.0769231	0	0.0181818	0	NA	0	NA	NA	0.01125	-0.0769231	15	2	chr2L	6841546	A	G	2	72	1022	84	intergenic	sens-2\x3bRca1	0.00116934
chr2L.6843016.G	2	0	2	0.0666667	-0.0625	-0.125	0.047619	-0.12605	-0.615385	-0.666667	NA	0.636364	0.378205	0	NA	-0.0666667	0.359259	0	-0.555556	NA	0.27381	15	-2	chr2L	6843016	A	G	19	72	532	193	intergenic	sens-2\x3bRca1	0.289782
chr2L.6846824.T	4	2	2	-0.139113	0	-0.125	-0.5	NA	-0.506849	NA	NA	NA	0.0882838	-0.0142857	NA	-0.0555556	0.0315041	0.590909	0.463415	-0.0145875	0.075	13	0	chr2L	6846824	C	T	27	66	826	680	intergenic	sens-2\x3bRca1	0.802849
chr2L.6846826.A	4	2	2	-0.125	0	-0.158333	-0.5	NA	-0.506849	NA	NA	NA	0.0933333	-0.0142857	NA	-0.0555556	0.0454317	0.571429	0.463415	-0.0145875	0.075	13	0	chr2L	6846826	G	A	27	66	824	682	intergenic	sens-2\x3bRca1	0.802849
chr2L.6846858.A	4	1	3	-0.451613	0	NA	-0.486486	0	-0.492754	0	-0.473684	NA	0.505051	0.479452	NA	NA	-0.04411	0	-0.025	0.00777778	NA	13	-2	chr2L	6846858	G	A	19	68	902	585	intergenic	sens-2\x3bRca1	0.963338
chr2L.6846859.T	4	1	3	-0.451613	0	NA	-0.486486	0	-0.492754	0	-0.473684	NA	0.505051	0.479452	NA	NA	-0.0504334	0	-0.025	0.00777778	NA	13	-2	chr2L	6846859	C	T	19	68	900	586	intergenic	sens-2\x3bRca1	0.963338
chr2L.6852466.C	3	3	0	NA	-0.0666667	-0.0555556	0.44186	-0.030303	NA	NA	NA	-0.0869565	NA	NA	0	0.416667	0.0515575	-0.1	0.435897	-0.166667	0.454545	12	3	chr2L	6852466	A	C	8	66	690	244	exonic	Rca1	0.268726
chr2L.6852472.T	2	2	0	NA	-0.0666667	-0.0555556	0.418605	-0.030303	NA	NA	0	-0.04	0.047619	NA	0	0.416667	0.36	-0.1	0.0608974	-0.166667	0	14	2	chr2L	6852472	A	T	7	70	745	226	exonic	Rca1	0.0450388
chr2L.6896644.C	2	0	2	NA	0	-0.5	NA	NA	NA	NA	NA	NA	NA	NA	NA	NA	-0.486486	NA	NA	NA	NA	3	-2	chr2L	6896644	A	C	8	36	419	258	intronic	Nlg2	0.610056
chr2L.6904475.T	2	2	0	0.0909335	0.124965	-0.0742857	-0.0630499	0.180556	-0.0306905	0.0998396	0.136667	0.294118	-0.0359477	0.000977836	-0.229091	0.101876	-0.00149276	0.0461274	0.0227273	0.28951	0.0703934	18	2	chr2L	6904475	G	T	60	78	367	2319	intronic	Nlg2	0.165155
chr2L.6904766.A	5	5	0	-0.0237154	0.576271	-0.06	-0.0527664	0.42803	0.0987179	-0.0793651	0.0213231	-0.031085	-0.0601852	-0.15625	0.454454	-0.047619	-0.0992343	0.419838	0.0553306	0.4306	-0.0637363	18	5	chr2L	6904766	G	A	34	78	1305	970	exonic	Nlg2	0.28496
chr2L.6936200.T	5	2	3	0	-0.0196078	0	0	0	0.0125	-0.00428571	-0.382979	0	0	0.0294118	0	-0.0434783	-0.171171	0.310345	0.428571	0	-0.40293	18	-1	chr2L	6936200	A	T	5	78	1641	121	exonic	CG18304	0.523014
chr2L.6936201.G	6	1	5	0.352676	-0.4	0	0.0285714	0.030303	-0.310484	0	-0.404255	-0.00222469	0	-0.00591133	0.0277778	0	-0.298584	-0.0795306	-0.394214	-0.389818	-0.0238095	18	-4	chr2L	6936201	C	G	9	78	1537	227	exonic	CG18304	0.217332
chr2L.6938754.T	2	2	0	0.0295699	-0.0212766	-0.0340909	-0.0711111	-0.164634	0.21123	0.181319	-0.0533333	0.0416667	0.54529	0.151709	0.0319149	-0.0739796	0.0812116	0.503401	0.238095	0.232558	0.0816327	18	2	chr2L	6938754	G	T	37	78	979	1019	exonic	CG18304	0.486809
chr2L.6950649.G	3	3	0	0.365794	-0.0552381	-0.00767263	0.00296883	0.365385	0.00930851	-0.0425408	-0.0389785	0.42	0.00971323	-0.012484	-0.155187	-0.0407609	-0.10183	-0.0151163	-0.0217391	0.0119048	-0.0661232	18	3	chr2L	6950649	A	G	36	78	1099	924	intronic	SA	0.123451
chr2L.6951031.G	3	3	0	-0.0129596	0.100238	-0.104155	0.047619	0.410256	-0.000603865	0.0157856	0.483516	0.161469	0.0305782	-0.139394	0.45	-0.21403	-0.103147	0.13013	-0.211724	0.0439935	-0.110219	18	3	chr2L	6951031	C	G	36	78	1771	1256	intronic	SA	0.447288
chr2L.6951036.TCC	4	3	1	-0.0177215	0.0916306	-0.097727	0.0303191	0.417722	0.0133072	0.00477042	0.483516	0.164028	0.0380117	-0.139394	0.45	-0.185417	-0.103337	0.246667	0.0858951	0.0440221	-0.466842	18	2	chr2L	6951036	TC	TCC	36	78	1829	1202	intronic	SA	0.447288
chr2L.6952994.A	4	2	2	-0.0441729	-0.0172414	0.0272727	0.517857	0.0718523	0.0181818	-0.0266291	-0.0420765	-0.0974659	0.0150794	-0.509091	0.0569801	0.464286	0.160318	-0.490909	0.468772	0.0318533	-0.03053	18	0	chr2L	6952994	C	A	34	78	1092	949	intronic	SA	0.384019
chr2L.6953005.A	4	2	2	-0.0178571	-0.0181818	0.00908456	0.517857	0.0550796	-0.000662032	0.00847458	-0.0808081	-0.0641026	0	-0.508772	0.0272727	0.482143	0.157466	-0.490909	0.0906411	0.018648	0.427273	18	0	chr2L	6953005	T	A	35	78	1091	970	intronic	SA	0.165354
chr2L.6953773.T	3	2	1	0.0285714	-0.00146199	NA	-0.0263158	-0.3	0.552632	NA	-0.0412913	-0.25	NA	NA	NA	-0.0833333	0.142021	NA	-0.523684	0.529412	NA	11	1	chr2L	6953773	C	T	27	62	583	498	intronic	SA	0.407384
chr2L.6953777.A	2	2	0	0.0412698	-0.0277778	NA	-0.0406015	-0.3	0.567568	NA	-0.027027	-0.202091	NA	NA	NA	-0.0833333	0.10794	NA	-0.102564	0.529412	NA	11	2	chr2L	6953777	C	A	28	62	565	519	intronic	SA	0.407384
chr2L.6971970.A	3	0	3	NA	-0.485714	-0.526984	0.478947	NA	0.0526316	-0.666667	NA	NA	-0.409091	-0.0722222	NA	0.0353535	0.00753247	NA	NA	-0.5	0	11	-3	chr2L	6971970	G	A	16	60	639	384	upstream\x3bdownstream	snRNP-U1-70K\x3buif	0.695501
chr2L.6971985.C	4	1	3	NA	0.0495356	0	0	NA	-0.6	0	NA	NA	0	-0.5	NA	0.111111	-0.426667	NA	NA	0.555556	0	11	-2	chr2L	6971985	G	C	10	60	676	281	upstream\x3bdownstream	snRNP-U1-70K\x3buif	0.630823
chr2L.6971986.G	4	1	3	NA	0.0495356	0	0	NA	-0.6	0	NA	NA	0	-0.5	NA	0.111111	-0.426667	NA	NA	0.555556	0	11	-2	chr2L	6971986	A	G	10	60	674	281	upstream\x3bdownstream	snRNP-U1-70K\x3buif	0.630823
chr2L.6972686.G	3	1	2	-0.458333	NA	NA	NA	NA	-0.0348432	NA	NA	NA	NA	-0.463415	0.000856164	NA	-0.482759	NA	0	0.472222	0.0695423	8	-1	chr2L	6972686	A	G	16	52	797	395	upstream\x3bdownstream	snRNP-U1-70K\x3buif	0.763619
chr2L.6972806.T	2	0	2	NA	NA	NA	-0.5	0	NA	NA	NA	NA	NA	NA	NA	NA	-0.4	NA	0	NA	NA	4	-2	chr2L	6972806	C	T	5	40	673	122	downstream	uif	0.159288
chr2L.6975334.ATG	5	3	2	0.0263158	-0.578947	0.2	0.0588235	-0.552632	-0.0588235	-0.0397898	0.575	-0.0360902	NA	0.496732	-0.111111	-0.486631	-0.165766	0.21021	0.555556	0	0.0360902	17	1	chr2L	6975334	ATGGTG	ATG	23	76	834	404	intronic	uif	0.571281
chr2L.6975337.T	4	3	1	0	0.5	-0.5	0	0.527778	0.515152	0	0	0	NA	0	0	0	0	0	-0.5	0.515152	0	17	2	chr2L	6975337	G	T	6	76	814	104	intronic	uif	0.708675
chr2L.6975339.A	5	4	1	0	0.5	-0.5	-0.0285714	0.5	0.5	0	0	0	NA	0	0	0	0	0	-0.5	0.515152	0	17	3	chr2L	6975339	G	A	6	76	1147	103	intronic	uif	0.708675
chr2L.6975343.T	5	3	2	0.0277778	-0.5	0	0	-0.485714	0	-0.0792541	0.485714	-0.0277778	NA	0.5	0	-0.363636	0.00833333	0.115152	0.515152	0	-0.0294372	17	1	chr2L	6975343	G	T	21	76	942	319	intronic	uif	0.750816
chr2L.6975876.C	4	2	2	NA	NA	-0.44186	0.0390244	NA	-0.107653	-0.391304	NA	0.333333	-0.428571	0.418605	0.44186	-0.0909091	-0.0063857	0.452381	-0.0625	-0.33037	0.37931	14	0	chr2L	6975876	A	C	23	70	870	541	intronic	uif	0.916365
chr2L.6975889.A	3	2	1	-0.431818	NA	-0.0482343	0.0522664	NA	-0.103465	-0.0752551	-0.333333	-0.0526316	-0.454545	0.466667	0.413043	-0.0348837	0.00952381	NA	NA	0.387363	-0.422287	14	1	chr2L	6975889	G	A	24	70	894	569	intronic	uif	0.665846
chr2L.6976933.C	2	2	0	0.210526	0.192308	0	0.0204082	0.153846	0	0	0.181818	0	0	0	0	0	0	0	0	0	0	18	2	chr2L	6976933	A	C	4	78	2104	41	exonic	uif	0.176729
chr2L.6982447.T	3	1	2	0	0	0	0	0	0.0277778	-0.367347	-0.00718954	0	0	-0.36	-0.0285714	0	0.24	0.0285714	0	0	0.0238095	18	-1	chr2L	6982447	A	T	3	78	1747	60	exonic	uif	0.449998
chr2L.7005774.C	4	2	2	0.152778	-0.214612	0.0289855	0.0265794	-0.479167	0.359357	0.534091	-0.163876	-0.0747748	-0.466667	0.0559006	0.059025	-0.0263158	0.0232558	-0.41369	-0.165718	0.0585034	0.0159146	18	0	chr2L	7005774	T	C	38	78	1583	935	intronic	uif	0.252457
chr2L.7005786.A	2	2	0	0.129854	0.342857	-0.0345269	-0.0335907	0.30303	-0.219858	-0.327586	0.0421053	-0.0901408	0.0304642	0.0341615	-0.0482906	0.00517598	-0.045977	0.144444	0.357143	0	0.00400421	18	2	chr2L	7005786	G	A	33	78	1621	880	intronic	uif	0.205944
chr2L.7005792.A	2	2	0	0.134991	0.31982	-0.0294118	-0.0335907	0.30303	-0.219858	-0.339286	0.0697385	-0.0901408	0.0183078	0.0559006	-0.0344017	0.0199213	-0.0348837	0.143972	0.339592	0	0.00876068	18	2	chr2L	7005792	G	A	33	78	1608	885	intronic	uif	0.205944
chr2L.7005868.T	3	3	0	0.0664781	0.208333	0.402985	0.0464819	0	0.00571429	-0.185897	0.409091	0.394366	0.0166667	0.00834658	-0.000640205	0.0172693	-0.0117647	0.350718	0.0243161	0.0575	-0.0144928	18	3	chr2L	7005868	C	T	33	78	1576	959	intronic	uif	0.447407
chr2L.7017479.T	6	3	3	0	0.0142602	0	0.522388	0.00723654	-0.00745921	0.0285205	0.456328	0.507692	-0.515152	0	-0.515152	-0.0285205	-0.0261438	0	0.0217195	-0.470588	-0.030303	18	0	chr2L	7017479	C	T	25	78	1312	1026	exonic	Gart	0.990683
chr2L.7017482.G	6	3	3	0	0.0217195	0	0.507692	0.00723654	-0.0146958	0.030303	0.477389	0.515152	-0.515152	0	-0.515152	-0.030303	-0.0261438	-0.00723654	0	-0.515152	0	18	0	chr2L	7017482	A	G	26	78	1312	1011	exonic	Gart	0.990683
chr2L.7017485.G	6	3	3	0	-0.00702371	-0.0210804	0.515152	-0.00723654	-0.00723654	0	0.515152	0.515152	-0.522388	0	-0.515152	0	-0.0330882	-0.0277056	0.00723654	-0.507463	0	18	0	chr2L	7017485	A	G	26	78	1313	1021	exonic	Gart	0.990683
chr2L.7017489.A	5	2	3	0.0588235	0.00682012	-0.0204691	0.529412	-0.00702371	-0.00702371	-0.0285205	0.492085	0.00702371	-0.522388	0.00702371	-0.522388	0.030303	-0.0263736	-0.0331675	0.00723654	-0.515152	0.0285205	18	-1	chr2L	7017489	G	A	26	78	1280	1090	intronic	Gart	0.826962
chr2L.7017962.C	3	3	0	-0.054902	0.0868731	-0.0446508	-0.0874246	-0.0111954	0.0227937	0.258442	0.0594493	-0.0216792	-0.0334688	0.0601354	NA	0	-0.00558056	0.348315	0.077167	-0.0241859	0.327575	17	3	chr2L	7017962	T	C	33	76	2052	989	exonic	Gart	0.517453
chr2L.7018043.GT	4	2	2	-0.0237179	0.00821018	0.0637821	-0.538462	0.00101266	0.0184615	-0.00238806	0.48439	0.0336134	0.00127714	0.52	-0.0228571	0	-0.0227394	0.034574	0.00474834	0.0311587	-0.489412	18	0	chr2L	7018043	G	GT	35	78	1247	1381	intronic	Gart	0.6112
chr2L.7018054.G	8	4	4	-0.0169887	-0.0313059	0.0358766	-0.584416	-0.536554	0.564007	-0.50198	0.54321	-0.0390244	-0.0163652	0.581081	-0.00941176	0.00723654	-0.0120586	0.054535	0.522973	0.0326316	-0.515152	18	0	chr2L	7018054	A	G	31	78	1338	1348	intronic	Gart	0.141498
chr2L.7018087.C	3	1	2	-0.0301466	-0.518072	-0.0152592	-0.52	-0.0559541	0.0363777	0.0261438	0.0165854	-0.0382246	0.0481728	-0.0321528	0	0.00723654	-0.0333895	0.030303	0.209624	0.558442	0.0490405	18	-1	chr2L	7018087	A	C	34	78	1301	1398	UTR3	Gart	0.863574
chr2L.7018088.C	3	1	2	-0.0355263	-0.518072	-0.0152592	-0.52	-0.0559541	0.0363777	0.0261438	0.0165854	-0.0382246	0.0481728	-0.0321528	0	0.00723654	-0.0333895	0.030303	0.209624	0.558442	0.0490405	18	-1	chr2L	7018088	A	C	34	78	1301	1398	UTR3	Gart	0.863574
chr2L.7018096.C	4	1	3	-0.0295455	-0.518072	-0.0075	-0.52	-0.0518999	0.0363777	0.0274045	-0.00261438	-0.0446429	0.0426929	-0.0321528	-0.529412	0.00723654	-0.0368564	0.0418105	0.214914	0.564103	0.0710554	18	-2	chr2L	7018096	G	C	35	78	1285	1444	UTR3	Gart	0.521973
chr2L.7022401.A	7	4	3	-0.478873	0.0209285	-0.0324675	-0.00721955	0.484942	-0.474359	-0.0554577	0.440351	-0.0135057	-0.021328	0.495486	-0.00664251	-0.489286	-0.116883	0.476744	0	0.0135135	0.486111	18	1	chr2L	7022401	C	A	29	78	1542	1115	UTR3	Pcp	0.347841
chr2L.7037635.G	2	0	2	0.0427155	0	0.0138438	0.0126984	0.100132	NA	-0.00662526	-0.0637681	NA	-0.0233918	-0.542857	NA	0.0634921	-0.0620811	-0.040404	NA	-0.0138438	-0.636364	14	-2	chr2L	7037635	A	G	33	70	929	1078	UTR3	Caper	0.805085
chr2L.7045433.T	2	2	0	-0.0666667	-0.166667	-0.316667	0.478261	0.25	-0.108333	-0.151515	-0.266667	0.136438	-0.000905797	-0.566667	0.111765	-0.367521	-0.233652	-0.0769231	-0.133929	0	0.406142	18	2	chr2L	7045433	A	T	35	78	797	514	intronic	milt	0.659861
chr2L.7056593.C	2	0	2	-0.409091	0	0.0714286	0.037037	0	0	-0.414634	0	0.0416667	0	0	0	0	-0.0192308	0	-0.0454545	0	0	18	-2	chr2L	7056593	G	C	2	78	1328	41	UTR5	Mnn1	0.282632
chr2L.7057097.A	2	2	0	0.457054	0.0315476	-0.0388585	0.0408681	-0.00937759	-0.0409508	-0.0166877	0.00616588	0.0104885	0.0243764	-0.102919	0.462264	0.0503003	-0.115406	-0.0294275	-0.0121237	-0.0857017	-0.0921053	18	2	chr2L	7057097	C	A	37	78	2054	1833	UTR5	Mnn1	0.0854825
chr2L.7057123.G	7	5	2	0.336449	0.0280374	-0.0107527	0.0240786	0.333425	-0.0377358	0.315864	-0.0184179	0.337156	0.00809123	-0.178947	0.00617175	0.369369	-0.217742	0.02542	-0.335504	-0.0139631	-0.0141753	18	3	chr2L	7057123	C	G	33	78	2630	1249	UTR5	Mnn1	0.0969301
chr2L.7057136.G	2	2	0	-0.0742745	-0.0281272	0.0178571	-0.0185185	0.0935286	0.0438797	0.00603865	0.207126	-0.00724638	-0.162847	0.0333333	0	-0.0544982	0.223222	0.00392157	0.0123171	0.00561798	0.0357143	18	2	chr2L	7057136	C	G	37	78	1908	1898	UTR5	Mnn1	0.7036
chr2L.7057137.A	2	2	0	-0.0742745	-0.0281272	0.00391756	-0.0185185	0.100425	0.048454	0.00603865	0.207126	-0.0142857	-0.162847	0.0333333	0	-0.0587517	0.229343	0.00392157	0.0123171	0.0152984	0.0357143	18	2	chr2L	7057137	C	A	37	78	1912	1902	UTR5	Mnn1	0.7036
chr2L.7057142.A	4	3	1	-0.0434573	-0.0185185	0.00734039	-0.00016835	0.285806	0	0.00917431	0.3125	-0.00341615	-0.312925	0	0	-0.0144928	0.26066	0	-0.00197128	0	0.0105263	18	2	chr2L	7057142	T	A	4	78	3648	185	UTR5	Mnn1	0.454798
chr2L.7061139.taacagcaa	3	2	1	0.0363636	-0.494505	-0.0401003	0.6	-0.571429	0.6	0.0363636	-0.0666667	-0.666667	0.555556	0.692308	0.0535714	-0.523077	-0.0515971	0.586207	0.0573477	0.612903	NA	17	1	chr2L	7061139	taacagcaacagcaa	taacagcaa	28	76	443	633	exonic	Mnn1	0.809896
chr2L.7065985.A	3	1	2	-0.031941	NA	0.0142857	0.043672	-0.602564	NA	NA	NA	NA	-0.383987	0.529412	-0.0671937	NA	0.017094	-0.172414	NA	NA	-0.0428571	10	-1	chr2L	7065985	C	A	26	60	617	521	upstream	Nuf2	0.33759
chr2L.7070909.C	2	2	0	0.0148741	0.253738	-0.0165375	-0.0205128	0.268886	0.00784314	0.149609	0.0520528	-0.137626	0.0846063	0.0569106	0.0583675	0.120429	-0.137897	-0.219891	0.0285714	-0.0383562	-0.0732601	18	2	chr2L	7070909	T	C	43	78	785	2007	exonic	Pvf2	0.911271
chr2L.7070935.G	4	4	0	-0.147727	-0.105611	-0.0238095	-0.00868056	-0.0288191	-0.0301205	0.0681818	0.00671363	-0.0678733	0.0238095	0.451234	0.397927	0.0137591	0.110924	0.421053	0.463415	0.514286	-0.154472	18	4	chr2L	7070935	T	G	34	78	1476	1212	exonic	Pvf2	0.413631
chr2L.7070954.T	2	2	0	0.163636	0.247976	-0.0102564	-0.0327869	0.106644	0.0125	0.152137	0.00179718	0.0471289	0.0705882	0.0761905	0.0566893	0.0436813	0.0624157	0.331532	0.578947	-0.0193237	-0.0574163	18	2	chr2L	7070954	C	T	40	78	830	1738	intronic	Pvf2	0.472236
chr2L.7070966.A	4	4	0	0.310345	-0.0946535	-0.0384615	-0.000537634	0.105441	0.0126582	0.614173	0.0430108	0.250806	0.496904	0.0526316	0.0273028	0.0464621	0.210593	0	0.527778	0.45915	-0.072973	18	4	chr2L	7070966	T	A	26	78	1489	1026	intronic	Pvf2	0.0979804
chr2L.7070978.C	7	6	1	NA	0.343725	-0.499206	-0.000575209	-0.0153992	NA	0.637795	0.236824	NA	0	0	-0.00913108	0.0346535	0.368246	0	0.514286	0.448639	NA	14	5	chr2L	7070978	T	C	21	70	1540	891	intronic	Pvf2	0.360684
chr2L.7073803.G	5	2	3	0.522388	-0.507692	NA	0.518797	0	NA	-0.6	-0.0848485	-0.0959596	-0.00745921	0	NA	-0.492308	-0.0179614	NA	-0.00375807	0.00370113	0	14	-1	chr2L	7073803	C	G	26	70	1912	1557	intronic	Pvf2	0.761163
chr2L.7073805.T	5	2	3	0.515152	-0.507692	NA	0.515152	0	NA	-0.6	-0.040404	-0.0915901	-0.00745921	0	NA	-0.507692	-0.0182336	NA	-0.00757441	-0.00375807	0	14	-1	chr2L	7073805	A	T	26	70	1912	1544	intronic	Pvf2	0.761163
chr2L.7073877.T	9	5	4	-0.515152	-0.503876	NA	-0.515152	0	NA	NA	NA	0.503876	0	0	NA	0.507692	0	0.507692	0.503876	-0.503876	0.503876	13	1	chr2L	7073877	A	T	18	68	2405	968	intronic	Pvf2	0.32467
chr2L.7073887.G	3	2	1	-0.567568	0.0174349	NA	-0.00745921	0	NA	NA	NA	0.0417832	0.00775194	0.0153846	NA	0.5074	-0.0106148	-0.0142602	0.51145	-0.00375807	0.00757441	13	1	chr2L	7073887	A	G	25	68	2077	1358	intronic	Pvf2	0.921762
chr2L.7085763.G	2	2	0	0.6	NA	NA	0.628676	NA	NA	NA	0.555556	NA	NA	NA	NA	NA	0.111111	NA	NA	NA	NA	4	2	chr2L	7085763	A	G	7	26	218	103	intergenic	Pvf2\x3blncRNA:CR46196	NA
chr2L.7086067.A	2	0	2	0.291667	-0.277778	0.0138889	0.0384615	-0.364103	0.00707786	0.463415	0.0833333	-0.105357	-0.375	0.2	-0.454545	-0.130952	0.0753354	0.269231	0.0666667	-0.555556	-0.194286	18	-2	chr2L	7086067	G	A	35	78	609	484	intergenic	Pvf2\x3blncRNA:CR46196	0.0681346
chr2L.7086068.T	2	0	2	0.291667	-0.277778	0.0138889	-0.017094	-0.378947	0.0197628	0.463415	0.0833333	-0.105357	-0.375	0.2	-0.454545	-0.130952	0.0753354	0.269231	0.0666667	-0.555556	-0.122857	18	-2	chr2L	7086068	C	T	35	78	608	486	intergenic	Pvf2\x3blncRNA:CR46196	0.0681346
chr2L.7089682.C	2	2	0	-0.0687961	-0.278846	0.108553	0.202878	NA	-0.178762	NA	-0.190476	0.317089	-0.0414079	0.52381	0.105556	NA	0.0758454	0.342105	-0.300439	-0.255172	NA	14	2	chr2L	7089682	G	C	30	68	991	590	intergenic	Pvf2\x3blncRNA:CR46196	0.321516
chr2L.7089701.C	3	3	0	0	-0.0919753	0.411765	0.115385	NA	0.35	NA	0.311111	-0.132582	-0.0197628	-0.0511509	-0.555556	NA	-0.127225	-0.185065	0.230769	0.010929	NA	14	3	chr2L	7089701	T	C	27	68	1032	622	intergenic	Pvf2\x3blncRNA:CR46196	0.636642
chr2L.7089702.T	3	3	0	0	-0.0919753	0.411765	0.115385	NA	0.35	NA	0.311111	-0.132582	-0.0197628	-0.0511509	-0.555556	NA	-0.127225	-0.185065	0.230769	0.010929	NA	14	3	chr2L	7089702	C	T	27	68	1032	622	intergenic	Pvf2\x3blncRNA:CR46196	0.636642
chr2L.7093158.C	5	1	4	-0.481481	0.310345	-0.167076	NA	-0.0178571	-0.35114	-0.502381	NA	-0.366378	0.257778	0.75	-0.168896	-0.234795	-0.137821	0.257143	NA	-0.151365	-0.0666667	15	-3	chr2L	7093158	T	C	29	72	1177	543	intergenic	Pvf2\x3blncRNA:CR46196	0.339436
chr2L.7093167.T	3	3	0	0.173401	-0.0191805	0.273956	NA	0.125	0.0812325	0.566667	NA	0.256013	0	-0.538462	-0.0136364	0.269612	0.0722816	0.163636	NA	0.333333	0.0666667	15	3	chr2L	7093167	C	T	28	72	1102	631	intergenic	Pvf2\x3blncRNA:CR46196	0.83455
chr2L.7093319.T	3	1	2	0	0.470588	-0.666667	NA	-0.25	0.0455466	-0.518519	-0.104167	-0.0341294	-0.52	0.5	NA	0.510204	-0.0157658	-0.468254	0.0714286	0.0518207	NA	15	-1	chr2L	7093319	C	T	26	72	944	700	intergenic	Pvf2\x3blncRNA:CR46196	0.533748
chr2L.7093339.A	4	3	1	-0.0384615	NA	0.666667	NA	0.526316	-0.571429	0.675824	NA	0	0.529412	-0.277778	NA	-0.75	0.00606061	0.541796	0.533333	NA	NA	12	2	chr2L	7093339	G	A	20	66	1149	337	intergenic	Pvf2\x3blncRNA:CR46196	0.853185
chr2L.7094215.G	2	0	2	-0.553191	-0.0294118	-0.128571	-0.0769231	-0.2	0.462916	0.25641	0.0384615	0.433333	0	0	0	-0.0659341	-0.0357143	-0.538462	0	-0.538462	0	18	-2	chr2L	7094215	A	G	13	78	666	240	upstream	lncRNA:CR46196	0.640827
chr2L.7094535.A	3	3	0	NA	NA	-0.0211268	0.0314193	NA	0.5	-0.231579	NA	0.375	NA	NA	NA	NA	0.0948865	NA	NA	NA	0.507246	7	3	chr2L	7094535	G	A	22	54	1002	765	ncRNA_exonic	lncRNA:CR46196	0.133763
chr2L.7094626.G	2	2	0	-0.0190476	-0.220952	0.0277778	-0.0994419	-0.0995423	0.568295	0.415454	0.170161	-0.0268757	-0.185714	-0.0849421	NA	0.106061	-0.000381971	0.105	-0.0413732	0.0575397	0.00649351	17	2	chr2L	7094626	A	G	36	76	1078	1065	ncRNA_exonic	lncRNA:CR46196	0.758229
chr2L.7096570.T	4	1	3	0.418831	-0.364362	-0.287879	-0.418831	0	0.46875	-0.345717	0.30543	-0.3625	-0.1875	-0.025	0.236552	-0.353043	-0.213829	0.26077	-0.0625	-0.0357143	-0.0942857	18	-2	chr2L	7096570	C	T	28	78	1209	601	intergenic	lncRNA:CR46196\x3bPvf3	0.717226
chr2L.7100598.C	5	5	0	0.529412	-0.040404	NA	0	-0.0285714	-0.0261438	NA	NA	-0.0588235	0.542857	0.609756	NA	0.496732	0.0113798	NA	0.484034	0.0524161	0.578947	13	5	chr2L	7100598	T	C	23	66	591	498	intronic	Pvf3	0.0981417
chr2L.7100664.T	2	0	2	-0.52381	-0.00455433	-0.461538	0.0316239	0.461538	-0.529412	0.352941	NA	0.0230769	0.0760135	-0.0636364	0.307692	-0.290598	-0.0882173	0.125	0.190045	-0.0199275	-0.0648148	17	-2	chr2L	7100664	G	T	31	76	901	774	intronic	Pvf3	0.188317
chr2L.7104787.C	2	0	2	-0.555556	0.0401003	0	NA	0.0574163	NA	NA	0.0363636	0	NA	0.0732265	-0.030303	-0.0588235	-0.0576923	-0.520124	NA	0.0634921	0.0732601	13	-2	chr2L	7104787	A	C	30	68	332	427	intronic	Pvf3	0.643501
chr2L.7104801.G	4	1	3	-0.578947	0.0401003	0	NA	0.0444444	NA	NA	0	-0.0233918	NA	0.0444444	-0.0363636	-0.529412	-0.0621118	-0.555556	NA	0.0966184	0.581197	13	-2	chr2L	7104801	A	G	30	68	343	379	intronic	Pvf3	0.619701
chr2L.7104821.A	3	2	1	-0.0233918	0.0444444	0.0401003	NA	0.0444444	NA	NA	0.0190476	-0.520124	NA	0.496732	0.467836	-0.0896359	0	0.578947	NA	0.541176	NA	12	1	chr2L	7104821	G	A	33	66	317	371	intronic	Pvf3	0.538249
chr2L.7111494.A	7	5	2	0.469585	0.28733	-0.666667	-0.404062	-0.170807	0.430398	0.405018	0.0236842	-0.0805934	0.29355	0	0.5625	-0.164957	0.208665	-0.296296	0	0.507595	-0.149899	18	3	chr2L	7111494	G	A	27	78	1307	754	intronic	Pvf3	0.35771
chr2L.7111501.T	5	3	2	-0.603922	-0.317308	0.727273	0.45098	0.0212766	-0.255462	-0.353175	-0.304094	0.243478	-0.382826	0	-0.6875	0.0932584	-0.173789	0.1	0.176471	-0.321789	0.197101	18	1	chr2L	7111501	C	T	30	78	1330	705	intronic	Pvf3	0.141271
chr2L.7111511.A	5	4	1	0.0148566	0.392157	0	-0.143791	-0.096563	0.294574	0.151724	0.441176	-0.121624	0.19984	0	0.533333	-0.347611	0.0198276	0	0	0.38961	-0.0545455	18	3	chr2L	7111511	C	A	23	78	1376	638	intronic	Pvf3	0.229316
chr2L.7111530.A	5	3	2	-0.295082	0.302083	0.363636	-0.149615	0.404255	0.324718	-0.392857	0.346429	0.128879	0.121058	0.0526316	0.411765	-0.296456	0.0303644	0	0.0526316	0.0128205	0.135237	18	1	chr2L	7111530	T	A	22	78	1539	478	intronic	Pvf3	0.393717
chr2L.7152363.A	3	1	2	-0.236399	0.105511	0.0487023	-0.0258948	NA	-0.0514685	NA	0.068176	0.154079	-0.186604	0.107734	0.186144	-0.245034	-0.148188	0.19731	0.0107317	NA	0.0572467	15	-1	chr2L	7152363	C	A	36	72	2861	2464	intronic	Pvf3	NA
chr2L.7152397.C	3	1	2	-0.0331189	0.095923	0.014881	0.0246212	-0.0568846	0.00710207	0.177781	0.00407709	-0.212121	0.095225	0.0855661	-0.0700549	0.0315471	0.0257683	0.108981	0.0526265	-0.208091	0.0269151	18	-1	chr2L	7152397	T	C	58	78	1292	4680	intronic	Pvf3	0.98661
chr2L.7152430.T	2	0	2	0.166479	0.125142	0.0220193	-0.037296	-0.0826701	0.0840424	0.0765783	-0.173798	-0.155455	-0.0617174	-0.00348402	-0.206564	-0.0689167	0.0507587	-0.0587127	-0.139122	-0.195963	0.0717957	18	-2	chr2L	7152430	G	T	37	78	3356	2621	intronic	Pvf3	0.7036
chr2L.7152439.T	3	3	0	-0.16129	-0.120382	-0.126462	0.143527	0.0388903	-0.0520198	0.000621118	0.371555	0.00223111	0.375	0.0944169	0.212114	0.0906977	-0.0822454	0.0890688	0.154076	0.0952424	-0.0114409	18	3	chr2L	7152439	G	T	36	78	3755	2198	intronic	Pvf3	0.68138
chr2L.7152520.C	5	2	3	0.0213706	0.182742	0.106038	-0.05	0.132929	0.0480944	-0.0516948	-0.0815568	-0.614815	-0.0934066	0.182066	-0.191729	-0.244361	-0.172872	-0.0207976	0.112903	0.150498	0.316028	18	-1	chr2L	7152520	A	C	37	78	3411	2645	intronic	Pvf3	0.898252
chr2L.7152555.AAAGGAAG	6	5	1	0.0477862	0.0257665	0.214286	0.234568	0.184466	-0.0107158	0.00723701	0.0278421	-0.18254	0.193939	0.207407	-0.0240026	0.0417806	-0.00485934	0.00188088	-0.0436054	-0.0605817	0.00798995	18	4	chr2L	7152555	AAAGGAAGGAAG	AAAGGAAG	27	78	4703	1156	intronic	Pvf3	0.698507
chr2L.7152559.A	5	4	1	0.00594499	-0.0405891	0.152579	0.344	0.309426	-0.092176	-0.0214917	-0.0891519	-0.531639	0.373134	0.411029	-0.0231132	-0.0362976	-0.121198	0.0549072	0.101291	-0.0465632	0.0256243	18	3	chr2L	7152559	G	A	34	78	3225	1525	intronic	Pvf3	0.723563
chr2L.7152570.C	3	2	1	-0.00331732	0.00977891	0.0175599	0.0553952	0.000784314	0.0833333	0.00231036	0.0175735	-0.131424	0.219007	0.20957	-0.130066	0.019978	0.0294118	-0.2458	0.0216093	-0.021639	0.0721719	18	1	chr2L	7152570	A	C	59	78	1349	4542	intronic	Pvf3	0.86935
chr2L.7153557.T	3	2	1	0.6	-0.590909	0.526316	0.0205558	0.383459	-0.0882353	-0.047619	0.0526316	-0.0789474	-0.047619	0.047619	0.0622711	-0.625	0.0572391	-0.388889	NA	NA	-0.0555556	16	1	chr2L	7153557	G	T	22	74	800	333	intronic	Pvf3	0.144076
chr2L.7153564.AGGGGGGGGG	4	2	2	-0.6	0.566416	-0.0588235	-0.00745342	-0.137255	0.0025974	0.0444444	-0.0444444	0	-0.0360902	0	-0.514936	0.555556	-0.0458333	0.655462	NA	NA	0.529412	16	0	chr2L	7153564	AGGGGGGGGGG	AGGGGGGGGG	26	74	543	485	intronic	Pvf3	0.591744
chr2L.7153576.T	3	2	1	0.583333	-0.55	0	0	0	0	0	0	0	0	0	0.5	-0.666667	0	0	NA	NA	0	16	1	chr2L	7153576	G	T	4	74	1031	46	intronic	Pvf3	0.671709
chr2L.7153581.C	3	2	1	0.615385	-0.55	0	0.0277778	0	0.0833333	0	0	-0.111111	0	0.0454545	0.52381	-0.666667	0.0275974	0	NA	NA	0	16	1	chr2L	7153581	G	C	4	74	1036	61	intronic	Pvf3	0.671709
chr2L.7167829.C	2	0	2	-0.636364	NA	NA	NA	-0.6	NA	NA	-0.0833333	-0.526316	NA	NA	NA	NA	NA	NA	NA	NA	0.666667	5	-2	chr2L	7167829	T	C	14	40	166	123	intergenic	Pvf3\x3blncRNA:CR44610	NA
chr2L.7167832.T	2	0	2	-0.6	NA	NA	NA	-0.6	NA	NA	-0.0833333	-0.5	NA	NA	NA	NA	NA	NA	NA	NA	0.666667	5	-2	chr2L	7167832	G	T	14	40	166	118	intergenic	Pvf3\x3blncRNA:CR44610	NA
chr2L.7168425.G	3	1	2	0.0115854	-0.486486	0.00891862	-0.526316	-0.040293	0.1	0.575	-0.000625391	0.125	NA	NA	0.364035	-0.0921409	0.100366	-0.45	-0.0589681	0.526316	0.0782609	16	-1	chr2L	7168425	GA	G	31	74	749	621	intergenic	Pvf3\x3blncRNA:CR44610	0.504516
chr2L.7168441.C	3	1	2	-0.00131839	-0.486486	0.00457666	-0.552632	-0.0283454	0.0924609	0.525	-0.00108401	-0.03663	NA	NA	0.0584795	-0.126316	0.0842782	0.5	-0.0717703	0.552632	-0.00699301	16	-1	chr2L	7168441	G	C	30	74	720	634	intergenic	Pvf3\x3blncRNA:CR44610	0.899879
chr2L.7174281.A	3	0	3	0.00555556	-0.505068	0.0286576	-0.0363636	-0.027027	0.528302	-0.0717703	-0.0448718	-0.0457912	-0.55	-0.0217391	0.0126728	0.474308	0.0747396	-0.508418	-0.00856793	-0.0714286	-0.0275974	18	-3	chr2L	7174281	G	A	35	78	813	783	downstream	lncRNA:CR44610	0.343382
chr2L.7181355.A	2	2	0	NA	NA	NA	-0.030303	NA	0	NA	0.555556	0	NA	-0.0588235	NA	0	0	NA	0	0.529412	0	10	2	chr2L	7181355	T	A	5	58	1026	258	upstream	MICU1	0.607802
chr2L.7181363.T	2	2	0	NA	NA	NA	-0.030303	NA	0	NA	0.529412	0	NA	0	NA	0	0	NA	0	0.529412	0	10	2	chr2L	7181363	A	T	5	58	1026	252	upstream	MICU1	0.607802
chr2L.7181392.C	3	1	2	NA	0.555556	NA	-0.0261438	NA	-0.515152	NA	-0.529412	0.5	NA	0	NA	-0.522388	-0.0277056	NA	-0.522388	0	0.522388	11	-1	chr2L	7181392	T	C	18	62	728	629	upstream	MICU1	0.271573
chr2L.7181407.T	3	1	2	NA	0.555556	NA	-0.0261438	NA	-0.515152	NA	-0.529412	0	NA	0	NA	-0.522388	-0.0277056	NA	-0.522388	0	0.522388	11	-1	chr2L	7181407	C	T	17	62	808	550	upstream	MICU1	0.466802
chr2L.7181408.C	3	1	2	NA	0.555556	NA	-0.0261438	NA	-0.515152	NA	-0.529412	0	NA	0	NA	-0.522388	-0.0277056	NA	-0.522388	0	0.522388	11	-1	chr2L	7181408	A	C	17	62	808	550	upstream	MICU1	0.466802
chr2L.7187208.A	2	2	0	-0.0196078	NA	0.00155682	0.0729167	NA	0.414497	-0.0988939	0.429388	0.37538	0.0305851	-0.145217	-0.059247	0.0416667	-0.0973727	0.0333333	-0.0238095	-0.08	-0.0178571	16	2	chr2L	7187208	T	A	34	74	988	964	exonic	CG4496	0.653545
chr2L.7200731.A	2	0	2	-0.0142857	0.00704225	-0.0980392	-0.383721	NA	-0.0392817	-0.0135135	NA	-0.134454	-0.0642857	0.0011655	0	0.0974432	-0.0456182	-0.052231	NA	-0.408163	-0.128618	15	-2	chr2L	7200731	C	A	34	72	1710	1611	intronic	CG4502	0.822578
chr2L.7200744.G	4	2	2	-0.471008	0.00549451	0.437287	0.485294	NA	0.018299	0.0138889	NA	-0.133806	-0.496747	0.0235914	0.0416667	0.0827462	-0.0659406	-0.128829	NA	0.133013	0.02	15	0	chr2L	7200744	A	G	32	72	1751	1557	intronic	CG4502	0.681844
chr2L.7200782.G	3	3	0	0.492754	-0.0806452	0.0490196	0.00277778	NA	-0.0130736	-0.0478207	0.518519	0.494259	-0.0414673	-0.00977363	0.0304872	0.08118	-0.033677	-0.0200523	-0.0256917	0.181319	-0.0629012	17	3	chr2L	7200782	T	G	35	76	1771	1603	intronic	CG4502	0.0985775
chr2L.7200817.T	3	1	2	0.00576784	-0.0646617	0.0358617	-0.00742009	NA	-0.285392	-0.51635	0.0333333	0.10148	0.437456	0.0491612	-0.00605083	0.0808876	-0.150842	-0.110797	-0.0629845	0.163265	-0.0386549	17	-1	chr2L	7200817	G	T	36	76	1816	1605	intronic	CG4502	0.0604284
chr2L.7204274.A	3	2	1	-0.473684	0.540541	0.540541	-0.00757576	-0.1	-0.0526316	-0.497835	0.0277992	-0.409091	0.35	-0.184524	0.0210526	NA	-0.266667	-0.115079	0.010101	-0.514286	-0.536364	17	1	chr2L	7204274	G	A	28	76	676	400	upstream\x3bdownstream	CG4502\x3bCG13784	0.395295
chr2L.7206782.G	2	2	0	-0.04	-0.0656566	0	-0.08	NA	-0.199713	NA	0	0.314286	0.416667	-0.047619	0.047619	0.0833333	0.0150304	-0.2738	-0.05	-0.111111	0	16	2	chr2L	7206782	C	G	4	74	1116	74	exonic	CG13784	0.220273
chr2L.7206786.G	2	2	0	0	0.0454545	0.0416667	-0.0416667	NA	-0.0357143	NA	0	0.323529	0.0434783	-0.05	0.0869565	-0.0526316	0.206897	0	-0.00595238	-0.0545455	0.0416667	16	2	chr2L	7206786	C	G	2	74	1136	44	exonic	CG13784	0.0314962
chr2L.7211167.C	4	4	0	NA	NA	NA	NA	0.535	NA	NA	-0.0299771	NA	NA	NA	NA	-0.0125	0.0160606	0.309212	NA	0.601744	0.449689	7	4	chr2L	7211167	G	C	21	54	1029	797	intronic	CG13784	0.386792
chr2L.7211208.A	3	2	1	-0.0446429	-0.0918367	-0.441426	-0.05	0.421687	-0.267477	-0.0873563	0.0157303	0.6	0.230442	0.269841	0	-0.0840336	-0.021054	0.161039	0.0152016	-0.0347826	-0.0833333	18	1	chr2L	7211208	G	A	36	78	1287	904	intronic	CG13784	0.631402
chr2L.7213530.A	4	2	2	0.0122627	0.0952775	0.5	-0.0405405	-0.072381	0.0277778	0.00251076	0.445532	-0.00954401	0.0262664	-0.478261	-0.0142857	-0.0275902	0.156463	0.0151515	-0.441176	0.0263158	0.35	18	0	chr2L	7213530	G	A	35	78	1172	1083	intronic	CG13784	0.850339
chr2L.7214210.T	6	2	4	-0.0288462	-0.5	-0.545455	0.484848	0	-0.0639659	-0.402597	-0.0612245	0.465517	0.4	0.526316	NA	NA	-0.152228	NA	-0.647059	-0.509804	-0.49	15	-2	chr2L	7214210	C	T	23	72	1017	502	intronic	CG13784	0.591201
chr2L.7214216.A	6	2	4	-0.0982906	-0.486486	-0.545455	0.5	0	-0.110294	-0.394737	-0.0714286	0.482143	0.375	0.512821	NA	NA	-0.192506	NA	-0.578947	-0.45	-0.5	15	-2	chr2L	7214216	C	A	25	72	994	552	intronic	CG13784	0.518737
chr2L.7214323.A	3	1	2	0.403846	0.0595238	0.037037	-0.527778	-0.168182	0.514286	0.00649351	0.480726	-0.515152	0	-0.0563707	0	0.180556	0.0364551	0.5	-0.0474359	0.560429	-0.505051	18	-1	chr2L	7214323	C	A	22	78	964	554	intronic	CG13784	0.727931
chr2L.7214376.T	4	2	2	NA	NA	0.571429	-0.341872	0.533333	NA	-0.0135135	0.0208333	NA	NA	-0.486486	-0.5	NA	NA	NA	NA	-0.453878	NA	8	0	chr2L	7214376	G	T	24	58	756	620	intronic	CG13784	0.699735
chr2L.7222156.T	7	3	4	0.271875	0.0290381	-0.311875	-0.26817	0.245059	0.0465116	-0.0487805	0.037037	-0.295082	0.0287984	-0.358491	0	-0.0147727	-0.0849478	0.322034	-0.00192555	0.317947	0.0378066	18	-1	chr2L	7222156	C	T	23	78	1679	529	exonic	mEFG1	0.48548
chr2L.7222474.C	2	2	0	-0.000154321	0.0117647	0.229247	-0.0240964	0	0	0.277228	0	-0.0125	-0.0120482	0.0240964	0	0	0.0108696	0	0	0.0131579	-0.0136986	18	2	chr2L	7222474	A	C	2	78	3299	66	exonic	mEFG1	0.0342553
chr2L.7233108.G	5	1	4	-0.167183	0.257937	0.346154	0.358491	-0.0789474	-0.6	0.37037	-0.583333	-0.51583	NA	NA	-0.0705882	-0.0530303	0.0287356	0.492424	-0.636364	NA	-0.333333	15	-3	chr2L	7233108	C	G	27	72	778	374	intronic	Ndae1	0.901315
chr2L.7234054.A	2	2	0	NA	-0.0102564	0.0190476	-0.0138438	-0.0138438	0.00702371	-0.0444444	0.0210526	0.0714847	0	0.00625978	NA	0.0126984	0.0436364	0.106952	0.0514801	0.537265	0.588745	16	2	chr2L	7234054	T	A	35	74	821	963	intronic	Ndae1	0.118332
chr2L.7237831.T	2	2	0	0.018583	NA	0	0.6	0.529412	NA	0.0134454	-0.0261438	0.0833977	-0.144796	NA	-0.75	NA	0.0126984	-0.529412	0.507937	0.0588235	0.031746	14	2	chr2L	7237831	G	T	27	68	613	524	intronic	Ndae1	0.76062
chr2L.7247491.T	4	2	2	0.555556	-0.111111	-0.111111	-0.555556	-0.0588235	0	0.555556	NA	0.418301	0	0.55408	NA	NA	-0.6	0	0.0588235	0.111111	0	15	0	chr2L	7247491	C	T	13	72	479	261	intronic	Ndae1	0.34906
chr2L.7303890.G	5	3	2	-0.513158	-0.00785669	NA	-0.0274217	NA	-0.0407862	0.0666667	-0.0263158	0.593023	NA	-0.553922	0.486111	-0.0205314	-0.00869565	-0.0178571	NA	0.472222	-0.0289916	14	1	chr2L	7303890	T	G	30	70	1294	1166	intergenic	Wnt4\x3bwg	0.105994
chr2L.7303899.A	7	5	2	-0.520548	-0.0143358	-0.521739	-0.0140162	0.44186	-0.00699301	-0.129213	-0.027027	0.383721	0.504854	-0.545455	0.479452	0.0135135	-0.0222819	-0.0892857	0.45	0.453333	-0.0142857	18	3	chr2L	7303899	G	A	30	78	1393	1116	intergenic	Wnt4\x3bwg	0.185455
chr2L.7303924.A	2	2	0	-0.0149254	0.0285714	-0.507692	0.00628756	-0.0769231	0.315789	0.0116279	-0.0125343	0.0113636	0.333333	NA	0.0140845	0	-0.00625992	0.191824	0.027027	0.0140845	0.321928	17	2	chr2L	7303924	G	A	12	76	1940	461	intergenic	Wnt4\x3bwg	0.633493
chr2L.7306296.A	4	2	2	-0.306723	0.258065	0.00725689	0.114709	0.226415	-0.277778	-0.28869	-0.173295	0.636364	-0.2475	-0.0328407	-0.245098	0.166667	-0.0253968	-0.562753	0.1875	-0.0238095	-0.55	18	0	chr2L	7306296	G	A	34	78	918	412	upstream	wg	0.254742
chr2L.7317221.T	5	1	4	-0.0289553	-0.0862069	0.0234488	0.021875	-0.258803	-0.0132719	0.0830769	-0.322814	0.0486111	-0.425	0.338022	NA	-0.00517241	0.115559	-0.491846	-0.171053	-0.114695	-0.302198	17	-3	chr2L	7317221	G	T	32	76	2153	1082	downstream	wg	0.152709
chr2L.7317223.G	3	3	0	-0.00286944	0.465517	-0.111382	-0.034375	0.352113	-0.0133941	-0.0600724	0.271642	-0.0138889	0.106297	-0.128303	NA	0.0293103	-0.0934558	0.548033	0.209704	0.259662	0.241758	17	3	chr2L	7317223	A	G	33	76	1987	1245	downstream	wg	0.375829
chr2L.7317264.A	3	1	2	-0.176025	-0.157581	-0.0427731	-0.0132576	-0.166569	-0.205	0.13794	0.198853	0.11978	-0.387428	0.0666667	-0.217391	0.149351	0.107657	-0.0639801	0.0243056	-0.0550595	0.338275	18	-1	chr2L	7317264	C	A	36	78	2106	1342	downstream	wg	0.346763
chr2L.7317273.G	4	2	2	0.0764209	0.197173	-0.120014	0.0412871	0.0701649	0.331034	-0.363115	-0.331504	-0.0470779	0.0538168	-0.00336072	0.764214	-0.289867	-0.160256	0.0429119	0.00189753	-0.015361	-0.11012	18	0	chr2L	7317273	A	G	33	78	2178	1231	intergenic	wg\x3blncRNA:CR45304	0.0312589
chr2L.7340092.C	5	3	2	-0.04329	0.45	-0.408907	-0.402381	0.5	-0.0526316	0.5	0.347849	-0.1	-0.498538	-0.0769231	0.416667	-0.468059	-0.02	0.459649	0	0.0194805	-0.0517039	18	1	chr2L	7340092	G	C	19	78	883	463	intronic	Wnt6	0.245502
chr2L.7377019.A	2	0	2	NA	NA	NA	NA	NA	-0.545455	NA	0	NA	NA	NA	NA	NA	-0.295343	NA	NA	NA	NA	3	-2	chr2L	7377019	T	A	5	36	401	77	intronic	Wnt10	0.146879
chr2L.7386824.T	4	4	0	0.448141	0	0.034058	0.0260771	0.0162826	0	0.102167	NA	0.0126087	0.526882	-0.0590278	0.0453009	0.01485	-0.00222267	-0.0798611	0.544554	0.460073	-0.0179211	17	4	chr2L	7386824	G	T	32	76	1300	1482	intronic	CG5149	0.320061
chr2L.7388357.G	2	2	0	NA	-0.188312	NA	0.0189125	0.0232558	NA	0.580556	NA	-0.167558	0.545455	NA	-0.415152	NA	0.049359	-0.142857	0.466667	-0.318681	-0.136752	12	2	chr2L	7388357	T	G	28	66	759	812	upstream	CG5149\x3bgudu	0.847485
chr2L.7388383.A	2	0	2	0.0355556	0.0592885	0.190805	0.0666667	0.0085825	-0.0122549	0.185714	NA	-0.731343	0.0705882	NA	0.0848485	NA	-0.126776	-0.220588	NA	0.066416	-0.692308	14	-2	chr2L	7388383	G	A	33	70	684	961	upstream	CG5149\x3bgudu	0.37465
chr2L.7388399.G	6	3	3	-0.568627	0.135065	0.0460048	0.168254	-0.0262225	0	0.168116	NA	-0.666667	0.6	NA	0.636364	NA	-0.137931	-0.184874	NA	0.499048	-0.636364	14	0	chr2L	7388399	T	G	28	70	813	802	upstream	CG5149\x3bgudu	0.444525
chr2L.7388431.G	3	1	2	0	0	0	0	0.52381	-0.52	NA	NA	-0.421875	NA	NA	0	NA	-0.025	0	NA	-0.371795	0	12	-1	chr2L	7388431	A	G	8	66	1248	271	upstream	CG5149\x3bgudu	0.301114
chr2L.7388449.AATA	2	2	0	0.511111	NA	-0.0557029	0.318414	0	0	NA	NA	0	NA	NA	-0.442857	NA	-0.00708502	NA	NA	NA	NA	8	2	chr2L	7388449	AA	AATA	15	54	1103	361	upstream	CG5149\x3bgudu	0.791176
chr2L.7388485.T	3	2	1	-0.498564	-0.155556	0.483871	0.0135135	0.167749	-0.0648148	0.147157	-0.280808	-0.154591	NA	NA	0.5	0.342857	0.0426253	NA	NA	-0.0213675	NA	13	1	chr2L	7388485	C	T	29	64	889	768	upstream	CG5149\x3bgudu	0.338534
chr2L.7389337.T	3	2	1	NA	NA	0.0588235	NA	NA	0.247379	0.6	-0.584848	-0.111111	NA	0.111111	NA	NA	0.37037	-0.0277778	NA	-0.6	NA	9	1	chr2L	7389337	A	T	13	54	728	142	intronic	gudu	0.708209
chr2L.7390090.A	2	0	2	-0.341758	0	0	0.0243902	-0.0114943	0	0.0227273	0	0	0	0	0.0377358	0.0232558	-0.227465	0.0212766	0	-0.025641	-0.0178571	18	-2	chr2L	7390090	T	A	2	78	2118	58	exonic	gudu	0.0664091
chr2L.7390091.C	5	3	2	-0.0032967	0	0	0.0731707	-0.454253	0.0208333	0.0227273	0.0121887	0.0217391	0.310078	0.295114	0.0299145	0.0232558	0.0386364	-0.00480769	0.290789	0	-0.371581	18	1	chr2L	7390091	G	C	9	78	1955	230	exonic	gudu	0.209376
chr2L.7390835.GTTTTTTTT	3	1	2	-0.538462	-0.486111	-0.6	NA	NA	0	NA	0	0.372093	0	0.0535714	NA	0.75	-0.254836	NA	-0.125	-0.542857	NA	12	-1	chr2L	7390835	GTTTTTTTTT	GTTTTTTTT	21	66	687	525	UTR3	gudu	0.122281
chr2L.7390841.A	3	1	2	-0.538462	-0.486111	-0.5	NA	NA	0	NA	-0.0111111	0.372093	0	0	NA	0.75	-0.244925	NA	-0.178571	-0.429412	NA	12	-1	chr2L	7390841	T	A	20	66	703	513	UTR3	gudu	0.160891
chr2L.7391072.C	2	2	0	-0.0866538	0.43038	0.508475	0.0722222	NA	-0.0277943	-0.026484	-0.154549	NA	0.0243161	-0.132653	-0.246584	0.0138042	-0.234069	-0.0571429	-0.00862676	NA	-0.030504	15	2	chr2L	7391072	A	C	34	72	1181	1045	UTR3	CG5160	0.81451
chr2L.7391073.A	2	2	0	-0.104167	0.43038	0.508475	0.0722222	NA	-0.0205479	-0.026484	-0.156433	NA	0.015528	-0.132653	-0.246584	0.0210476	-0.220888	-0.0571429	-0.00862676	NA	-0.030504	15	2	chr2L	7391073	C	A	34	72	1189	1047	UTR3	CG5160	0.81451
chr2L.7391087.G	2	2	0	-0.00980392	-0.0358974	0.0142857	-0.0766585	NA	-0.0135135	-0.0333333	-0.216216	NA	-0.00197628	-0.06	0.583333	-0.08482	-0.220044	-0.00061237	-0.0155827	NA	0.391026	15	2	chr2L	7391087	A	G	34	72	1209	1078	exonic	CG5160	0.188421
chr2L.7395685.G	2	0	2	-0.333333	-0.285714	0.515	0.0846561	-0.62	0.160428	-0.32	-0.522222	-0.607143	0.107692	-0.431373	0	0.101449	-0.282828	-0.0972222	-0.388889	-0.431624	-0.434066	18	-2	chr2L	7395685	GAAT	G	38	78	563	458	intronic	CG5160	0.176729
chr2L.7400689.G	3	1	2	-0.126291	-0.0553846	-0.131667	0.0242454	NA	-0.426065	0.0144601	NA	0.0528983	-0.433333	0.0135135	0.326389	0.166667	0.00707786	0.0714286	0.00703443	0.4	0.465753	16	-1	chr2L	7400689	T	G	32	74	1063	890	upstream	CG5171	0.37757
chr2L.7400702.T	5	2	3	-0.478261	-0.419872	-0.409563	-0.0348837	NA	-0.0263158	-0.0130719	NA	0.459459	-0.493151	0	NA	0.388889	0.0221043	0.416035	0.0140845	0.409091	NA	14	-1	chr2L	7400702	C	T	23	70	1072	765	upstream	CG5171	0.0834262
chr2L.7400703.G	5	2	3	-0.485714	-0.419872	-0.403077	-0.0348837	NA	0.0236842	-0.0205314	NA	0.466667	-0.493151	0.0128023	NA	0.412698	0.0177506	0.409188	0.00723787	0.4	NA	14	-1	chr2L	7400703	C	G	23	70	1077	775	upstream	CG5171	0.0834262
chr2L.7400726.C	3	0	3	-0.472973	NA	NA	0	NA	0.0884615	-0.0280106	0.175549	0	-0.478873	0	NA	NA	-0.0260978	NA	-0.49254	-0.412055	NA	11	-3	chr2L	7400726	T	C	20	62	1066	661	upstream	CG5171	0.755826
chr2L.7400728.A	2	0	2	-0.472973	NA	NA	0	NA	0.0884615	-0.0280106	0.114943	0	-0.478873	0	NA	NA	-0.0204179	NA	-0.0144928	-0.412055	NA	11	-2	chr2L	7400728	T	A	21	62	1033	699	upstream	CG5171	0.755826
chr2L.7417328.C	2	0	2	NA	NA	-0.444444	-0.555556	0.555556	NA	0.12381	0.114286	NA	NA	-0.542857	NA	-0.0261438	-0.508744	-0.418301	-0.27013	NA	NA	10	-2	chr2L	7417328	A	C	22	62	394	376	intronic	chm	0.61232
chr2L.7440731.T	5	1	4	0	0	-0.333333	-0.34188	0.347826	-0.0200803	-0.329114	-0.0344828	-0.012253	-0.017758	NA	-0.339623	NA	-0.00774702	NA	0.380952	-0.00363757	NA	14	-3	chr2L	7440731	G	T	21	70	2157	735	intronic	CG5973	0.510153
chr2L.7440777.C	2	0	2	0.000164393	-0.0777512	0.0294118	-0.0178571	-0.112554	-0.0175439	0.0131602	-0.0225564	0.00747126	0.288671	0.248011	-0.52	-0.0128205	0.02	-0.205128	-0.488931	-0.0270936	NA	17	-2	chr2L	7440777	A	C	34	76	1579	1350	intronic	CG5973	0.101514
chr2L.7440801.A	5	3	2	-0.00955882	0.0614634	-0.311508	-0.00595238	0.340909	-0.00833333	-0.0165651	-0.00625	-0.000133298	-0.298246	0.0893931	0.333333	-0.0623377	-0.0224833	0.0362319	-0.0333833	0.320661	-0.0464768	18	1	chr2L	7440801	G	A	34	78	2078	1022	UTR5	CG5973	0.808989
chr2L.7442708.C	5	4	1	-0.474537	0.0350877	0.0483871	0.0042328	NA	-0.0363636	0.508772	0.0344828	0.0266234	0.459821	0.313218	0.446999	0.359091	0.00061237	0.416667	0.0552995	NA	-0.000616333	16	3	chr2L	7442708	T	C	31	74	1012	852	intronic	CG5973	0.183184
chr2L.7446397.T	2	0	2	-0.0576818	NA	-0.0350985	NA	0.382979	0.0268817	-0.0344828	NA	NA	-0.5	-0.385338	NA	-0.0296896	-0.132215	NA	0.00909091	NA	-0.0283019	11	-2	chr2L	7446397	A	T	26	60	992	779	intronic	santa-maria	0.437634
chr2L.7449543.G	3	1	2	NA	NA	NA	NA	NA	-0.435897	-0.047619	NA	NA	-0.518519	NA	NA	0.0121951	0.0126728	NA	0.419355	NA	0.0375324	7	-1	chr2L	7449543	A	G	22	52	649	450	UTR5	santa-maria	0.830557
chr2L.7451956.A	2	0	2	-0.0177365	-0.481481	-0.0654762	0.0984848	-0.0588235	-0.0769231	-0.0769231	0.422658	0.0654545	0.447552	0.02	0.458333	0.0863158	-0.0275172	-0.115132	0.142857	0.48	-0.473684	18	-2	chr2L	7451956	T	A	31	78	685	551	upstream\x3bdownstream	santa-maria\x3bGr28a	0.272392
chr2L.7452263.T	5	2	3	-0.0748663	-0.382775	0.00268276	-0.0360046	0.416667	-0.0443575	-0.540486	0.139194	0.423634	0.00704225	-0.476316	-0.466667	-0.0670423	-0.0552544	-0.0842491	-0.0527357	0.040056	-0.0217391	18	-1	chr2L	7452263	A	T	34	78	1022	771	downstream	Gr28a	0.0912243
chr2L.7452300.G	3	3	0	NA	0.111111	NA	NA	NA	NA	0.590909	NA	-0.0440705	0.0362637	0	0.55	NA	0.0875	NA	0.5	-0.17428	0.00745342	10	3	chr2L	7452300	A	G	25	60	894	705	downstream	Gr28a	0.562914
chr2L.7452302.T	3	3	0	NA	0.111111	NA	NA	NA	NA	0.590909	NA	-0.03125	0.0429036	0	0.526316	NA	0.0790791	NA	0.5	-0.16688	-0.0142857	10	3	chr2L	7452302	A	T	25	60	895	700	downstream	Gr28a	0.562914
chr2L.7452994.G	2	2	0	0.241379	0	0	0	0	0	0	0	0.291667	0	0	0	0	-0.121622	0	0	0	0	18	2	chr2L	7452994	T	G	2	78	2589	46	exonic	Gr28a	0.796703
chr2L.7453047.G	5	3	2	-0.108529	0.0431732	-0.137895	0.00922874	0.292117	-0.461819	0.423077	0.0336417	-0.0370844	NA	NA	NA	-0.0601987	-0.105303	0.526316	-0.353553	0.119585	0.0482759	15	1	chr2L	7453047	A	G	33	72	1441	1200	exonic	Gr28a	0.64846
chr2L.7453057.T	5	2	3	-0.105315	0.044817	-0.133846	0.00570776	0.28392	-0.482759	0.2151	-0.00838415	-0.0503018	NA	-0.604651	NA	-0.0672285	-0.0972075	0.398026	-0.347926	0.136495	-0.00539084	16	-1	chr2L	7453057	G	T	35	74	1530	1236	exonic	Gr28a	0.689895
chr2L.7453158.C	2	2	0	0.110294	-0.0842369	0.241029	-0.0172414	0.101077	-0.160576	-0.0962963	-0.113258	0.16453	-0.236559	-0.13135	0.327668	0.0588026	-0.0109122	-0.0993852	0.0246523	0.0210526	-0.0233798	18	2	chr2L	7453158	G	C	47	78	593	2318	exonic	Gr28a	0.931748
chr2L.7453206.G	2	2	0	0.0863095	-0.0901793	-0.0334101	-0.0194444	0.306166	-0.0763039	-0.161905	0.0801282	0.0616216	-0.0442774	0.120342	-0.097621	-0.0747253	-0.181395	-0.0463564	0.376255	0.055784	-0.234789	18	2	chr2L	7453206	A	G	39	78	1708	1217	exonic	Gr28a	0.81203
chr2L.7453374.T	2	2	0	NA	-0.0680851	-0.0415094	0.133333	-0.202797	-0.408696	0.666667	NA	0.0222222	0	0.554545	-0.594697	0.792929	0.0204612	-0.0584795	-0.555556	-0.261364	-0.259868	16	2	chr2L	7453374	C	T	26	74	857	416	intronic	Gr28a	0.688564
chr2L.7453437.G	4	1	3	0	-0.459184	-0.0811052	NA	-0.020202	-0.347826	0.0285714	0	0.590164	0	-0.555556	-0.4	-0.245614	-0.268848	0.36	0	-0.423077	0.0432331	17	-2	chr2L	7453437	T	G	21	76	802	438	intronic	Gr28a	0.238143
chr2L.7453475.A	4	2	2	-0.10101	-0.165913	-0.37037	NA	NA	0.236364	NA	0.025641	NA	0.6	NA	NA	0.4375	0.0800633	NA	0	-0.636364	NA	10	0	chr2L	7453475	C	A	19	60	725	331	intronic	Gr28a	0.360957
chr2L.7456118.A	6	4	2	-0.1	NA	0.392857	0.4	NA	NA	0.474453	-0.465753	NA	NA	0.428571	NA	0.129724	-0.0720721	-0.383117	-0.478261	NA	0.478261	11	2	chr2L	7456118	T	A	18	62	895	433	exonic	Gr28b	0.219602
chr2L.7456127.C	2	0	2	NA	NA	0	0	NA	NA	0.481752	-0.493151	NA	NA	0	NA	0.101587	-0.0814394	NA	-0.5	NA	0	9	-2	chr2L	7456127	T	C	12	56	899	362	exonic	Gr28b	0.251826
chr2L.7456139.C	2	0	2	NA	NA	-0.0149254	0	NA	NA	0.478261	-0.479452	NA	NA	0	NA	-0.11746	-0.0909091	NA	-0.47619	NA	0	9	-2	chr2L	7456139	T	C	12	54	875	381	exonic	Gr28b	0.15325
chr2L.7456150.A	4	1	3	NA	NA	-0.407563	-0.459459	NA	NA	0.471831	-0.134046	NA	NA	0.1	NA	-0.583626	-0.117647	NA	0.473684	NA	0	9	-2	chr2L	7456150	G	A	15	54	831	456	exonic	Gr28b	0.732153
chr2L.7458973.G	3	0	3	-0.208333	0	-0.0909091	-0.321429	0	-0.3	0	0	-0.315789	-0.244828	0.0434783	-0.0833333	0.233333	0.0621469	0.114919	0.027027	0	0	18	-3	chr2L	7458973	C	G	14	78	1068	206	intronic	Gr28b	0.607612
chr2L.7460365.G	3	2	1	0.000705716	0.385714	0.268975	-0.152628	NA	0.107346	-0.132875	-0.0606742	0.0283422	0.0219298	0.00246453	-0.0308216	-0.26341	-0.154363	0.0138889	0.00282132	-0.0557834	-0.173516	17	1	chr2L	7460365	A	G	37	76	2038	1932	exonic	Gr28b	0.935474
chr2L.7460380.A	2	0	2	0.0265996	-0.0852562	-0.0544218	-0.0654481	NA	0.00453721	-0.141393	0.0277174	-0.0595238	0.0244344	-0.0630692	-0.199958	-0.210924	-0.248591	-0.0498091	0.0740741	0.117228	-0.272152	17	-2	chr2L	7460380	G	A	38	76	2034	1918	exonic	Gr28b	NA
chr2L.7460386.A	3	0	3	0.034142	-0.237639	-0.0591631	-0.0420489	NA	0.0203557	-0.14959	0.0104396	-0.0593966	0.0223443	-0.0468864	-0.200375	-0.199288	-0.232457	-0.0412458	0.0835996	0.117228	-0.258263	17	-3	chr2L	7460386	G	A	38	76	2072	1907	exonic	Gr28b	NA
chr2L.7460503.C	2	2	0	-0.00961538	-0.0970464	-0.19649	0.0757895	NA	-0.11514	-0.114628	-0.00681818	0.315255	0.0256039	0.0688603	0.0617471	-0.0248934	-0.142825	0.0107914	0.343584	-0.0818252	NA	16	2	chr2L	7460503	T	C	36	74	1996	1873	exonic	Gr28b	0.556833
chr2L.7463318.T	2	0	2	0.00309598	0.5	NA	0.5	0.55	0	0.527778	NA	NA	NA	0	NA	0.111111	-0.538462	0	-0.0555556	NA	-0.466667	12	-2	chr2L	7463318	C	T	17	66	420	245	intergenic	Gr28b\x3bCG6055	0.309647
chr2L.7464349.T	2	2	0	0	NA	0.0921409	NA	NA	0	-0.0384615	-0.0739348	-0.0198198	0.15415	0.494987	0.449393	-0.0838095	-0.140634	0.00378788	0.465738	NA	0.0704545	14	2	chr2L	7464349	C	T	32	70	722	724	intergenic	Gr28b\x3bCG6055	0.513351
chr2L.7465477.C	2	2	0	0.612903	0.0666667	-0.0471698	-0.490566	-0.047619	0.176179	NA	-0.0116099	0.0114555	-0.0454545	-0.0802005	0.533333	0.5625	0.21982	-0.480702	-0.047619	0.5	0.452381	17	2	chr2L	7465477	T	C	31	76	802	700	intergenic	Gr28b\x3bCG6055	0.00757336
chr2L.7465479.T	3	2	1	0.612903	0.0666667	-0.0471698	-0.490566	-0.047619	0.198157	NA	-0.0116099	0.0114555	0.0121951	-0.0892857	0.533333	0.5625	0.21982	-0.533333	-0.0315271	0.5	0.465116	17	1	chr2L	7465479	C	T	31	76	805	701	intergenic	Gr28b\x3bCG6055	0.00757336
chr2L.7465521.G	3	3	0	NA	0	0	-0.508772	NA	NA	NA	-0.0191388	0.527273	0.0277778	0.5	-0.0185185	0.451613	-0.0721425	0.608696	-0.00372787	-0.571429	-0.0517241	14	3	chr2L	7465521	C	G	25	68	794	613	intergenic	Gr28b\x3bCG6055	0.0405145
chr2L.7465523.A	3	3	0	NA	0	0	-0.508772	NA	NA	NA	-0.0191388	0.527273	0.0277778	0.5	-0.0185185	0.451613	-0.0628205	0.608696	-0.00372787	-0.571429	-0.0517241	14	3	chr2L	7465523	C	A	25	68	795	613	intergenic	Gr28b\x3bCG6055	0.0405145
chr2L.7465575.C	2	2	0	0.366667	-0.0037037	-0.0119048	0.0238095	0	-0.37931	NA	0.446154	-0.0238095	NA	-0.015553	-0.00298686	-0.05	-0.040305	0.218487	0.328571	NA	0.148467	15	2	chr2L	7465575	G	C	29	72	927	531	upstream	CG6055	0.608434
chr2L.7465585.A	2	0	2	-0.347619	0.0299539	-0.0113636	0.114815	0.0555556	0.552419	NA	-0.0858586	0	NA	-0.03125	-0.0352449	-0.05	0.0526316	-0.421053	-0.169458	NA	-0.352283	15	-2	chr2L	7465585	G	A	35	72	904	590	upstream	CG6055	0.722777
chr2L.7479565.T	5	4	1	-0.23049	0.388889	-0.0973193	0.411765	0.354167	0.0766284	0.30303	0.396825	-0.00555556	0.1875	0.0370025	0.0592622	NA	-0.156453	-0.0608496	0.512821	0.229708	-0.5	17	3	chr2L	7479565	G	T	30	76	1242	666	exonic	Ziz	0.777396
chr2L.7479571.A	6	4	2	-0.342105	0.351351	-0.0607581	0.4	0.301754	0.027027	0.270569	0.369748	-0.063964	0.174242	0.0325348	0.110106	NA	-0.146147	-0.0608496	0.487179	0.207792	-0.513514	17	2	chr2L	7479571	G	A	28	76	1273	651	exonic	Ziz	0.336328
chr2L.7479585.G	3	1	2	-0.280952	-0.214595	0.0201485	0.0243644	NA	0.037594	-0.0888889	0.232955	-0.247678	-0.0740741	-0.229167	0.331733	NA	-0.123288	-0.444444	0.0789474	0.0871441	-0.0593792	16	-1	chr2L	7479585	A	G	26	74	1286	593	exonic	Ziz	0.738508
chr2L.7479604.G	2	0	2	-0.324561	-0.0159956	-0.0425532	-0.264572	NA	0.108576	-0.423077	-0.415278	-0.210317	-0.307692	-0.109893	0.0339367	NA	-0.18303	-0.266428	0	0.157043	-0.272894	16	-2	chr2L	7479604	A	G	35	74	1178	788	exonic	Ziz	0.00273452
chr2L.7479621.G	2	0	2	-0.361905	0.0347368	-0.0744681	-0.0918964	NA	0.0919698	-0.240896	-0.225	-0.322344	-0.419861	-0.140688	0.0965327	NA	-0.003663	0.0707573	0.0238095	0.0866397	-0.363953	16	-2	chr2L	7479621	A	G	35	74	1114	898	exonic	Ziz	0.00434162
chr2L.7479723.G	2	0	2	0.0305556	-0.207221	0.0116279	-0.278897	-0.0229945	-0.05842	-0.206531	0.0134033	-0.0153338	-0.0684096	0.175843	0.195695	-0.00386598	-0.0198937	0.139617	-0.174044	-0.309153	0.168157	18	-2	chr2L	7479723	T	G	42	78	988	2218	exonic	Ziz	0.483726
chr2L.7479724.C	2	0	2	0.0305556	-0.203638	0.00725034	-0.278897	-0.0270985	-0.05842	-0.206531	0.0134033	-0.0153338	-0.0684096	0.175843	0.195695	-0.00386598	-0.0198937	0.139617	-0.174044	-0.309153	0.168157	18	-2	chr2L	7479724	T	C	42	78	988	2219	exonic	Ziz	0.483726
chr2L.7482030.A	2	2	0	-0.00531184	-0.0993499	-0.139823	0.0987611	0.245763	0.0095648	-0.0397922	-0.0366573	0.00303283	-0.0140877	-0.0421888	0.333256	-0.0428571	-0.1306	-0.00427881	-0.0276946	0.0163306	0.0321119	18	2	chr2L	7482030	G	A	37	78	3215	1709	exonic	Ziz	0.545594
chr2L.7482114.G	3	3	0	0.0160862	0.306306	-0.0775862	-0.0508475	-0.182938	-0.126589	-0.222555	-0.106527	-0.0495065	-0.147608	0.0332874	0.146647	0.268052	-0.130435	0.049592	-0.0353219	0.315179	-0.0652555	18	3	chr2L	7482114	A	G	36	78	3148	1553	exonic	Ziz	0.292829
chr2L.7483153.G	2	2	0	0.171717	-0.047619	0.0452546	0.0190476	-0.0727273	0.0273171	0.157317	0.56446	0.173252	-0.397059	-0.0231065	-0.0333333	0.0175439	-0.0187744	0.0794045	0.0231065	-0.0358974	0.563077	18	2	chr2L	7483153	A	G	40	78	512	1202	exonic	Ziz	0.249477
chr2L.7484632.C	2	2	0	-0.0851852	0.47076	-0.106557	0.034047	0.372549	0.0881119	-0.103747	-0.175824	0.0145819	-0.00444939	-0.0233174	0.319303	NA	-0.119715	-0.0474426	0.0721425	0.372881	-0.123367	17	2	chr2L	7484632	T	C	34	76	1345	951	intronic	Ziz	0.546208
chr2L.7484757.A	3	3	0	-0.0873016	0.0106061	0.57971	-0.05718	0.307225	0.00819672	-0.0398293	0.395545	-0.00956341	0.0137592	0.0189302	0.0935897	-0.0282051	-0.166338	-0.0131579	0.0204013	-0.00666667	-0.224806	18	3	chr2L	7484757	G	A	36	78	1359	1158	intronic	Ziz	0.855928
chr2L.7488509.G	4	3	1	-0.00435281	-0.45469	NA	-0.0512912	-0.206154	-0.0285714	0.49402	0.0389016	-0.138889	0.514286	0.0037594	-0.110048	NA	0.118204	-0.0223881	NA	NA	0.460384	14	2	chr2L	7488509	A	G	30	70	1399	1177	intronic	Ziz	0.853179
chr2L.7488570.T	3	1	2	-0.0541353	NA	-0.0717054	-0.507463	-0.190476	-0.514706	0.00810235	-0.1	-0.114625	0	0.00735294	-0.0191388	NA	0.181159	-0.0148221	0.5	NA	0.503448	15	-1	chr2L	7488570	C	T	30	72	1394	1063	intronic	Ziz	0.908649
chr2L.7488572.A	3	1	2	-0.0541353	NA	-0.0717054	-0.507463	-0.190476	-0.514706	0.00810235	-0.0761905	-0.114625	0	0.0037037	-0.0191388	NA	0.176471	-0.0148221	0.5	NA	0.503448	15	-1	chr2L	7488572	T	A	30	72	1387	1063	intronic	Ziz	0.908649
chr2L.7503944.G	4	2	2	0.5	NA	NA	NA	NA	NA	NA	NA	NA	NA	-0.473684	0.555556	NA	NA	NA	-0.473684	NA	NA	4	0	chr2L	7503944	C	G	12	42	425	184	intronic	RapGAP1	0.802209
chr2L.7506456.C	4	3	1	-0.482759	0.450142	-0.0373659	0.0305216	0.466667	NA	NA	0.0333333	0.5	-0.0444862	0.037037	NA	NA	-0.0825397	NA	0.464286	0.0192308	0.0185185	13	2	chr2L	7506456	G	C	27	68	817	619	intronic	RapGAP1	0.355745
chr2L.7506757.G	2	2	0	0.0307692	-0.242857	-0.139891	-0.269017	-0.136289	-0.0344828	0.293683	-0.00309598	0.163004	0.057318	0.0391813	0.0196829	0.350763	0.00173611	0.444188	0.010628	-0.194721	0.0427928	18	2	chr2L	7506757	A	G	38	78	1288	978	intronic	RapGAP1	0.475032
chr2L.7506775.G	5	3	2	-0.182549	0.536585	-0.0409836	0.0919872	0.327869	-0.0108557	-0.464286	-0.0224888	0.0194805	-0.00829726	0.010101	-0.0583272	-0.743282	0.0223881	-0.11756	-0.164662	0.433036	-0.164881	18	1	chr2L	7506775	A	G	34	78	1313	953	intronic	RapGAP1	0.0928087
chr2L.7506869.G	2	2	0	0.305966	0.350478	-0.0421053	0.015035	NA	0.406926	NA	-0.0662438	0.00961538	0.118151	-0.162023	0.141129	-0.0550117	-0.0640742	0.032509	-0.14596	-0.240786	0.0849673	16	2	chr2L	7506869	C	G	36	74	1007	959	intronic	RapGAP1	0.716755
chr2L.7508726.C	3	1	2	-0.0175439	-0.47619	0.462037	-0.0494253	-0.0803571	-0.372727	0.00703443	0.369919	-0.0199867	-0.000892061	0.0128205	0.0121704	0.335714	0.0971787	0.0482955	0.0163898	-0.481481	0.0388457	18	-1	chr2L	7508726	T	C	32	78	1172	1008	intronic	RapGAP1	0.342065
chr2L.7508768.G	3	2	1	-0.0124888	0.398148	-0.0135135	-0.027381	0.34375	-0.12037	-0.0348337	0.341463	0.00378469	0.490909	-0.173198	-0.333333	0.354839	-0.131818	-0.126316	-0.0671947	0.154545	-0.0474741	18	1	chr2L	7508768	A	G	33	78	1358	807	intronic	RapGAP1	0.896342
chr2L.7508779.T	4	3	1	0.0194601	-0.162088	-0.454076	-0.0274585	-0.349745	0.462264	0.0138889	-0.318814	-0.00841043	-0.0294118	0.312596	0.133333	-0.237903	0.0907916	0.302207	0.486508	0.162857	0.0269795	18	2	chr2L	7508779	C	T	34	78	1366	802	intronic	RapGAP1	0.949098
chr2L.7508861.G	4	3	1	-0.0324934	0.414943	-0.152129	0.0421053	0.0344828	-0.519231	-0.0263158	0.0156863	-0.0207188	-0.020757	-0.0277778	0.454191	0.426332	-0.0472414	0.0595238	-0.0421077	0.000297354	0.472727	18	2	chr2L	7508861	A	G	33	78	1156	1030	intronic	RapGAP1	0.275918
chr2L.7509701.C	2	0	2	0.0306122	0.394737	NA	NA	-0.217469	-0.424953	0.0701754	-0.473874	-0.0748663	NA	0.154762	NA	NA	-0.296888	NA	0.0410509	0.0555556	NA	11	-2	chr2L	7509701	T	C	28	62	481	409	intronic	RapGAP1	0.432198
chr2L.7513893.AACAC	2	2	0	-0.111111	-0.444444	0.5	-0.603175	0	0.652174	0	0.6	0	0.526316	0	0.6	0.0588235	0.494279	0	0	0.578947	NA	17	2	chr2L	7513893	AAC	AACAC	13	76	464	207	intronic	RapGAP1	0.388984
chr2L.7515177.G	6	3	3	-0.404762	0	-0.333333	-0.361111	0.047619	0.1	-0.375	0.05	-0.0526316	0.340351	-0.297619	0	0	-0.100877	NA	0.347826	0	0.363636	17	0	chr2L	7515177	A	G	15	76	1135	314	intronic	RapGAP1	0.920935
chr2L.7515183.G	4	3	1	NA	NA	NA	-0.351351	NA	0.0188953	NA	NA	NA	0.37931	NA	NA	NA	-0.118421	NA	0.347826	0	0.37037	7	2	chr2L	7515183	A	G	14	52	876	287	intronic	RapGAP1	0.782933
chr2L.7515185.T	3	3	0	NA	NA	NA	-0.0135135	NA	-0.0186047	NA	NA	NA	0.37931	NA	NA	NA	-0.140125	NA	0.347826	0	0.37037	7	3	chr2L	7515185	C	T	13	52	896	259	intronic	RapGAP1	0.453457
chr2L.7515891.G	3	2	1	-0.539855	0.416084	-0.00560224	-0.423077	0.0454545	0.014652	-0.423986	0.355691	0.478261	0.042735	-0.545455	-0.0512821	-0.375375	-0.135238	-0.0238095	0.0409091	0.0254083	-0.0128205	18	1	chr2L	7515891	C	G	31	78	717	524	intronic	RapGAP1	0.803822
chr2L.7518119.A	2	0	2	NA	NA	0	NA	NA	-0.48	NA	NA	NA	NA	0	NA	NA	-0.361446	NA	NA	NA	NA	4	-2	chr2L	7518119	G	A	3	44	795	87	intronic	RapGAP1	0.635814
chr2L.7518130.A	2	0	2	NA	NA	0	NA	NA	-0.48	NA	NA	NA	NA	0	NA	NA	-0.488095	NA	NA	NA	NA	4	-2	chr2L	7518130	G	A	8	44	665	223	intronic	RapGAP1	0.074212
chr2L.7518139.G	2	0	2	NA	NA	-0.444444	NA	NA	-0.48	NA	NA	NA	NA	0	NA	NA	-0.5	NA	NA	NA	NA	4	-2	chr2L	7518139	A	G	13	44	570	337	intronic	RapGAP1	0.124446
chr2L.7518215.T	3	2	1	-0.0288221	-0.339623	-0.502024	0.0729167	0.315152	-0.263533	0.439024	0.21875	-0.037037	0.0666667	0.154545	0.00263158	0	-0.0460526	-0.0151724	NA	-0.10119	-0.27422	17	1	chr2L	7518215	C	T	20	76	1006	370	intronic	RapGAP1	0.775853
chr2L.7518217.G	3	3	0	0.0238095	0.239985	0.615385	-0.025	-0.10101	0.37037	0.015873	-0.0545455	0.173789	0.0877193	-0.590909	0	0.0952381	0.014881	0.0393103	NA	0.125	0.433333	17	3	chr2L	7518217	C	G	34	76	793	595	intronic	RapGAP1	0.703533
chr2L.7518224.G	3	3	0	0.0365854	0.231481	0.615385	-0.0182584	-0.0925926	0.358491	0.0298103	-0.06875	0.153846	0.0666667	-0.590909	-0.0736842	0.0649351	0.00767544	0.0371429	NA	-0.0194805	0.413793	17	3	chr2L	7518224	A	G	34	76	802	565	intronic	RapGAP1	0.703533
chr2L.7518498.aa	6	3	3	-0.166667	0.493056	-0.344444	0.1875	-0.2	0.241379	-0.428571	-0.625	0.158333	-0.149194	0.309091	-0.275	-0.342246	0.336842	0.00641026	0.0813397	0	0.666667	18	0	chr2L	7518498	aata	aa	23	78	1130	332	intronic	RapGAP1	0.426823
chr2L.7518502.C	3	2	1	0.535714	0	-0.517241	0	0	0.315789	0	-0.333333	0	0.315789	0.432432	0	0	0.584906	-0.0384615	-0.285714	0	0	18	1	chr2L	7518502	A	C	12	78	560	193	intronic	RapGAP1	0.754009
chr2L.7518572.C	2	2	0	-0.10956	0.0899123	-0.0487657	0.031746	-0.0470085	-0.00904977	-0.0444444	0.45	0.0153509	-0.0291667	-0.0301802	0.126935	-0.433333	0.0535631	0	0.478261	0	0.0693582	18	2	chr2L	7518572	G	C	36	78	877	835	intronic	RapGAP1	0.313322
chr2L.7518584.T	2	2	0	-0.0708333	0.118993	-0.0676859	-0.0954545	0.062201	-0.00527903	0	0.45	-0.1	-0.0291667	-0.0219881	0.205882	0.0678733	0.0605293	0.0276094	0.458333	-0.0540936	0.025974	18	2	chr2L	7518584	C	T	37	78	876	824	intronic	RapGAP1	0.877082
chr2L.7523900.A	2	2	0	0.461538	0	NA	0	NA	NA	-0.0714286	0.538462	0.538462	NA	NA	NA	NA	0.0625	NA	0.565217	0.666667	NA	9	2	chr2L	7523900	T	A	16	56	483	238	intronic	RapGAP1	0.379537
chr2L.7523908.T	2	2	0	0.5	0	NA	0	NA	NA	-0.0454545	0.538462	0.5	NA	NA	NA	NA	0.0625	NA	0.541667	0.666667	NA	9	2	chr2L	7523908	C	T	16	56	481	234	intronic	RapGAP1	0.379537
chr2L.7526536.A	2	2	0	NA	0.145455	0.0311688	-0.010101	0.0175439	-0.047976	0.519231	-0.0294118	0	0.0126984	0.03125	NA	0.46	0.113372	-0.046371	-0.133929	0	-0.0796253	16	2	chr2L	7526536	T	A	35	74	716	641	intronic	RapGAP1	0.476043
chr2L.7542535.G	3	1	2	NA	NA	0	NA	NA	0.142857	NA	NA	-0.545455	NA	NA	0.636364	-0.0135135	-0.0750469	0.2	0.583333	0	-0.514286	10	-1	chr2L	7542535	A	G	14	60	452	209	intronic	RapGAP1	0.813954
chr2L.7542536.T	3	1	2	NA	NA	0	NA	NA	0.142857	NA	NA	-0.545455	NA	NA	0.636364	-0.0135135	-0.0615854	0.2	0.583333	0	-0.514286	10	-1	chr2L	7542536	G	T	14	60	453	209	intronic	RapGAP1	0.813954
chr2L.7544610.C	2	2	0	-0.3	NA	-0.5	NA	0.578947	NA	NA	0.0808081	0.586364	NA	NA	-0.607843	NA	0.0739348	NA	NA	0.47619	NA	8	2	chr2L	7544610	A	C	19	56	396	281	intronic	RapGAP1	0.138397
chr2L.7545558.C	3	3	0	0.5625	NA	0.1875	0.0119617	0.0629371	0.615385	-0.111111	0.025641	NA	NA	-0.142857	0.172174	NA	0.1	0.10303	-0.666667	0.6	NA	13	3	chr2L	7545558	T	C	29	66	362	372	intronic	RapGAP1	0.193034
chr2L.7546176.A	3	2	1	NA	0.482906	NA	-0.263415	-0.0358974	0.4	0.538462	-0.242424	0.05	-0.714286	NA	-0.5	0.494444	-0.164355	0.0925926	NA	0.0714286	NA	13	1	chr2L	7546176	G	A	28	68	639	452	intronic	RapGAP1	0.498988
chr2L.7558556.G	3	2	1	0.049728	0.0309049	0.0844017	-0.0152916	-0.0587156	0.486387	0.0423729	-0.018564	-0.0575583	0.447831	-0.515476	0.0138544	-0.0613027	0.0219143	0.0399951	-0.0263291	0.0200501	0.0283019	18	1	chr2L	7558556	A	G	36	78	2177	1932	intronic	RapGAP1	0.868189
chr2L.7558567.T	5	4	1	0.0313793	0.042144	-0.146154	0.0333548	0.458716	-0.132026	-0.139344	-0.0542574	0.27944	-0.106386	0.525046	0.0400621	0.406977	-0.0859854	-0.359226	-0.0572817	-0.11977	-0.0605061	18	3	chr2L	7558567	C	T	34	78	2481	1640	intronic	RapGAP1	0.247757
chr2L.7558584.C	4	4	0	0.0954171	0.22791	-0.12739	0.196805	-0.0485981	0.0937224	0.0963328	0.234778	0.0922855	0.0847904	-0.0128894	-0.0310157	0.0514801	0.0523547	-0.0947921	-0.145581	0.128775	0.335453	18	4	chr2L	7558584	T	C	46	78	1349	2763	intronic	RapGAP1	0.480243
chr2L.7558665.G	6	2	4	-0.00209749	-0.00595259	-0.544354	0.0556614	-0.0177778	-0.0192308	0	0.351562	0.503597	-0.0374068	-0.513514	-0.456863	-0.488235	-0.0581881	0.0273836	0.0324367	0.0199627	0.0147525	18	-2	chr2L	7558665	A	G	26	78	2502	1636	intronic	RapGAP1	0.0802027
chr2L.7558692.C	8	6	2	0.379562	-0.125384	0.0592698	-0.1686	-0.0407041	-0.00786713	0.514706	0.0947994	-0.0369613	-0.0115328	0.0357143	0.524752	0.500446	0.0617754	0.490196	-0.357895	-0.5	0.42	18	4	chr2L	7558692	A	C	31	78	2518	1642	intronic	RapGAP1	0.0176358
chr2L.7567966.T	3	0	3	NA	NA	NA	NA	NA	NA	-0.499109	-0.529412	NA	NA	NA	NA	-0.484848	-0.0451891	NA	NA	NA	NA	4	-3	chr2L	7567966	A	T	8	30	669	396	ncRNA_exonic	lncRNA:CR46063	0.218078
chr2L.7573392.G	3	2	1	NA	0	NA	NA	0.0444444	0.514286	NA	-0.460882	NA	0.509804	NA	NA	-0.0401003	-0.0104364	0.518519	NA	NA	NA	8	1	chr2L	7573392	C	G	20	56	565	411	intronic	RapGAP1	0.468055
chr2L.7573421.C	2	2	0	-0.00841751	-0.0292398	NA	-0.0210526	0.0645933	0.5	0.0454545	-0.0622711	NA	0.5	NA	0.167614	-0.102174	-0.0232906	0.535714	-0.454545	0.6	NA	14	2	chr2L	7573421	G	C	29	68	693	534	intronic	RapGAP1	0.505656
chr2L.7577985.T	2	2	0	-0.0776119	NA	-0.113636	0.555556	NA	NA	0.131783	NA	0.578947	NA	NA	NA	NA	0.325541	0.0571429	-0.0705882	NA	0.111111	9	2	chr2L	7577985	C	T	28	58	313	533	intronic	RapGAP1	0.139611
chr2L.7578049.C	3	1	2	0.515152	NA	NA	-0.526316	0	NA	NA	NA	-0.6	NA	NA	NA	NA	0.455446	0	0.030303	NA	NA	7	-1	chr2L	7578049	A	C	6	40	467	147	intronic	RapGAP1	0.603953
chr2L.7585641.T	2	0	2	0.128205	NA	0.0221654	NA	NA	NA	NA	NA	NA	NA	NA	NA	0.0562771	-0.492958	NA	NA	NA	-0.492754	5	-2	chr2L	7585641	C	T	17	44	771	536	intergenic	Spn28B\x3blncRNA:CR45370	0.444346
chr2L.7587645.A	3	1	2	0.318333	-0.0114943	0.322967	0.322368	-0.191919	0.283333	NA	-0.55	0.0697168	NA	-0.37931	NA	-0.454545	0.0430346	NA	-0.239247	0.5	0.36631	14	-1	chr2L	7587645	C	A	23	68	703	288	intergenic	Spn28B\x3blncRNA:CR45370	0.707346
chr2L.7587678.CACTACT	4	2	2	-0.0711462	0.538462	-0.55	-0.478571	0.133333	-0.111111	NA	-0.05	-0.0948718	NA	0.481481	NA	-0.0416667	-0.108333	NA	-0.417241	-0.475	-0.55	14	0	chr2L	7587678	CACT	CACTACT	21	68	599	327	intergenic	Spn28B\x3blncRNA:CR45370	0.210375
chr2L.7587686.TCC	3	2	1	0.107551	-0.518519	0.571429	0	-0.0979021	0.242424	NA	0.213904	-0.121795	NA	0.26087	NA	0.636364	0.0769841	NA	0	0	0.571429	14	1	chr2L	7587686	TC	TCC	19	68	625	217	intergenic	Spn28B\x3blncRNA:CR45370	0.39339
chr2L.7587688.C	3	2	1	0.130952	-0.518519	0.571429	0	-0.0979021	0.222222	NA	0.197368	-0.108696	NA	0.222222	NA	0.636364	0.0549708	NA	-0.0357143	0	0.538462	14	1	chr2L	7587688	A	C	19	68	695	208	intergenic	Spn28B\x3blncRNA:CR45370	0.39339
chr2L.7588604.TCCCC	3	2	1	-0.315937	-0.0309524	0	-0.178363	0.0384615	-0.2	-0.319444	0.4375	0.277778	-0.293651	-0.213636	0.560458	0.186667	-0.062616	0.1875	-0.540486	-0.319444	-0.0175439	18	1	chr2L	7588604	TCC	TCCCC	27	78	795	398	intergenic	Spn28B\x3blncRNA:CR45370	0.558397
chr2L.7588650.G	2	2	0	0.0695187	-0.035014	0.339286	-0.0155039	-0.212121	0.363636	0.075	-0.0890269	-0.0842246	-0.0602582	-0.0408895	0.401544	0.0857143	0.112206	-0.333333	0.375	-0.25	0.0996819	18	2	chr2L	7588650	A	G	35	78	910	465	intergenic	Spn28B\x3blncRNA:CR45370	0.873878
chr2L.7588695.A	2	2	0	0.0220713	0.143963	NA	-0.0505051	-0.09447	NA	0.136364	-0.0263158	0.0409091	0.488372	0.0183007	0.0924609	0.464286	0.0851852	NA	0.0517039	-0.154545	0.564103	15	2	chr2L	7588695	G	A	32	72	684	613	intergenic	Spn28B\x3blncRNA:CR45370	0.0953771
chr2L.7588698.A	2	2	0	0.0220713	0.117647	NA	-0.037013	-0.09447	NA	0.136364	-0.0555556	0.0313953	0.488372	0.00668449	0.0924609	NA	0.0851852	NA	0.0517039	-0.154545	0.564103	14	2	chr2L	7588698	T	A	32	70	664	610	intergenic	Spn28B\x3blncRNA:CR45370	0.191452
chr2L.7588702.G	3	2	1	-0.455732	0.123162	NA	-0.0619048	-0.0820513	NA	0.165775	-0.421176	0.0451128	0.47619	0.00668449	0.0789474	NA	0.0932203	NA	0.0500659	-0.121212	0.552632	14	1	chr2L	7588702	A	G	30	70	682	566	intergenic	Spn28B\x3blncRNA:CR45370	0.0568575
chr2L.7589898.C	4	4	0	NA	NA	0.541176	0.640449	0.485075	-0.176839	NA	0.557932	0.0808081	NA	0.529412	0.5	0	0.00143472	NA	NA	NA	NA	10	4	chr2L	7589898	A	C	18	54	647	591	intergenic	Spn28B\x3blncRNA:CR45370	0.104876
chr2L.7589910.A	3	1	2	NA	NA	0.0191388	0.68	-0.492537	-0.5	NA	0.0859729	0.545455	NA	0.0294118	-0.5	-0.6	-0.0132705	NA	NA	NA	NA	10	-1	chr2L	7589910	T	A	19	54	775	478	intergenic	Spn28B\x3blncRNA:CR45370	0.920713
chr2L.7589918.T	2	0	2	NA	NA	0.0454545	0.141881	-0.529412	-0.45	NA	-0.0392157	0.545455	NA	-0.00769231	-0.6	-0.0821429	-0.0121951	NA	NA	NA	NA	10	-2	chr2L	7589918	C	T	21	54	739	526	intergenic	Spn28B\x3blncRNA:CR45370	0.979805
chr2L.7589947.G	4	2	2	NA	NA	-0.47619	0.011236	0	0.536111	-0.514286	-0.467619	-0.111111	-0.0555556	0.529412	0	NA	-0.233333	NA	NA	NA	NA	11	0	chr2L	7589947	A	G	17	62	1126	432	intergenic	Spn28B\x3blncRNA:CR45370	0.672477
chr2L.7589993.C	6	3	3	0.321429	NA	0	-0.509804	-0.0217391	-0.492958	0.351351	0.329919	0	0.357143	-0.514706	0.0294118	NA	0.210881	0.351852	NA	-0.422535	NA	14	0	chr2L	7589993	T	C	16	70	1346	476	intergenic	Spn28B\x3blncRNA:CR45370	0.699261
chr2L.7590005.A	2	0	2	0.344828	-0.166667	0	-0.153878	0.0520314	-0.492958	0.0266667	0.0192308	0	0.0357143	-0.507246	0.5	NA	0.12267	0.5	0.229885	-0.441176	NA	16	-2	chr2L	7590005	T	A	19	74	1270	593	intergenic	Spn28B\x3blncRNA:CR45370	0.739109
chr2L.7590016.C	3	0	3	0.466667	-0.625	0.1	-0.118132	-0.0206349	-0.478873	-0.0464865	0.0196078	0.1	0.037037	-0.507246	0.507042	NA	0.180077	0.490566	0.0438596	-0.492537	NA	16	-3	chr2L	7590016	A	C	22	74	1165	721	intergenic	Spn28B\x3blncRNA:CR45370	0.186791
chr2L.7590257.T	2	2	0	-0.0365741	0.0148305	0.0911681	-0.00194932	-0.0421885	-0.0628571	0.0109649	-0.0196829	-0.203931	0.165396	0.363248	-0.00058548	-0.0848416	0.131276	-0.359788	-0.0181818	0.228175	0.470588	18	2	chr2L	7590257	C	T	36	78	1401	854	intergenic	Spn28B\x3blncRNA:CR45370	0.299728
chr2L.7590265.T	3	1	2	-0.277778	-0.00595238	-0.102564	0.0166144	0	0.112245	-0.0287356	0.0222284	0.333333	-0.103255	-0.172087	-0.0114943	-0.00499445	-0.0980903	0.275132	0.0114943	0.363636	-0.352941	18	-1	chr2L	7590265	C	T	35	78	1507	755	intergenic	Spn28B\x3blncRNA:CR45370	0.355637
chr2L.7590270.G	3	1	2	-0.315	-0.0128688	-0.111852	0.0166144	0	0.145833	-0.0463872	0.00564972	0.333333	-0.0729517	-0.186111	-0.0112546	0.0155317	-0.106416	0.309717	0.00472335	0.363636	-0.350307	18	-1	chr2L	7590270	GTA	G	35	78	1491	749	intergenic	Spn28B\x3blncRNA:CR45370	0.355637
chr2L.7590271.C	3	3	0	0.508744	0.0444444	0.0233918	0.012012	-0.0489596	-0.012012	0.0444444	0.0102564	0.0113798	0.119497	0.57754	-0.012012	-0.0705882	0.110279	-0.578947	0.012012	-0.0571429	0.709091	18	3	chr2L	7590271	T	C	35	78	669	830	intergenic	Spn28B\x3blncRNA:CR45370	0.050763
chr2L.7594665.AG	2	2	0	-0.0627704	0.0703875	0.0656217	-0.135582	-0.111001	-0.0101094	0.270821	-0.0530326	0.367816	-0.0332254	0.0888296	0.0471844	0.111901	0.13913	0.0293062	-0.0595238	0.072822	0.00705446	18	2	chr2L	7594665	A	AG	39	78	2037	1707	intergenic	Spn28B\x3blncRNA:CR45370	NA
chr2L.7594693.G	2	2	0	0.0640693	0.25	0.0940803	0.012029	0.34599	-0.0444444	-0.221154	0.0631308	-0.151288	0.0885674	-0.0873016	-0.112599	-0.157704	-0.176587	0.0398551	-0.0541275	-0.0369071	-0.0102764	18	2	chr2L	7594693	A	G	37	78	2517	1310	intergenic	Spn28B\x3blncRNA:CR45370	0.915656
chr2L.7594711.GAG	4	2	2	0.0330475	0.25	-0.219684	-0.0659	0.0751459	-0.0229947	-0.0331565	-0.0944978	-0.0742608	0.0446111	-0.237523	-0.0685185	0.0927523	-0.245536	0.0141844	0.126374	0.348112	-0.133127	18	0	chr2L	7594711	GAGCAG	GAG	36	78	2501	1327	intergenic	Spn28B\x3blncRNA:CR45370	0.639864
chr2L.7595142.T	2	0	2	-0.116115	NA	-0.203196	-0.0703704	-0.151515	-0.442857	0.225532	NA	NA	0.152381	NA	NA	NA	-0.0216872	-0.525253	NA	NA	-0.484848	10	-2	chr2L	7595142	A	T	24	62	1044	627	intergenic	Spn28B\x3blncRNA:CR45370	0.949399
chr2L.7595207.A	2	2	0	0.480769	NA	-0.369863	0.00757576	0.3	NA	-0.531746	NA	NA	0.492537	NA	NA	NA	-0.0302326	NA	-0.0555556	NA	0.5	9	2	chr2L	7595207	G	A	15	60	1149	334	intergenic	Spn28B\x3blncRNA:CR45370	0.936396
chr2L.7595240.G	2	2	0	0.666667	NA	-0.571429	0.491525	0.536232	NA	NA	NA	NA	0	NA	NA	NA	0.14868	-0.220588	0.666667	NA	0.515152	9	2	chr2L	7595240	A	G	19	60	827	545	intergenic	Spn28B\x3blncRNA:CR45370	0.316196
chr2L.7597366.GTTTTTTTT	9	8	1	0.0524836	0.0721053	0.51087	-0.517241	-0.0355617	0	0	-0.0609009	0.442623	0.299065	0.410256	0.436893	0	0.15679	0.318182	0	0.488889	0.423529	18	7	chr2L	7597366	GTTTTTT	GTTTTTTTT	22	78	2432	1084	intergenic	Spn28B\x3blncRNA:CR45370	0.986689
chr2L.7597496.TCCCCC	3	1	2	-0.00124069	-0.336673	0.247427	0.19483	-0.260613	-0.102469	-0.511555	-0.130876	-0.0375	0.014522	-0.265839	-0.177839	-0.049062	0.0318074	0.179679	0.146631	0.0859729	0.252717	18	-1	chr2L	7597496	TCCCC	TCCCCC	46	78	938	1429	intergenic	Spn28B\x3blncRNA:CR45370	0.00172335
chr2L.7597510.TTCTCTCT	3	2	1	0	0.0188679	0	0.438356	-0.0344828	-0.705357	0	0.03125	0	0.0151515	-0.0151261	-0.0194853	0	0.0238095	0	0	0	0.372093	18	1	chr2L	7597510	TTCTCTCTCT	TTCTCTCT	5	78	2087	210	intergenic	Spn28B\x3blncRNA:CR45370	0.84433
chr2L.7597522.CTTTTTT	4	3	1	-0.00294118	-0.230745	0.168134	0.0984916	0.254902	-0.471698	0.633738	0.545455	0.493827	0.415385	-0.0767857	-0.0425047	0.580645	0.0565789	0.017758	0.030303	-0.0236646	-0.077001	18	2	chr2L	7597522	CTTTTT	CTTTTTT	36	78	1115	1172	intergenic	Spn28B\x3blncRNA:CR45370	0.437353
chr2L.7597568.A	7	4	3	-0.365557	-0.835608	0.220824	0.114349	0.634615	-0.636364	0.046252	0.656303	0.60241	0.133613	0.669743	-0.0567901	0.577413	0.12028	0.0505882	-0.0392157	0.548067	0.121763	18	1	chr2L	7597568	T	A	33	78	992	1317	intergenic	Spn28B\x3blncRNA:CR45370	0.0917718
chr2L.7597589.A	5	1	4	-0.0147106	-0.0952381	0	0.282387	-0.5	-0.46789	-0.103448	-0.15873	0	0	0.166667	0	0	-0.210526	0	0	-0.492537	0	18	-3	chr2L	7597589	C	A	14	78	2008	314	intergenic	Spn28B\x3blncRNA:CR45370	0.244398
chr2L.7597592.T	5	1	4	-0.0147106	-0.0952381	0	0.282387	-0.5	-0.46789	-0.103448	-0.15873	0	0	0.166667	0	0	-0.208333	0	0	-0.492537	0	18	-3	chr2L	7597592	A	T	14	78	2013	314	intergenic	Spn28B\x3blncRNA:CR45370	0.244398
chr2L.7597593.T	5	1	4	-0.0147106	-0.0952381	0	0.282387	-0.5	-0.46789	-0.103448	-0.15873	0	0	0.166667	0	0	-0.208333	0	0	-0.492537	0	18	-3	chr2L	7597593	C	T	13	78	2013	314	intergenic	Spn28B\x3blncRNA:CR45370	0.410175
chr2L.7606898.G	3	2	1	0	-0.0384615	-0.416667	0	0	0.417722	-0.0416667	0	0	0.40625	0	0	0	0	0.0285714	-0.0238095	-0.0238095	0	18	1	chr2L	7606898	T	G	3	78	1560	90	exonic	Cyp4d21	0.508477
chr2L.7614568.T	3	2	1	0.241776	0.225417	0.0393082	-0.093254	0.333333	0.050625	0.0048951	-0.0635615	0.1581	0.0505391	0.039206	-0.12026	-0.425	-0.184389	0.375	0.0142764	0.014059	0.0330688	18	1	chr2L	7614568	A	T	35	78	1757	1047	exonic	CG6739	0.761868
chr2L.7614571.C	3	2	1	0.223776	0.225417	0.0396825	-0.0976299	0.337662	0.0246154	0	-0.0529019	0.177778	0.0469499	0.0307692	-0.12026	-0.402273	-0.187363	0.375	0.0217391	-0.0174603	0.039961	18	1	chr2L	7614571	A	C	35	78	1775	1059	exonic	CG6739	0.761868
chr2L.7614840.C	2	2	0	NA	0	0.5	NA	0.461538	NA	NA	0.0714286	NA	NA	NA	NA	NA	-0.00454545	NA	0.5	0.571429	NA	7	2	chr2L	7614840	T	C	13	54	475	204	intronic	CG6739	0.299142
chr2L.7615207.G	4	3	1	0.0137566	0.0272977	0.119027	-0.0710974	-0.034689	0.230213	0.203531	-0.153824	0.0225842	0.058312	0.0893674	0.0551802	0.169607	0.0176233	0.120254	-0.185083	-0.107689	0.00177746	18	2	chr2L	7615207	C	G	39	78	3455	3666	exonic	CG6739	NA
chr2L.7615240.A	3	2	1	0.000860215	-0.000545577	-0.010989	0.413807	0.185175	-0.144778	-0.173993	0.114495	-0.077162	-0.0956835	-0.0671898	0.124437	-0.124196	-0.0291943	0.0740223	0.0498451	0.0576065	0.0485206	18	1	chr2L	7615240	G	A	34	78	4480	2630	exonic	CG6739	0.514804
chr2L.7615246.C	2	2	0	-0.0291064	0.108859	-0.0423875	0.16431	0.0104291	0.0511144	0.00528645	0.0478148	0.0581312	-0.0437189	0.0178449	-0.00521032	0.0360386	-0.00924433	0.0335454	-0.0100267	0.26958	0.0262409	18	2	chr2L	7615246	T	C	67	78	1452	5664	exonic	CG6739	0.201779
chr2L.7615262.T	3	1	2	0.006529	0.0305908	0.10331	-0.258383	-0.123952	0.0710381	0.286175	-0.056342	-0.0173441	-0.0255608	0.0570976	-0.190251	0.124811	0.00849057	-0.169369	-0.0280438	-0.0639253	-0.0116045	18	-1	chr2L	7615262	A	T	39	78	3960	3171	exonic	CG6739	NA
chr2L.7615285.C	2	2	0	-0.0123663	0.4375	0.0152652	0.152196	0.0287837	-0.147027	-0.0445153	-0.0119396	0.008967	-0.00414201	0.00090549	0.152489	-0.0318901	-0.022311	0.348569	0.0147597	-0.113373	-0.0171679	18	2	chr2L	7615285	T	C	36	78	4240	2827	exonic	CG6739	0.654642
chr2L.7615306.T	3	2	1	-0.0078853	-0.160567	0.0893614	-0.0631579	-0.106313	0.0706614	0.222978	0.076101	0.038607	0.110651	0.0886904	-0.138649	0.0562855	0.0216505	0.00919621	-0.229825	0.0674983	0.371672	18	1	chr2L	7615306	A	T	37	78	4206	2885	exonic	CG6739	0.244908
chr2L.7615369.C	6	5	1	0.0063039	-0.17087	0.0143013	-0.0587484	-0.26264	0.029285	0.276941	0.477542	0.167534	0.0709991	0.162162	-0.0190779	0.106946	0.0331754	0.0296946	0.0143811	-0.100385	0.166498	18	4	chr2L	7615369	T	C	40	78	3835	3276	exonic	CG6739	0.0384784
chr2L.7615387.G	4	2	2	-0.0279034	0.0583452	0.0531968	0.0862961	0.376812	-0.075281	-0.389728	0.0549804	-0.33871	0.319774	-0.100713	0.0185794	0.0785167	-0.0146978	-0.0866287	-0.0917848	0.0715271	-0.0413878	18	0	chr2L	7615387	A	G	34	78	4401	2692	exonic	CG6739	0.0713947
chr2L.7615781.G	2	0	2	-0.00740741	-0.32	0.125287	-0.0456522	0.26087	-0.0234694	-0.571429	0	0.0787037	-0.493007	0.0246769	-0.0416667	0.363636	-0.0962963	0	0.222816	-0.350461	-0.0713073	18	-2	chr2L	7615781	C	G	29	78	848	495	exonic	CG6739	0.513782
chr2L.7615805.C	2	2	0	0.0432692	0.684211	-0.037037	-0.0327273	0.111801	0.0380952	0.714286	0.0634921	0.0987074	-0.0761905	0.428571	0.00615385	0.142857	-0.0151976	-0.112554	-0.203571	-0.0457516	0.0591133	18	2	chr2L	7615805	T	C	41	78	325	962	exonic	CG6739	0.805865
chr2L.7615811.T	3	3	0	0.0581818	0.684211	-0.025641	-0.0301003	0.0534759	0.0325581	0.714286	0.106452	0.102975	-0.0761905	0.76555	0.0136585	0.162465	-0.0170859	-0.112554	-0.242105	-0.040404	0.0714286	18	3	chr2L	7615811	C	T	40	78	331	973	exonic	CG6739	0.92207
chr2L.7615825.A	5	3	2	-0.275152	0.684211	0.0464768	-0.0752508	-0.0278638	0.0149903	0.73913	-0.180952	-0.312632	0.343434	0.515152	0.105758	0.0892857	0.077001	-0.207792	-0.540541	0.0394265	-0.551724	18	1	chr2L	7615825	C	A	33	78	666	609	exonic	CG6739	0.920469
chr2L.7615841.T	3	2	1	-0.241453	0.0242915	0.0822511	-0.130952	0	0.0380952	0.73913	-0.266129	-0.338384	0.280193	0.447368	0.0681818	0.164706	0.0391667	-0.186667	-0.540541	0.0839161	-0.440318	18	1	chr2L	7615841	C	T	32	78	694	594	exonic	CG6739	0.920469
chr2L.7615845.T	3	3	0	0.289474	0	-0.112299	0.123016	0	-0.0208333	0	0.322581	0.447368	-0.0966184	0.351351	-0.0637255	0	-0.0244444	0.28	0.236036	-0.104377	0.295567	18	3	chr2L	7615845	A	T	26	78	942	384	exonic	CG6739	0.881947
chr2L.7636586.T	5	4	1	-0.06	-0.0025974	0.121795	-0.0425373	-0.0277992	0.0533333	0.530751	-0.45283	0.519231	-0.0307487	0.0929577	0.383459	-0.0277778	0.0714286	0.513514	0.526316	-0.0483092	0.47619	18	3	chr2L	7636586	G	T	32	78	802	604	ncRNA_exonic	lncRNA:CR44799	0.336773
chr2L.7636768.A	6	4	2	0.558559	-0.05	0.00904977	0.478873	-0.0938834	0.424242	-0.0198413	0.0692308	0.367521	NA	NA	NA	NA	0.122142	0.032967	-0.508547	0.45873	-0.533493	14	2	chr2L	7636768	G	A	27	70	1008	783	upstream\x3bdownstream	lncRNA:CR44800\x3blncRNA:CR44799	0.362147
chr2L.7641561.C	2	0	2	-0.089372	-0.5625	NA	0.5	NA	-0.141667	NA	0.169697	0.0238095	0.0833333	-0.611111	0.10084	NA	-0.246082	NA	NA	NA	NA	10	-2	chr2L	7641561	G	C	22	56	385	350	downstream	Slob	0.996021
chr2L.7641563.C	2	0	2	-0.0656566	-0.533333	NA	0.5	NA	-0.141667	NA	0.198864	0.0238095	0.0448718	-0.611111	0.10084	NA	-0.238095	NA	NA	NA	NA	10	-2	chr2L	7641563	T	C	22	56	385	340	downstream	Slob	0.996021
chr2L.7666002.A	3	1	2	-0.0534954	0.175	-0.0922152	0.0446876	NA	-0.489362	0.486486	-0.141667	-0.575569	0	-0.233403	0.0331651	0.0970588	-0.143856	0.00142146	0.0655827	NA	-0.145503	16	-1	chr2L	7666002	G	A	34	74	1012	931	intronic	Slob	0.650178
chr2L.7675058.A	4	3	1	0.425052	0.027027	0.00357143	-0.0569982	0.325099	0.0801491	-0.16	0.025	-0.590909	-0.112121	-0.0927536	0.309091	0.000711238	-0.179408	0.40678	-0.0501931	0	0.365909	18	2	chr2L	7675058	G	A	25	78	1406	673	UTR5	Slob	0.439449
chr2L.7675819.T	4	2	2	-0.533333	-0.0263952	0.238462	0.37037	0.384615	-0.44	0	0.307692	0.0225806	-0.506394	0	-0.241176	0.166667	-0.113725	-0.333333	0.44	0.28	-0.291667	18	0	chr2L	7675819	G	T	29	78	830	373	intronic	Myo28B1	0.795165
chr2L.7679570.AGGG	4	3	1	0.358491	0	NA	NA	0.352941	NA	NA	NA	NA	NA	0	NA	NA	-0.371282	0	-0.075	0.469108	0	9	2	chr2L	7679570	AGG	AGGG	12	58	844	239	intronic	Myo28B1	0.941128
chr2L.7679607.G	2	2	0	-0.0388457	0.111111	0	0.636364	-0.00545455	0.416667	0.513514	NA	NA	NA	0.545455	0.010101	NA	0.0275902	-0.0126984	0.512821	0	0.371429	14	2	chr2L	7679607	A	G	27	70	685	541	intronic	Myo28B1	0.576561
chr2L.7686012.T	2	2	0	0	-0.0261438	0.000445633	-0.019884	0.0204691	0	0.0204691	0.470588	0.0261438	0.00702371	-0.00702371	-0.00702371	0.477408	-0.144556	0.0138438	0.0261438	0.019884	0.00643863	18	2	chr2L	7686012	A	T	37	78	1253	1460	intronic	Myo28B1	0.269375
chr2L.7686140.A	3	3	0	0.0134454	0.00643863	0.0134454	-0.0227717	0.0130639	-0.025412	0.0296516	0.496732	-0.0261438	-0.0130639	0.0126984	0.518993	0.529412	0.0276187	-0.00702371	0.0130639	0.0134454	-0.0427155	18	3	chr2L	7686140	G	A	36	78	1260	1524	exonic	Myo28B1	0.19843
chr2L.7686143.T	3	3	0	0.00682012	0	0.0269077	-0.00576577	0	-0.0261438	0.0360902	0.549296	-0.019884	-0.00643863	0.0130639	0.561644	0.529412	0.0270833	-0.00702371	0.0130639	0	-0.0313357	18	3	chr2L	7686143	C	T	36	78	1260	1515	exonic	Myo28B1	0.19843
chr2L.7686150.C	3	3	0	-0.0134454	0.00682012	0.0331675	-0.0177778	-0.00662526	-0.0313357	0.0535117	0.484034	-0.00662526	-0.0193237	0	0.567568	0.549296	0.0276187	-0.00702371	-0.0134454	0.0126984	-0.0360902	18	3	chr2L	7686150	G	C	36	78	1260	1529	exonic	Myo28B1	0.19843
chr2L.7690721.C	3	3	0	0.129178	0.105392	0.0781395	-0.0306513	0.268199	0.454545	0.428571	-0.108571	0.423077	0.0185185	-0.0172414	0.0222222	-0.00833333	-0.112471	-0.0384615	0.00119261	-0.054386	0.0619195	18	3	chr2L	7690721	A	C	36	78	710	585	exonic	CG18585	0.961137
chr2L.7690836.A	2	2	0	0.0769231	NA	0.486486	NA	NA	-0.037323	-0.0238095	NA	0.05	NA	NA	0.514286	NA	NA	NA	NA	NA	NA	6	2	chr2L	7690836	T	A	9	42	468	237	intronic	CG18585	0.0605329
chr2L.7690837.A	2	2	0	0.0769231	NA	0.486486	NA	NA	-0.037323	-0.0348837	NA	0.05	NA	NA	0.514286	NA	NA	NA	NA	NA	NA	6	2	chr2L	7690837	G	A	9	42	469	237	intronic	CG18585	0.0605329
chr2L.7710136.C	2	0	2	-0.171613	-0.424242	0.204211	-0.00630252	NA	0.0721063	-0.4	0.0555556	0.0413943	-0.0305882	-0.191071	NA	0.190476	-0.209734	0.164021	NA	0.028921	-0.168696	15	-2	chr2L	7710136	T	C	34	72	690	623	exonic	Tep3	0.00308849
chr2L.7710139.T	2	0	2	-0.177083	-0.424242	0.204211	0.0142857	NA	0.0882353	-0.421053	0.0384615	0.0671296	0.00490196	-0.180392	NA	0.190476	-0.222672	0.164021	NA	0.0420259	-0.147157	15	-2	chr2L	7710139	C	T	34	72	679	633	exonic	Tep3	0.00308849
chr2L.7712884.C	3	1	2	-0.521739	0.35786	0	0.0588235	-0.454545	0.44	0.05	-0.0140351	0	0.416667	0.446886	0.434783	-0.0666667	-0.0814542	0.484848	0.391827	0	-0.483871	18	-1	chr2L	7712884	G	C	17	78	724	364	exonic	Ntl	0.851369
chr2L.7714373.A	4	1	3	NA	-0.108631	-0.508744	-0.549424	NA	-0.116667	NA	0.02331	0.0521739	-0.00238095	-0.518519	NA	0.171429	-0.0588235	NA	NA	0.486631	NA	11	-2	chr2L	7714373	C	A	25	60	505	580	exonic	CG33296	0.470956
chr2L.7714383.T	2	0	2	NA	0.176998	-0.529412	-0.525773	NA	-0.124294	NA	0.0384615	-0.0363636	-0.00397878	0	NA	-0.0294118	-0.045911	NA	NA	0	NA	11	-2	chr2L	7714383	A	T	18	60	624	424	intronic	CG33296	0.886053
chr2L.7714393.A	3	1	2	NA	0.193593	-0.515152	-0.525773	NA	-0.179803	NA	0.52	-0.0808081	0	0	NA	0	-0.0367647	NA	NA	0	NA	11	-1	chr2L	7714393	T	A	16	60	638	393	intronic	CG33296	0.601421
chr2L.7714394.T	3	1	2	NA	0.193593	-0.515152	-0.525773	NA	-0.179803	NA	0.52	-0.0808081	NA	NA	NA	0	-0.0367647	NA	NA	NA	NA	8	-1	chr2L	7714394	A	T	16	54	533	392	intronic	CG33296	0.484285
chr2L.7717199.G	4	4	0	0.0279146	-0.00672043	-0.145	0.0541667	0.535714	0.363636	-0.18	0.225	0.0847826	0.46	-0.0291568	-0.478261	-0.52	-0.020979	-0.1	0.619048	0.52	-0.00454545	18	4	chr2L	7717199	A	G	32	78	748	606	exonic	CG13793	0.243015
chr2L.7717775.C	4	3	1	0	0.436853	0.0220632	-0.05	0.037037	-0.0391363	0.017599	0.05	-0.513514	0.025	-0.00372787	-0.0739348	0.423684	-0.0179252	0.512821	0	-0.010296	-0.403153	18	2	chr2L	7717775	T	C	28	78	872	631	exonic	CG13793	0.745546
chr2L.7717833.G	5	3	2	NA	0	-0.515152	0.555556	0	0.487374	-0.48574	NA	NA	NA	-0.183258	NA	-0.0555556	0.131204	0.529412	0.0444444	NA	NA	11	1	chr2L	7717833	A	G	17	64	752	346	intronic	CG13793	0.893129
chr2L.7741913.C	5	3	2	0.0630662	0.181818	-0.457915	0.0526316	0.1	-0.428571	0	0.472222	0.5	0.470588	0.430952	0	0.111111	-0.00722222	-0.227273	0.0211268	0	0.37594	18	1	chr2L	7741913	G	C	19	78	1048	615	upstream	Acp1	0.896114
chr2L.7741948.A	2	2	0	-0.0216207	0.0158103	0.499289	0.488462	-0.284848	0.0634615	0.0877193	-0.113514	0.0106838	0.0398293	-0.126068	0.138514	-0.227273	-0.0155405	-0.158333	-0.0464912	-0.171429	0.353846	18	2	chr2L	7741948	T	A	33	78	1056	729	upstream	Acp1	0.802089
chr2L.7741969.G	3	2	1	-0.0768479	0	0	-0.0708535	NA	NA	NA	0.486486	-0.472222	-0.0346271	-0.0384615	NA	0.233696	0.0126663	0.533333	0.0483257	0	-0.0557276	14	1	chr2L	7741969	A	G	27	70	988	761	upstream	Acp1	0.800426
chr2L.7741977.A	4	3	1	-0.0908943	0	0.024948	-0.0352564	NA	NA	NA	0.5	-0.473684	-0.0346271	-0.0115385	NA	0.153409	-0.00192771	0.533333	0.0285714	0.472222	-0.0647773	14	2	chr2L	7741977	T	A	29	70	967	793	upstream	Acp1	0.981505
chr2L.7741980.G	4	3	1	0.0608835	-0.0454545	0.0364865	-0.0569231	NA	NA	NA	0.409091	-0.421053	-0.0346271	-0.0225141	NA	0.145833	-0.00809524	0.5625	0.0142886	0.486486	-0.0971698	14	2	chr2L	7741980	A	G	29	70	962	820	upstream	Acp1	0.981505
chr2L.7742813.GCC	5	4	1	-0.0454545	-0.0234604	0.0524161	-0.258824	-0.0714286	0.432432	0.236364	0.481481	-0.0691729	-0.484848	0.6	0.514286	0	0.454451	0.714286	0.307692	0.03125	0.5	18	3	chr2L	7742813	GCCC	GCC	26	78	715	507	downstream	CG7214	0.706098
chr2L.7742816.G	2	0	2	0.00684262	0	-0.310345	0.393939	0.25	0.411765	-0.4	0.304348	-0.0821114	0.359447	-0.666667	-0.189655	-0.150376	-0.0135135	-0.5	0.423077	-0.333333	-0.439655	18	-2	chr2L	7742816	C	G	27	78	714	349	downstream	CG7214	0.447271
chr2L.7742831.A	3	0	3	0.0540541	0	-0.264706	0.0642857	0.181818	0.275641	-0.380952	0.233333	-0.0442308	0.342246	-0.533333	-0.173797	0.4	-0.121184	-0.409091	0.28022	-0.272727	-0.441558	18	-3	chr2L	7742831	G	A	27	78	963	330	downstream	CG7214	0.484778
chr2L.7743118.G	3	2	1	-0.0590278	-0.00449775	NA	-0.448276	NA	0.215909	0.0151515	-0.0171958	0.0945946	0.0171371	0.33687	0.0047619	0.558824	-0.148352	0.529412	-0.0615836	NA	0.00875421	15	1	chr2L	7743118	T	G	32	72	704	648	downstream	CG7214	0.208377
chr2L.7743125.C	4	3	1	-0.122926	0.132479	NA	-0.433333	NA	0.583333	0	-0.0317241	0.0714286	0.0170455	0.357143	-0.00921659	0.583333	-0.101961	0.526316	-0.0416667	NA	0.0175439	15	2	chr2L	7743125	T	C	31	72	729	647	downstream	CG7214	0.315758
chr2L.7748442.G	2	2	0	0.545455	NA	NA	NA	NA	0	NA	NA	NA	0	0	NA	NA	0.424242	NA	0.0555556	NA	NA	6	2	chr2L	7748442	C	G	5	44	433	110	downstream	ATPsynGL	0.799466
chr2L.7748494.G	2	0	2	-0.515152	NA	NA	NA	NA	0.526316	NA	NA	NA	0	-0.636364	NA	NA	-0.0884615	NA	-0.0570175	NA	NA	6	-2	chr2L	7748494	A	G	13	46	325	239	downstream	ATPsynGL	0.877885
chr2L.7749693.G	2	2	0	-0.0583333	-0.12963	0.0451128	0.0878205	-0.24359	0.0348837	0.0705128	-0.00131579	0.432367	0.162679	0.441176	0.0384615	0.525	0.00943396	-0.0883721	0.0143761	-0.0263158	0.0402174	18	2	chr2L	7749693	T	G	36	78	772	789	intergenic	ATPsynGL\x3bCG7203	0.243629
chr2L.7752125.G	3	3	0	NA	NA	0.583333	NA	NA	-0.428571	NA	0.521739	0.0816993	0.392857	NA	NA	NA	-0.0734633	NA	-0.0285714	0.507246	NA	8	3	chr2L	7752125	T	G	16	44	526	278	downstream	CG7203	0.184905
chr2L.7752301.C	2	2	0	-0.0909091	0	-0.025641	0	0.4	0.0285714	NA	0.486486	0.461538	0.037037	-0.04	0.461538	0	0.0114345	0.0416667	0	0	0	17	2	chr2L	7752301	T	C	5	76	848	88	UTR3	CG7203	0.0116209
chr2L.7752303.G	2	2	0	0	0	0	0	0.5	0	NA	0.459459	0.447368	0	0	0.447368	0	0	0	0	0	0	17	2	chr2L	7752303	A	G	5	76	858	75	UTR3	CG7203	0.0116209
chr2L.7762283.A	2	2	0	NA	NA	NA	NA	NA	NA	NA	NA	0.414545	NA	NA	0.46	NA	NA	NA	NA	NA	NA	2	2	chr2L	7762283	T	A	5	28	365	60	intronic	CG46025	NA
chr2L.7766590.C	3	3	0	0.0257867	0.0351977	0.0635897	-0.0445175	0.20743	0.0657678	-0.115573	-0.0494266	-0.108039	0.0362041	0.0195913	0.0677885	0.0460834	0.0667741	0.190062	0.272797	0.112429	-0.0521563	18	3	chr2L	7766590	A	C	44	78	1393	3556	downstream	CG46025	0.560747
chr2L.7766626.A	5	2	3	0.0257986	-0.0598791	-0.045977	0.105588	0.431882	-0.37037	-0.326856	-0.360248	0.00216344	0.00589102	0.00540541	0.0591529	-0.0325974	-0.153629	0.0379925	0.0779817	0.420455	-0.142857	18	-1	chr2L	7766626	G	A	34	78	2841	1658	downstream	CG46025	0.427078
chr2L.7766632.G	5	4	1	-0.00211254	0.0411163	0.151445	-0.117062	-0.171262	0.366667	0.394269	0.22418	-0.0593513	-0.0596689	-0.0222018	0.0141944	0.119351	0.132326	0.0530584	-0.0787879	-0.244709	0.367063	18	3	chr2L	7766632	C	G	37	78	2725	1770	upstream\x3bdownstream	CG7191\x3bCG46025	0.516199
chr2L.7766679.C	2	2	0	0.122916	-0.00919983	0.0633419	0.0365591	0.055334	0.586667	-0.0596693	-0.00836467	-0.0410718	0.206636	-0.0475629	0.545982	-0.00877193	-0.119286	0.0225947	-0.00529101	-0.0897683	-0.122783	18	2	chr2L	7766679	T	C	38	78	1725	2582	upstream\x3bdownstream	CG7191\x3bCG46025	0.65626
chr2L.7766689.G	2	2	0	0.11828	-0.00539607	0.0597503	0.0385281	0.0623577	0.581081	-0.053827	0.00592505	-0.0384112	0.200792	-0.0434326	0.548901	-0.00977373	-0.119286	-0.0215494	-0.00258028	-0.0916758	-0.130037	18	2	chr2L	7766689	C	G	38	78	1729	2589	upstream\x3bdownstream	CG7191\x3bCG46025	0.65626
chr2L.7766746.T	6	4	2	0	0	0.23301	0	0.247934	0	-0.0841121	0	0	0	0	0	0	-0.00682111	0.642105	0	0.198314	-0.178295	18	2	chr2L	7766746	A	T	7	78	4084	290	upstream\x3bdownstream	CG7191\x3bCG46025	0.759573
chr2L.7766763.A	5	3	2	0	0	0.298077	-0.00666667	0.266667	0	-0.471698	0	0	0	0	0	NA	-0.0175342	0.505263	0	-0.144488	-0.356589	17	1	chr2L	7766763	G	A	11	76	3752	480	upstream\x3bdownstream	CG7191\x3bCG46025	0.727578
chr2L.7766787.C	5	2	3	0.413223	0	0.07	-0.38	0	0	-0.0857143	0	0	0	0	0	NA	0.216352	0	0	0.0360566	-0.388889	17	-1	chr2L	7766787	G	C	4	76	3813	347	upstream\x3bdownstream	CG7191\x3bCG46025	0.0958191
chr2L.7770317.C	3	3	0	0.0283019	-0.107373	0.478891	-0.0649351	-0.0769981	0.0940171	0.0886288	-0.100877	0.0238095	-0.00357143	-0.0833333	0.155629	0.7	-0.0172414	0.503817	0.111498	0.010101	-0.0396917	18	3	chr2L	7770317	T	C	36	78	1136	1062	intronic	CG7191	0.385009
chr2L.7770349.G	5	5	0	0.291982	-0.108565	-0.0351307	0.0119048	0.0127758	0.395623	0.621212	-0.0350877	0.458996	0.633333	-0.0824916	-0.115626	0.428571	-0.200483	0.467532	0.339827	0.166667	0.105245	18	5	chr2L	7770349	A	G	33	78	1273	892	intronic	CG7191	0.438423
chr2L.7770364.CAAAAAAAA	4	2	2	-0.172069	0.492547	0.0201735	NA	0.432249	NA	-0.0434783	NA	-0.00119048	NA	-0.166667	-0.191917	-0.215054	-0.0123932	-0.542593	-0.267696	NA	-0.248926	13	0	chr2L	7770364	CAAAAAAA	CAAAAAAAA	28	70	1383	704	intronic	CG7191	0.391747
chr2L.7770479.T	6	3	3	-0.0325282	-0.323077	-0.0405405	-0.107407	0	-0.0960435	-0.487179	-0.274768	NA	0.0346045	0.218551	0.537975	NA	-0.298302	0.455236	0.11875	NA	0.272375	15	0	chr2L	7770479	A	T	28	72	1516	1215	intronic	CG7191	0.380864
chr2L.7770874.A	7	3	4	0.00882353	NA	0.555556	-0.0555556	-0.473856	-0.0526316	NA	0.457958	-0.00501253	-0.102339	-0.444444	-0.459596	NA	0.431818	-0.5	0	-0.00619195	0	15	-1	chr2L	7770874	C	A	11	72	812	310	intronic	CG7191	0.491698
chr2L.7771548.T	2	2	0	0.285714	-0.00378788	-0.423077	0.407407	0.224324	0.322581	0.333333	-0.0444444	-0.0656566	-0.0644122	NA	0.458333	0.4375	0.12551	0	0	-0.11	0	17	2	chr2L	7771548	G	T	24	76	728	383	exonic	CG7191	0.03561
chr2L.7771551.T	3	2	1	0.285714	0.0197628	-0.423077	0.407407	0.224324	0.3125	0.3	-0.0444444	-0.0656566	-0.0644122	NA	0.458333	0.375	0.117647	0	0	-0.0863158	0	17	1	chr2L	7771551	C	T	23	76	745	371	exonic	CG7191	0.0402502
chr2L.7773878.G	2	2	0	NA	NA	NA	0.0451128	0.515152	NA	NA	0.484034	NA	NA	NA	NA	NA	0.0197628	NA	NA	NA	NA	4	2	chr2L	7773878	A	G	12	32	333	250	intronic	CG7191	0.468895
chr2L.7777633.C	2	0	2	0	0	0	0	0	0	0	0	0	0	0	0	0	NA	0	-0.435897	NA	-0.4	16	-2	chr2L	7777633	G	C	3	74	1473	74	exonic	CG7179	0.926931
chr2L.7777683.A	6	5	1	0.18963	0.0374396	0.37037	0.388889	0.0588235	-0.0524476	-0.061828	-0.5	0.448276	0	0.114478	0.0384615	-0.0153846	0.487179	0.4	-0.0140845	0.143519	0.441667	18	4	chr2L	7777683	G	A	22	78	912	419	exonic	CG7179	0.564693
chr2L.7777692.G	5	3	2	0.416667	0	-0.37037	0.30303	0.0666667	NA	0.357143	-0.454545	0.333333	-0.375	0.0358796	0.0384615	0.346154	0.302841	-0.0968801	NA	0.116667	0.37037	16	1	chr2L	7777692	A	G	18	74	948	324	exonic	CG7179	0.195668
chr2L.7777695.A	5	4	1	0.5	0.471429	-0.384615	0.323529	0.375	NA	0.419355	0.018797	0.357143	-0.4	0.0666667	0.357143	0.384615	0.269737	-0.0968801	NA	-0.0166667	0.357143	16	3	chr2L	7777695	G	A	23	74	893	396	exonic	CG7179	0.103372
chr2L.7780444.C	3	1	2	-0.0818713	0.00945946	0.0277992	0.105263	0.135338	-0.021118	-0.10647	0.376877	0.441032	-0.0416667	-0.0954089	-0.447368	0.0135135	-0.139987	-0.0595238	-0.0428571	0.0614719	-0.535714	18	-1	chr2L	7780444	T	C	35	78	854	711	exonic	Uro	0.699234
chr2L.7781887.T	2	0	2	-0.242869	0.0677656	NA	-0.100093	-0.0145455	-0.284722	0.0827397	NA	-0.0953668	-0.563492	0.182292	-0.171278	NA	0.164443	NA	NA	NA	0.0980168	12	-2	chr2L	7781887	C	T	31	66	1291	1150	intronic	CG7164	0.288505
chr2L.7782845.A	3	1	2	NA	NA	NA	NA	0	-0.470588	NA	0.22619	-0.246032	NA	NA	NA	NA	0.3	0	-0.0120482	-0.529061	NA	8	-1	chr2L	7782845	C	A	9	50	826	160	upstream\x3bdownstream	CG7154\x3bCG7164	0.0895362
chr2L.7783223.T	7	1	6	0	-0.473684	NA	0.542857	-0.545455	0.0203151	NA	-0.0238095	-0.457831	0.00666667	0	0.382353	NA	-0.26506	-0.485294	0	-0.555556	NA	14	-5	chr2L	7783223	C	T	17	70	1143	466	intronic	CG7154	0.643017
chr2L.7783233.G	7	1	6	0	-0.47619	NA	0.542857	-0.545455	0.0126263	NA	-0.0238095	-0.433422	0.00666667	0	0.38835	NA	-0.268293	-0.478261	0	-0.555556	NA	14	-5	chr2L	7783233	A	G	18	70	1095	504	intronic	CG7154	0.551973
chr2L.7783282.A	5	2	3	0.0344828	-0.544402	NA	-0.521429	0.45	0.0258347	NA	0.367816	0.332007	0	0.05	-0.0503089	NA	-0.106827	-0.464706	0.479412	0.0823799	NA	14	-1	chr2L	7783282	T	A	21	70	1184	467	intronic	CG7154	0.807363
chr2L.7783284.CTATATAT	3	3	0	0	0.0555556	-0.666667	-0.0360902	0.488889	0.0451795	0.507692	0.715909	0.512554	0.0284091	0.619048	0.169462	0.222222	-0.0248737	0.0495356	-0.0444444	0.0877193	0.04	18	3	chr2L	7783284	CTATATATAT	CTATATAT	34	78	710	965	intronic	CG7154	0.24377
chr2L.7785060.C	3	3	0	-0.167341	0.378378	0.0904184	0.0754243	0.365854	0.0426743	-0.184496	0.423077	0.0793651	-0.246711	-0.0844553	-0.0222997	0.233835	-0.213282	0.147059	0.158477	-0.0179426	-0.032032	18	3	chr2L	7785060	T	C	36	78	970	795	exonic	CG7154	0.731205
chr2L.7785648.T	2	2	0	0.352941	0.5	0	0	0	0	0.482759	0.5	0	0	0	0	0	0	0	0	0	0	18	2	chr2L	7785648	C	T	5	78	792	127	intronic	CG7154	0.273671
chr2L.7785691.A	3	1	2	0	0.106754	0	0.346154	0	0.384615	-0.347826	-0.583333	0	0.333333	0	0.352941	0.32	0.27027	0.333333	0	0	0	18	-1	chr2L	7785691	T	A	15	78	773	213	intronic	CG7154	0.0907101
chr2L.7785693.C	3	1	2	0.0666667	0.0912698	0.0625	0.133333	0	0.407407	-0.375	-0.615385	0	0.333333	0	0.352941	0.307692	0.257216	0.333333	0	0	0	18	-1	chr2L	7785693	G	C	16	78	793	227	intronic	CG7154	0.199684
chr2L.7788118.A	8	5	3	-0.478261	NA	0.5	0.45	-0.00236407	-0.526316	0.437363	-0.473684	-0.0239316	0.227778	-0.0744891	0.492754	0.485714	0.107843	NA	0.416667	0.552632	0.4375	16	2	chr2L	7788118	G	A	26	74	820	578	intronic	CG7149	0.0518189
chr2L.7788120.A	8	5	3	-0.478261	NA	0.475	0.461538	-0.0222222	-0.526316	0.437363	-0.473684	-0.0355478	0.45	-0.0885135	0.5	0.485714	0.123219	NA	0.416667	0.552632	0.4375	16	2	chr2L	7788120	T	A	25	74	822	558	intronic	CG7149	0.0451569
chr2L.7788130.T	7	4	3	-0.478261	NA	0.45	0.486486	-0.124402	-0.526316	0.0428571	-0.475	-0.0467391	0.47619	0.0383459	0.448423	0.5	0.00332963	NA	0.0256917	0.525	0.170868	16	1	chr2L	7788130	A	T	28	74	818	578	intronic	CG7149	0.0374905
chr2L.7791650.T	5	1	4	-0.138431	-0.025	0	0.0208333	0.1	-0.344828	-0.132468	-0.147594	-0.176245	-0.196095	-0.582686	0.0377551	0	-0.316573	0.0166667	-0.228182	NA	0.360656	17	-3	chr2L	7791650	G	T	27	76	1185	822	UTR3	LKRSDH	0.337647
chr2L.7791659.A	4	4	0	0.160269	0.0333333	0.0233918	0.0971429	-0.0222222	0.210433	0.341799	0.473684	0.533333	0.142615	0.0103896	-0.0622449	-0.257143	0.307568	0.110638	0.0218182	NA	-0.0616698	17	4	chr2L	7791659	G	A	32	76	1355	662	UTR3	LKRSDH	0.504545
chr2L.7791670.G	4	2	2	0.237262	-0.421212	0	0.358491	0	-0.482759	-0.0550505	-0.201826	-0.168459	-0.0747029	0.0142857	0.119388	0.459459	-0.184389	-0.478723	0.125	NA	0.320635	17	0	chr2L	7791670	C	G	28	76	1202	835	UTR3	LKRSDH	0.121016
chr2L.7791730.T	3	1	2	-0.196078	NA	-0.025	-0.0849057	NA	0.461538	-0.051752	-0.184696	-0.122807	-0.387097	0.0215924	-0.462175	NA	-0.075	NA	0.130435	NA	-0.0666667	13	-1	chr2L	7791730	C	T	30	68	1182	900	UTR3	LKRSDH	0.45022
chr2L.7791794.T	3	2	1	-0.0185525	NA	-0.0024024	-0.171491	NA	-0.08125	0.454545	-0.133413	NA	-0.255682	0.0313707	0.587855	0.311334	-0.234794	0.114082	-0.00537634	-0.01373	-0.183803	15	1	chr2L	7791794	A	T	34	72	1204	1072	exonic	LKRSDH	0.782633
chr2L.7793001.T	5	2	3	0.0455927	-0.0442553	-0.411538	-0.348684	0.0428571	-0.0231729	0	0.115385	0.0170455	-0.4	0.372549	0.339286	0.000977517	0.131303	0.0865801	0.0208729	-0.0479735	-0.0827664	18	-1	chr2L	7793001	A	T	34	78	1072	698	exonic	LKRSDH	0.917103
chr2L.7793004.C	5	2	3	0.0535714	-0.06	-0.45	-0.369565	0.0293436	-0.0345455	0.015015	0.106486	0.0445076	-0.388889	0.372549	0.339286	0.000977517	0.109694	0.0900735	0.0208729	-0.0123784	-0.0763889	18	-1	chr2L	7793004	T	C	34	78	1073	686	exonic	LKRSDH	0.917103
chr2L.7793007.C	7	4	3	0.0581977	-0.0862745	-0.463415	-0.333333	0.018283	-0.0411765	0.0168067	0.110714	0.046371	0	0.352941	0.321429	0.0484848	0.119048	0.483902	-0.395636	0.410256	-0.0763889	18	1	chr2L	7793007	T	C	30	78	1129	608	exonic	LKRSDH	0.521598
chr2L.7793022.A	9	5	4	-0.564495	-0.152549	-0.404762	-0.259919	-0.164286	0.119318	-0.416667	-0.138107	-0.408918	0	0.527273	0.171218	0.452381	0.121775	0.454545	0.0304659	0.416667	0.549896	18	1	chr2L	7793022	G	A	28	78	1038	728	exonic	LKRSDH	0.802918
chr2L.7793034.T	4	3	1	-0.30303	-0.116747	0.0714286	0.0764807	0.0928403	0.201531	0.0261438	-0.19385	-0.03125	0.0520833	0.229055	-0.132086	0.166667	0.12616	0.432432	0.0537341	0.432432	0.326531	18	2	chr2L	7793034	C	T	26	78	1233	525	exonic	LKRSDH	0.826162
chr2L.7800836.C	3	3	0	-0.0635281	0.342857	-0.0446886	0.052381	0.314286	0.287879	-0.0378151	-0.0636364	0.4	0.0851927	0	0.00811359	-0.196078	-0.128409	-0.34543	0.363636	-0.0475806	-0.0634675	18	3	chr2L	7800836	G	C	33	78	1079	480	exonic	r2d2	0.937523
chr2L.7808052.C	5	4	1	-0.00884521	-0.184149	NA	-0.0277778	0.472979	0.0209285	0.509558	0.027027	-0.133862	-0.473684	NA	0.0452941	NA	NA	0.465753	0.488378	NA	NA	12	3	chr2L	7808052	G	C	22	66	1276	627	intronic	cdc14	0.177359
chr2L.7808079.CTT	6	4	2	0	0.275862	0.219481	0	0.5	0	0.540541	0	-0.232848	-0.486486	0	-0.36	0	-0.313725	0	0.485714	0	0	18	2	chr2L	7808079	C	CTT	10	78	1713	249	intronic	cdc14	0.483289
chr2L.7808093.A	6	1	5	0.293462	0.25	0.0668103	0.0266667	-0.308242	0.028169	0	-0.47678	-0.195489	-0.0526316	-0.454545	-0.318841	0.0147059	-0.209262	-0.072956	-0.289487	0.0214286	0.171429	18	-4	chr2L	7808093	G	A	19	78	1638	380	intronic	cdc14	0.187194
chr2L.7808099.C	5	3	2	-0.106557	0.4	-0.19873	-0.0157307	-0.311845	-0.0819783	-0.483398	0.525	0.330827	0.002079	0.143162	0.0217391	-0.392754	0.244873	0.12753	0.124497	-0.00714286	-0.235211	18	1	chr2L	7808099	T	C	35	78	1148	901	intronic	cdc14	0.164264
chr2L.7808578.C	2	2	0	0	-0.0138889	-0.021978	-0.416667	0	0.327273	NA	0	-0.0666667	0.0526316	-0.111111	-0.375	0	-0.0119048	NA	0	-0.025	0.473684	16	2	chr2L	7808578	G	C	7	74	999	108	intronic	cdc14	0.681791
chr2L.7816771.C	4	3	1	0.0543062	0.0347131	0.0720154	0.196609	0.176974	0.00122231	0.0131074	0.00128514	-0.0123457	0.141176	0.442136	-0.149277	0.0383275	0.0589421	-0.128317	0.123011	-0.012654	-0.0477591	18	2	chr2L	7816771	T	C	72	78	329	3284	exonic	LanB1	0.800539
chr2L.7816777.A	5	3	2	0.0533126	0.0349608	0.074136	0.196179	0.183152	0.00139319	0.0128604	0.00128514	-0.0123418	0.144118	0.438359	-0.151007	0.0379404	0.0493577	-0.131457	0.123011	-0.0123077	-0.0467753	18	1	chr2L	7816777	G	A	71	78	330	3220	exonic	LanB1	0.800539
chr2L.7824496.A	5	1	4	NA	NA	NA	NA	0.47619	0	NA	-0.513514	NA	NA	NA	NA	NA	-0.222222	NA	-0.333333	-0.461538	-0.526316	7	-3	chr2L	7824496	T	A	16	52	744	377	intronic	CG7115	0.760772
chr2L.7824498.T	4	1	3	NA	NA	NA	NA	0.454545	0	NA	-0.5	NA	NA	NA	NA	NA	0	NA	0	-0.461538	-0.526316	7	-2	chr2L	7824498	TG	T	13	52	785	323	intronic	CG7115	0.511588
chr2L.7824510.G	3	3	0	NA	NA	NA	NA	-0.030303	NA	NA	0.470588	NA	NA	NA	NA	NA	0.392157	NA	NA	0.507463	0	5	3	chr2L	7824510	C	G	7	48	755	323	intronic	CG7115	0.262263
chr2L.7824536.A	3	2	1	0.0855503	-0.242915	-0.178571	-0.230769	-0.481793	NA	0.423797	0.0135135	-0.13986	0.454545	0.47619	NA	0.486486	0.385417	0	NA	0.291667	0.047619	15	1	chr2L	7824536	G	A	22	72	772	497	intronic	CG7115	0.279429
chr2L.7831121.G	3	1	2	-0.0233918	NA	0.0455408	-0.512605	0.076225	-0.470588	-0.496732	0.645833	NA	NA	NA	NA	NA	-0.0420513	-0.0360902	NA	NA	NA	9	-1	chr2L	7831121	A	G	24	56	418	621	intronic	mts	0.239553
chr2L.7831137.ATT	5	2	3	0	NA	-0.444444	-0.45614	0.410256	0	0	-0.479592	NA	NA	NA	NA	NA	-0.0273585	0.514286	NA	NA	NA	9	-1	chr2L	7831137	AT	ATT	12	56	762	311	intronic	mts	0.751517
chr2L.7834271.G	2	0	2	NA	-0.152778	NA	NA	0.37931	NA	NA	NA	NA	NA	0.108342	NA	NA	-0.289067	-0.513514	NA	-0.199134	NA	6	-2	chr2L	7834271	T	G	16	50	738	626	downstream	mts	0.0772393
chr2L.7834292.A	2	0	2	NA	-0.0625978	NA	NA	NA	NA	NA	NA	NA	NA	-0.257042	NA	NA	-0.236103	-0.514286	NA	-0.32684	NA	5	-2	chr2L	7834292	T	A	14	44	845	489	downstream	mts	0.283612
chr2L.7834330.A	5	2	3	-0.0518039	0.448718	-0.526316	NA	NA	NA	NA	NA	0.00320513	0	-0.5	NA	0.335714	-0.199301	0	NA	0.514286	NA	10	-1	chr2L	7834330	G	A	22	58	867	670	downstream	mts	0.601973
chr2L.7834333.G	5	2	3	-0.0715667	0.454545	-0.55	NA	NA	NA	NA	NA	0.00320513	0	-0.5	NA	0.364662	-0.209276	0	NA	0.514286	NA	10	-1	chr2L	7834333	C	G	22	58	862	669	downstream	mts	0.601973
chr2L.7834346.C	5	2	3	-0.00191388	0.363636	-0.52381	0.382463	0.037037	0.5	0	0.111111	-0.0167224	0.0142857	-0.496599	0	0.0789474	-0.263646	0	NA	0.514286	-0.466667	17	-1	chr2L	7834346	A	C	21	76	990	663	downstream	mts	0.685914
chr2L.7836279.T	2	2	0	NA	NA	NA	0.507463	NA	NA	-0.111111	NA	0.503817	-0.142857	NA	NA	NA	0.102061	NA	-0.142857	0	0.357143	8	2	chr2L	7836279	G	T	11	50	896	296	intergenic	mts\x3bCG14537	0.814793
chr2L.7836286.T	2	2	0	0	0.142857	-0.2	0.507463	0.393939	0.25	NA	-0.0285714	0.503817	NA	0.5	NA	NA	0.0933806	-0.05	NA	0	NA	12	2	chr2L	7836286	A	T	11	66	1103	298	intergenic	mts\x3bCG14537	0.655589
chr2L.7836347.G	4	2	2	0.205882	NA	NA	-0.507692	NA	NA	NA	0.529412	0.507692	NA	NA	NA	NA	-0.249189	0	NA	NA	NA	6	0	chr2L	7836347	A	G	15	42	605	626	intergenic	mts\x3bCG14537	0.574551
chr2L.7836353.T	4	2	2	0.205882	NA	NA	-0.51145	NA	NA	NA	0.529412	0.507692	NA	NA	NA	NA	-0.266138	0	NA	NA	NA	6	0	chr2L	7836353	A	T	15	42	606	626	intergenic	mts\x3bCG14537	0.574551
chr2L.7837631.TCCC	2	2	0	-0.0888158	-0.254902	0.333333	0.192308	0.0846154	-0.017094	-0.254902	0.254902	0.547619	-0.0378788	0.666667	-0.229167	-0.0952381	NA	0.0277778	-0.111111	-0.025974	NA	16	2	chr2L	7837631	TCCCC	TCCC	34	74	379	283	intergenic	mts\x3bCG14537	0.779386
chr2L.7839430.C	2	0	2	0.578947	NA	NA	-0.464286	NA	NA	NA	NA	-0.583333	-0.333333	0.207143	NA	0	-0.00845411	0.436364	-0.608586	0.386555	NA	10	-2	chr2L	7839430	T	C	21	62	457	411	intergenic	mts\x3bCG14537	0.85849
chr2L.7839501.T	2	0	2	NA	NA	NA	-0.433855	0.571429	NA	NA	NA	0	0.444444	NA	NA	NA	-0.424113	0	0	NA	NA	7	-2	chr2L	7839501	G	T	8	54	691	158	upstream	CG14537	0.8478
chr2L.7841338.A	2	2	0	0.5	NA	NA	0	NA	0	0.0114943	0	NA	0.555556	NA	NA	NA	-0.0607211	NA	0.37037	0.55	-0.492823	10	2	chr2L	7841338	C	A	15	60	558	175	downstream	CG14537	0.203162
chr2L.7842614.A	3	2	1	-0.141907	0.523297	0.402402	-0.455462	-0.031746	-0.498551	0.6	0	NA	NA	0.0215385	NA	0.111364	0.0207497	0.555556	NA	-0.0711111	NA	13	1	chr2L	7842614	G	A	22	68	647	485	intergenic	CG14537\x3bCG14535	0.81941
chr2L.7842697.A	4	1	3	NA	-0.126126	-0.130035	-0.0589681	-0.777778	-0.528571	NA	0.466667	0.025	NA	0.446809	0.5	-0.5	0.182684	-0.625	NA	-0.10303	NA	13	-2	chr2L	7842697	G	A	24	66	677	471	intergenic	CG14537\x3bCG14535	0.961572
chr2L.7842744.A	3	0	3	NA	0.162162	-0.253846	-0.511471	-0.181818	-0.107955	NA	-0.221445	-0.604167	0.0161943	0.0751724	-0.366667	-0.527778	0.0879552	-0.0714286	NA	-0.25	-0.208333	15	-3	chr2L	7842744	T	A	30	72	784	442	intergenic	CG14537\x3bCG14535	0.167056
chr2L.7842961.GAAAAAA	2	2	0	NA	-0.5	NA	NA	0.0653846	NA	NA	-0.2	NA	NA	0.5	NA	0.0322581	0.465903	NA	0	NA	-0.618182	8	2	chr2L	7842961	GAAAAAAA	GAAAAAA	15	52	591	387	intergenic	CG14537\x3bCG14535	0.282495
chr2L.7852912.A	2	0	2	NA	-0.0371795	-0.647059	NA	-0.309783	0.014652	-0.0575758	-0.0654762	-0.0384615	0.0915332	NA	-0.615385	-0.4	0.0235507	NA	0.0128205	-0.0142857	NA	13	-2	chr2L	7852912	G	A	32	68	637	559	intronic	CG14535	0.77261
chr2L.7852942.G	3	0	3	0.0122549	-0.0263158	0.272059	-0.0748663	NA	-0.0625	-0.00296443	0.0238095	0.127578	-0.0801282	-0.615385	0.175385	0.0297619	-0.0316981	-0.0584615	0.0378205	-0.452381	-0.5625	17	-3	chr2L	7852942	A	G	35	76	652	620	intronic	CG14535	0.799793
chr2L.7852972.G	3	2	1	0.0185185	-0.0165854	0.583333	0.0326797	NA	-0.0333333	0.0468085	-0.394545	0.401235	-0.148352	-0.555556	0.48	-0.0384615	0.0163934	0.0291667	-0.0217054	-0.129178	-0.0557276	17	1	chr2L	7852972	A	G	33	76	742	684	exonic	CG14535	0.574536
chr2L.7852981.A	3	2	1	0.0479303	0.0305556	0.56	0.0726496	NA	0.0333333	-0.0355556	-0.44	0.45	-0.133696	-0.454887	0.444444	-0.111724	-0.0075431	-0.00238095	-0.00793651	-0.136585	-0.0571429	17	1	chr2L	7852981	G	A	32	76	754	664	exonic	CG14535	0.574536
chr2L.7868247.G	2	2	0	-0.0405405	-0.0470867	-0.047619	-0.0327488	0.459459	-0.0432752	-0.0774125	-0.00131579	-0.00783605	-0.0147059	-0.0209524	0.153153	0.0118042	-0.0790103	0.521673	0.0131579	0.0416667	-0.000578815	18	2	chr2L	7868247	C	G	37	78	1524	1458	intronic	Proc	0.492948
chr2L.7868285.C	2	2	0	0.0200072	-0.0248062	-0.048008	-0.0370547	0.083739	-0.0125	-0.0583333	0.448043	0.493506	-0.0135358	-0.0207382	NA	-0.00943396	-0.0669474	0.0467532	-0.000375587	-0.00704225	-0.0273973	17	2	chr2L	7868285	T	C	36	76	1507	1482	intronic	Proc	0.464415
chr2L.7868308.C	2	2	0	0.0269077	0.00608828	0.137143	0.147715	0.0574038	0.463768	-0.0421885	0.0313357	0.477612	-0.0134454	-0.00702371	0.463768	0.150588	-0.133873	0.150043	0.00702371	-0.0210804	-0.0146958	18	2	chr2L	7868308	T	C	36	78	1559	1114	intronic	Proc	0.576513
chr2L.7870423.C	6	4	2	-0.103962	0.0697518	-0.045266	0.0802828	0.131959	-0.0541602	-0.205628	-0.169275	0.0267857	-0.15942	0.180246	0.24447	-0.395725	-0.0132123	0.188711	0.0331288	0.21208	0.266527	18	2	chr2L	7870423	G	C	47	78	1292	3483	exonic	Proc	0.43749
chr2L.7870456.TGGGGGG	3	3	0	0.00952381	0.0489279	0.444022	-0.0411807	-0.0527473	0.124161	0.0359825	0.0223125	-0.0340471	0.192982	0.343215	-0.122847	0.0668662	0.0134129	0.04092	-0.0607345	-0.0844444	0.447917	18	3	chr2L	7870456	TGGGGG	TGGGGGG	36	78	2680	1771	UTR5	Proc	0.521884
chr2L.7870480.GGAGAGAGAGAG	6	4	2	0.0847724	-0.507692	0.113853	0.0375675	0.637363	-0.0531507	-0.140659	0.499546	0.0844444	-0.627907	0.419007	0.618279	-0.0562771	0.000202061	0.0473356	-0.0120236	0.0858651	0.144482	18	2	chr2L	7870480	GGAGAGAGAG	GGAGAGAGAGAG	35	78	1995	2307	intronic	Proc	0.923928
chr2L.7870496.G	2	0	2	0.178661	-0.507692	0.127821	0.0321622	0.168334	0.0765946	-0.158622	-0.0908223	0.027126	-0.627907	-0.00939597	0.141711	0.0858073	0.0430797	-0.00069891	0.034286	0.0896231	0.158463	18	-2	chr2L	7870496	A	G	37	78	1783	2602	intronic	Proc	0.273764
chr2L.7870501.A	3	0	3	0.186058	-0.477389	0.127821	0.030429	0.171489	0.0765946	-0.158622	-0.59899	0.0280112	-0.632184	-0.0116049	0.141711	0.0858073	0.0269113	-0.00480158	0.0311714	0.0949567	0.162054	18	-3	chr2L	7870501	T	A	36	78	1847	2545	intronic	Proc	0.273764
chr2L.7870544.C	6	3	3	-0.165314	0.454076	-0.0795213	-0.0258384	-0.219837	-0.0495574	-0.370144	-0.440341	-0.00955892	-0.425287	-0.0424837	0.27163	0.0807978	-0.0525862	0.172811	-0.0123177	0.351958	-0.112647	18	0	chr2L	7870544	T	C	33	78	3015	1584	intronic	Proc	0.191911
chr2L.7880288.G	5	1	4	-0.0346403	0.0128205	-0.526316	0.507042	NA	0.0023166	0	0.538462	-0.578947	-0.472222	0.428571	NA	0	-0.0574359	NA	0.0789474	0.0121457	-0.666667	15	-3	chr2L	7880288	A	G	25	72	848	611	upstream	spz3	0.113578
chr2L.7880308.A	5	3	2	0.00647126	0.0134953	0.555556	-0.0394737	NA	-0.461538	0.0526316	-0.0717703	0.542857	0.55	0.0277778	NA	0	0.0381579	NA	-0.538462	0.0135135	0.545455	15	1	chr2L	7880308	G	A	28	72	854	627	upstream	spz3	0.455438
chr2L.7880312.G	5	3	2	0.00647126	0.0134953	0.555556	-0.0457963	NA	-0.461538	0.0526316	-0.0717703	0.542857	0.55	-0.0166667	NA	0	0.0189873	NA	-0.512821	0.0833333	0.545455	15	1	chr2L	7880312	C	G	28	72	849	631	upstream	spz3	0.455438
chr2L.7881118.G	8	2	6	-0.492958	-0.486111	-0.025	0.465753	0	-0.479452	0	0	0.472222	0	-0.487179	0	0	0.0460157	0.0334983	-0.485714	-0.447368	-0.00785657	18	-4	chr2L	7881118	A	G	18	78	1618	657	intergenic	spz3\x3bCG7102	0.787872
[truncated: 14,663 more rows]

## Sheet: Recurrent loci top 181
id2	N.sig	n.up	n.down	1-1-1A_F7_1	1-1-2A_F7_1	1-1-3A_F7_1	2-1-1A_F7_1	2-1-2A_F7_1	2-2-1A_F7_1	2-2-2A_F7_1	2-3-1A_F7_1	2-3-2A_F7_1	2-4-1A_F7_1	2-4-2A_F7_1	2-5-1A_F7_1	2-5-2A_F7_1	2-6-1A_F7_1	2-6-2A_F7_1	ctrl1A_F7_1	ctrl2A_F7_1	ctrl3A_F7_1	n.covered.pair	up.minus.down	chr	pos	ref	alt	AC	AN	AD_1	AD_2	Func.refGene	Gene.refGene	gwas.pval
[truncated: 181 more rows]

[truncated: 1 more sheets: Note on column labels]
