# Supplementary material for: Rapid response of fly populations to gene dosage across development and generations
Source: Nat Commun. 2024 May 29;15:4551. doi: 10.1038/s41467-024-48960-4 (PMC11137061; doi:10.1038/s41467-024-48960-4)
Supplement: Supplementary file 6 — Supplementary Data 3 [file 41467_2024_48960_MOESM6_ESM.xlsx]

## Sheet: Data S4
Data File 4. Differential expressed genes between the evolved line and the other two samples.
	p_val	avg_log2FC	pct.1	pct.2	p_val_adj	id	gene symbol	gene	gene snapshot	cluster
dm6-FBgn0267505	1.76041e-89	1.02584	1	0.986	3.13493e-85	NA	NA	NA	NA	0
dm6-FBgn0013674	7.91198e-62	-1.38122	0.509	0.798	1.40896e-57	FBgn0013674	mt:CoI	mitochondrial Cytochrome c oxidase subunit I	mitochondrial Cytochrome c oxidase subunit I (mt:CoI) is a mitochondrial gene encoding one of the catalytic subunits of the mitochondrial electron transport chain complex IV, which reduces molecular oxygen to water.	0
dm6-FBgn0013676	2.96061e-50	-1.02718	0.707	0.896	5.27226e-46	FBgn0013676	mt:CoIII	mitochondrial Cytochrome c oxidase subunit III	Contributions welcome.	0
dm6-FBgn0051813	1.88466e-49	-1.51115	0.009	0.383	3.3562e-45	FBgn0051813	nur	nemuri	Contributions welcome.	0
dm6-FBgn0013675	3.21866e-47	-1.18902	0.565	0.794	5.73179e-43	FBgn0013675	mt:CoII	mitochondrial Cytochrome c oxidase subunit II	Contributions welcome.	0
dm6-FBgn0013678	5.41425e-45	-1.22553	0.325	0.651	9.64169e-41	FBgn0013678	mt:Cyt-b	mitochondrial Cytochrome b	Contributions welcome.	0
dm6-FBgn0039434	9.57567e-41	-1.31289	0.005	0.323	1.70524e-36	FBgn0039434	TwdlM	TweedleM	Contributions welcome.	0
dm6-FBgn0267910	5.89456e-38	-0.787585	0.836	0.916	1.0497e-33	NA	NA	NA	NA	0
dm6-FBgn0002773	6.61152e-38	-1.26326	0.007	0.308	1.17738e-33	FBgn0002773	Mlc2	Myosin light chain 2	Myosin light chain 2 (Mlc2) encodes a subunit of the myosin complex involved in myofibril assembly. It contributes to different flight-related processes including wing beat frequency, and indirect flight muscle contraction.	0
dm6-FBgn0278608	1.43574e-34	-0.612206	0.949	0.974	2.55676e-30	FBgn0278608	Dsp1	Dorsal switch protein 1	Contributions welcome.	0
dm6-FBgn0020637	3.54741e-34	-1.15372	0	0.273	6.31723e-30	FBgn0020637	Lcp65Ag2	Lcp65Ag2	Contributions welcome.	0
dm6-FBgn0267001	2.81101e-32	0.575826	0.975	0.983	5.00585e-28	FBgn0267001	Ten-a	Tenascin accessory	Tenascin accessory (Ten-a) encodes a type II dimeric transmembrane protein with a extracellular domain that mediates homophilic interactions with itself and with the product of Ten-m. It also interacts intracellularly with cytoskeleton regulatory proteins. It regulates axon guidance in embryonic nervous system, synaptic partner matching as well as synaptic organization in olfactory and neuromuscu…	0
dm6-FBgn0066084	3.13674e-31	-0.552295	0.993	0.995	5.58591e-27	FBgn0066084	RpL41	Ribosomal protein L41	Contributions welcome.	0
dm6-FBgn0020638	1.10818e-30	-1.08637	0	0.249	1.97344e-26	FBgn0020638	Lcp65Ag1	Lcp65Ag1	Lcp65Ag1 (Lcp65Ag1) encodes a small structural protein of the chitin based larval cuticle.	0
dm6-FBgn0013672	3.64182e-28	-0.892019	0.24	0.516	6.48535e-24	FBgn0013672	mt:ATPase6	mitochondrial ATPase subunit 6	mitochondrial ATPase subunit 6 (mt:ATPase6) encodes a mitochondrial inner transmembrane protein that is key for oxidative phosphorylation. It couples hydrogen ion transport to ATP synthesis functioning as part of the ATP synthase.	0
dm6-FBgn0033699	2.80433e-27	-0.678438	0.894	0.948	4.99395e-23	FBgn0033699	RpS11	Ribosomal protein S11	Contributions welcome.	0
dm6-FBgn0037261	1.33152e-26	-0.763709	0.641	0.812	2.37117e-22	FBgn0037261	CG9775	-	Contributions welcome.	0
dm6-FBgn0004449	4.12496e-26	0.907036	0.733	0.504	7.34574e-22	FBgn0004449	Ten-m	Tenascin major	Tenascin major (Ten-m) encodes a type II dimeric transmembrane protein whose extracellular domain mediates interactions with itself and with its paralogous protein encoded by Ten-a. It also interacts intracellularly with cytoskeleton regulatory proteins. Ten-m product regulates synaptic partner matching and axon guidance in the embryonic nervous system, as well as synaptic organization in olfacto…	0
dm6-FBgn0010300	1.23583e-25	0.456209	0.986	0.941	2.20077e-21	FBgn0010300	brat	brain tumor	brain tumor (brat) encodes a tumor suppressor that regulates proliferation in the brain. During neural stem cell division, it segregates into one daughter cell where it inhibits protein translation, preventing self-renewal and inducing differentiation. It also acts during oogenesis where it interacts with the products of nos and pum to suppress hb translation.	0
dm6-FBgn0085243	5.39255e-25	-0.796741	0.567	0.773	9.60306e-21	FBgn0085243	CG34214	-	Contributions welcome.	0
dm6-FBgn0035735	1.20983e-23	-0.847216	0.005	0.205	2.15446e-19	FBgn0035735	Cpr65Ea	Cuticular protein 65Ea	Contributions welcome.	0
dm6-FBgn0027527	1.30406e-23	-0.78617	0	0.197	2.32226e-19	FBgn0027527	Osi6	Osiris 6	Contributions welcome.	0
dm6-FBgn0005640	2.03976e-23	0.541375	0.894	0.788	3.6324e-19	FBgn0005640	Eip63E	Ecdysone-induced protein 63E	Ecdysone-induced protein 63E (Eip63E) encodes a cyclin-dependent kinase that interacts with the product of CycY. It contributes to embryogenesis, larval development and metamorphosis.	0
dm6-FBgn0000044	3.26074e-23	-0.78636	0.009	0.209	5.80672e-19	FBgn0000044	Act57B	Actin 57B	Actin 57B (Act57B) is one of several actin genes in the Drosophila genome, and one of the few that encode myofibrillar actin. This essential gene is a transcriptional target of Mef2 and Cf2 and is expressed in all embryonic muscles and a subset of adult muscle.	0
dm6-FBgn0003041	3.58148e-23	-0.305223	0.995	0.995	6.3779e-19	FBgn0003041	pbl	pebble	pebble (pbl) encodes a Rho guanine nucleotide exchange factor that contributes to multiple processes involving actin cytoskeleton reorganization, including cytokinesis, axogenesis and wound healing as well as cell shape regulation and cell migration during gastrulation.	0
dm6-FBgn0033721	3.77577e-23	-0.825797	0	0.193	6.72388e-19	FBgn0033721	CG13159	-	Contributions welcome.	0
dm6-FBgn0003274	4.47557e-23	-0.580303	0.942	0.967	7.9701e-19	FBgn0003274	RpLP2	Ribosomal protein LP2	Contributions welcome.	0
dm6-FBgn0037351	9.16773e-23	-0.592122	0.887	0.939	1.63259e-18	FBgn0037351	RpL13A	Ribosomal protein L13A	Ribosomal protein L13A (RpL13A) encodes a component of the large ribosomal subunit, and thus involved in mRNA translation. Mutations in genes encoding ribosomal proteins affect fertility, viability and other Drosophila phenotypes, described as Minute.	0
dm6-FBgn0002593	1.93519e-22	-0.569098	0.959	0.986	3.44618e-18	FBgn0002593	RpLP1	Ribosomal protein LP1	Ribosomal protein LP1 (RpLP1) encodes a member of the cytoplasmic large ribosomal protein family.	0
dm6-FBgn0051163	2.03473e-22	0.654072	0.929	0.855	3.62345e-18	FBgn0051163	SKIP	Shal K[+] channel interacting protein	Contributions welcome.	0
dm6-FBgn0033942	3.29255e-22	-0.819203	0.002	0.19	5.86338e-18	FBgn0033942	Cpr51A	Cuticular protein 51A	Contributions welcome.	0
dm6-FBgn0264817	7.40485e-22	-0.476298	0.977	0.99	1.31866e-17	FBgn0264817	pre-lola-G	pre-lola-G	Contributions welcome.	0
dm6-FBgn0040487	7.98089e-22	0.840128	0.645	0.426	1.42124e-17	FBgn0040487	BobA	Brother of Bearded A	Contributions welcome.	0
dm6-FBgn0259209	9.42756e-22	-0.76926	0.002	0.187	1.67886e-17	FBgn0259209	Mlp60A	Muscle LIM protein at 60A	Muscle LIM protein at 60A (Mlp60A) encodes a Zinc-ion binding protein, expressed strongly in the Z-band region of the sarcomere. It is involved in development and maintenance of the embryonic and flight muscles.	0
dm6-FBgn0025455	2.31544e-21	-0.507341	0.917	0.935	4.12334e-17	FBgn0025455	CycT	Cyclin T	Contributions welcome.	0
dm6-FBgn0023170	3.24967e-21	-0.535202	0.841	0.926	5.787e-17	FBgn0023170	RpL39	Ribosomal protein L39	Contributions welcome.	0
dm6-FBgn0016977	7.28073e-21	0.320152	0.988	0.985	1.29655e-16	FBgn0016977	spen	split ends	Contributions welcome.	0
dm6-FBgn0000071	8.72985e-21	0.601549	0.638	0.393	1.55461e-16	FBgn0000071	Ama	Amalgam	Contributions welcome.	0
dm6-FBgn0083940	1.11405e-20	0.497755	0.956	0.94	1.9839e-16	FBgn0083940	RhoU	RhoU	Contributions welcome.	0
dm6-FBgn0019650	2.40584e-20	0.502554	0.479	0.243	4.28432e-16	FBgn0019650	toy	twin of eyeless	twin of eyeless (toy) encodes a transcription factor that is involved in eye development as part of the retinal determination gene network, and contributes to formation of the central nervous system.	0
dm6-FBgn0039441	4.63201e-20	-0.719372	0	0.169	8.24868e-16	FBgn0039441	TwdlN	TweedleN	Contributions welcome.	0
dm6-FBgn0010415	8.07805e-20	0.356962	0.993	0.988	1.43854e-15	FBgn0010415	Sdc	Syndecan	Syndecan (Sdc) encodes a transmembrane heparan sulfate proteoglycan. It binds to the products of sli and robo1 to regulate axon guidance at the CNS midline, and it cooperates with the product of Lar to promote synapse growth at the larval neuromuscular junction.	0
dm6-FBgn0261599	9.30231e-20	-0.600943	0.841	0.906	1.65656e-15	FBgn0261599	RpS29	Ribosomal protein S29	Contributions welcome.	0
dm6-FBgn0015903	1.11336e-19	0.96341	0.477	0.275	1.98267e-15	FBgn0015903	apt	apontic	apontic (apt) encodes a DNA-binding protein that acts as a transcriptional regulator and can function in translational repression. It plays roles in cell migration, cell fate specification, and morphogenesis via STAT signaling pathway inhibition.	0
dm6-FBgn0261260	1.2327e-19	0.540516	0.956	0.918	2.1952e-15	FBgn0261260	mgl	Megalin	Megalin (mgl) encodes a protein involved in cuticle development and endocytosis regulation.	0
dm6-FBgn0003411	1.23512e-19	0.500851	0.224	0.074	2.1995e-15	FBgn0003411	sisA	sisterless A	sisterless A (sisA) encodes a transcription factor that activates transcription of the master feminizing switch gene Sxl specifically in diplo-X somatic cells. It is also required for proper embryonic midgut development in both sexes.	0
dm6-FBgn0026319	2.12678e-19	0.688277	0.68	0.437	3.78737e-15	FBgn0026319	Traf4	TNF-receptor-associated factor 4	TNF-receptor-associated factor 4 (Traf4) encodes an adapter protein thought to bind the TNF receptor and activate downstream signaling. However, it also has TNF independent roles, especially with respect to morphogenesis. The product of Traf4 interacts with and localizes polarity and adherens junction proteins such as the products of baz and arm respectively. It is required for normal embryonic d…	0
dm6-FBgn0038028	2.56211e-19	0.35302	0.963	0.915	4.5626e-15	FBgn0038028	CG10035	-	Contributions welcome.	0
dm6-FBgn0086611	2.98703e-19	-0.658888	0	0.163	5.31931e-15	FBgn0086611	Lcp65Ag3	Larval cuticle protein	Contributions welcome.	0
dm6-FBgn0285950	5.68022e-19	-0.599403	0.885	0.912	1.01153e-14	FBgn0285950	RpL19	Ribosomal protein L19	Ribosomal protein L19 (RpL19) encodes a ribosomal structural constituent.	0
dm6-FBgn0262867	6.05057e-19	-0.475357	0.924	0.981	1.07748e-14	FBgn0262867	Ptr	Patched-related	Contributions welcome.	0
dm6-FBgn0036213	1.23923e-18	-0.50072	0.894	0.933	2.20683e-14	FBgn0036213	RpL10Ab	Ribosomal protein L10Ab	Ribosomal protein L10Ab (RpL10Ab) is an essential gene during oogenesis that encodes a ribosomal protein of the large ribosome subunit.	0
dm6-FBgn0019936	1.2412e-18	-0.548856	0.843	0.907	2.21033e-14	FBgn0019936	RpS20	Ribosomal protein S20	Contributions welcome.	0
dm6-FBgn0034204	1.60046e-18	-0.655668	0	0.157	2.85009e-14	FBgn0034204	CG10953	-	Contributions welcome.	0
dm6-FBgn0086690	1.83988e-18	0.874354	0.507	0.278	3.27646e-14	FBgn0086690	Plp	Pericentrin-like protein	Pericentrin-like protein (Plp) encodes a protein localized to centrioles and centrosomes that plays an important role together with the product of cnn in organizing the pericentriolar material of the centrosome during interphase. It is also required for proper cilium function.	0
dm6-FBgn0000581	3.55319e-18	-0.379196	0.968	0.973	6.32752e-14	FBgn0000581	E(Pc)	Enhancer of Polycomb	Enhancer of Polycomb (E(Pc)) encodes a chromatin protein that functions as a suppressor of position-effect variegation. An unusual member of the Polycomb group; it does not exhibit homeotic transformations on its own, but rather enhances mutations in other Polycomb group genes. It forms part of the TIP60 histone acetyltransferase complex, which has been involved in many processes, including both …	0
dm6-FBgn0264491	4.93196e-18	0.399816	0.986	0.936	8.78283e-14	FBgn0264491	how	held out wings	held out wings (how) encodes an RNA-binding protein highly expressed in the mesoderm and tendon cells. It is spliced into two isoforms: how(L) and how(S). how(L) induces RNA destabilization, whereas How(S) stabilizes the RNA targets.	0
dm6-FBgn0052791	9.06855e-18	0.645534	0.567	0.356	1.61493e-13	FBgn0052791	DIP-alpha	Dpr-interacting protein alpha	Contributions welcome.	0
dm6-FBgn0038017	1.17631e-17	-0.652423	0	0.149	2.09478e-13	FBgn0038017	CG4115	-	Contributions welcome.	0
dm6-FBgn0028697	1.23215e-17	-0.576521	0.871	0.914	2.19422e-13	FBgn0028697	RpL15	Ribosomal protein L15	Contributions welcome.	0
dm6-FBgn0284245	1.38377e-17	-0.374808	0.995	0.998	2.46421e-13	FBgn0284245	eEF1alpha1	eukaryotic translation elongation factor 1 alpha 1	Contributions welcome.	0
dm6-FBgn0285948	2.83357e-17	-0.481113	0.956	0.974	5.04603e-13	FBgn0285948	RpL27A	Ribosomal protein L27A	Ribosomal protein L27A (RpL27A) encodes a ribosomal structural constituent.	0
dm6-FBgn0004052	3.22971e-17	-0.647232	0.592	0.75	5.75147e-13	FBgn0004052	Z600	Z600	Z600 (Z600) encodes a mitotic inhibitor that binds to the hydrophobic patch of Cyclins. It contributes to the switch in cell cycle mode in blastoderm embryos, and delaying mitosis in the mesoderm anlage to avoid an interference of mitosis and morphogenesis.	0
dm6-FBgn0030870	5.91597e-17	0.453897	0.942	0.877	1.05352e-12	FBgn0030870	CG6398	-	Contributions welcome.	0
dm6-FBgn0083946	6.17818e-17	0.626492	0.733	0.547	1.10021e-12	FBgn0083946	lobo	lost boys	Contributions welcome.	0
dm6-FBgn0039286	6.95656e-17	0.55875	0.726	0.516	1.23882e-12	FBgn0039286	dan	distal antenna	distal antenna (dan) encodes a pipsqueak-type transcription factor that functions downstream of the gene encoded by Dll. It is required for the expression of a subset of olfactory receptor genes in the antenna.	0
dm6-FBgn0023526	8.82749e-17	0.610459	0.733	0.548	1.572e-12	FBgn0023526	CG2865	-	Contributions welcome.	0
dm6-FBgn0085432	9.73668e-17	0.344927	0.984	0.956	1.73391e-12	FBgn0085432	pan	pangolin	pangolin (pan) encodes an HMG-domain transcription factor that is a key component of the canonical Wingless signaling pathway. It toggles between acting as a transcriptional repressor (when bound to the product of gro) and activator (when bound to the product of arm) to promote cell fate specification.	0
dm6-FBgn0024733	9.80984e-17	-0.440052	0.903	0.943	1.74694e-12	FBgn0024733	RpL10	Ribosomal protein L10	Contributions welcome.	0
dm6-FBgn0010408	1.00443e-16	-0.481742	0.878	0.917	1.7887e-12	FBgn0010408	RpS9	Ribosomal protein S9	Ribosomal protein S9 (RpS9) encodes a structural constituent of ribosomes.	0
dm6-FBgn0005585	1.10929e-16	0.438416	0.88	0.741	1.97543e-12	FBgn0005585	Calr	Calreticulin	Calreticulin (Calr) encodes a protein that contributes to olfactory behavior, central nervous system development and sleep. It also works as a marker for phagocytosis of apoptotic cells by phagocytes in embryonic stages.	0
dm6-FBgn0011761	1.25693e-16	-0.661285	0.018	0.173	2.23835e-12	FBgn0011761	dhd	deadhead	deadhead (dhd) encodes a thioredoxin-like protein necessary for the initiation of embryonic development.	0
dm6-FBgn0026320	1.48063e-16	0.498072	0.846	0.694	2.63671e-12	FBgn0026320	Tom	Twin of m4	Twin of m4 (Tom) is a member of the Bearded gene family that encodes a regulator of the Notch signaling pathway.	0
dm6-FBgn0000299	1.84562e-16	-0.670037	0.007	0.151	3.28668e-12	FBgn0000299	Col4a1	Collagen type IV alpha 1	Collagen type IV alpha 1 (Col4a1) encodes a subunit of Collagen IV and a major component of basement membranes. It is required for muscle and epithelium integrity.	0
dm6-FBgn0036470	1.91473e-16	-0.635526	0	0.139	3.40975e-12	FBgn0036470	EAChm	Enhancer of Acetyltransferase Chameau	Enhancer of Acetyltransferase Chameau (EAChm) encodes a protein that regulates gene transcription in embryos by enhancing the activity of the histone H3 acetyltransferase encoded by chm.	0
dm6-FBgn0085408	2.22469e-16	0.608162	0.726	0.51	3.96173e-12	FBgn0085408	Shrm	Shroom	Contributions welcome.	0
dm6-FBgn0001987	2.46197e-16	0.389732	0.631	0.393	4.38428e-12	FBgn0001987	Gli	Gliotactin	Gliotactin (Gli) encodes a transmembrane protein localized at tricellular junctions that is necessary for septate junction and permeability barrier formation.	0
dm6-FBgn0002772	3.11918e-16	-0.67534	0	0.138	5.55464e-12	FBgn0002772	Mlc1	Myosin alkali light chain 1	Contributions welcome.	0
dm6-FBgn0263929	3.31111e-16	0.40225	0.949	0.872	5.89643e-12	FBgn0263929	jvl	javelin-like	javelin-like (jvl) encodes a microtubule associated protein whose roles include actin and microtubule organization during oocyte development and bristle growth.	0
dm6-FBgn0039678	3.78203e-16	0.467803	0.385	0.192	6.73505e-12	FBgn0039678	Obp99a	Odorant-binding protein 99a	Contributions welcome.	0
dm6-FBgn0266199	5.50285e-16	0.496744	0.88	0.778	9.79947e-12	NA	NA	NA	NA	0
dm6-FBgn0050457	1.1389e-15	-0.589805	0	0.133	2.02815e-11	FBgn0050457	CG30457	-	Contributions welcome.	0
dm6-FBgn0031016	1.40568e-15	0.628141	0.823	0.689	2.50324e-11	FBgn0031016	kek5	kekkon 5	kekkon 5 (kek5) encodes a transmembrane protein involved in BMP signaling regulation.	0
dm6-FBgn0003310	2.27228e-15	0.409213	0.968	0.891	4.04648e-11	FBgn0003310	S	Star	Star (S) encodes a type II transmembrane protein that facilitates trafficking of transmembrane Egfr ligands from the endoplasmic reticulum to the late secretory compartment. It is involved in growth regulation, cell survival and developmental patterning.	0
dm6-FBgn0034201	2.54698e-15	-0.573317	0	0.13	4.53566e-11	FBgn0034201	CG17290	-	Contributions welcome.	0
dm6-FBgn0028341	2.59104e-15	0.495964	0.615	0.405	4.61413e-11	FBgn0028341	Ptpmeg2	Protein tyrosine phosphatase Meg2	Protein tyrosine phosphatase Meg2 (Ptpmeg2) encodes a phosphatase involved in border follicle cell migration.	0
dm6-FBgn0032987	5.39382e-15	-0.486703	0.818	0.876	9.60532e-11	FBgn0032987	RpL21	Ribosomal protein L21	Contributions welcome.	0
dm6-FBgn0002626	9.69997e-15	-0.529754	0.823	0.903	1.72737e-10	FBgn0002626	RpL32	Ribosomal protein L32	Contributions welcome.	0
dm6-FBgn0001174	2.29652e-14	-0.665021	0.795	0.855	4.08964e-10	FBgn0001174	halo	halo	halo (halo) encodes a protein that acts as cofactor of the molecular motor kinesin-1 and controls travel distances of moving lipid droplets. It determines the intracellular distribution of lipid droplets.	0
dm6-FBgn0266751	2.89426e-14	0.621138	0.463	0.284	5.1541e-10	NA	NA	NA	NA	0
dm6-FBgn0261570	3.02532e-14	0.480029	0.929	0.847	5.38749e-10	FBgn0261570	raskol	raskol	Contributions welcome.	0
dm6-FBgn0016930	3.06309e-14	0.538913	0.749	0.584	5.45474e-10	FBgn0016930	Dyrk2	Dual-specificity tyrosine phosphorylation-regulated kinase 2	Contributions welcome.	0
dm6-FBgn0002579	3.26972e-14	-0.472454	0.848	0.902	5.82271e-10	FBgn0002579	RpL36	Ribosomal protein L36	Contributions welcome.	0
dm6-FBgn0051361	4.1306e-14	0.680939	0.293	0.136	7.35577e-10	FBgn0051361	dpr17	defective proboscis extension response 17	Contributions welcome.	0
dm6-FBgn0004169	4.77727e-14	-0.588512	0.012	0.14	8.50736e-10	FBgn0004169	up	upheld	upheld (up) encodes the striated muscle protein Troponin T. Troponins T, C and I form a regulatory complex with Tropomyosin that is found at regular intervals along the thin (F-actin) filaments of the muscle sarcomere.	0
dm6-FBgn0036825	5.02268e-14	-0.497112	0.859	0.892	8.94439e-10	FBgn0036825	RpL26	Ribosomal protein L26	Ribosomal protein L26 (RpL26) encodes a protein component of large ribosomal subunits.	0
dm6-FBgn0017579	5.24097e-14	-0.474956	0.901	0.92	9.33311e-10	FBgn0017579	RpL14	Ribosomal protein L14	Ribosomal protein L14 (RpL14) encodes a component of the large subunit of cytoplasmic ribosomes, which translate mRNAs encoded by the nuclear genome. RpL14 is haploinsufficient - heterozygous mutants display the 'Minute' phenotype, characterized by a slower developmental rate and small adult bristles.	0
dm6-FBgn0003942	7.51765e-14	-0.434503	0.91	0.949	1.33874e-09	FBgn0003942	RpS27A	Ribosomal protein S27A	Contributions welcome.	0
dm6-FBgn0004509	9.68089e-14	0.529632	0.724	0.56	1.72397e-09	FBgn0004509	Fur1	Furin 1	Contributions welcome.	0
dm6-FBgn0004647	1.1316e-13	0.27666	0.984	0.982	2.01515e-09	FBgn0004647	N	Notch	Contributions welcome.	0
dm6-FBgn0037414	1.35292e-13	-0.494522	0	0.115	2.40927e-09	FBgn0037414	Osi7	Osiris 7	Contributions welcome.	0
dm6-FBgn0053868	1.54433e-13	-0.785957	0.141	0.302	2.75014e-09	FBgn0053868	His2B:CG33868	His2B:CG33868	Contributions welcome.	0
dm6-FBgn0032518	1.67609e-13	-0.526561	0.753	0.833	2.98478e-09	FBgn0032518	RpL24	Ribosomal protein L24	Contributions welcome.	0
dm6-FBgn0038934	1.81636e-13	0.487791	0.228	0.099	3.23458e-09	FBgn0038934	Gld2	GLD2 poly(A) polymerase	GLD2 poly(A) polymerase (Gld2) encodes a conserved poly-A polymerase in the GLD2 family. It is a paralog of the wisp gene. Gld2 is expressed strongly in the testis and at low levels in other tissues including the nervous system. In the male germ line, the product of Gld2 is essential for postmeiotic development of sperm; its depletion causes arrest of spermatogenesis prior to individualization, w…	0
dm6-FBgn0037363	2.725e-13	-0.350062	0.959	0.968	4.85268e-09	FBgn0037363	Atg17	Autophagy-related 17	Autophagy-related 17 (Atg17) encodes a subunit of the evolutionarily conserved Atg1 kinase complex, which controls the initiation of autophagosome formation. The product of Atg17 also has a role in maintaining neuromuscular function and normal lifespan.	0
dm6-FBgn0039300	2.99887e-13	-0.426192	0.869	0.899	5.34038e-09	FBgn0039300	RpS27	Ribosomal protein S27	Contributions welcome.	0
dm6-FBgn0026239	3.25633e-13	0.563652	0.813	0.696	5.79887e-09	FBgn0026239	gukh	GUK-holder	GUK-holder (gukh) encodes a protein that regulates spindle orientation in neuroblasts via direct interaction with microtubules and the tumor suppressors encoded by dlg1 and scrib. It also plays a role in polarizing fate determinants, such as the product of mira.	0
dm6-FBgn0264695	3.41771e-13	-0.612312	0.005	0.12	6.08625e-09	FBgn0264695	Mhc	Myosin heavy chain	Myosin heavy chain (Mhc) encodes the motor protein that provides the force for muscle contraction through its ATP-dependent interaction with actin filaments. It functions with essential and regulatory light chains.	0
dm6-FBgn0038476	3.85734e-13	-0.562855	0.873	0.921	6.86914e-09	FBgn0038476	kuk	kugelkern	kugelkern (kuk) encodes a nuclear envelope protein required for nuclear elongation during cellularization. It shares structural and functional similarities to lamins.	0
dm6-FBgn0010265	4.00231e-13	-0.474438	0.825	0.871	7.12732e-09	FBgn0010265	RpS13	Ribosomal protein S13	Ribosomal protein S13 (RpS13) encodes a structural constituent of ribosomes.	0
dm6-FBgn0285926	4.0309e-13	0.510255	0.901	0.808	7.17823e-09	FBgn0285926	Imp	IGF-II mRNA-binding protein	IGF-II mRNA-binding protein (Imp) encodes a protein that regulates the stability, translation and/or transport of its associated mRNAs, a large number of them encoding F-actin regulators. It is an essential protein required for neural and germline stem cell maturation, neuronal remodeling, as well as the expression modulation of asymmetrically localized maternal mRNAs.	0
dm6-FBgn0032400	4.2829e-13	-0.629523	0.021	0.147	7.62699e-09	FBgn0032400	CG6770	-	Contributions welcome.	0
dm6-FBgn0037424	4.73828e-13	-0.476422	0	0.11	8.43793e-09	FBgn0037424	Osi15	Osiris 15	Contributions welcome.	0
dm6-FBgn0034138	4.76098e-13	-0.426338	0.896	0.929	8.47836e-09	FBgn0034138	RpS15	Ribosomal protein S15	Ribosomal protein S15 (RpS15) encodes a protein that plays a role in assembly, structure and function of the ribosome and functions in protein synthesis. It is phosphorylated by the kinase encoded by Lrrk, causing protein synthesis upregulation.	0
dm6-FBgn0016726	4.98677e-13	-0.496457	0.677	0.779	8.88044e-09	FBgn0016726	RpL29	Ribosomal protein L29	Contributions welcome.	0
dm6-FBgn0028523	5.78711e-13	-0.892459	0.44	0.566	1.03057e-08	FBgn0028523	CG5888	-	Contributions welcome.	0
dm6-FBgn0037686	9.56351e-13	-0.55692	0.65	0.749	1.70307e-08	FBgn0037686	RpL34b	Ribosomal protein L34b	Ribosomal protein L34b (RpL34b) encodes a ribosomal structural constituent.	0
dm6-FBgn0266129	9.71226e-13	-0.541881	0.795	0.875	1.72956e-08	FBgn0266129	lov	jim lovell	Contributions welcome.	0
dm6-FBgn0037224	1.03272e-12	-0.441446	0	0.107	1.83907e-08	FBgn0037224	TwdlF	TweedleF	Contributions welcome.	0
dm6-FBgn0030616	1.08977e-12	-0.459609	0.853	0.891	1.94066e-08	FBgn0030616	RpL37a	Ribosomal protein L37a	Contributions welcome.	0
dm6-FBgn0036607	1.20639e-12	-0.480996	0	0.107	2.14833e-08	FBgn0036607	CG13059	-	Contributions welcome.	0
dm6-FBgn0000216	1.29077e-12	0.608029	0.661	0.514	2.2986e-08	FBgn0000216	Brd	Bearded	Bearded (Brd) encodes a member of the Bearded family, which are small proteins containing predicted basic amphipathic alpha-helical domains in their N-terminal regions. The product of Brd is involved in Notch signaling pathway regulation and cell fate specification.	0
dm6-FBgn0039437	1.40907e-12	-0.459134	0	0.106	2.50927e-08	FBgn0039437	TwdlL	TweedleL	Contributions welcome.	0
dm6-FBgn0039436	1.40907e-12	-0.483708	0	0.106	2.50927e-08	FBgn0039436	TwdlB	TweedleB	Contributions welcome.	0
dm6-FBgn0261955	1.65777e-12	0.519842	0.565	0.384	2.95215e-08	FBgn0261955	kdn	knockdown	Contributions welcome.	0
dm6-FBgn0052666	1.66872e-12	0.376414	0.97	0.956	2.97165e-08	FBgn0052666	Drak	Death-associated protein kinase related	Death-associated protein kinase related (Drak) encodes a protein serine/threonine kinase belonging to the Death-associated protein kinase family. It promotes phosphorylation of the product of sqh at sites known to stimulate actomyosin contractility. Its main characterized function is to shape epithelial tissues during development.	0
dm6-FBgn0053100	1.8728e-12	0.355979	0.899	0.781	3.33509e-08	FBgn0053100	eIF4EHP	eukaryotic translation initiation factor 4E homologous protein	eukaryotic translation initiation factor 4E homologous protein (eIF4EHP) encodes a protein that binds the 7-methyl-guanosine cap structure of mRNA and functions as a negative regulator of translation. The product of eIF4EHP contributes to embryonic patterning by negatively regulating translation of the products of cad and hb, and is also implicated in regulating ecdysone biosynthesis.	0
dm6-FBgn0013686	1.96714e-12	-0.443515	0.873	0.901	3.50308e-08	NA	NA	NA	NA	0
dm6-FBgn0038834	1.97295e-12	-0.46008	0.671	0.769	3.51343e-08	FBgn0038834	RpS30	Ribosomal protein S30	Contributions welcome.	0
dm6-FBgn0264090	1.9742e-12	0.56055	0.853	0.765	3.51566e-08	FBgn0264090	CG43759	-	Contributions welcome.	0
dm6-FBgn0051721	2.00503e-12	0.466151	0.853	0.738	3.57055e-08	FBgn0051721	Trim9	Tripartite motif containing 9	Tripartite motif containing 9 (Trim9) encodes a ring finger domain-containing E3 ubiquitin ligase that contributes to neurogenesis, axon guidance, eye development and regulation of locomotive behaviour.	0
dm6-FBgn0020300	2.11782e-12	-0.953067	0.488	0.612	3.77142e-08	FBgn0020300	geko	geko	Contributions welcome.	0
dm6-FBgn0034743	2.39152e-12	-0.401642	0.91	0.946	4.25882e-08	FBgn0034743	RpS16	Ribosomal protein S16	Contributions welcome.	0
dm6-FBgn0032629	2.42881e-12	1.09066	0.479	0.298	4.32523e-08	FBgn0032629	beat-IIIc	beaten path IIIc	Contributions welcome.	0
dm6-FBgn0026372	2.87267e-12	-0.505877	0.712	0.782	5.11565e-08	FBgn0026372	RpL23A	Ribosomal protein L23A	Ribosomal protein L23A (RpL23A) encodes an essential ribosomal RNA binding protein of the large ribosomal subunit involved in protein synthesis.	0
dm6-FBgn0038566	2.93883e-12	-0.595012	0.382	0.542	5.23346e-08	FBgn0038566	CG14317	-	Contributions welcome.	0
dm6-FBgn0033912	3.19537e-12	-0.43586	0.903	0.923	5.69032e-08	FBgn0033912	RpS23	Ribosomal protein S23	Contributions welcome.	0
dm6-FBgn0000658	3.73189e-12	0.435822	0.274	0.133	6.64575e-08	FBgn0000658	fj	four-jointed	four-jointed (fj) encodes a type II transmembrane kinase. Through phosphorylation of the atypical cadherins encoded by ft and ds, it regulates control of planar polarity in epithelia and also growth via the Hippo/Warts pathway.	0
dm6-FBgn0002643	3.7533e-12	0.284102	0.965	0.926	6.68387e-08	FBgn0002643	mam	mastermind	mastermind (mam) encodes a transcriptional coactivator that functions in the Notch signaling pathway. It regulates gene expression by interacting with the intracellular domain of the product of N, which is produced upon receptor activation.	0
dm6-FBgn0261597	4.26724e-12	-0.458759	0.906	0.918	7.5991e-08	FBgn0261597	RpS26	Ribosomal protein S26	Contributions welcome.	0
dm6-FBgn0010078	4.34574e-12	-0.449986	0.894	0.924	7.73889e-08	FBgn0010078	RpL23	Ribosomal protein L23	Contributions welcome.	0
dm6-FBgn0004401	4.41936e-12	-0.298282	0.97	0.974	7.87e-08	FBgn0004401	Pep	Protein on ecdysone puffs	Contributions welcome.	0
dm6-FBgn0261608	5.09337e-12	-0.466773	0.816	0.848	9.07028e-08	FBgn0261608	RpL37A	Ribosomal protein L37A	Contributions welcome.	0
dm6-FBgn0011272	6.56608e-12	-0.450582	0.839	0.877	1.16929e-07	FBgn0011272	RpL13	Ribosomal protein L13	Ribosomal protein L13 (RpL13) encodes a ribosomal structural constituent.	0
dm6-FBgn0011704	1.17583e-11	0.405601	0.433	0.262	2.09392e-07	FBgn0011704	RnrS	Ribonucleoside diphosphate reductase small subunit	Contributions welcome.	0
dm6-FBgn0260794	1.31813e-11	0.321001	0.864	0.734	2.34733e-07	FBgn0260794	ctrip	circadian trip	circadian trip (ctrip) encodes a HECT ubiquitin ligase that regulates the levels and circadian oscillations of the transcriptional activator encoded by Clk. It plays a role in the control of rest-activity rhythms.	0
dm6-FBgn0259984	1.57892e-11	0.302479	0.972	0.933	2.81175e-07	FBgn0259984	kuz	kuzbanian	kuzbanian (kuz) encodes an ADAM metalloendopeptidase that regulates activation of the receptors encoded by N and robo1 by cleavage.	0
dm6-FBgn0261596	2.05421e-11	-0.513507	0.719	0.784	3.65813e-07	FBgn0261596	RpS24	Ribosomal protein S24	Ribosomal protein S24 (RpS24) encodes an essential component of the small ribosomal subunit that functions in protein synthesis. It is classified as a 'Minute' gene as heterozygous mutants exhibit a slower developmental rate and small adult bristles.	0
dm6-FBgn0003941	2.18802e-11	-0.47983	0.765	0.805	3.89643e-07	FBgn0003941	RpL40	Ribosomal protein L40	Contributions welcome.	0
dm6-FBgn0000097	2.47779e-11	0.467729	0.786	0.649	4.41245e-07	FBgn0000097	aop	anterior open	anterior open (aop) encodes a transcriptional repressor of the ETS family. It acts downstream of receptor tyrosine kinase signaling to regulate cell fate transitions critical to the development of many tissues including the nervous system, heart, trachea and eye.	0
dm6-FBgn0015288	3.14516e-11	0.350739	0.717	0.532	5.60089e-07	FBgn0015288	RpL22	Ribosomal protein L22	Ribosomal protein L22 (RpL22) encodes a member of the eukaryotic ribosomal protein eL22 family. It is ubiquitously expressed, forms part of the large ribosomal subunit and is involved in protein synthesis.	0
dm6-FBgn0029897	3.30046e-11	-0.409815	0.866	0.91	5.87747e-07	FBgn0029897	RpL17	Ribosomal protein L17	Contributions welcome.	0
dm6-FBgn0004419	3.67652e-11	-0.474784	0.634	0.692	6.54715e-07	FBgn0004419	me31B	maternal expression at 31B	Contributions welcome.	0
dm6-FBgn0028899	4.91968e-11	0.355119	0.166	0.066	8.76096e-07	FBgn0028899	CG31817	-	Contributions welcome.	0
dm6-FBgn0039830	6.32437e-11	-0.530165	0.456	0.574	1.12624e-06	FBgn0039830	ATPsynC	ATP synthase, subunit C	Contributions welcome.	0
dm6-FBgn0265276	8.52345e-11	0.282604	0.986	0.951	1.51786e-06	FBgn0265276	l(3)neo38	lethal (3) neo38	Contributions welcome.	0
dm6-FBgn0264479	9.46187e-11	-0.271961	1	0.997	1.68497e-06	NA	NA	NA	NA	0
dm6-FBgn0035422	1.04655e-10	-0.415831	0.866	0.91	1.86369e-06	FBgn0035422	RpL28	Ribosomal protein L28	Contributions welcome.	0
dm6-FBgn0005593	1.08085e-10	-0.421469	0.873	0.897	1.92479e-06	FBgn0005593	RpL7	Ribosomal protein L7	Contributions welcome.	0
dm6-FBgn0262527	1.10203e-10	-0.377982	0.894	0.9	1.9625e-06	FBgn0262527	nsl1	non-specific lethal 1	non-specific lethal 1 (nsl1) encodes a H4 histone acetyltransferase involved in muscle development, oogenesis and regulation of endocytosis.	0
dm6-FBgn0004364	1.19166e-10	0.60841	0.62	0.451	2.12211e-06	NA	NA	NA	NA	0
dm6-FBgn0021764	1.25394e-10	0.371597	0.85	0.732	2.23302e-06	FBgn0021764	sdk	sidekick	Contributions welcome.	0
dm6-FBgn0261999	1.32496e-10	-0.756367	0.035	0.146	2.35949e-06	FBgn0261999	Ca-Ma2d	Ca[2+] channel Muscle-specific alpha2/delta subunit	Contributions welcome.	0
dm6-FBgn0034968	1.51512e-10	-0.402844	0.82	0.868	2.69812e-06	FBgn0034968	RpL12	Ribosomal protein L12	Ribosomal protein L12 (RpL12) encodes a protein of the large subunit of the ribosome. It regulates transcription of ribosomal proteins and ribosome biogenesis genes as well as interacting with the Enhancer of Trithorax and Polycomb protein encoded by corto.	0
dm6-FBgn0266918	1.56614e-10	0.414442	0.737	0.588	2.78899e-06	FBgn0266918	CG32486	-	Contributions welcome.	0
dm6-FBgn0002868	1.66634e-10	-0.40238	0.007	0.101	2.96743e-06	FBgn0002868	MtnA	Metallothionein A	Metallothionein A (MtnA) encodes a member of the Metallothionein family whose transcript level is higher than that of the other four Drosophila metallothioneins. Transcription is strongly induced by copper and cadmium ions and this induction depends on the transcription factor encoded by MTF-1.	0
dm6-FBgn0010409	1.81003e-10	-0.410231	0.903	0.912	3.22331e-06	FBgn0010409	RpL18A	Ribosomal protein L18A	Contributions welcome.	0
dm6-FBgn0266429	1.81419e-10	0.489834	0.177	0.076	3.23071e-06	FBgn0266429	AstA-R1	Allatostatin A receptor 1	Allatostatin A receptor 1 (AstA-R1) encodes a G-protein coupled receptor for the neuropeptide encoded by AstA.	0
dm6-FBgn0029095	1.83448e-10	0.41447	0.399	0.249	3.26684e-06	FBgn0029095	aru	arouser	arouser (aru) encodes an SH3 adaptor protein that interacts with Egfr and PI3K pathways. Its roles include regulation of synapse number, memory formation and ethanol sedation sensitivity.	0
dm6-FBgn0000575	2.22172e-10	0.539179	0.53	0.367	3.95644e-06	FBgn0000575	emc	extra macrochaetae	Contributions welcome.	0
dm6-FBgn0087002	2.28189e-10	-0.58885	0.159	0.299	4.06358e-06	FBgn0087002	apolpp	apolipophorin	apolipophorin (apolpp) encodes an apolipoprotein of the ApoB family. It is complexed with lipids to assemble the major hemolymph lipoprotein, lipophorin. Lipophorin transports neutral lipids, phospholipids and sterols between tissues. Lipophorin also carries lipophilic hormones and signaling molecules.	0
dm6-FBgn0004394	2.41252e-10	0.404787	0.293	0.158	4.29621e-06	FBgn0004394	pdm2	POU domain protein 2	POU domain protein 2 (pdm2) encodes a transcription factor that plays multiple roles in neurogenesis, including acting as a temporal identity gene and a timing gene required for the termination of the Kr temporal identity window.	0
dm6-FBgn0051992	2.66353e-10	-0.288974	0.931	0.924	4.74322e-06	FBgn0051992	gw	gawky	Contributions welcome.	0
dm6-FBgn0005624	2.76688e-10	-0.395572	0.859	0.903	4.92726e-06	FBgn0005624	Psc	Posterior sex combs	Posterior sex combs (Psc) was originally identified as a member of the Polycomb group of genes that regulate gene expression through epigenetic marks.	0
dm6-FBgn0264598	2.80112e-10	0.273803	0.23	0.111	4.98823e-06	FBgn0264598	PsGEF	Protostome-specific GEF	Contributions welcome.	0
dm6-FBgn0013759	3.1687e-10	0.474504	0.44	0.289	5.64283e-06	FBgn0013759	CASK	CASK	CASK (CASK) encodes a member of the MAGUK family of scaffolding proteins. In epithelial tissues, the product of CASK functions as an adhesion molecule involved in cell proliferation, cytoskeletal remodeling and cell migration. In neurons, the product of CASK serves as a scaffold for a number of signaling and transmembrane molecules and is involved in synaptic development and plasticity.	0
dm6-FBgn0086472	3.23164e-10	-0.406988	0.859	0.903	5.75491e-06	FBgn0086472	RpS25	Ribosomal protein S25	Contributions welcome.	0
dm6-FBgn0033484	3.32326e-10	0.718605	0.217	0.108	5.91806e-06	FBgn0033484	CG2269	-	Contributions welcome.	0
dm6-FBgn0004237	3.47454e-10	0.288784	0.938	0.855	6.18745e-06	FBgn0004237	Hrb87F	Heterogeneous nuclear ribonucleoprotein at 87F	Heterogeneous nuclear ribonucleoprotein at 87F (Hrb87F) encodes a hnRNP-A family RNA-binding protein, involved in gene expression and RNA processing. It is an essential component of the nucleoplasmic omega speckles and necessary for telomere maintenance. Hrb87F null mutants show defects in development, female fertility and stress tolerance.	0
dm6-FBgn0010411	3.59085e-10	-0.343157	0.919	0.942	6.39458e-06	FBgn0010411	RpS18	Ribosomal protein S18	Ribosomal protein S18 (RpS18) encodes a ribosomal protein located at the top of the head of the 40S subunit and contacts several helices of the 18S rRNA.	0
dm6-FBgn0004456	4.14266e-10	0.394016	0.906	0.833	7.37726e-06	FBgn0004456	mew	multiple edematous wings	multiple edematous wings (mew) encodes one of 5 fly integrin alpha subunits, and when in a heterodimer with an integrin beta subunit makes a receptor for the extracellular matrix protein laminin. It is required in numerous tissues for cell migration, adhesion between cell layers, and cell differentiation.	0
dm6-FBgn0029002	4.64002e-10	0.26419	0.244	0.12	8.26295e-06	FBgn0029002	miple2	midkine and pleiotrophin 2	midkine and pleiotrophin 2 (miple2) encodes a small secreted protein that binds Heparin and is closely related at the amino acid sequence to the product of miple1. It is strongly expressed in the developing endoderm.	0
dm6-FBgn0003371	4.7034e-10	0.270295	0.959	0.913	8.37581e-06	FBgn0003371	sgg	shaggy	shaggy (sgg) encodes a glycogen synthase kinase 3, and a key component of the beta-catenin destruction complex. It functions in the canonical Wnt cascade.	0
dm6-FBgn0085412	4.84773e-10	-0.281291	0.982	0.995	8.63285e-06	FBgn0085412	kmr	kramer	Contributions welcome.	0
dm6-FBgn0024244	5.60873e-10	0.337191	0.175	0.076	9.98803e-06	FBgn0024244	drm	drumstick	drumstick (drm) encodes a member of the Odd-skipped (Odd) family of zinc finger proteins involved in developmental patterning and cell fate specification. It stabilizes the related Odd family protein encoded by bowl in the nucleus by outcompeting the binding of the nuclear protein encoded by lin to the product of bowl and localizing the product of lin to the cytoplasm.	0
dm6-FBgn0285949	5.84653e-10	-0.389154	0.82	0.855	1.04115e-05	FBgn0285949	RpL31	Ribosomal protein L31	Contributions welcome.	0
dm6-FBgn0039359	5.92377e-10	-0.398593	0.878	0.897	1.0549e-05	FBgn0039359	RpL27	Ribosomal protein L27	Contributions welcome.	0
dm6-FBgn0030186	6.68177e-10	-0.400147	0.016	0.112	1.18989e-05	FBgn0030186	CG2962	-	Contributions welcome.	0
dm6-FBgn0029785	7.55977e-10	-0.524478	0.776	0.816	1.34624e-05	FBgn0029785	RpL35	Ribosomal protein L35	Contributions welcome.	0
dm6-FBgn0001139	7.9827e-10	-0.285016	0.908	0.926	1.42156e-05	FBgn0001139	gro	groucho	groucho (gro) encodes a global developmental co-repressor in conjunction with manifold DNA-binding repressor partner proteins, which tether it to target promoters. It functions downstream of key signaling pathways such as Wg/Wnt and Dpp/TGF-beta. Notably, phosphorylation of the product of gro in response to MAPK activation weakens its repressor capacity.	0
dm6-FBgn0010198	9.46329e-10	-0.476841	0.836	0.858	1.68522e-05	FBgn0010198	RpS15Aa	Ribosomal protein S15Aa	Contributions welcome.	0
dm6-FBgn0030400	9.90811e-10	0.375918	0.463	0.3	1.76444e-05	FBgn0030400	Pits	Protein interacting with Ttk69 and Sin3A	Contributions welcome.	0
dm6-FBgn0286213	1.03995e-09	-0.414246	0.811	0.864	1.85195e-05	FBgn0286213	RpS12	Ribosomal protein S12	Ribosomal protein S12 (RpS12) is an essential gene encoding a protein component of the cytoplasmic small ribosomal subunit.	0
dm6-FBgn0036684	1.05941e-09	0.383047	0.638	0.495	1.88659e-05	FBgn0036684	CG3764	-	Contributions welcome.	0
dm6-FBgn0026160	1.06496e-09	0.306273	0.965	0.903	1.89647e-05	FBgn0026160	tna	tonalli	tonalli (tna) is an essential gene that encodes several isoforms, including Tna-A, which physically associates with subunits of the Brahma chromatin remodeling complex and is involved in transcriptional activation.	0
dm6-FBgn0010105	1.25858e-09	0.501567	0.47	0.325	2.24128e-05	FBgn0010105	comm	commissureless	commissureless (comm) product regulates the cell surface localization of Robo axon guidance receptors by intercepting them in the ER/Golgi during exocytosis or removing them from the surface by endocytosis. comm is required for formation of the CNS axon scaffold and synaptogenesis.	0
dm6-FBgn0262127	1.46049e-09	0.400001	0.751	0.612	2.60084e-05	FBgn0262127	kibra	kibra	Contributions welcome.	0
dm6-FBgn0004885	1.50876e-09	-0.759482	0.339	0.485	2.6868e-05	FBgn0004885	tok	tolkin	tolkin (tok) encodes a Zinc metallopeptidase with similar substrate specificity to the product of tld, which is its paralog. It cleaves the product of sog as well as the prodomains of several TGF-beta ligands.	0
dm6-FBgn0035656	1.58589e-09	0.717313	0.279	0.157	2.82416e-05	FBgn0035656	CG10479	-	Contributions welcome.	0
dm6-FBgn0017545	1.76127e-09	-0.336248	0.952	0.956	3.13647e-05	FBgn0017545	RpS3A	Ribosomal protein S3A	Ribosomal protein S3A (RpS3A) encodes an essential component of the small ribosomal subunit that functions in protein synthesis. It is classified as a 'Minute' gene as heterozygous mutants exhibit a slower developmental rate and small adult bristles.	0
dm6-FBgn0004569	1.95433e-09	0.767431	0.29	0.167	3.48027e-05	FBgn0004569	aos	argos	Contributions welcome.	0
dm6-FBgn0035208	2.06537e-09	-0.384985	0.021	0.114	3.67801e-05	FBgn0035208	CG9184	-	Contributions welcome.	0
dm6-FBgn0003721	2.18122e-09	0.294185	0.889	0.811	3.88432e-05	FBgn0003721	Tm1	Tropomyosin 1	Contributions welcome.	0
dm6-FBgn0020278	2.21083e-09	0.39279	0.735	0.614	3.93705e-05	FBgn0020278	loco	locomotion defects	locomotion defects (loco) encodes a regulator of G-protein signalling protein. loco product functions in neuroblast asymmetric division and blood-brain barrier formation together with G protein-coupled receptors and inhibitory G-proteins (encoded by Galphai and Galphao). It is also known that decrease of loco expression extends lifespan with stronger resistance to stressors.	0
dm6-FBgn0259170	2.44659e-09	0.338026	0.839	0.715	4.35689e-05	FBgn0259170	alpha-Man-Ia	alpha-Mannosidase class I a	Contributions welcome.	0
dm6-FBgn0010452	2.76336e-09	0.566753	0.645	0.48	4.921e-05	FBgn0010452	trn	tartan	tartan (trn) encodes a transmembrane leucine-rich repeat protein. It is closely related to caps and genetically interacts with it. Together they regulate embryonic motor axon guidance and innervation of antennal lobe glomeruli by olfactory sensory axons. The product of trn is a substrate for the product of Ptp52F and genetically interacts with it to regulate guidance of SNa motor axons.	0
dm6-FBgn0040007	3.24693e-09	-0.358408	0.76	0.819	5.78214e-05	FBgn0040007	RpL38	Ribosomal protein L38	Ribosomal protein L38 (RpL38) encodes a component of the large subunit of cytoplasmic ribosomes, which translate mRNAs encoded by the nuclear genome. RpL38 is haploinsufficient - heterozygous mutants display the 'Minute' phenotype, characterized by a slower developmental rate and small adult bristles.	0
dm6-FBgn0005636	3.3349e-09	0.382318	0.124	0.047	5.93878e-05	FBgn0005636	nvy	nervy	nervy (nvy) is a member of the MTG family of genes that have both nuclear and cytosolic functions. nvy encodes a transcriptional repressor and an A kinase anchoring protein (AKAP). It regulates repulsive axon guidance and functions in Plexin and Notch signaling pathways.	0
dm6-FBgn0023001	3.86136e-09	0.37342	0.472	0.319	6.87631e-05	FBgn0023001	melt	melted	melted (melt) encodes an evolutionarily conserved modulator of the insulin/PI3K signaling pathway. It also plays a post-mitotic role in R8 photoreceptor cells in the bistable choice of rhodopsin expression.	0
dm6-FBgn0026562	5.1094e-09	-0.430825	0.037	0.136	9.09882e-05	FBgn0026562	SPARC	Secreted protein, acidic, cysteine-rich	Secreted protein, acidic, cysteine-rich (SPARC) encodes a small calcium and growth factor-binding secreted glycoprotein that is enriched in basement membranes. During cell competition, it is expressed in "loser" cells so they can avoid apoptosis mediated by the products of fwe and azot.	0
dm6-FBgn0004359	6.26283e-09	0.519416	0.641	0.503	0.000111529	FBgn0004359	T48	Transcript 48	Transcript 48 (T48) encodes a protein with a predicted signal peptide and a potential transmembrane domain. During gastrulation, the product of T48 contributes to apical constriction by recruitment of the Rho GEF encoded by RhoGEF2 to the apical cell membrane and functions downstream of the transcription factor encoded by twi.	0
dm6-FBgn0000464	8.18561e-09	0.361092	0.631	0.485	0.000145769	FBgn0000464	Lar	Leukocyte-antigen-related-like	Leukocyte-antigen-related-like (Lar) encodes a transmembrane receptor tyrosine phosphatase with a extracellular domain that binds to the product of Sdc. It regulates signaling through the product of Abl. While the product of Lar has many functions, it is best known for its roles in embryonic motor axon guidance and in target recognition by axons of R7 photoreceptors.	0
dm6-FBgn0039757	9.4867e-09	-0.379872	0.908	0.926	0.000168939	FBgn0039757	RpS7	Ribosomal protein S7	Contributions welcome.	0
dm6-FBgn0030136	9.75134e-09	-0.421281	0.726	0.797	0.000173652	FBgn0030136	RpS28b	Ribosomal protein S28b	Contributions welcome.	0
dm6-FBgn0004053	9.76883e-09	-0.664476	0.2	0.328	0.000173963	FBgn0004053	zen	zerknullt	Contributions welcome.	0
dm6-FBgn0285955	9.77463e-09	0.804568	0.323	0.2	0.000174067	FBgn0285955	cv-c	crossveinless c	crossveinless c (cv-c) encodes a RhoGTPase activating protein required for the morphogenesis of many tissues through the regulation of actin organization and localization of basement membrane receptors. It regulates synaptic homeostasis at the neuromuscular junction and is required for sleep homeostasis.	0
dm6-FBgn0023129	1.00837e-08	0.335838	0.304	0.174	0.00017957	FBgn0023129	aay	astray	Contributions welcome.	0
dm6-FBgn0002873	1.04737e-08	-0.310998	0.956	0.966	0.000186515	FBgn0002873	mud	mushroom body defect	mushroom body defect (mud) encodes regulates spindle orientation via interactions with the dynein complex.	0
dm6-FBgn0001994	1.20972e-08	0.259437	0.935	0.863	0.000215427	FBgn0001994	crp	cropped	cropped (crp) encodes a transcription factor that controls cellular branching of the terminal cells at the ends of tracheal tubes. As a downstream target gene of the product of Myc, it affects cell growth, organ size and survival.	0
dm6-FBgn0000411	1.21762e-08	-0.634625	0.493	0.584	0.000216833	FBgn0000411	D	Dichaete	Dichaete (D) encodes an HMG-domain protein and member of the Sox family of transcription factors. Its roles include hindgut development, embryonic segmentation, and nervous system development.	0
dm6-FBgn0003175	1.30924e-08	0.293458	0.917	0.835	0.00023315	FBgn0003175	px	plexus	plexus (px) encodes a ubiquitously expressed nuclear matrix protein required to restrict excess wing vein development by repressing transcription of the pro-vein gene rho.	0
dm6-FBgn0031980	1.37312e-08	-0.415336	0.809	0.853	0.000244525	FBgn0031980	RpL36A	Ribosomal protein L36A	Contributions welcome.	0
dm6-FBgn0015380	1.72228e-08	0.404749	0.387	0.254	0.000306703	FBgn0015380	drl	derailed	derailed (drl) encodes an atypical receptor tyrosine kinase with the product of Wnt5 as a ligand. It controls axon guidance events during neural development.	0
dm6-FBgn0003118	1.83932e-08	0.46961	0.7	0.581	0.000327546	FBgn0003118	pnt	pointed	Contributions welcome.	0
dm6-FBgn0001225	1.94779e-08	-0.412446	0.039	0.135	0.000346863	FBgn0001225	Hsp26	Heat shock protein 26	Heat shock protein 26 (Hsp26) encodes a protein involved in protein folding. It contributes to lifespan determination and the response to cold and heat.	0
dm6-FBgn0001075	1.95796e-08	0.435921	0.472	0.336	0.000348674	FBgn0001075	ft	fat	fat (ft) is a tumor suppressor gene that encodes a large cadherin family transmembrane protein. It functions in the Hippo signaling pathway (as a receptor) and the Dachsous-Fat planar cell polarity pathway (as a transmembrane component).	0
dm6-FBgn0044323	2.09363e-08	-0.299637	0.864	0.888	0.000372833	FBgn0044323	Cka	Connector of kinase to AP-1	Contributions welcome.	0
dm6-FBgn0027660	2.10911e-08	0.267317	0.871	0.773	0.00037559	FBgn0027660	blot	bloated tubules	bloated tubules (blot) encodes a member of the sodium- and chloride-dependent neurotransmitter symporter family. It is required for cortical actin organisation and contributes to embryonic cellularization and renal tubule development in larvae.	0
dm6-FBgn0039713	2.15837e-08	-0.342375	0.926	0.943	0.000384362	FBgn0039713	RpS8	Ribosomal protein S8	Ribosomal protein S8 (RpS8) encodes a structural constituent of ribosomes that is involved in larval lymph gland hemopoiesis.	0
dm6-FBgn0030056	2.27637e-08	0.316145	0.332	0.2	0.000405377	FBgn0030056	CAH3	Carbonic anhydrase 3	Contributions welcome.	0
dm6-FBgn0035625	2.2798e-08	0.527796	0.452	0.308	0.000405986	FBgn0035625	Blimp-1	Blimp-1	Blimp-1 (Blimp-1) encodes a zinc finger transcription repressor that is induced by 20-hydroxylecdysone and plays important roles for metamorphosis. It also contributes to embryonic trachea formation.	0
dm6-FBgn0267576	2.53089e-08	-0.423824	0.866	0.879	0.000450701	NA	NA	NA	NA	0
dm6-FBgn0053087	2.78353e-08	0.25591	0.924	0.848	0.000495691	FBgn0053087	LRP1	LDL receptor protein 1	Contributions welcome.	0
dm6-FBgn0050089	3.1426e-08	0.345267	0.859	0.776	0.000559634	FBgn0050089	CG30089	-	Contributions welcome.	0
dm6-FBgn0053526	3.63744e-08	-0.281382	0.882	0.888	0.000647755	FBgn0053526	PNUTS	Phosphatase 1 nuclear targeting subunit	Phosphatase 1 nuclear targeting subunit (PNUTS) encodes a protein phosphatase 1 binding protein involved in developmental growth and gene expression.	0
dm6-FBgn0265697	4.52709e-08	-0.402145	0.728	0.772	0.000806184	NA	NA	NA	NA	0
dm6-FBgn0040813	4.70344e-08	-0.502348	0.141	0.259	0.000837588	NA	NA	NA	NA	0
dm6-FBgn0011726	4.71521e-08	-0.378267	0.871	0.887	0.000839684	FBgn0011726	tsr	twinstar	Contributions welcome.	0
dm6-FBgn0261801	4.87855e-08	0.423074	0.373	0.235	0.000868772	FBgn0261801	CG42747	-	Contributions welcome.	0
dm6-FBgn0004389	5.14292e-08	-0.484978	0.498	0.579	0.00091585	FBgn0004389	bnk	bottleneck	bottleneck (bnk) encodes a protein involved in actin filament bundle organization. It controls the structural organization of the actomyosin network and times basal closure of the cells during cellularization.	0
dm6-FBgn0031435	5.17949e-08	-0.495495	0.502	0.601	0.000922364	FBgn0031435	Elba2	Early boundary activity 2	Early boundary activity 2 (Elba2) encodes a chromatin boundary factor involved in the regulation of chromatin silencing.	0
dm6-FBgn0053554	5.4094e-08	0.432545	0.684	0.564	0.000963306	FBgn0053554	Nipped-A	Nipped-A	Contributions welcome.	0
dm6-FBgn0284247	6.29249e-08	0.613394	0.339	0.221	0.00112057	FBgn0284247	ds	dachsous	Contributions welcome.	0
dm6-FBgn0043854	6.41802e-08	-0.318442	0.956	0.973	0.00114292	FBgn0043854	slam	slow as molasses	slow as molasses (slam) encodes a protein involved in cortical polarization and furrow invagination during cellularization, as well in germ cell migration during later embryogenesis. slam RNA co-localizes and forms a complex with its encoded protein, which is needed for full expression and subcellular localization.	0
dm6-FBgn0265523	6.44828e-08	0.280655	0.97	0.897	0.00114831	FBgn0265523	Smr	Smrter	Contributions welcome.	0
dm6-FBgn0037328	6.8729e-08	-0.332025	0.873	0.883	0.00122393	FBgn0037328	RpL35A	Ribosomal protein L35A	Contributions welcome.	0
dm6-FBgn0263930	7.48151e-08	0.656661	0.482	0.356	0.00133231	FBgn0263930	dally	division abnormally delayed	division abnormally delayed (dally) encodes a core protein of heparan sulfate proteoglycans of the glypican family. It acts as a co-receptor for growth factors and morphogens, such as the products of dpp, wg, hh, upd1 and FGFs, affecting signaling and distribution of these ligands. The roles of the product of dally include wing development and germline stem cell maintenance.	0
dm6-FBgn0052792	8.3679e-08	0.364693	0.412	0.283	0.00149016	FBgn0052792	ppk8	pickpocket 8	Contributions welcome.	0
dm6-FBgn0032586	8.4502e-08	0.341578	0.578	0.437	0.00150481	FBgn0032586	Tpr2	Tetratricopeptide repeat protein 2	Contributions welcome.	0
dm6-FBgn0003300	8.58758e-08	0.400071	0.456	0.324	0.00152928	FBgn0003300	run	runt	runt (run) encodes an alpha-subunit of the transcription factor complex core binding factor, which is involved in transcription regulation. It contributes to axon guidance, dendrite morphogenesis and germ-band extension.	0
dm6-FBgn0033638	9.657e-08	0.417581	0.733	0.623	0.00171972	FBgn0033638	CG9005	-	Contributions welcome.	0
dm6-FBgn0085253	1.09838e-07	0.292288	0.24	0.133	0.00195599	FBgn0085253	CG34224	-	Contributions welcome.	0
dm6-FBgn0033275	1.15519e-07	-0.441417	0.048	0.137	0.00205717	FBgn0033275	CG14756	-	Contributions welcome.	0
dm6-FBgn0005533	1.24544e-07	-0.32553	0.809	0.843	0.00221788	FBgn0005533	RpS17	Ribosomal protein S17	Ribosomal protein S17 (RpS17) encodes an essential component of the ribosomal 40S subunit. RpS17 mutants have dominant, haploinsufficient effects on cellular and organismal growth rate, and on bristle size.	0
dm6-FBgn0011837	1.55873e-07	0.369383	0.548	0.406	0.00277579	FBgn0011837	Tis11	Tis11 zinc finger protein	Tis11 zinc finger protein (Tis11) encodes a protein with three splice isoforms, all of which have the major attributes of members of the tristetraprolin (TTP) family of RNA binding and destabilizing proteins. Tis11 knockout and knock-down flies exhibit relatively minor delays in eclosion associated with accumulation of many putative mRNA targets.	0
dm6-FBgn0036896	1.78485e-07	0.344427	0.136	0.062	0.00317845	FBgn0036896	wnd	wallenda	wallenda (wnd) encodes a kinase in the mixed lineage family of MAP Kinase Kinase Kinases. Its roles include axonal injury signaling (it becomes activated in neurons after axotomy), and in regulation of the structure of presynaptic boutons.	0
dm6-FBgn0002622	1.87731e-07	-0.351682	0.857	0.871	0.00334311	FBgn0002622	RpS3	Ribosomal protein S3	Ribosomal protein S3 (RpS3) encodes a component of the small subunit of cytoplasmic ribosomes, which translate mRNAs encoded by the nuclear genome. RpS3 is haploinsufficient - heterozygous mutants display the 'Minute' phenotype, characterized by a slower developmental rate and small adult bristles. The product of RpS3 also contains a DNA lyase activity and functions in DNA repair.	0
dm6-FBgn0028737	1.88557e-07	-0.409036	0.627	0.685	0.00335782	FBgn0028737	eEF1beta	eukaryotic translation elongation factor 1 beta	Contributions welcome.	0
dm6-FBgn0023214	1.90231e-07	0.287798	0.21	0.109	0.00338762	FBgn0023214	edl	ETS-domain lacking	ETS-domain lacking (edl) encodes a protein involved in Egfr signaling pathway regulation. It regulates the transcriptional repressor encoded by aop.	0
dm6-FBgn0262519	2.18577e-07	0.284348	0.666	0.528	0.00389242	FBgn0262519	Mi-2	Mi-2	Mi-2 (Mi-2) encodes a nuclear ATP-dependent nucleosome remodeler of the CHD family. It associates with active chromatin and utilizes the energy of ATP hydrolysis to move nucleosomes along DNA. It is required for repression of cell type-specific genes, full activation of heat shock genes and regulates higher order chromatin structure of polytene chromosomes.	0
dm6-FBgn0000546	2.2671e-07	0.399098	0.574	0.448	0.00403725	FBgn0000546	EcR	Ecdysone receptor	Ecdysone receptor (EcR) encodes a protein that interacts with the product of usp to form the nuclear ecdysone receptor heterodimer, which modulates, in conjunction with co-activators and co-repressors, the activities of hundreds of genes in a tissue- and stage-specific way. EcR is widely expressed in embryonic and larval tissues and in some adult tissues where its activities (modulated by the hor…	0
dm6-FBgn0020251	2.37719e-07	0.257578	0.942	0.888	0.0042333	FBgn0020251	sfl	sulfateless	Contributions welcome.	0
dm6-FBgn0262109	2.46221e-07	0.408116	0.82	0.784	0.00438471	NA	NA	NA	NA	0
dm6-FBgn0266312	2.55354e-07	0.285614	0.313	0.196	0.00454735	NA	NA	NA	NA	0
dm6-FBgn0004368	2.60758e-07	0.2655	0.857	0.755	0.00464358	FBgn0004368	Ptp4E	Protein tyrosine phosphatase 4E	Protein tyrosine phosphatase 4E (Ptp4E) encodes a transmembrane receptor tyrosine phosphatase closely related to the product of Ptp10D. Ptp4E single mutants have no known phenotypes. However, Ptp4E-Ptp10D double mutants have lethal respiratory defects. The product of Ptp4E regulates signaling through the receptor tyrosine kinases encoded by Egfr, btl and Pvr.	0
dm6-FBgn0267624	2.67151e-07	0.309538	0.373	0.243	0.00475743	NA	NA	NA	NA	0
dm6-FBgn0015774	2.9379e-07	0.860865	0.272	0.169	0.00523181	FBgn0015774	NetB	Netrin-B	Contributions welcome.	0
dm6-FBgn0003525	2.9712e-07	0.906338	0.495	0.361	0.00529112	FBgn0003525	stg	string	Contributions welcome.	0
dm6-FBgn0003137	2.97458e-07	-0.324744	0.032	0.113	0.00529713	FBgn0003137	Ppn	Papilin	Contributions welcome.	0
dm6-FBgn0046687	3.21517e-07	0.260086	0.371	0.245	0.00572557	FBgn0046687	Tre1	Trapped in endoderm 1	Trapped in endoderm 1 (Tre1) encodes a G protein-coupled receptor of the rhodopsin class. Its functions include primordial germ cell/pole cell migration and programmed cell death, central nervous system stem cell division orientation, and mating/courtship behavior.	0
dm6-FBgn0052685	3.4174e-07	0.321787	0.647	0.498	0.0060857	FBgn0052685	ZAP3	ZAP3	Contributions welcome.	0
dm6-FBgn0010651	3.69587e-07	0.306691	0.482	0.337	0.0065816	FBgn0010651	MFS14	Major Facilitator Superfamily Transporter 14	Major Facilitator Superfamily Transporter 14 (MFS14) encodes a protein involved in response to hypoxia.	0
dm6-FBgn0061209	4.02355e-07	-0.378887	0.062	0.154	0.00716513	FBgn0061209	His2B:CG17949	His2B:CG17949	Contributions welcome.	0
dm6-FBgn0045800	4.20513e-07	-0.374648	0.781	0.782	0.00748849	NA	NA	NA	NA	0
dm6-FBgn0086758	4.62625e-07	-0.480242	0.039	0.122	0.00823843	FBgn0086758	chinmo	Chronologically inappropriate morphogenesis	Chronologically inappropriate morphogenesis (chinmo) encodes a putative BTB-zinc finger transcription factor. It is essential for neuronal temporal patterning. It also plays a role in the regulation of eye development, tumor formation, and the self-renewal and/or sexual identity of male somatic cyst stem cells by acting downstream of JAK-STAT signaling.	0
dm6-FBgn0022160	4.93088e-07	-0.547814	0.18	0.286	0.0087809	FBgn0022160	Gpo1	Glycerophosphate oxidase 1	Glycerophosphate oxidase 1 (Gpo1) encodes a mitochondrial inner membrane protein with glycerol-3-phosphate dehydrogenase activity.	0
dm6-FBgn0036494	5.26341e-07	1.07245	0.242	0.147	0.00937307	FBgn0036494	Toll-6	Toll-6	Toll-6 (Toll-6) encodes a member of the Toll-like receptor family. It has neurotrophin receptor activity and contributes to dendrite guidance. Genetic interaction with 18w and Tollo suggests a Toll-6 role in convergent extension during early embryogenesis.	0
dm6-FBgn0000579	5.41445e-07	-0.385438	0.081	0.176	0.00964205	FBgn0000579	Eno	Enolase	Enolase (Eno) encodes a phosphopyruvate hydratase involved in glucose homeostasis.	0
dm6-FBgn0005771	5.42666e-07	0.26992	0.21	0.116	0.00966379	FBgn0005771	noc	no ocelli	Contributions welcome.	0
dm6-FBgn0284220	5.49883e-07	-0.332972	0.742	0.776	0.00979232	FBgn0284220	Top2	Topoisomerase 2	Topoisomerase 2 (Top2) encodes an enzyme that alters the topology of DNA by creating a transient DNA double strand breakage. It is essential for removing supercoils generated via DNA replication and transcription, and decatenating replicated sister chromosomes during cell division.	0
dm6-FBgn0267571	5.49889e-07	0.280034	0.537	0.398	0.00979242	NA	NA	NA	NA	0
dm6-FBgn0024555	5.72714e-07	-0.283622	0.788	0.799	0.0101989	FBgn0024555	flfl	falafel	falafel (flfl) encodes the regulatory 3 subunit of protein phosphatase 4 (PP4). It targets PP4 to the centromere to regulate kinetochore integrity in mitosis. It is also a key mediator for the localization of the product of mira and associated cell fate determinants during cell cycle.	0
dm6-FBgn0000150	5.90062e-07	-0.323753	0.717	0.784	0.0105078	FBgn0000150	awd	abnormal wing discs	abnormal wing discs (awd) encodes a nucleotide diphosphate kinase that regulates with the product of shi the endocytosis of different surface proteins (e.g. those encoded by N, btl, Pvr, and shg). During development, it regulates morphogenesis of trachea, follicular epithelium, and imaginal discs and contributes to neurotransmission and border cell migration.	0
dm6-FBgn0037000	5.9951e-07	0.297314	0.152	0.074	0.0106761	FBgn0037000	ZnT77C	Zinc transporter 77C	Zinc transporter 77C (ZnT77C) encodes a protein involved in zinc detoxification and zinc transmembrane import.	0
dm6-FBgn0037085	6.66276e-07	-0.450808	0.09	0.189	0.011865	FBgn0037085	Neu2	Neuroectoderm-expressed 2	Contributions welcome.	0
dm6-FBgn0013733	7.0122e-07	0.408998	0.793	0.724	0.0124873	FBgn0013733	shot	short stop	short stop (shot) encodes a member of the spectraplakin family of large cytoskeletal linker molecules. It binds both actin and microtubules, as well as scaffold proteins, certain signalling factors and calcium. It plays developmental and maintenance roles in the nervous system, the epidermis, at muscle attachments, the foregut, the wing, tracheae and oocytes.	0
dm6-FBgn0266756	7.06577e-07	-0.353847	0.876	0.917	0.0125827	FBgn0266756	btsz	bitesize	bitesize (btsz) encodes a membrane-trafficking protein that contributes to actin cytoskeleton organization. It is involved in the establishment of planar cell polarity, apical junction assembly and the morphogenesis of salivary glands and the tracheal system.	0
dm6-FBgn0031011	7.63478e-07	0.375179	0.207	0.118	0.013596	FBgn0031011	CG8034	-	Contributions welcome.	0
dm6-FBgn0010113	7.69162e-07	-0.692387	0.29	0.398	0.0136972	FBgn0010113	hdc	headcase	headcase (hdc) encodes two proteins by translational readthrough of a single mRNA. It is an esg target in the trachea and presumably also in imaginal tissues. The readthrough product is necessary for hdc function in the trachea.	0
dm6-FBgn0000227	8.61485e-07	-0.446256	0.214	0.317	0.0153413	FBgn0000227	Bsg25A	Blastoderm-specific gene 25A	Contributions welcome.	0
dm6-FBgn0014026	9.17053e-07	-0.301583	0.91	0.904	0.0163309	FBgn0014026	RpL7A	Ribosomal protein L7A	Ribosomal protein L7A (RpL7A) encodes a ribosomal structural constituent.	0
dm6-FBgn0267429	9.71464e-07	-0.410496	0.422	0.5	0.0172998	FBgn0267429	lovit	loss of visual transmission	Contributions welcome.	0
dm6-FBgn0261963	1.06935e-06	0.463602	0.115	0.052	0.019043	FBgn0261963	mid	midline	Contributions welcome.	0
dm6-FBgn0031621	1.08155e-06	-0.344207	0.122	0.221	0.0192602	FBgn0031621	Elba3	Early boundary activity 3	Early boundary activity 3 (Elba3) encodes a chromatin boundary factor involved in the regulation of chromatin silencing.	0
dm6-FBgn0052676	1.09658e-06	0.322943	0.624	0.491	0.019528	FBgn0052676	stx	stuxnet	stuxnet (stx) encodes a protein that controls the homeostasis of the product of Pc via proteasomal degradation through an ubiquitin-independent pathway.	0
dm6-FBgn0040388	1.12837e-06	0.288603	0.438	0.312	0.0200939	FBgn0040388	boi	brother of ihog	brother of ihog (boi) encodes a transmembrane protein that binds to the product of hh. The products of boi and ihog promote Hh signaling in receiving cells by acting as a co-receptor for the effector protein encoded by ptc. The product of boi also can suppress Hh signaling through a sequestration and release mechanism in cells producing the product of hh. It regulates many hh-dependent processes …	0
dm6-FBgn0024150	1.13964e-06	-0.291427	0.687	0.771	0.0202947	FBgn0024150	Ac78C	Adenylyl cyclase 78C	Adenylyl cyclase 78C (Ac78C) encodes a member of the adenyly cyclase family of proteins. It converts adenosine triphosphate (ATP) to 3',5'-cyclic AMP (cAMP) and pyrophosphate. In taste receptor neurons, Ac78C product is involved in the sugar taste transduction pathway.	0
dm6-FBgn0265045	1.20679e-06	0.27418	0.228	0.133	0.0214906	FBgn0265045	Strn-Mlck	Stretchin-Mlck	Stretchin-Mlck (Strn-Mlck) encodes a complex locus producing many large protein isoforms, which likely regulate cytoskeletal dynamics in muscles. A shorter isoform is specifically expressed in indirect flight muscle, localizes to the thick filament and is required to prevent flight muscle hypercontraction. Strn-Mlck mutants cannot fly and show flight muscle atrophy.	0
dm6-FBgn0035713	1.2487e-06	-0.358516	0.664	0.69	0.0222368	FBgn0035713	velo	veloren	veloren (velo) encodes a SUMO protease that is required for dendrite and axon targeting of olfactory projection neurons.	0
dm6-FBgn0265974	1.32315e-06	0.303074	0.74	0.609	0.0235627	FBgn0265974	ttv	tout-velu	Contributions welcome.	0
dm6-FBgn0261549	1.3767e-06	0.437005	0.166	0.088	0.0245162	FBgn0261549	rdgA	retinal degeneration A	retinal degeneration A (rdgA) encodes a diacylglycerol kinase that mediates the conversion of diacylglycerol to phosphatidic acid. It contributes to phospholipase C based signalling reactions, controlling ion channel activity and protein transport.	0
dm6-FBgn0029771	1.39587e-06	-0.321016	0.071	0.16	0.0248576	FBgn0029771	CG12730	-	Contributions welcome.	0
dm6-FBgn0026575	1.49238e-06	0.251506	0.85	0.729	0.0265764	FBgn0026575	hang	hangover	hangover (hang) encodes a nuclear zinc finger protein that is expressed in adult fly brain neurons. Lack of hang produces a reduction of Fas2 expression. Its roles include life span, bouton growth at the neuromuscular junction and regulation of cellular stress in response to ethanol, heat and paraquat.	0
dm6-FBgn0264493	1.49726e-06	0.332208	0.876	0.785	0.0266631	FBgn0264493	rdx	roadkill	roadkill (rdx) encodes a protein that functions as a substrate recognition component of Cul3-based E3 ubiquitin ligase complexes. It regulates the Hedgehog signaling pathway by promoting the degradation of the transcription factor encoded by ci.	0
dm6-FBgn0029881	1.53677e-06	0.758499	0.283	0.184	0.0273668	FBgn0029881	pigs	pickled eggs	Contributions welcome.	0
dm6-FBgn0025366	1.61627e-06	-0.300074	0.698	0.735	0.0287825	FBgn0025366	Ip259	Intronic Protein 259	Contributions welcome.	0
dm6-FBgn0263395	1.74149e-06	0.325867	0.65	0.534	0.0310124	FBgn0263395	hppy	happyhour	happyhour (hppy) encodes the Drosophila orthologue of MAP4K3, a Ser/Thr Kinase belonging to the Germinal Center Kinase I family of Ste20-related kinases. The function of hppy has being linked to the Egfr, Hippo and Tor signalling pathways.	0
dm6-FBgn0015756	1.89407e-06	-0.371237	0.857	0.852	0.0337297	FBgn0015756	RpL9	Ribosomal protein L9	Ribosomal protein L9 (RpL9) encodes a ribosomal structural constituent.	0
dm6-FBgn0016797	1.95235e-06	0.340474	0.781	0.652	0.0347675	FBgn0016797	fz2	frizzled 2	Contributions welcome.	0
dm6-FBgn0265082	1.96016e-06	0.323901	0.677	0.542	0.0349066	FBgn0265082	Cdep	Chondrocyte-derived ezrin-like domain containing protein	Contributions welcome.	0
dm6-FBgn0020910	2.09664e-06	-0.267962	0.85	0.883	0.037337	FBgn0020910	RpL3	Ribosomal protein L3	Contributions welcome.	0
dm6-FBgn0266801	2.15746e-06	0.407758	0.521	0.384	0.03842	FBgn0266801	CG45263	-	Contributions welcome.	0
dm6-FBgn0267228	2.17353e-06	0.293625	0.267	0.164	0.0387063	NA	NA	NA	NA	0
dm6-FBgn0003997	2.29258e-06	0.652978	0.687	0.563	0.0408262	FBgn0003997	hid	head involution defective	Contributions welcome.	0
dm6-FBgn0036302	2.32721e-06	0.256745	0.677	0.529	0.041443	FBgn0036302	sowah	sosondowah	Contributions welcome.	0
dm6-FBgn0020618	2.50474e-06	-0.323273	0.832	0.839	0.0446044	FBgn0020618	Rack1	Receptor of activated protein kinase C 1	Receptor of activated protein kinase C 1 (Rack1) encodes a cytosolic adaptor protein that is essential during development, particularly oogenesis.	0
dm6-FBgn0285952	2.58046e-06	-0.318802	0.878	0.904	0.0459528	FBgn0285952	eEF5	eukaryotic translation elongation factor 5	Contributions welcome.	0
dm6-FBgn0004956	2.98159e-06	-0.45652	0.532	0.623	0.0530962	FBgn0004956	upd1	unpaired 1	unpaired 1 (upd1) encodes a secreted glycoprotein that is able to act at a distance as the primary ligand for the JAK/STAT signaling pathway. Although semi-redundant with upd2 and upd3, upd1 depletion results in embryonic lethality with an atypical gap gene-like segmentation phenotype.	0
dm6-FBgn0026262	3.03291e-06	-0.303168	0.843	0.833	0.0540101	FBgn0026262	Taf3	TBP-associated factor 3	TBP-associated factor 3 (Taf3) encodes a protein that interacts with the transcription factor encoded by Trl and is involved in transcriptional activation.	0
dm6-FBgn0041604	3.22792e-06	0.289932	0.562	0.421	0.0574827	FBgn0041604	dlp	dally-like	dally-like (dlp) encodes a glypican that regulates the signaling strength and range of the morphogens encoded by hh and wg.	0
dm6-FBgn0261444	3.28562e-06	0.292922	0.684	0.546	0.0585104	FBgn0261444	CG3638	-	Contributions welcome.	0
dm6-FBgn0285947	3.41841e-06	-0.317722	0.857	0.893	0.0608751	FBgn0285947	RpS10b	Ribosomal protein S10b	Ribosomal protein S10b (RpS10b) encodes a structural constituent of ribosomes.	0
dm6-FBgn0083973	3.54615e-06	-0.507573	0.355	0.431	0.0631498	FBgn0083973	dunk	disrupted underground network	Contributions welcome.	0
dm6-FBgn0011225	4.06531e-06	0.265367	0.459	0.329	0.0723951	FBgn0011225	jar	jaguar	Contributions welcome.	0
dm6-FBgn0014135	4.46394e-06	0.743472	0.214	0.126	0.0794939	FBgn0014135	bnl	branchless	branchless (bnl) encodes a Fibroblast Growth Factor (FGF) receptor for secreted FGF ligands that utilizes the intracellular Ras-MAP kinase pathway. It contributes to embryonic tracheal migration.	0
dm6-FBgn0286827	4.73974e-06	0.320796	0.318	0.209	0.0844054	NA	NA	NA	NA	0
dm6-FBgn0005666	4.80661e-06	-0.591966	0.078	0.158	0.085596	FBgn0005666	bt	bent	bent (bt) encodes the protein Projectin, a large protein associated with myosin thick filaments in insect muscles that contributes to the stiffness of flight muscle.	0
dm6-FBgn0036007	5.08432e-06	0.635324	0.539	0.437	0.0905415	FBgn0036007	path	pathetic	Contributions welcome.	0
dm6-FBgn0053196	5.28159e-06	0.362171	0.247	0.157	0.0940545	FBgn0053196	dpy	dumpy	dumpy (dpy) encodes an extracellular protein involved in epidermal-cuticle attachment, aposition of wing surfaces and trachea development.	0
dm6-FBgn0011284	6.01069e-06	-0.285467	0.919	0.925	0.107038	FBgn0011284	RpS4	Ribosomal protein S4	Ribosomal protein S4 (RpS4) encodes a structural constituent of ribosomes.	0
dm6-FBgn0262029	6.96112e-06	0.303658	0.585	0.448	0.123964	FBgn0262029	d	dachs	dachs (d) encodes a myosin family protein that participates in Dachsous-Fat signaling, which polarizes its localization. It influences planar cell polarity, partly through interaction with the product of pk, and growth, through interaction with the product of wts.	0
dm6-FBgn0038881	7.18628e-06	0.337333	0.424	0.313	0.127973	FBgn0038881	CG16791	-	Contributions welcome.	0
dm6-FBgn0004867	7.29294e-06	-0.263212	0.954	0.972	0.129873	FBgn0004867	RpS2	Ribosomal protein S2	Ribosomal protein S2 (RpS2) encodes a highly conserved component of the 40S ribolomal comlex. RpS2 product controls the assembly and nuclear export of the pre-ribosome and appears to have a specific function during oogenesis.	0
dm6-FBgn0034083	7.45716e-06	0.388794	0.694	0.581	0.132797	FBgn0034083	lbk	lambik	Contributions welcome.	0
dm6-FBgn0265991	7.4786e-06	0.46948	0.366	0.258	0.133179	FBgn0265991	Zasp52	Z band alternatively spliced PDZ-motif protein 52	Z band alternatively spliced PDZ-motif protein 52 (Zasp52) encodes a member of the Zasp protein family. It is a scaffold protein that binds the product of Actn and localizes to muscle attachment sites and Z-discs in muscle cells, as well as localizing cortically in non-muscle cells. It plays a role in muscle development, especially in myofibril assembly.	0
dm6-FBgn0003984	7.73097e-06	0.329551	0.445	0.323	0.137673	FBgn0003984	vn	vein	vein (vn) encodes a secreted neuregulin-like EGFR ligand. It has weaker intrinsic activity, and a lower receptor affinity, than the TGFalpha-like ligand encoded by spi. It has roles in growth and patterning of tissues including muscle, midgut, ovary, trachea, glia, eye, leg, and wing.	0
dm6-FBgn0003963	7.80681e-06	0.290533	0.339	0.225	0.139024	FBgn0003963	ush	u-shaped	u-shaped (ush) encodes a member of the Friend of GATA (FOG) multi-type zinc finger protein family, which bind GATA factors (like those encoded by srp or pnr). These complexes can interface with major signal transduction pathways such as TGFbeta, Hedgehog, JAK/STAT and Insulin/PI3K to regulate diverse biological processes such as embryonic development, heart, blood and neural development and body …	0
dm6-FBgn0087007	8.41405e-06	1.24102	0.274	0.189	0.149837	FBgn0087007	bbg	big bang	Contributions welcome.	0
dm6-FBgn0085400	8.99471e-06	0.682343	0.184	0.107	0.160178	FBgn0085400	side-V	sidestep V	Contributions welcome.	0
dm6-FBgn0001104	9.58016e-06	-0.287196	0.855	0.859	0.170603	FBgn0001104	Galphai	G protein alpha i subunit	Contributions welcome.	0
dm6-FBgn0085407	9.584e-06	0.470316	0.217	0.133	0.170672	FBgn0085407	Pvf3	PDGF- and VEGF-related factor 3	PDGF- and VEGF-related factor 3 (Pvf3) encodes a ligand for the receptor tyrosine kinase encoded by Pvr. It has roles in embryonic plasmatocyte survival and migration, and in the proliferation of adult midgut intestinal stem cells.	0
dm6-FBgn0052982	1.1085e-05	0.355488	0.802	0.741	0.197402	FBgn0052982	CG32982	-	Contributions welcome.	0
dm6-FBgn0004227	1.31759e-05	-0.267504	0.804	0.81	0.234637	FBgn0004227	nonA	no on or off transient A	Contributions welcome.	0
dm6-FBgn0053207	1.39376e-05	0.676038	0.495	0.387	0.2482	FBgn0053207	pxb	pxb	pxb (pxb) encodes a protein involved in response to ethanol, long-term memory and regulation of hemocyte proliferation.	0
dm6-FBgn0011259	1.44079e-05	0.325299	0.641	0.519	0.256576	FBgn0011259	Sema1a	Semaphorin 1a	Semaphorin 1a (Sema1a) encodes a transmembrane protein belonging to the semaphorin protein family. It is a repulsive axon guidance cue, signaling through direct interactions with the receptor encoded by PlexA, and also functions as a receptor to regulate dendrite targeting and axon guidance. Secreted semaphorins encoded by Sema2a and Sema2b can act as the product of Sema1a ligands.	0
dm6-FBgn0013325	1.90155e-05	-0.362261	0.74	0.765	0.338628	FBgn0013325	RpL11	Ribosomal protein L11	Contributions welcome.	0
dm6-FBgn0040071	2.02511e-05	0.296552	0.59	0.479	0.360632	FBgn0040071	tara	taranis	taranis (tara) encodes a transcriptional co-regulator that interacts with chromatin remodeling complexes, cell cycle proteins, and the JNK signaling pathway. It contributes to sleep, neural progenitor proliferation, and cell fate maintenance.	0
dm6-FBgn0013432	2.12667e-05	-0.283611	0.046	0.113	0.378717	FBgn0013432	bcn92	bcn92	Contributions welcome.	0
dm6-FBgn0011666	2.17219e-05	0.275136	0.938	0.862	0.386823	FBgn0011666	msi	musashi	musashi (msi) encodes an RNA binding protein that binds to the 3' UTR region of target mRNAs, including ttk and sima, thus it positively regulates neural differentiation and negatively regulates the HIF pathway. It contributes to cell fate determination, as well as cellular response to normoxic/hypoxic conditions.	0
dm6-FBgn0261278	2.23195e-05	0.28118	0.41	0.307	0.397465	FBgn0261278	grp	grapes	grapes (grp) encodes a protein that functions in a cell cycle checkpoint pathway that responds to DNA damage.	0
dm6-FBgn0261592	2.30706e-05	-0.2882	0.85	0.852	0.410841	FBgn0261592	RpS6	Ribosomal protein S6	Ribosomal protein S6 (RpS6) encodes a key component of the small (40S) ribosomal subunit.	0
dm6-FBgn0035160	2.45354e-05	0.271119	0.237	0.153	0.436927	FBgn0035160	hng3	hinge3	Contributions welcome.	0
dm6-FBgn0025740	2.47235e-05	-0.29031	0.818	0.809	0.440276	FBgn0025740	PlexB	Plexin B	Plexin B (PlexB) encodes a transmembrane receptor for ligands including semaphorins, which signals via RhoGTPases. It can signal both attractive and repulsive axon guidance.	0
dm6-FBgn0004644	2.79363e-05	0.638454	0.138	0.075	0.497489	FBgn0004644	hh	hedgehog	hedgehog (hh) encodes the Hh signaling pathway ligand. It acts as a morphogen contributing to segment polarity determination, stem cells maintenance and cell migration. Post-translational modifications of the product of hh are essential for its restrictive spreading and signaling activity.	0
dm6-FBgn0032196	2.94741e-05	-0.378074	0.124	0.203	0.524875	FBgn0032196	CG5708	-	Contributions welcome.	0
dm6-FBgn0004861	3.30953e-05	0.275191	0.749	0.639	0.589362	FBgn0004861	ph-p	polyhomeotic proximal	polyhomeotic proximal (ph-p) encodes a stoichiometric subunit of the Polycomb repressive complex 1. The complex silences a variety of genes involved in developmental patterning, regulation of cell proliferation, differentiation and polarity. Together with its paralog ph-d, ph-p functions as a tumor suppressor gene.	0
dm6-FBgn0032886	3.42282e-05	0.355802	0.387	0.288	0.609535	FBgn0032886	CG9328	-	Contributions welcome.	0
dm6-FBgn0263380	3.50618e-05	0.293286	0.408	0.292	0.624381	NA	NA	NA	NA	0
dm6-FBgn0023441	3.60719e-05	0.30699	0.571	0.452	0.642368	FBgn0023441	fus	fusilli	Contributions welcome.	0
dm6-FBgn0002931	3.95521e-05	0.30845	0.419	0.311	0.704344	FBgn0002931	net	net	net (net) encodes a basic helix-loop-helix protein that probably acts as a transcriptional repressor. During wing vein formation it is expressed in all interveins territories and antagonises the activity of the product of Egfr.	0
dm6-FBgn0000064	3.98724e-05	-0.435574	0.143	0.22	0.710047	FBgn0000064	Ald1	Aldolase 1	Contributions welcome.	0
dm6-FBgn0284435	4.13376e-05	0.256134	0.336	0.237	0.736139	FBgn0284435	tyn	trynity	trynity (tyn) encodes a protein belonging to the ZP-domain proteins family known as extracellular modular proteins. These proteins are secreted and anchored to the membrane or released into the extracellular space to form specialized extracellular matrices.	0
dm6-FBgn0003360	4.28587e-05	-0.330829	0.583	0.647	0.763228	FBgn0003360	sesB	stress-sensitive B	Contributions welcome.	0
dm6-FBgn0041094	4.32145e-05	0.251173	0.85	0.779	0.769564	FBgn0041094	scyl	scylla	Contributions welcome.	0
dm6-FBgn0267641	4.47407e-05	0.301974	0.728	0.603	0.796743	NA	NA	NA	NA	0
dm6-FBgn0003720	4.47666e-05	-0.534164	0.067	0.136	0.797204	FBgn0003720	tll	tailless	Contributions welcome.	0
dm6-FBgn0004403	4.67587e-05	-0.287322	0.719	0.752	0.832678	FBgn0004403	RpS14a	Ribosomal protein S14a	Contributions welcome.	0
dm6-FBgn0262512	4.67694e-05	-0.354935	0.106	0.184	0.83287	FBgn0262512	Vha14-1	Vacuolar H[+] ATPase 14kD subunit 1	Contributions welcome.	0
dm6-FBgn0036349	4.68439e-05	-0.266328	0.687	0.744	0.834197	FBgn0036349	SNCF	SoxNeuro Co-Factor	Contributions welcome.	0
dm6-FBgn0015949	5.4767e-05	-0.436475	0.548	0.591	0.97529	FBgn0015949	hrg	hiiragi	hiiragi (hrg) encodes the canonical poly(A) polymerase required for the nuclear poly(A) tail synthesis at the mRNA 3'-end. hrg product is also involved in cytoplasmic polyadenylation of specific mRNAs during early to mid-oogenesis, through its interaction with the CPEB (cytoplasmic polyadenylation element binding) protein encoded by orb.	0
dm6-FBgn0010280	5.48214e-05	-0.489887	0.719	0.724	0.97626	FBgn0010280	Taf4	TBP-associated factor 4	TBP-associated factor 4 (Taf4) encodes a protein that forms part of the multisubunit basal transcription factor TFIIID. It is important in maintaining TFIIID stability for activator dependent transcription. It forms a histone-like pair with the product of Taf12.	0
dm6-FBgn0267431	5.65202e-05	-0.336367	0.671	0.678	1	FBgn0267431	Myo81F	Myosin 81F	Contributions welcome.	0
dm6-FBgn0028978	5.70917e-05	-0.332476	0.853	0.84	1	FBgn0028978	trbl	tribbles	tribbles (trbl) encodes the founding member of the Trib family of kinase-like proteins. It contributes to cell growth, cell migration and metabolism.	0
dm6-FBgn0029123	5.81907e-05	0.411206	0.581	0.478	1	FBgn0029123	SoxN	SoxNeuro	SoxNeuro (SoxN) encodes an HMG-domain transcription factor. In early embryos it specifies neural progenitors in the central nervous system, while in later embryos it negatively regulates Wg signaling and controls expression of genes required for denticle construction with the product of ovo.	0
dm6-FBgn0032014	6.10194e-05	-0.313895	0.134	0.215	1	FBgn0032014	CG7840	-	Contributions welcome.	0
dm6-FBgn0015521	6.81571e-05	-0.365937	0.744	0.768	1	FBgn0015521	RpS21	Ribosomal protein S21	Contributions welcome.	0
dm6-FBgn0004595	8.15797e-05	0.270923	0.666	0.547	1	FBgn0004595	pros	prospero	prospero (pros) encodes a protein that promotes the expression of neural differentiation genes and represses neuroblast stem cell identity genes and cell cycle proliferation genes; it is also important for astrocyte development. The product of pros is asymmetrically localized to the basal cortex during neuroblast asymmetric cell division, resulting in its partioning into GMC daughter cells, where…	0
dm6-FBgn0031393	8.27996e-05	-0.485311	0.203	0.287	1	FBgn0031393	CG15382	-	Contributions welcome.	0
dm6-FBgn0263392	8.53206e-05	0.647015	0.846	0.784	1	FBgn0263392	Tet	Ten-Eleven Translocation (TET) family protein	Contributions welcome.	0
dm6-FBgn0000015	8.74976e-05	0.938598	0.108	0.056	1	FBgn0000015	Abd-B	Abdominal B	Abdominal B (Abd-B) is one of the three hox genes of the bithorax complex. The product of Abd-B specifies the identity of the posterior abdominal segments, the external genitalia and the gonads. It is also involved in regulating the post-mating-response.	0
dm6-FBgn0039857	9.47876e-05	-0.277712	0.887	0.893	1	FBgn0039857	RpL6	Ribosomal protein L6	Contributions welcome.	0
dm6-FBgn0040752	9.90262e-05	0.28205	0.802	0.743	1	FBgn0040752	Prosap	Prosap	Prosap (Prosap) encodes a member of SH3 and multiple ankyrin repeat domain (SHANK) family of genes that encode synaptic scaffolding proteins. It regulates synaptic growth and development, including the structure of the neuromuscular junction and synapses of the calyx, and olfactory acuity.	0
dm6-FBgn0263977	0.000103904	-0.322712	0.493	0.55	1	FBgn0263977	Tim17b	Translocase of the inner mitochondrial membrane 17b	Translocase of the inner mitochondrial membrane 17b (Tim17b) encodes a small subunit of the mitochondrial inner membrane translocase complex. It is strictly required for the delivery of proteins to the mitochondrial matrix.	0
dm6-FBgn0038118	0.000106162	0.287072	0.177	0.109	1	FBgn0038118	timeout	timeout	timeout (timeout) encodes a role in the maintenance of chromosome integrity and in the light synchronization of the adult circadian clock	0
dm6-FBgn0010217	0.000114039	-0.365385	0.47	0.523	1	FBgn0010217	ATPsynbeta	ATP synthase, beta subunit	Contributions welcome.	0
dm6-FBgn0015600	0.000119744	0.322229	0.599	0.482	1	FBgn0015600	toc	toucan	toucan (toc) encodes a protein that associates with spindle microtubules being involved in mitotic spindle organization, mitotic sister chromatid segregation and ovarian follicle cell formation.	0
dm6-FBgn0029907	0.000120664	-0.270005	0.233	0.327	1	FBgn0029907	Atx-1	Ataxin 1	Ataxin 1 (Atx-1) encodes the ortholog of human Atx-1, in which pathogenic variants with expanded glutamine tracts cause spinocerebellar ataxia type 1. It interacts with the product of sens via its AXH domain.	0
dm6-FBgn0004396	0.000121223	0.37822	0.166	0.101	1	FBgn0004396	CrebA	Cyclic-AMP response element binding protein A	Cyclic-AMP response element binding protein A (CrebA) encodes a leucine-zipper transcription factor that upregulates genes encoding protein components of the canonical secretory pathway and tissue-specific genes in the salivary gland and epidermis.	0
dm6-FBgn0003716	0.000121954	0.437608	0.647	0.56	1	FBgn0003716	tkv	thickveins	thickveins (tkv) encodes a transforming growth factor beta type I receptor. Together with the product of put, it functions as a receptor of the product of dpp and therefore contributes to the BMP signaling pathway.	0
dm6-FBgn0086906	0.000124324	-0.2955	0.046	0.106	1	FBgn0086906	sls	sallimus	sallimus (sls) encodes a large modular protein present in muscles. It links myosin filaments to the Z-disc.	0
dm6-FBgn0032197	0.000127992	-0.322535	0.486	0.549	1	FBgn0032197	ova	ovaries absent	Contributions welcome.	0
dm6-FBgn0261238	0.000133358	-0.355323	0.912	0.911	1	FBgn0261238	Alh	Alhambra	Alhambra (Alh) encodes a zinc finger/leucine zipper nuclear protein. It is required in the nervous system for maintaining eve expression and normal growth. It is also involved in muscle development and male courtship behavior.	0
dm6-FBgn0265376	0.000136004	0.28619	0.401	0.3	1	NA	NA	NA	NA	0
dm6-FBgn0265140	0.000153225	0.325322	0.622	0.528	1	FBgn0265140	Meltrin	Meltrin	Meltrin (Meltrin) encodes an ADAM protein that belongs to the metzincin superfamily of metalloproteases. It is regulated by the homeobox protein encoded by vnd during embryonic development.	0
dm6-FBgn0003159	0.000154878	0.254725	0.235	0.158	1	FBgn0003159	CG2841	-	Contributions welcome.	0
dm6-FBgn0004108	0.00017081	-0.294198	0.949	0.97	1	FBgn0004108	Nrt	Neurotactin	Contributions welcome.	0
dm6-FBgn0003410	0.000171157	-0.260997	0.698	0.717	1	FBgn0003410	sina	seven in absentia	Contributions welcome.	0
dm6-FBgn0026777	0.000175696	-0.31285	0.369	0.447	1	FBgn0026777	Rad23	Rad23	Rad23 (Rad23) encodes an evolutionarily conserved member of the proteasome-associated proteins. It acts as a shuttle -or bridge- protein helping ubiquitinated proteins to interact with the proteasome, which in turn regulates their turnover.	0
dm6-FBgn0019660	0.000187933	-0.290344	0.12	0.191	1	NA	NA	NA	NA	0
dm6-FBgn0086710	0.000203317	-0.343887	0.613	0.647	1	FBgn0086710	RpL30	Ribosomal protein L30	Contributions welcome.	0
dm6-FBgn0000251	0.000207403	-0.662697	0.341	0.416	1	FBgn0000251	cad	caudal	caudal (cad) encodes a transcription factor involved in processes such as anterior/posterior patterning formation, organ morphogenesis and innate immune homeostasis.	0
dm6-FBgn0284084	0.000224363	0.395118	0.166	0.104	1	FBgn0284084	wg	wingless	wingless (wg) is a segment polarity gene that encodes a ligand of the Wnt/Wg signaling pathway. Its post-translational modification (addition of palmitoleate by the product of por) is essential for signaling activity. It contributes to segment polarity, tissue growth and patterning, neuromuscular junction morphogenesis, gut homeostasis and long term memory formation.	0
dm6-FBgn0032694	0.000233521	0.349653	0.366	0.274	1	FBgn0032694	MESR3	Misexpression suppressor of ras 3	Contributions welcome.	0
dm6-FBgn0002629	0.00023533	0.359728	0.274	0.19	1	FBgn0002629	E(spl)m4-BFM	Enhancer of split m4, Bearded family member	Contributions welcome.	0
dm6-FBgn0260745	0.00023703	0.26477	0.3	0.215	1	FBgn0260745	mfas	midline fasciclin	midline fasciclin (mfas) encodes a protein involved in axonogenesis and regulation of hemocyte proliferation.	0
dm6-FBgn0029176	0.000277465	-0.325712	0.512	0.56	1	FBgn0029176	eEF1gamma	eukaryotic translation elongation factor 1 gamma	eukaryotic translation elongation factor 1 gamma (eEF1gamma) encodes a protein that associates with other EF1 subunits (alpha/beta/delta). It regulates organelle movement along microtubules. It binds tubulin and the protein kinase encoded by Doa, which in turns phosphorylates the product of eEF1gamma.	0
dm6-FBgn0025525	0.000305524	0.279106	0.111	0.06	1	FBgn0025525	bab2	bric a brac 2	bric a brac 2 (bab2) encodes a transcriptional regulator that functions partially redundantly with the product of bab1. It is part of the conserved proximal-distal gene regulatory network module. It contributes to pattern formation, ovary morphogenesis, abdominal pigmentation and olfactory receptor neuron fate diversity.	0
dm6-FBgn0264431	0.000306839	0.263822	0.115	0.065	1	NA	NA	NA	NA	0
dm6-FBgn0053158	0.000323696	0.258506	0.159	0.098	1	FBgn0053158	CG33158	-	Contributions welcome.	0
dm6-FBgn0004404	0.000385626	-0.361177	0.221	0.294	1	FBgn0004404	RpS14b	Ribosomal protein S14b	Contributions welcome.	0
dm6-FBgn0038475	0.00042268	-0.336713	0.756	0.742	1	FBgn0038475	Keap1	Keap1	Keap1 (Keap1) encodes a protein that interacts with the product of cnc to regulate the activation of genes by oxidative stress.	0
dm6-FBgn0262473	0.000430816	0.261904	0.341	0.246	1	FBgn0262473	Tl	Toll	Toll (Tl) encodes a transmembrane receptor that activates the Tl intracellular signaling pathway upon binding the ligand encoded by spz. It is involved in dorso-ventral embryonic patterning and immunity.	0
dm6-FBgn0001233	0.000453739	0.276855	0.502	0.402	1	FBgn0001233	Hsp83	Heat shock protein 83	Contributions welcome.	0
dm6-FBgn0052672	0.000476095	-0.271303	0.576	0.617	1	FBgn0052672	Atg8a	Autophagy-related 8a	Autophagy-related 8a (Atg8a) encodes a ubiquitin-like protein that is conjugated to phosphatidylethanolamine, and this lipid modification anchors it into the membrane of forming and completed autophagosomes. Atg8a product has roles in autophagosome formation, maintaining neuromuscular function and normal lifespan.	0
dm6-FBgn0263346	0.000512086	0.289973	0.806	0.751	1	FBgn0263346	smash	smallish	Contributions welcome.	0
dm6-FBgn0003866	0.000574909	0.32898	0.329	0.247	1	FBgn0003866	tsh	teashirt	Contributions welcome.	0
dm6-FBgn0040773	0.000575613	-0.293012	0.339	0.413	1	FBgn0040773	COX7C	Cytochrome c oxidase subunit 7C	Cytochrome c oxidase subunit 7C (COX7C) encodes a negative regulator of neuroblast proliferation.	0
dm6-FBgn0263594	0.000596021	-0.335329	0.228	0.298	1	FBgn0263594	lost	lost	lost (lost) encodes a protein that interacts with the RNA-binding protein encoded by rump for posterior localization of mRNAs by diffusion/entrapment during late stages of oogenesis. The identification of the product of lost in various RNP complexes suggests a broad role in RNA metabolism.	0
dm6-FBgn0041160	0.000596777	0.341946	0.44	0.353	1	FBgn0041160	comm2	comm2	Contributions welcome.	0
dm6-FBgn0031390	0.000668121	-0.284449	0.654	0.647	1	FBgn0031390	tho2	tho2	tho2 (tho2) encodes a component of the THO complex that plays an essential role in nuclear export of mRNAs.	0
dm6-FBgn0032151	0.000672096	0.305446	0.247	0.171	1	FBgn0032151	nAChRalpha6	nicotinic Acetylcholine Receptor alpha6	nicotinic Acetylcholine Receptor alpha6 (nAChRalpha6) encodes a postsynaptic receptor involved in cation transport, synaptic transmission, muscle homeostasis and sensitivity to insecticides.	0
dm6-FBgn0003285	0.0006757	0.451502	0.221	0.156	1	FBgn0003285	rst	roughest	roughest (rst) encodes a multi-purpose transmembrane protein that is well studied in the fly eye and muscle during development. It interacts with the transmembrane ligand encoded by hbs to guide cell movement.	0
dm6-FBgn0000490	0.000708958	-0.483191	0.493	0.531	1	FBgn0000490	dpp	decapentaplegic	decapentaplegic (dpp) encodes a ligand of the transforming growth factor-beta signaling pathway that signals through Smad transcription factors. It acts as a morphogen that contributes to growth regulation, patterning and stem cell fate.	0
dm6-FBgn0261811	0.000724853	0.300815	0.544	0.457	1	FBgn0261811	pico	pico	pico (pico) encodes an intracellular adapter protein belonging to the MRL family of proteins, which transduce signals from growth factor receptors to changes in the actin cytoskeleton. Its roles include the regulation of growth and cell migration.	0
dm6-FBgn0001085	0.000741787	0.394057	0.74	0.638	1	FBgn0001085	fz	frizzled	frizzled (fz) encodes the founding member of the Fz family of receptors for Wnt ligands. It is part of Wnt signaling and planar cell polarity pathways.	0
dm6-FBgn0032243	0.000827302	-0.274575	0.205	0.266	1	FBgn0032243	Klp31E	Kinesin-like protein at 31E	Contributions welcome.	0
dm6-FBgn0262116	0.000833395	-0.309753	0.224	0.291	1	FBgn0262116	RNASEK	Ribonuclease kappa	Ribonuclease kappa (RNASEK) encodes a protein involved in clathrin-mediated endocytosis of large cargo, such as viruses.	0
dm6-FBgn0020556	0.000836805	-0.348869	0.518	0.616	1	NA	NA	NA	NA	0
dm6-FBgn0037720	0.000954318	0.430887	0.8	0.744	1	FBgn0037720	CG8312	-	Contributions welcome.	0
dm6-FBgn0036165	0.0010875	0.255586	0.376	0.285	1	FBgn0036165	chrb	charybde	Contributions welcome.	0
dm6-FBgn0036810	0.00109966	-0.353336	0.18	0.243	1	FBgn0036810	CG6885	-	Contributions welcome.	0
dm6-FBgn0033649	0.00113449	0.280519	0.452	0.361	1	FBgn0033649	pyr	pyramus	pyramus (pyr) encodes a Fibroblast growth factor (FGF) and ligand for the FGF receptor encoded by htl. It regulates the development of somatic and visceral muscle in the mesoderm, cardioblasts and glial cells. Its roles include acting as a chemoattractant in directional cell migration, and regulating adhesion, differentiation, and cell survival.	0
dm6-FBgn0040397	0.00129578	0.265747	0.346	0.264	1	FBgn0040397	CG3655	-	Contributions welcome.	0
dm6-FBgn0028687	0.00135849	-0.25107	0.053	0.101	1	FBgn0028687	Rpt1	Regulatory particle triple-A ATPase 1	Regulatory particle triple-A ATPase 1 (Rpt1) encodes an AAA-type ATPase protein that forms part of the heterohexameric ATPase ring of the regulatory complex of the 26S proteasome.	0
dm6-FBgn0003512	0.00136293	0.28474	0.141	0.088	1	FBgn0003512	Sry-delta	Serendipity delta	Contributions welcome.	0
dm6-FBgn0013765	0.00139253	-0.311388	0.643	0.666	1	FBgn0013765	cnn	centrosomin	centrosomin (cnn) encodes an essential mitotic centrosome component. During early embryogenesis it is required to organize the mitotic spindle, the actin cytoskeleton and centriole replication. It is also required for mitotic and meiotic divisions during spermatogenesis, as well as organization of the sperm axoneme. The product of cnn can interact with microtubules, actin and the kinase encoded b…	0
dm6-FBgn0003028	0.00143038	0.357568	0.364	0.289	1	FBgn0003028	ovo	ovo	ovo (ovo) encodes a Zn finger transcription factor, with several isoforms acting as repressor or activator. It is involved in epidermis differentiation, under the control of Wnt and EGFR signaling pathways and Hox factors, as well as female germline differentiation and sex determination.	0
dm6-FBgn0004066	0.00143671	-0.33179	0.228	0.289	1	FBgn0004066	Prosalpha4	Proteasome alpha4 subunit	Contributions welcome.	0
dm6-FBgn0263995	0.00162172	-0.599203	0.078	0.131	1	FBgn0263995	cpo	couch potato	couch potato (cpo) is most strongly expressed in nuclei of the central and peripheral nervous systems and the ring gland, where its product may regulate gene transcription to control complex neurological and neuroendocrine functions. It is required for normal synaptic transmission, climate adaptation, olfaction, diapause and behavioral responses.	0
dm6-FBgn0001197	0.00167581	-0.317067	0.65	0.65	1	FBgn0001197	His2Av	Histone H2A variant	Histone H2A variant (His2Av) encodes a protein that is present in about 25% of nucleosomes. It influences chromatin structure and gene regulation and is also phosphorylated in response to DNA damage in the less conserved C-terminal tail.	0
dm6-FBgn0000636	0.00174719	-0.516003	0.161	0.219	1	FBgn0000636	Fas3	Fasciclin 3	Fasciclin 3 (Fas3) encodes a cell adhesion molecule expressed by subsets of motoneurons and muscle cells in the embryonic/larval motor system.	0
dm6-FBgn0039209	0.00177071	0.324497	0.447	0.36	1	FBgn0039209	REPTOR	Repressed by TOR	Repressed by TOR (REPTOR) encodes a transcription factor that shuttles between cytoplasm and nucleus depending on the state of the activity of the product of Tor. Together with its binding partner encoded by REPTOR-BP, it mediates much of the transcriptional response observed upon Tor complex 1 inhibition.	0
dm6-FBgn0264975	0.00179884	0.278883	0.675	0.605	1	FBgn0264975	Nrg	Neuroglian	Neuroglian (Nrg) encodes an immunoglobulin domain-containing cell adhesion molecule that mediates cell-cell adhesion by forming homo- or heterophilic interactions. The long isoform of the product of Nrg is neuron specific and plays roles in neurite outgrowth, axon guidance and synapse formation. The short isoform of the product of Nrg contributes to the formation of septate junctions in epithelia…	0
dm6-FBgn0035049	0.00200245	-0.251048	0.088	0.141	1	FBgn0035049	Mmp1	Matrix metalloproteinase 1	Matrix metalloproteinase 1 (Mmp1) encodes a proteinase that cleaves proteins in the extracellular matrix. It is involved in tissue histolysis and remodeling during metamorphosis, tracheal remodeling, wound healing, wing regeneration, neoplastic growth, and circadian behavior. It has been used as a reporter for JNK signaling since it is upregulated by the pathway.	0
dm6-FBgn0000479	0.00212404	-1.28916	0.168	0.224	1	FBgn0000479	dnc	dunce	dunce (dnc) encodes a cAMP-specific phosphodiesterase, responsible for cAMP degradation. dnc product plays a pivotal role in neurological and behavioral plasticity including synaptic development and function, learning and courtship. The product of dnc is also known to affect regulation of several developmental processes such as oogenesis.	0
dm6-FBgn0003430	0.00215264	0.251723	0.154	0.102	1	FBgn0003430	slp1	sloppy paired 1	sloppy paired 1 (slp1) encodes a transcription factor of the fork-head family that functions by interacting with the corepressor encoded by gro. The product of slp1 regulates a wide variety of developmental processes including embryonic segmentation, ventral fate specification in the retina, and temporal patterning of the neuroblasts that produce medulla neurons.	0
dm6-FBgn0263256	0.00230741	0.254173	0.525	0.435	1	FBgn0263256	CG43394	-	Contributions welcome.	0
dm6-FBgn0031718	0.00233523	-0.2524	0.134	0.192	1	FBgn0031718	CG14014	-	Contributions welcome.	0
dm6-FBgn0044049	0.00239588	-0.270026	0.235	0.302	1	FBgn0044049	Ilp4	Insulin-like peptide 4	Insulin-like peptide 4 (Ilp4) encodes a protein involved in larval feeding behavior.	0
dm6-FBgn0267727	0.00245591	-0.271595	0.772	0.797	1	NA	NA	NA	NA	0
dm6-FBgn0031645	0.00271972	-0.341538	0.472	0.527	1	FBgn0031645	CG3036	-	Contributions welcome.	0
dm6-FBgn0033010	0.00295884	-0.318692	0.212	0.265	1	FBgn0033010	Atf6	Atf6	Contributions welcome.	0
dm6-FBgn0002973	0.00318543	-0.252007	0.954	0.944	1	FBgn0002973	numb	numb	numb (numb) encodes a membrane-associated inhibitor of Notch signaling. It controls neuroblast and sense organ precursor asymmetric division. It is asymmetrically localized during mitosis and segregates exclusively to one of two daughter cells.	0
dm6-FBgn0011202	0.00332194	-0.326462	0.465	0.502	1	FBgn0011202	dia	diaphanous	diaphanous (dia) encodes the sole Dia-class formin in Drosophila. It nucleates actin filaments de novo and acts as a processive actin polymerase, stimulating actin addition at the barbed end. It plays an essential role in cytokinesis and also regulates cell shape change and protrusion.	0
dm6-FBgn0052227	0.00333538	-0.258287	0.355	0.417	1	FBgn0052227	gogo	golden goal	golden goal (gogo) encodes a transmembrane protein involved in axonal pathfinding, especially in axon-axon and axon-target interactions.	0
dm6-FBgn0013755	0.00334763	-0.289346	0.141	0.195	1	FBgn0013755	Bro	Brother	Brother (Bro) encodes a beta-subunit of the transcription factor complex core binding factor, which is involved in transcription regulation. It regulates hemocyte proliferation and acts redundantly with the product of Bgb in embryonic segmentation.	0
dm6-FBgn0016754	0.00344719	0.257858	0.498	0.409	1	FBgn0016754	sba	six-banded	Contributions welcome.	0
dm6-FBgn0013749	0.00369984	-0.351363	0.196	0.251	1	FBgn0013749	Arf102F	ADP ribosylation factor at 102F	Contributions welcome.	0
dm6-FBgn0025391	0.00373628	0.281204	0.171	0.121	1	FBgn0025391	Scgdelta	Sarcoglycan delta	Sarcoglycan delta (Scgdelta) encodes a transmembrane protein that is required for normal muscle structure and function. It contributes to sarcomere organization and heart contraction.	0
dm6-FBgn0034158	0.00387028	-0.300792	0.373	0.415	1	FBgn0034158	CG5522	-	Contributions welcome.	0
dm6-FBgn0264001	0.0038869	0.371458	0.378	0.312	1	FBgn0264001	bru3	bruno 3	bruno 3 (bru3) encodes an RNA binding protein that binds to the EDEN element and mediates maternal mRNA translational repression.	0
dm6-FBgn0013954	0.00410813	-0.315853	0.518	0.566	1	FBgn0013954	Fkbp12	FK506-binding protein 12kD	FK506-binding protein 12kD (Fkbp12) encodes a protein that binds the intracellular calcium channel encoded by RyR in an oxidation dependent manner. Loss of the binding between the products of Fkbp12 and RyR results in increased calcium leak and reduced muscle function.	0
dm6-FBgn0020377	0.00411853	-0.331878	0.429	0.461	1	FBgn0020377	Sr-CII	Scavenger receptor class C, type II	Contributions welcome.	0
dm6-FBgn0026415	0.00418586	-0.310844	0.136	0.184	1	FBgn0026415	Idgf4	Imaginal disc growth factor 4	Contributions welcome.	0
dm6-FBgn0035423	0.0043539	-0.27144	0.263	0.314	1	FBgn0035423	eIF1	eukaryotic translation initiation factor 1	Contributions welcome.	0
dm6-FBgn0013576	0.00448509	-0.526775	0.611	0.621	1	FBgn0013576	mtd	mustard	mustard (mtd) encodes an ecdysone-regulated late puff protein. A isoform including only the C-terminal with a TLDc domain enters the nucleus. This isoform increases intestinal stem cell division and suppresses expression of the antimicrobial peptide encoded by DptA at the transcriptional level, independent of IMD pathway signaling.	0
dm6-FBgn0262945	0.00497692	-0.335863	0.348	0.415	1	NA	NA	NA	NA	0
dm6-FBgn0087012	0.00525903	0.260448	0.498	0.421	1	FBgn0087012	5-HT2A	5-hydroxytryptamine (serotonin) receptor 2A	5-hydroxytryptamine (serotonin) receptor 2A (5-HT2A) encodes a 5-hydroxytryptamine (serotonin) GPCR that belongs to the Class A GPCR family. They bind and transmit the signal from the neurotransmitter 5-HT (serotonin). The family can be subdivided into several subclasses based on pharmacology, signal transduction and structure. There are 5 genes encoding serotonin receptors in the Drosophila mela…	0
dm6-FBgn0034654	0.00550856	-0.324488	0.224	0.268	1	FBgn0034654	eIF3k	eukaryotic translation initiation factor 3 subunit k	Contributions welcome.	0
dm6-FBgn0000635	0.00613779	0.332964	0.29	0.217	1	FBgn0000635	Fas2	Fasciclin 2	Contributions welcome.	0
dm6-FBgn0052773	0.0061693	0.401031	0.166	0.119	1	NA	NA	NA	NA	0
dm6-FBgn0038243	0.00670028	-0.254709	0.067	0.108	1	FBgn0038243	CG8066	-	Contributions welcome.	0
dm6-FBgn0034501	0.00676344	-0.468841	0.15	0.198	1	FBgn0034501	CG13868	-	Contributions welcome.	0
dm6-FBgn0262813	0.00750569	-0.260159	0.219	0.269	1	FBgn0262813	CG43184	-	Contributions welcome.	0
dm6-FBgn0040660	0.00802076	-0.273923	0.327	0.369	1	FBgn0040660	CG13551	-	Contributions welcome.	0
dm6-FBgn0020887	0.00865697	-0.271026	0.306	0.352	1	FBgn0020887	Su(z)12	Su(z)12	Su(z)12 (Su(z)12) is a member of the Polycomb group of genes with products involved in transcriptional silencing. Su(z)12 encodes a subunit of Polycomb repressive complex 2 (PRC2), where it is required for the histone methyltransferase activity that yields trimethylation of histone H3 on lysine 27 (H3-K27me3).	0
dm6-FBgn0270924	0.00867292	-0.257715	0.286	0.327	1	FBgn0270924	zf30C	zinc finger protein 30C	Contributions welcome.	0
dm6-FBgn0030809	0.0100423	-0.255769	0.629	0.648	1	FBgn0030809	Ubr1	Ubr1 ubiquitin ligase	Contributions welcome.	0
dm6-FBgn0023174	0.0104014	-0.250451	0.258	0.304	1	FBgn0023174	Prosbeta2	Proteasome beta2 subunit	Proteasome beta2 subunit (Prosbeta2) encodes a component of the 26S proteasome, which degrades polyubiquitinated proteins in the cytoplasm and nucleus.	0
dm6-FBgn0037992	0.0107712	-0.494777	0.509	0.543	1	FBgn0037992	CG4702	-	Contributions welcome.	0
dm6-FBgn0004629	0.0113997	-0.289546	0.876	0.852	1	FBgn0004629	Cys	Cystatin-like	Contributions welcome.	0
dm6-FBgn0283741	0.0115447	0.687353	0.327	0.257	1	FBgn0283741	prage	prage	prage (prage) encodes a protein involved in maternal mRNA destabilization during the maternal/zygotic transition in embryonic development.	0
dm6-FBgn0010328	0.0121507	-0.253132	0.41	0.447	1	FBgn0010328	woc	without children	without children (woc) encodes a chromatin-binding factor related to the mammalian MYM-type family of transcription factors. It is involved in telomere capping, regulation of transcription, ecdysone biosynthesis and germline stem cell differentiation.	0
dm6-FBgn0250843	0.0123643	-0.274988	0.3	0.34	1	FBgn0250843	Prosalpha6	Proteasome alpha6 subunit	Contributions welcome.	0
dm6-FBgn0028369	0.0124517	0.311293	0.265	0.211	1	FBgn0028369	kirre	kin of irre	kin of irre (kirre) encodes a transmembrane protein of the Ig superfamily that is involved in heterotypic interactions with the product of sns. Interactions with intracellular adaptors regulate cytoskeleton dynamics. Its biological roles include myoblast aggregation and fusion, nephrocyte diaphragm formation, and cell sorting in the eye and wing imaginal discs.	0
dm6-FBgn0013763	0.0126738	-0.288685	0.24	0.282	1	FBgn0013763	Idgf6	Imaginal disc growth factor 6	Imaginal disc growth factor 6 (Idgf6) is one of six genes in the IDGF family, which evolved from chitinases that lost their enzymatic activity. Idgf6 encodes a secreted protein that is highly expressed in larval fat body and adult head. Idgf6 product is involved in molting and egg chamber tube morphogenesis.	0
dm6-FBgn0004432	0.0130726	-0.250704	0.378	0.411	1	FBgn0004432	Cyp1	Cyclophilin 1	Contributions welcome.	0
dm6-FBgn0024432	0.0143815	-0.275293	0.15	0.195	1	FBgn0024432	Dlc90F	Dynein light chain 90F	Dynein light chain 90F (Dlc90F) encodes a light chain subunit of the cytoplasmic dynein complex. The product of Dlc90F forms a dimer that assembles into the cytoplasmic dynein complex and is thought to link dynein to cargos and to adapter proteins that regulate dynein motor function. It contributes to male fertility.	0
dm6-FBgn0010590	0.0149365	-0.257259	0.242	0.287	1	FBgn0010590	Prosbeta1	Proteasome beta1 subunit	Contributions welcome.	0
dm6-FBgn0260780	0.0155559	-0.319659	0.316	0.351	1	FBgn0260780	wisp	wispy	wispy (wisp) encodes a conserved cytoplasmic poly-A polymerase of the GLD2 family that is expressed in the female germline and, at low levels, in the nervous system. Its maternal germline expression is essential for completion of normal meiosis by oocytes at egg activation. The product of wisp elongates the poly-A tails of many mRNAs during egg activation. This activity is essential for the trans…	0
dm6-FBgn0026411	0.0178535	-0.368392	0.071	0.108	1	FBgn0026411	Lim1	LIM homeobox 1	LIM homeobox 1 (Lim1) encodes a transcription factor protein involved in eye development and leg morphogenesis.	0
dm6-FBgn0031434	0.0183082	-0.304933	0.435	0.464	1	FBgn0031434	insv	insensitive	insensitive (insv) encodes a nuclear factor that functions as a corepressor for the product of Su(H) and negatively regulates Notch signaling.	0
dm6-FBgn0031592	0.0184715	-0.252909	0.251	0.298	1	FBgn0031592	Art2	Arginine methyltransferase 2	Contributions welcome.	0
dm6-FBgn0267336	0.0188148	0.284009	0.829	0.798	1	FBgn0267336	Glut4EF	Glucose transporter 4 enhancer factor	Glucose transporter 4 enhancer factor (Glut4EF) encodes a transcription factor important for developmental patterning and morphogenesis events.	0
dm6-FBgn0039907	0.0208452	-0.253954	0.429	0.444	1	FBgn0039907	lgs	legless	legless (lgs) encodes a conserved transcriptional cofactor of the product of arm that is essential for the transcription of Wingless target genes. It contributes to growth regulation, cell survival and developmental patterning.	0
dm6-FBgn0047135	0.0215938	-0.260384	0.194	0.237	1	FBgn0047135	CG32276	-	Contributions welcome.	0
dm6-FBgn0003462	0.0225248	-0.299768	0.207	0.247	1	FBgn0003462	Sod1	Superoxide dismutase 1	Contributions welcome.	0
dm6-FBgn0263773	0.0241637	-0.253679	0.431	0.456	1	FBgn0263773	fok	fledgling of Klp38B	Contributions welcome.	0
dm6-FBgn0003396	0.024774	-0.260787	0.714	0.718	1	FBgn0003396	shn	schnurri	schnurri (shn) encodes a zinc finger C2H2 transcription factor involved in Dpp signaling. It contributes to multiple processes including ectoderm and midgut development, wing disc patterning and morphogenesis of Malpighian tubules and dendrites.	0
dm6-FBgn0014009	0.024886	-0.264158	0.304	0.341	1	FBgn0014009	Rab2	Rab2	Rab2 (Rab2) encodes a protein that belongs to the Rab family of small Ras-like GTPases that regulate vesicle trafficking. Rab2 product contributes to the maturation and fusion of endosomes and autophagosomes with lysosomes.	0
dm6-FBgn0044028	0.0249383	-0.380247	0.601	0.606	1	FBgn0044028	Notum	Notum	Notum (Notum) encodes an enzyme that cleaves glycophosphatidylinositol anchors. It acts via the product of dlp to influence the range and activity of secreted signaling proteins that interact with proteoglycans in the imaginal discs.	0
dm6-FBgn0003435	0.0258097	0.280161	0.465	0.416	1	FBgn0003435	sm	smooth	smooth (sm) encodes an RNA binding, heterogeneous nuclear ribonucleoprotein involved in axon guidance, mRNA processing, chemosensation, determination of lifespan and feeding behavior.	0
dm6-FBgn0001138	0.0269181	1.00595	0.235	0.19	1	FBgn0001138	grn	grain	grain (grn) encodes a transcription factor from the GATA family. It regulates the expression of receptors and adhesion molecules such as those encoded by unc-5 and Fas2 involved in axon guidance. It contributes to multiple other developmental processes including leg and larval spiracle morphogenesis.	0
dm6-FBgn0004880	0.0318291	0.39827	0.101	0.07	1	FBgn0004880	scrt	scratch	scratch (scrt) encodes a zinc finger C2H2 transcription factor involved in the negative regulation of genes promoting non-neuronal cell fates.	0
dm6-FBgn0283536	0.0341105	-0.269969	0.106	0.14	1	FBgn0283536	Vha13	Vacuolar H[+] ATPase 13kD subunit	Contributions welcome.	0
dm6-FBgn0002441	0.0354546	-0.270946	0.726	0.747	1	FBgn0002441	l(3)mbt	lethal (3) malignant brain tumor	lethal (3) malignant brain tumor (l(3)mbt) encodes a tumor suppressor protein regulating proliferation in the brain, particularly the optic lobes. The proposed functions of the product of l(3)mbt include histone compaction, establishment of chromatin insulators, regulation of the Hippo pathway and repression of the germ line program in somatic cells.	0
dm6-FBgn0037624	0.0371058	-0.288464	0.247	0.272	1	FBgn0037624	CG8223	-	Contributions welcome.	0
dm6-FBgn0011224	0.042438	-0.366449	0.717	0.718	1	FBgn0011224	heph	hephaestus	hephaestus (heph) encodes a nucleo-cytoplasmic shuttling protein that regulates osk mRNA translation. It is involved in spermatid individualization and Notch signalling regulation.	0
dm6-FBgn0262601	0.0449526	-0.288235	0.253	0.284	1	FBgn0262601	SmB	Small ribonucleoprotein particle protein SmB	Small ribonucleoprotein particle protein SmB (SmB) encodes an RNA binding protein that forms a heterodimeric sub-complex with the product of SmD3. They function as part of the heteroheptameric ring complex Sm core, which is involved in the formation of spliceosomal small nuclear RNPs (U1, U2, U4 and U5), which together catalyze pre-mRNA splicing.	0
dm6-FBgn0031945	0.0563873	-0.260451	0.219	0.171	1	FBgn0031945	CG7191	-	Contributions welcome.	0
dm6-FBgn0040296	0.0662776	0.267309	0.392	0.339	1	FBgn0040296	Ocho	Ocho	Contributions welcome.	0
dm6-FBgn0010348	0.0670168	-0.265819	0.493	0.482	1	FBgn0010348	Arf79F	ADP ribosylation factor at 79F	Contributions welcome.	0
dm6-FBgn0014343	0.0713879	0.560865	0.131	0.101	1	FBgn0014343	mirr	mirror	mirror (mirr) encodes an iroquois homeobox transcription factor involved in dorso-ventral axis formation during oogenesis and eye formation. It also contributes to embryonic segmentation, peripheral nervous system development and growth regulation.	0
dm6-FBgn0016120	0.0852663	-0.266886	0.249	0.272	1	FBgn0016120	ATPsynD	ATP synthase, subunit D	Contributions welcome.	0
dm6-FBgn0011653	0.0860635	-0.256532	0.104	0.129	1	FBgn0011653	mas	masquerade	Contributions welcome.	0
dm6-FBgn0000633	0.0885844	0.424394	0.145	0.114	1	FBgn0000633	CG17716	-	CG17716 encodes a predicted secreted immunoglobulin domain protein expressed in the embryonic central nervous system.	0
dm6-FBgn0003254	0.0936206	-0.522126	0.408	0.422	1	FBgn0003254	rib	ribbon	ribbon (rib) encodes a nuclear BTB-domain protein, expressed in most embryonic cells. It is required for development of the salivary gland and trachea, as well as for dorsal closure. It regulates both growth and differentiation of salivary gland cells.	0
dm6-FBgn0003896	0.10641	0.401904	0.189	0.157	1	FBgn0003896	tup	tailup	tailup (tup) encodes a transcription factor that regulates neuronal sub-type identity, including motor, serotonergic and dopaminergic neuron identity. It regulates germ band retraction, dorsal closure, muscle and heart development.	0
dm6-FBgn0037153	0.113341	0.328822	0.23	0.193	1	FBgn0037153	olf413	olf413	Contributions welcome.	0
dm6-FBgn0000014	0.122654	0.463244	0.207	0.18	1	FBgn0000014	abd-A	abdominal A	abdominal A (abd-A) encodes a homeobox-containing transcription factor component of the bithorax complex. It contributes to the developmental fate of embryonic segments.	0
dm6-FBgn0243512	0.123898	-0.262355	0.276	0.301	1	FBgn0243512	puc	puckered	puckered (puc) encodes a serine/threonine protein phosphatase that mediates a feedback loop that regulates the Jun-N-terminal kinase pathway.	0
dm6-FBgn0034504	0.12825	-0.252734	0.661	0.633	1	FBgn0034504	CG8929	-	Contributions welcome.	0
dm6-FBgn0265888	0.138845	-0.33116	0.357	0.362	1	NA	NA	NA	NA	0
dm6-FBgn0013469	0.156984	-0.290778	0.143	0.168	1	FBgn0013469	klu	klumpfuss	Contributions welcome.	0
dm6-FBgn0000439	0.158166	0.356806	0.143	0.119	1	FBgn0000439	Dfd	Deformed	Deformed (Dfd) encodes a homeobox-containing transcription factor mainly involved in proper morphological identity of the maxillary segment and the posterior half of the mandibular segment.	0
dm6-FBgn0261836	0.256561	-0.286179	0.131	0.149	1	FBgn0261836	Msp300	Muscle-specific protein 300 kDa	Muscle-specific protein 300 kDa (Msp300) encodes a Nesprin-like protein that is required for proper positioning of muscle nuclei, mitochondria, and neuromuscular junction.	0
dm6-FBgn0004369	0.311023	-0.418165	0.309	0.308	1	FBgn0004369	Ptp99A	Protein tyrosine phosphatase 99A	Protein tyrosine phosphatase 99A (Ptp99A) encodes a transmembrane receptor tyrosine phosphatase. Its single mutants have no known phenotypes, but Ptp99A synergizes with Ptp69D to increase the penetrance of the Ptp69D motor axon defects. Ptp99A mutations also suppress the 'bypass' motor axon phenotype produced by Lar mutations.	0
dm6-FBgn0015609	0.336455	0.577423	0.196	0.176	1	FBgn0015609	CadN	Cadherin-N	Contributions welcome.	0
dm6-FBgn0001180	0.385932	-0.417861	0.452	0.457	1	FBgn0001180	hb	hunchback	Contributions welcome.	0
dm6-FBgn0267432	0.422124	-0.250961	0.138	0.149	1	FBgn0267432	kl-3	male fertility factor kl3	male fertility factor kl3 (kl-3) encodes a dynein heavy chain that is a component of a microtubule motor complex. This motor activity is essential only for spermatogenesis. Lack of kl-3 results in loss of the axonemal out dynein arms in the spermatid tail.	0
dm6-FBgn0259244	0.462107	0.349115	0.297	0.279	1	FBgn0259244	CG42342	-	Contributions welcome.	0
dm6-FBgn0015773	0.463313	0.386969	0.382	0.372	1	FBgn0015773	NetA	Netrin-A	Contributions welcome.	0
dm6-FBgn0000723	0.479037	0.337497	0.737	0.707	1	FBgn0000723	FER	FER tyrosine kinase	Contributions welcome.	0
dm6-FBgn0001323	0.489985	0.668384	0.247	0.24	1	FBgn0001323	knrl	knirps-like	knirps-like (knrl) encodes an orphan nuclear hormone receptor with a C4 zinc finger motif, without ligand-binding domain. It is a target gene of the Hedgehog, Wingless and Notch signaling pathways. It controls endoreduplication domains and epithelial morphogenesis in the fore- and hindgut.	0
dm6-FBgn0264857	0.546998	0.327939	0.406	0.405	1	NA	NA	NA	NA	0
dm6-FBgn0266180	0.576918	-0.258546	0.097	0.104	1	NA	NA	NA	NA	0
dm6-FBgn0259111	0.634869	0.341607	0.293	0.289	1	FBgn0259111	Ndae1	Na[+]-driven anion exchanger 1	Na[+]-driven anion exchanger 1 (Ndae1) encodes an intrinsic membrane protein that reversibly mediates the exchange of 1 Na[+] and 2 HCO[[3]][-] for 1 Cl[-] at basolateral membranes of gut and renal epithelia as well as CNS neurons. In the CNS, the product of Ndae1 can lower resting intracellular Cl[-] controlling GABA(A) Cl-channel activity.	0
dm6-FBgn0002778	0.941698	-0.346848	0.387	0.361	1	FBgn0002778	mnd	minidiscs	minidiscs (mnd) encodes the putative amino acid/polyamine transporter involved in leucine import. It is expressed in the larval fat body and is required for the differentiation of the wing imaginal disc cells.	0
dm6-FBgn0031745	0.968265	0.261385	0.196	0.194	1	FBgn0031745	rau	rau	rau (rau) encodes a protein that sustains RTK signaling downstream of the product of htl or Egfr. This effect is mediated by the two Ras association (RA) domains that together show a binding preference for GTP-loaded Ras. rau depletion produces a rough eye phenotype and reduced differentiation of retinal wrapping glia.	0
dm6-FBgn02675051	2.68605e-145	1.16054	0.995	0.883	4.78333e-141	NA	NA	NA	NA	1
dm6-FBgn0000228	1.54353e-97	1.13426	0.929	0.808	2.74872e-93	FBgn0000228	Bsg25D	Blastoderm-specific gene 25D	Blastoderm-specific gene 25D (Bsg25D) encodes the ortholog of Ninein, a microtubule-anchoring protein in humans. Bsg25D is highly expressed at blastoderm stage embryos and its product localizes to the centrosome periphery.	1
dm6-FBgn0034514	6.79159e-86	0.908906	0.979	0.93	1.20945e-81	FBgn0034514	CG13427	-	Contributions welcome.	1
dm6-FBgn00518131	7.4005e-79	-2.44577	0.022	0.348	1.31788e-74	FBgn0051813	nur	nemuri	Contributions welcome.	1
dm6-FBgn00394341	1.62011e-75	-2.5649	0.001	0.284	2.88508e-71	FBgn0039434	TwdlM	TweedleM	Contributions welcome.	1
dm6-FBgn00027731	8.87244e-70	-2.43279	0.003	0.27	1.58e-65	FBgn0002773	Mlc2	Myosin light chain 2	Myosin light chain 2 (Mlc2) encodes a subunit of the myosin complex involved in myofibril assembly. It contributes to different flight-related processes including wing beat frequency, and indirect flight muscle contraction.	1
dm6-FBgn00206371	1.72418e-67	-2.53647	0.001	0.257	3.07042e-63	FBgn0020637	Lcp65Ag2	Lcp65Ag2	Contributions welcome.	1
dm6-FBgn00380281	9.37625e-63	0.961954	0.871	0.737	1.66972e-58	FBgn0038028	CG10035	-	Contributions welcome.	1
dm6-FBgn00206381	8.53891e-58	-2.15741	0.003	0.228	1.52061e-53	FBgn0020638	Lcp65Ag1	Lcp65Ag1	Lcp65Ag1 (Lcp65Ag1) encodes a small structural protein of the chitin based larval cuticle.	1
dm6-FBgn00275271	2.53759e-57	-2.04582	0	0.219	4.51895e-53	FBgn0027527	Osi6	Osiris 6	Contributions welcome.	1
dm6-FBgn00000441	6.85686e-57	-2.01758	0.003	0.225	1.22107e-52	FBgn0000044	Act57B	Actin 57B	Actin 57B (Act57B) is one of several actin genes in the Drosophila genome, and one of the few that encode myofibrillar actin. This essential gene is a transcriptional target of Mef2 and Cf2 and is expressed in all embryonic muscles and a subset of adult muscle.	1
dm6-FBgn00136751	1.59095e-55	-1.11573	0.437	0.775	2.83316e-51	FBgn0013675	mt:CoII	mitochondrial Cytochrome c oxidase subunit II	Contributions welcome.	1
dm6-FBgn00136781	4.20841e-51	-1.19013	0.285	0.649	7.49435e-47	FBgn0013678	mt:Cyt-b	mitochondrial Cytochrome b	Contributions welcome.	1
dm6-FBgn00866111	7.49135e-49	-1.94061	0	0.188	1.33406e-44	FBgn0086611	Lcp65Ag3	Larval cuticle protein	Contributions welcome.	1
dm6-FBgn00136761	1.63392e-47	-0.915279	0.605	0.878	2.90969e-43	FBgn0013676	mt:CoIII	mitochondrial Cytochrome c oxidase subunit III	Contributions welcome.	1
dm6-FBgn00357351	6.05241e-46	-1.94436	0.002	0.183	1.07781e-41	FBgn0035735	Cpr65Ea	Cuticular protein 65Ea	Contributions welcome.	1
dm6-FBgn02592091	7.65806e-46	-1.81457	0.002	0.183	1.36375e-41	FBgn0259209	Mlp60A	Muscle LIM protein at 60A	Muscle LIM protein at 60A (Mlp60A) encodes a Zinc-ion binding protein, expressed strongly in the Z-band region of the sarcomere. It is involved in development and maintenance of the embryonic and flight muscles.	1
dm6-FBgn00342041	6.06242e-43	-1.77653	0	0.166	1.0796e-38	FBgn0034204	CG10953	-	Contributions welcome.	1
dm6-FBgn00339421	9.69644e-43	-1.78281	0.001	0.168	1.72674e-38	FBgn0033942	Cpr51A	Cuticular protein 51A	Contributions welcome.	1
dm6-FBgn00136741	2.89037e-41	-0.985741	0.489	0.78	5.14717e-37	FBgn0013674	mt:CoI	mitochondrial Cytochrome c oxidase subunit I	mitochondrial Cytochrome c oxidase subunit I (mt:CoI) is a mitochondrial gene encoding one of the catalytic subunits of the mitochondrial electron transport chain complex IV, which reduces molecular oxygen to water.	1
dm6-FBgn00002991	9.46407e-41	-1.88835	0.003	0.166	1.68536e-36	FBgn0000299	Col4a1	Collagen type IV alpha 1	Collagen type IV alpha 1 (Col4a1) encodes a subunit of Collagen IV and a major component of basement membranes. It is required for muscle and epithelium integrity.	1
dm6-FBgn0040984	2.38223e-38	0.552645	0.954	0.95	4.24227e-34	FBgn0040984	CG4440	-	Contributions welcome.	1
dm6-FBgn00337211	5.40739e-38	-1.68842	0.009	0.172	9.62948e-34	FBgn0033721	CG13159	-	Contributions welcome.	1
dm6-FBgn00041691	2.60068e-37	-1.61112	0.001	0.148	4.63129e-33	FBgn0004169	up	upheld	upheld (up) encodes the striated muscle protein Troponin T. Troponins T, C and I form a regulatory complex with Tropomyosin that is found at regular intervals along the thin (F-actin) filaments of the muscle sarcomere.	1
dm6-FBgn00055851	1.38887e-36	0.911249	0.7	0.575	2.47329e-32	FBgn0005585	Calr	Calreticulin	Calreticulin (Calr) encodes a protein that contributes to olfactory behavior, central nervous system development and sleep. It also works as a marker for phagocytosis of apoptotic cells by phagocytes in embryonic stages.	1
dm6-FBgn00394411	2.6966e-34	-1.57299	0	0.133	4.80211e-30	FBgn0039441	TwdlN	TweedleN	Contributions welcome.	1
dm6-FBgn00117611	3.36112e-34	-1.62498	0.033	0.212	5.98548e-30	FBgn0011761	dhd	deadhead	deadhead (dhd) encodes a thioredoxin-like protein necessary for the initiation of embryonic development.	1
dm6-FBgn00374141	5.18546e-34	-1.51365	0	0.132	9.23426e-30	FBgn0037414	Osi7	Osiris 7	Contributions welcome.	1
dm6-FBgn00394361	1.91385e-33	-1.48792	0	0.13	3.40818e-29	FBgn0039436	TwdlB	TweedleB	Contributions welcome.	1
dm6-FBgn00027721	9.47931e-32	-1.50303	0	0.123	1.68808e-27	FBgn0002772	Mlc1	Myosin alkali light chain 1	Contributions welcome.	1
dm6-FBgn00394371	2.40875e-30	-1.3333	0	0.118	4.2895e-26	FBgn0039437	TwdlL	TweedleL	Contributions welcome.	1
dm6-FBgn00324001	2.61218e-30	-1.72563	0.019	0.166	4.65177e-26	FBgn0032400	CG6770	-	Contributions welcome.	1
dm6-FBgn00364701	8.74858e-30	-1.42517	0	0.116	1.55795e-25	FBgn0036470	EAChm	Enhancer of Acetyltransferase Chameau	Enhancer of Acetyltransferase Chameau (EAChm) encodes a protein that regulates gene transcription in embryos by enhancing the activity of the histone H3 acetyltransferase encoded by chm.	1
dm6-FBgn00265621	1.32354e-29	-1.3722	0.005	0.129	2.35695e-25	FBgn0026562	SPARC	Secreted protein, acidic, cysteine-rich	Secreted protein, acidic, cysteine-rich (SPARC) encodes a small calcium and growth factor-binding secreted glycoprotein that is enriched in basement membranes. During cell competition, it is expressed in "loser" cells so they can avoid apoptosis mediated by the products of fwe and azot.	1
dm6-FBgn00380171	1.66577e-29	-1.41693	0	0.115	2.96641e-25	FBgn0038017	CG4115	-	Contributions welcome.	1
dm6-FBgn00342011	1.1457e-28	-1.45667	0	0.111	2.04027e-24	FBgn0034201	CG17290	-	Contributions welcome.	1
dm6-FBgn00136721	3.69787e-28	-0.917598	0.232	0.507	6.58517e-24	FBgn0013672	mt:ATPase6	mitochondrial ATPase subunit 6	mitochondrial ATPase subunit 6 (mt:ATPase6) encodes a mitochondrial inner transmembrane protein that is key for oxidative phosphorylation. It couples hydrogen ion transport to ATP synthesis functioning as part of the ATP synthase.	1
dm6-FBgn00374241	1.48604e-27	-1.34317	0	0.107	2.64633e-23	FBgn0037424	Osi15	Osiris 15	Contributions welcome.	1
dm6-FBgn00372241	1.66248e-27	-1.3268	0.002	0.113	2.96054e-23	FBgn0037224	TwdlF	TweedleF	Contributions welcome.	1
dm6-FBgn02646951	5.47533e-26	-1.30268	0.003	0.109	9.75047e-22	FBgn0264695	Mhc	Myosin heavy chain	Myosin heavy chain (Mhc) encodes the motor protein that provides the force for muscle contraction through its ATP-dependent interaction with actin filaments. It functions with essential and regulatory light chains.	1
dm6-FBgn0026077	1.13544e-25	-1.22419	0.003	0.108	2.022e-21	FBgn0026077	Gasp	Gasp	Gasp (Gasp) encodes a protein involved in cuticle biosynthesis during embryonic tracheal system development.	1
dm6-FBgn00396781	1.81639e-25	1.16378	0.392	0.205	3.23463e-21	FBgn0039678	Obp99a	Odorant-binding protein 99a	Contributions welcome.	1
dm6-FBgn0051626	9.99798e-25	-1.20804	0.002	0.102	1.78044e-20	FBgn0051626	CG31626	-	Contributions welcome.	1
dm6-FBgn00867581	1.44463e-24	-1.4977	0.012	0.128	2.5726e-20	FBgn0086758	chinmo	Chronologically inappropriate morphogenesis	Chronologically inappropriate morphogenesis (chinmo) encodes a putative BTB-zinc finger transcription factor. It is essential for neuronal temporal patterning. It also plays a role in the regulation of eye development, tumor formation, and the self-renewal and/or sexual identity of male somatic cyst stem cells by acting downstream of JAK-STAT signaling.	1
dm6-FBgn00301861	1.83701e-24	-1.15803	0.004	0.106	3.27134e-20	FBgn0030186	CG2962	-	Contributions welcome.	1
dm6-FBgn00332751	4.42272e-23	-1.14723	0.007	0.108	7.87598e-19	FBgn0033275	CG14756	-	Contributions welcome.	1
dm6-FBgn00040521	6.2901e-23	-0.79236	0.23	0.485	1.12014e-18	FBgn0004052	Z600	Z600	Z600 (Z600) encodes a mitotic inhibitor that binds to the hydrophobic patch of Cyclins. It contributes to the switch in cell cycle mode in blastoderm embryos, and delaying mitosis in the mesoderm anlage to avoid an interference of mitosis and morphogenesis.	1
dm6-FBgn00000711	3.71024e-22	1.01895	0.461	0.314	6.6072e-18	FBgn0000071	Ama	Amalgam	Contributions welcome.	1
dm6-FBgn00056661	5.99627e-22	-1.19156	0.008	0.106	1.06782e-17	FBgn0005666	bt	bent	bent (bt) encodes the protein Projectin, a large protein associated with myosin thick filaments in insect muscles that contributes to the stiffness of flight muscle.	1
dm6-FBgn00048671	3.01529e-19	0.388754	0.951	0.952	5.36962e-15	FBgn0004867	RpS2	Ribosomal protein S2	Ribosomal protein S2 (RpS2) encodes a highly conserved component of the 40S ribolomal comlex. RpS2 product controls the assembly and nuclear export of the pre-ribosome and appears to have a specific function during oogenesis.	1
dm6-FBgn00046291	5.12722e-19	0.557601	0.775	0.744	9.13056e-15	FBgn0004629	Cys	Cystatin-like	Contributions welcome.	1
dm6-FBgn0033855	7.8764e-19	0.741587	0.555	0.44	1.40263e-14	FBgn0033855	link	link	Contributions welcome.	1
dm6-FBgn00031371	7.89534e-18	-0.898049	0.028	0.133	1.406e-13	FBgn0003137	Ppn	Papilin	Contributions welcome.	1
dm6-FBgn00012251	1.8717e-17	-1.09318	0.04	0.153	3.33312e-13	FBgn0001225	Hsp26	Heat shock protein 26	Heat shock protein 26 (Hsp26) encodes a protein involved in protein folding. It contributes to lifespan determination and the response to cold and heat.	1
dm6-FBgn00352081	3.15705e-17	-1.03065	0.026	0.126	5.62208e-13	FBgn0035208	CG9184	-	Contributions welcome.	1
dm6-FBgn00870021	3.72397e-17	-1.01651	0.108	0.268	6.63165e-13	FBgn0087002	apolpp	apolipophorin	apolipophorin (apolpp) encodes an apolipoprotein of the ApoB family. It is complexed with lipids to assemble the major hemolymph lipoprotein, lipophorin. Lipophorin transports neutral lipids, phospholipids and sterols between tissues. Lipophorin also carries lipophilic hormones and signaling molecules.	1
dm6-FBgn0004924	1.40329e-16	0.788534	0.506	0.397	2.49897e-12	FBgn0004924	Top1	Topoisomerase 1	Topoisomerase 1 (Top1) encodes a topoisomerase with essential functions in cell proliferation during stages of oogenesis, embryogenesis, larva, and pupa.	1
dm6-FBgn0032377	1.96185e-16	-0.797524	0.065	0.192	3.49367e-12	FBgn0032377	CG14937	-	Contributions welcome.	1
dm6-FBgn00152881	3.30015e-16	0.683908	0.556	0.489	5.8769e-12	FBgn0015288	RpL22	Ribosomal protein L22	Ribosomal protein L22 (RpL22) encodes a member of the eukaryotic ribosomal protein eL22 family. It is ubiquitously expressed, forms part of the large ribosomal subunit and is involved in protein synthesis.	1
dm6-FBgn00004111	5.06336e-16	-0.726679	0.079	0.215	9.01683e-12	FBgn0000411	D	Dichaete	Dichaete (D) encodes an HMG-domain protein and member of the Sox family of transcription factors. Its roles include hindgut development, embryonic segmentation, and nervous system development.	1
dm6-FBgn00438541	7.22177e-16	0.325135	0.951	0.945	1.28605e-11	FBgn0043854	slam	slow as molasses	slow as molasses (slam) encodes a protein involved in cortical polarization and furrow invagination during cellularization, as well in germ cell migration during later embryogenesis. slam RNA co-localizes and forms a complex with its encoded protein, which is needed for full expression and subcellular localization.	1
dm6-FBgn00852431	1.15843e-15	-0.576064	0.379	0.605	2.06294e-11	FBgn0085243	CG34214	-	Contributions welcome.	1
dm6-FBgn02675761	2.13842e-15	-0.788423	0.072	0.2	3.8081e-11	NA	NA	NA	NA	1
dm6-FBgn0010109	1.37679e-14	-0.761159	0.041	0.143	2.45179e-10	FBgn0010109	dpn	deadpan	Contributions welcome.	1
dm6-FBgn02786081	1.66988e-14	-0.586036	0.318	0.523	2.97372e-10	FBgn0278608	Dsp1	Dorsal switch protein 1	Contributions welcome.	1
dm6-FBgn00205561	2.03417e-14	-0.865004	0.096	0.23	3.62245e-10	NA	NA	NA	NA	1
dm6-FBgn0001078	7.88088e-14	-0.959568	0.022	0.103	1.40343e-09	FBgn0001078	ftz-f1	ftz transcription factor 1	Contributions welcome.	1
dm6-FBgn02661291	1.2172e-13	-0.769264	0.076	0.196	2.16759e-09	FBgn0266129	lov	jim lovell	Contributions welcome.	1
dm6-FBgn00372611	1.37834e-13	-0.505694	0.315	0.539	2.45455e-09	FBgn0037261	CG9775	-	Contributions welcome.	1
dm6-FBgn00196601	8.5395e-13	-0.655839	0.044	0.14	1.52071e-08	NA	NA	NA	NA	1
dm6-FBgn0019661	1.18664e-12	-0.267893	0.945	0.991	2.11317e-08	NA	NA	NA	NA	1
dm6-FBgn00866901	1.29715e-12	1.02506	0.259	0.151	2.30997e-08	FBgn0086690	Plp	Pericentrin-like protein	Pericentrin-like protein (Plp) encodes a protein localized to centrioles and centrosomes that plays an important role together with the product of cnn in organizing the pericentriolar material of the centrosome during interphase. It is also required for proper cilium function.	1
dm6-FBgn0034753	4.16441e-12	0.596768	0.54	0.475	7.41598e-08	FBgn0034753	CG2852	-	Contributions welcome.	1
dm6-FBgn0261602	4.44202e-12	0.367262	0.867	0.828	7.91034e-08	FBgn0261602	RpL8	Ribosomal protein L8	Ribosomal protein L8 (RpL8) encodes a ribosomal structural constituent.	1
dm6-FBgn0015218	9.7337e-12	-0.544159	0.049	0.142	1.73338e-07	FBgn0015218	eIF4E1	eukaryotic translation initiation factor 4E1	eukaryotic translation initiation factor 4E1 (eIF4E1) encodes a component of the eIF4F cap-binding complex that is essential for cap-dependent translation of mRNA. The product of eIF4E1 binds the 7-methyl-guanosine cap structure of mRNA.	1
dm6-FBgn00404871	3.1423e-11	0.949133	0.327	0.233	5.59581e-07	FBgn0040487	BobA	Brother of Bearded A	Contributions welcome.	1
dm6-FBgn02629451	3.20635e-11	-0.582368	0.156	0.302	5.70988e-07	NA	NA	NA	NA	1
dm6-FBgn02677271	4.24827e-11	-0.494621	0.171	0.321	7.56532e-07	NA	NA	NA	NA	1
dm6-FBgn00254551	4.60256e-11	-0.553056	0.117	0.243	8.19624e-07	FBgn0025455	CycT	Cyclin T	Contributions welcome.	1
dm6-FBgn0010473	5.51615e-11	-0.90536	0.113	0.227	9.82317e-07	FBgn0010473	tutl	turtle	turtle (tutl) encodes an Ig-superfamily transmembrane protein. Its roles include axonal tiling, dendrite self-avoidance, axonal pathfinding and coordinated motor control.	1
dm6-FBgn0286781	6.57006e-11	-0.498644	0.162	0.309	1.17e-06	FBgn0286781	cass	cassowary	Contributions welcome.	1
dm6-FBgn0261503	8.24414e-11	-0.615812	0.173	0.317	1.46812e-06	NA	NA	NA	NA	1
dm6-FBgn0283473	8.34109e-11	-0.544116	0.036	0.115	1.48538e-06	FBgn0283473	S6KL	S6 Kinase Like	S6 Kinase Like (S6KL) encodes a serine/threonine kinase that inhibits BMP signaling through facilitating degradation of the BMP receptor encoded by tkv. It inhibits neuromuscular junction growth and promotes synaptic endocytosis at the neuromuscular junctions.	1
dm6-FBgn00034111	8.61818e-11	1.18115	0.167	0.079	1.53473e-06	FBgn0003411	sisA	sisterless A	sisterless A (sisA) encodes a transcription factor that activates transcription of the master feminizing switch gene Sxl specifically in diplo-X somatic cells. It is also required for proper embryonic midgut development in both sexes.	1
dm6-FBgn0284252	1.14324e-10	-0.501048	0.033	0.109	2.03588e-06	FBgn0284252	Letm1	Leucine zipper and EF-hand containing transmembrane protein 1	Contributions welcome.	1
dm6-FBgn00299071	1.81534e-10	-0.602452	0.036	0.113	3.23276e-06	FBgn0029907	Atx-1	Ataxin 1	Ataxin 1 (Atx-1) encodes the ortholog of human Atx-1, in which pathogenic variants with expanded glutamine tracts cause spinocerebellar ataxia type 1. It interacts with the product of sens via its AXH domain.	1
dm6-FBgn00314351	2.31953e-10	-0.453554	0.216	0.385	4.13062e-06	FBgn0031435	Elba2	Early boundary activity 2	Early boundary activity 2 (Elba2) encodes a chromatin boundary factor involved in the regulation of chromatin silencing.	1
dm6-FBgn00398301	6.1009e-10	-0.433074	0.252	0.433	1.08645e-05	FBgn0039830	ATPsynC	ATP synthase, subunit C	Contributions welcome.	1
dm6-FBgn00326291	7.53754e-10	1.07376	0.221	0.128	1.34228e-05	FBgn0032629	beat-IIIc	beaten path IIIc	Contributions welcome.	1
dm6-FBgn0260011	9.38839e-10	0.992556	0.14	0.061	1.67188e-05	FBgn0260011	NimC4	Nimrod C4	Nimrod C4 (NimC4) encodes a transmembrane phagocytic receptor that binds phosphatidylserine exposed on apoptotic cells. Its roles include recognition and engulfment of apoptotic cells during development.	1
dm6-FBgn0003002	1.30376e-09	-0.624686	0.092	0.192	2.32173e-05	FBgn0003002	opa	odd paired	odd paired (opa) encodes a transcription factor that acts as a pair rule gene during early embryogenesis, as well as being involved in midgut morphogenesis. After embryogenesis, it contributes to adult head morphogenesis, neural stem cell development, and circadian rhythm.	1
dm6-FBgn0025678	1.3574e-09	0.716846	0.333	0.246	2.41725e-05	FBgn0025678	CaBP1	calcium-binding protein 1	calcium-binding protein 1 (CaBP1) encodes a protein that resides in the lumen of the endoplasmic reticulum. It seems to be relocated outside cells during apoptosis and involved in the phagocytosis of apoptotic cells.	1
dm6-FBgn00005791	1.36378e-09	-0.493793	0.051	0.133	2.42862e-05	FBgn0000579	Eno	Enolase	Enolase (Eno) encodes a phosphopyruvate hydratase involved in glucose homeostasis.	1
dm6-FBgn0011592	2.00009e-09	-0.54379	0.113	0.223	3.56176e-05	FBgn0011592	fra	frazzled	frazzled (fra) encodes a DCC-like Netrin receptor that mediates axon guidance. It also contributes to dendrite guidance, development and morphogenesis.	1
dm6-FBgn00379921	2.34787e-09	-0.408069	0.078	0.176	4.18108e-05	FBgn0037992	CG4702	-	Contributions welcome.	1
dm6-FBgn0002921	2.43134e-09	-0.508983	0.076	0.17	4.32974e-05	FBgn0002921	Atpalpha	Na pump alpha subunit	Na pump alpha subunit (Atpalpha) encodes an integral membrane cation antiporter protein that utilizes ATP to shuttle Na[+] and K[+] across the plasma membrane to maintain ion homeostasis.	1
dm6-FBgn00030411	2.57955e-09	-0.575204	0.287	0.444	4.59366e-05	FBgn0003041	pbl	pebble	pebble (pbl) encodes a Rho guanine nucleotide exchange factor that contributes to multiple processes involving actin cytoskeleton reorganization, including cytokinesis, axogenesis and wound healing as well as cell shape regulation and cell migration during gastrulation.	1
dm6-FBgn02644791	3.10862e-09	-0.3013	0.934	0.983	5.53583e-05	NA	NA	NA	NA	1
dm6-FBgn0040309	3.11017e-09	-0.439378	0.039	0.111	5.53859e-05	FBgn0040309	Jafrac1	thioredoxin peroxidase 1	Contributions welcome.	1
dm6-FBgn0001122	3.62084e-09	-0.272754	0.033	0.102	6.448e-05	FBgn0001122	Galphao	G protein alpha o subunit	G protein alpha o subunit (Galphao) encodes the most abundant G protein in the nervous tissue and is involved in signaling by a variety of GPCRs. It contributes to heart development, axonogenesis, neuro-muscular junction formation, asymmetric cell division, planar cell polarity, blood-brain barrier establishment, Wnt signaling, and gustatory and olfactory sensory perception.	1
dm6-FBgn0013343	3.7877e-09	-0.466956	0.158	0.282	6.74514e-05	FBgn0013343	Syx1A	Syntaxin 1A	Contributions welcome.	1
dm6-FBgn0037728	4.98778e-09	-0.468487	0.114	0.224	8.88225e-05	FBgn0037728	p23	p23	Contributions welcome.	1
dm6-FBgn0003231	5.58683e-09	0.765901	0.328	0.255	9.94903e-05	FBgn0003231	ref(2)P	refractory to sigma P	Contributions welcome.	1
dm6-FBgn0013725	5.74703e-09	-0.341166	0.041	0.114	0.000102343	FBgn0013725	phyl	phyllopod	Contributions welcome.	1
dm6-FBgn02618361	6.07895e-09	-0.969733	0.058	0.137	0.000108254	FBgn0261836	Msp300	Muscle-specific protein 300 kDa	Muscle-specific protein 300 kDa (Msp300) encodes a Nesprin-like protein that is required for proper positioning of muscle nuclei, mitochondria, and neuromuscular junction.	1
dm6-FBgn0263971	6.52204e-09	-0.38124	0.183	0.325	0.000116145	FBgn0263971	CG43725	-	Contributions welcome.	1
dm6-FBgn0265297	1.01538e-08	-0.383597	0.338	0.505	0.000180819	FBgn0265297	pAbp	poly(A) binding protein	Contributions welcome.	1
dm6-FBgn0013688	1.43563e-08	-0.511735	0.104	0.207	0.000255656	NA	NA	NA	NA	1
dm6-FBgn02618111	1.48563e-08	-0.384657	0.038	0.106	0.00026456	FBgn0261811	pico	pico	pico (pico) encodes an intracellular adapter protein belonging to the MRL family of proteins, which transduce signals from growth factor receptors to changes in the actin cytoskeleton. Its roles include the regulation of growth and cell migration.	1
dm6-FBgn0041184	1.5559e-08	-0.486575	0.18	0.311	0.000277074	FBgn0041184	Socs36E	Suppressor of cytokine signaling at 36E	Suppressor of cytokine signaling at 36E (Socs36E) encodes a negative regulator of the JAK/STAT and EGFR pathways. It is a transcriptional target of the product of Stat92E that mediates lysosomal degradation following pathway stimulation and inhibits basal pathway activity.	1
dm6-FBgn00012331	1.5607e-08	-0.284286	0.145	0.27	0.000277929	FBgn0001233	Hsp83	Heat shock protein 83	Contributions welcome.	1
dm6-FBgn0265487	1.59292e-08	-0.483396	0.039	0.107	0.000283668	FBgn0265487	mbl	muscleblind	muscleblind (mbl) encodes an RNA binding protein that regulates RNA metabolism at the levels of alternative splicing, transcript localization and miRNA and circRNA biogenesis. It contributes to terminal muscle, eye and neural differentiation.	1
dm6-FBgn0259211	1.75885e-08	-0.80814	0.218	0.343	0.000313216	FBgn0259211	grh	grainy head	grainy head (grh) encodes the founding member of a highly conserved family of transcription factors essential for embryonic development. It is both a transcriptional activator and repressor, responsible for the proper expression of many genes primarily involved in epithelial cell fate, barrier formation, wound healing, tube morphogenesis and proliferation of larval neuroblasts.	1
dm6-FBgn0039904	1.82484e-08	-0.357032	0.069	0.156	0.000324968	FBgn0039904	Hcf	Host cell factor	Contributions welcome.	1
dm6-FBgn0001226	1.84003e-08	-0.423982	0.04	0.108	0.000327673	FBgn0001226	Hsp27	Heat shock protein 27	Heat shock protein 27 (Hsp27) encodes a member of the ATP-independent, small heat shock protein family. It contributes to regulation of eye morphology, polyglutamine toxicity, lifespan and starvation tolerance.	1
dm6-FBgn00135761	1.99408e-08	-0.524211	0.063	0.143	0.000355106	FBgn0013576	mtd	mustard	mustard (mtd) encodes an ecdysone-regulated late puff protein. A isoform including only the C-terminal with a TLDc domain enters the nucleus. This isoform increases intestinal stem cell division and suppresses expression of the antimicrobial peptide encoded by DptA at the transcriptional level, independent of IMD pathway signaling.	1
dm6-FBgn02667561	2.0846e-08	-0.511408	0.1	0.198	0.000371226	FBgn0266756	btsz	bitesize	bitesize (btsz) encodes a membrane-trafficking protein that contributes to actin cytoskeleton organization. It is involved in the establishment of planar cell polarity, apical junction assembly and the morphogenesis of salivary glands and the tracheal system.	1
dm6-FBgn00040531	2.16463e-08	-0.433381	0.056	0.133	0.000385477	FBgn0004053	zen	zerknullt	Contributions welcome.	1
dm6-FBgn00373631	2.34197e-08	-0.367785	0.147	0.266	0.000417058	FBgn0037363	Atg17	Autophagy-related 17	Autophagy-related 17 (Atg17) encodes a subunit of the evolutionarily conserved Atg1 kinase complex, which controls the initiation of autophagosome formation. The product of Atg17 also has a role in maintaining neuromuscular function and normal lifespan.	1
dm6-FBgn0025549	2.45723e-08	-0.366632	0.077	0.167	0.000437584	FBgn0025549	unc-119	unc-119	Contributions welcome.	1
dm6-FBgn00024411	2.50222e-08	-0.362548	0.067	0.15	0.000445595	FBgn0002441	l(3)mbt	lethal (3) malignant brain tumor	lethal (3) malignant brain tumor (l(3)mbt) encodes a tumor suppressor protein regulating proliferation in the brain, particularly the optic lobes. The proposed functions of the product of l(3)mbt include histone compaction, establishment of chromatin insulators, regulation of the Hippo pathway and repression of the germ line program in somatic cells.	1
dm6-FBgn0261649	2.72271e-08	-0.665612	0.101	0.192	0.00048486	FBgn0261649	tinc	tincar	tincar (tinc) encodes a transmembrane protein involved in the regulation of the development of ommatidial cells. tinc mRNA expression is negatively regulated by the product of svp in a cardioblast subpopulation.	1
dm6-FBgn0003448	2.73976e-08	-0.478933	0.053	0.128	0.000487897	FBgn0003448	sna	snail	snail (sna) encodes a transcription factor that contributes to embryonic mesoderm development, epithelial to mesenchymal transition and asymmetric cell division.	1
dm6-FBgn00037211	2.78981e-08	-0.268133	0.259	0.42	0.000496809	FBgn0003721	Tm1	Tropomyosin 1	Contributions welcome.	1
dm6-FBgn0036059	2.93148e-08	-0.315686	0.064	0.144	0.000522038	FBgn0036059	nudE	nudE	nudE (nudE) encodes a conserved protein that localizes to kinetochores and spindle microtubules. It contributes to the spindle checkpoint, spindle orientation, centrosome behavior and dendrite morphogenesis.	1
dm6-FBgn0086904	3.11647e-08	-0.410755	0.091	0.186	0.000554981	FBgn0086904	Nacalpha	Nascent polypeptide associated complex protein alpha subunit	Contributions welcome.	1
dm6-FBgn0003517	3.43789e-08	0.273169	0.867	0.898	0.00061222	FBgn0003517	sta	stubarista	Contributions welcome.	1
dm6-FBgn0033988	3.7851e-08	-0.47834	0.186	0.311	0.00067405	FBgn0033988	pcs	parcas	Contributions welcome.	1
dm6-FBgn0036844	4.35967e-08	-0.450594	0.156	0.271	0.00077637	FBgn0036844	Mkp3	Mitogen-activated protein kinase phosphatase 3	Mitogen-activated protein kinase phosphatase 3 (Mkp3) encodes a member of the mitogen-activated protein kinase phosphatases that inactivate MAPKs. It dephosphorylates the phosphorylated active forms of the products of p38a and rl.	1
dm6-FBgn0266347	4.66003e-08	-0.328734	0.037	0.102	0.000829857	FBgn0266347	nAChRalpha4	nicotinic Acetylcholine Receptor alpha4	nicotinic Acetylcholine Receptor alpha4 (nAChRalpha4) encodes a four-pass transmembrane channel that is part of a nicotinic acetycholine receptor complex. It promotes sleep and its expression level peaks when sleep need is high. Its activity is inhibited by the product of qvr.	1
dm6-FBgn0030034	4.77323e-08	-0.345614	0.049	0.12	0.000850016	FBgn0030034	CG10555	-	Contributions welcome.	1
dm6-FBgn00314341	5.57734e-08	-0.318854	0.117	0.224	0.000993213	FBgn0031434	insv	insensitive	insensitive (insv) encodes a nuclear factor that functions as a corepressor for the product of Su(H) and negatively regulates Notch signaling.	1
dm6-FBgn0028577	6.06334e-08	-0.313758	0.115	0.22	0.00107976	FBgn0028577	hfp	half pint	half pint (hfp) encodes a single stranded nucleic acid binding protein with roles in transcription and RNA splicing. It functions in Myc transcriptional repression and cell growth control, via interaction with the transcription factor encoded by hay.	1
dm6-FBgn0003463	6.0693e-08	-0.641719	0.426	0.576	0.00108082	FBgn0003463	sog	short gastrulation	short gastrulation (sog) encodes a secreted BMP antagonist that is expressed in the embryonic ventral neuroectoderm. sog product promotes neural development by preventing dorsally produced dpp from diffusing into the neuroectoderm and suppressing expression of neural genes. sog protein also diffuses dorsally where it helps establish a BMP activity gradient essential for partitioning that domain i…	1
dm6-FBgn0034606	6.38266e-08	-0.656024	0.15	0.256	0.00113662	FBgn0034606	ASPP	Ankyrin-repeat, SH3-domain, and Proline-rich-region containing Protein	Ankyrin-repeat, SH3-domain, and Proline-rich-region containing Protein (ASPP) encodes a scaffold protein localised at the adherens junctions (AJ) of epithelial cells. It promotes AJ stability by repressing Src activity via the kinase encoded by Csk.	1
dm6-FBgn00136861	7.40437e-08	-0.267509	0.868	0.954	0.00131857	NA	NA	NA	NA	1
dm6-FBgn00321971	8.0132e-08	-0.453882	0.06	0.136	0.00142699	FBgn0032197	ova	ovaries absent	Contributions welcome.	1
dm6-FBgn00377201	8.5035e-08	-0.679133	0.079	0.161	0.0015143	FBgn0037720	CG8312	-	Contributions welcome.	1
dm6-FBgn00037201	8.99119e-08	-0.580679	0.068	0.148	0.00160115	FBgn0003720	tll	tailless	Contributions welcome.	1
dm6-FBgn00320141	1.06147e-07	-0.349562	0.117	0.223	0.00189026	FBgn0032014	CG7840	-	Contributions welcome.	1
dm6-FBgn00000641	1.1842e-07	-0.368069	0.124	0.227	0.00210883	FBgn0000064	Ald1	Aldolase 1	Contributions welcome.	1
dm6-FBgn02628671	1.23252e-07	-0.516996	0.224	0.351	0.00219488	FBgn0262867	Ptr	Patched-related	Contributions welcome.	1
dm6-FBgn0030521	1.23518e-07	0.7891	0.259	0.183	0.0021996	FBgn0030521	CtsB	Cathepsin B	Cathepsin B1 (CtsB1) encodes a papain-like cysteine proteinase involved in lysosomal protein degradation.	1
dm6-FBgn0052479	1.26927e-07	-0.267358	0.061	0.137	0.00226031	FBgn0052479	Usp10	Ubiquitin specific protease 10	Contributions welcome.	1
dm6-FBgn0039528	1.30167e-07	-0.384862	0.044	0.109	0.00231802	FBgn0039528	dsd	distracted	Contributions welcome.	1
dm6-FBgn0266101	1.31163e-07	-0.47423	0.148	0.259	0.00233575	FBgn0266101	CG44838	-	Contributions welcome.	1
dm6-FBgn00137551	1.36511e-07	-0.400703	0.094	0.186	0.00243098	FBgn0013755	Bro	Brother	Brother (Bro) encodes a beta-subunit of the transcription factor complex core binding factor, which is involved in transcription regulation. It regulates hemocyte proliferation and acts redundantly with the product of Bgb in embryonic segmentation.	1
dm6-FBgn00241501	1.36966e-07	-0.413848	0.077	0.16	0.00243909	FBgn0024150	Ac78C	Adenylyl cyclase 78C	Adenylyl cyclase 78C (Ac78C) encodes a member of the adenyly cyclase family of proteins. It converts adenosine triphosphate (ATP) to 3',5'-cyclic AMP (cAMP) and pyrophosphate. In taste receptor neurons, Ac78C product is involved in the sugar taste transduction pathway.	1
dm6-FBgn0010501	1.53111e-07	-0.400976	0.078	0.16	0.00272661	FBgn0010501	Dcp-1	Death caspase-1	Death caspase-1 (Dcp-1) encodes an effector caspase that cleaves specific proteins during apoptosis. It typically acts downstream of the initiator caspase encoded by Dronc. It is also involved in non-apoptotic processes such as autophagy.	1
dm6-FBgn00319801	1.56533e-07	0.333636	0.785	0.802	0.00278754	FBgn0031980	RpL36A	Ribosomal protein L36A	Contributions welcome.	1
dm6-FBgn0013263	1.5699e-07	-0.35921	0.053	0.123	0.00279568	FBgn0013263	Trl	Trithorax-like	Trithorax-like (Trl) encodes a GAGA transcription factor involved in chromatin modification. It contributes to cell division, dosage compensation and gametogenesis.	1
dm6-FBgn00104521	1.58452e-07	0.545569	0.406	0.336	0.00282172	FBgn0010452	trn	tartan	tartan (trn) encodes a transmembrane leucine-rich repeat protein. It is closely related to caps and genetically interacts with it. Together they regulate embryonic motor axon guidance and innervation of antennal lobe glomeruli by olfactory sensory axons. The product of trn is a substrate for the product of Ptp52F and genetically interacts with it to regulate guidance of SNa motor axons.	1
dm6-FBgn00839731	1.65808e-07	-0.34385	0.24	0.391	0.00295271	FBgn0083973	dunk	disrupted underground network	Contributions welcome.	1
dm6-FBgn00262391	1.76977e-07	-0.509558	0.062	0.136	0.00315161	FBgn0026239	gukh	GUK-holder	GUK-holder (gukh) encodes a protein that regulates spindle orientation in neuroblasts via direct interaction with microtubules and the tumor suppressors encoded by dlg1 and scrib. It also plays a role in polarizing fate determinants, such as the product of mira.	1
dm6-FBgn00004791	1.77128e-07	-0.553004	0.048	0.114	0.00315429	FBgn0000479	dnc	dunce	dunce (dnc) encodes a cAMP-specific phosphodiesterase, responsible for cAMP degradation. dnc product plays a pivotal role in neurological and behavioral plasticity including synaptic development and function, learning and courtship. The product of dnc is also known to affect regulation of several developmental processes such as oogenesis.	1
dm6-FBgn0028663	1.81773e-07	-0.390815	0.055	0.127	0.00323701	FBgn0028663	VhaM9.7-b	Vacuolar H[+] ATPase M9.7 subunit b	Contributions welcome.	1
dm6-FBgn0086686	1.86548e-07	-0.413078	0.183	0.301	0.00332206	FBgn0086686	l(3)L1231	lethal (3) L1231	Contributions welcome.	1
dm6-FBgn0041210	1.87616e-07	-0.316189	0.039	0.101	0.00334107	FBgn0041210	HDAC4	Histone deacetylase 4	Histone deacetylase 4 (HDAC4) encodes a Class IIa histone deacetylase that modulates gene expression by associating with transcriptional factors. It is regulated by nucleocytoplasmic shuttling and contributes to embryogenesis, muscle development, circadian function, energy balance and memory.	1
dm6-FBgn02656971	1.91917e-07	-0.334073	0.126	0.232	0.00341765	NA	NA	NA	NA	1
dm6-FBgn02612381	1.92583e-07	-0.533234	0.146	0.248	0.00342952	FBgn0261238	Alh	Alhambra	Alhambra (Alh) encodes a zinc finger/leucine zipper nuclear protein. It is required in the nervous system for maintaining eve expression and normal growth. It is also involved in muscle development and male courtship behavior.	1
dm6-FBgn00526661	2.01902e-07	-0.589917	0.228	0.349	0.00359547	FBgn0052666	Drak	Death-associated protein kinase related	Death-associated protein kinase related (Drak) encodes a protein serine/threonine kinase belonging to the Death-associated protein kinase family. It promotes phosphorylation of the product of sqh at sites known to stimulate actomyosin contractility. Its main characterized function is to shape epithelial tissues during development.	1
dm6-FBgn0260634	2.07967e-07	-0.386906	0.052	0.12	0.00370347	FBgn0260634	eIF4G2	eukaryotic translation initiation factor 4G2	eukaryotic translation initiation factor 4G2 (eIF4G2) encodes an eIF4G homolog involved in regulation of translation initiation within male germ cells. It is required for spermatogenesis.	1
dm6-FBgn0038277	2.10203e-07	0.393711	0.672	0.693	0.0037433	FBgn0038277	RpS5b	Ribosomal protein S5b	Contributions welcome.	1
dm6-FBgn0000542	2.50283e-07	-0.449315	0.123	0.219	0.00445703	FBgn0000542	ec	echinus	echinus (ec) encodes a protein phosphatase 1 (PP1) binding protein involved in interommatidial cell sorting and cell death.	1
dm6-FBgn0002121	2.76998e-07	-0.37408	0.193	0.318	0.00493278	FBgn0002121	l(2)gl	lethal (2) giant larvae	lethal (2) giant larvae (l(2)gl) encodes a tumor suppressor protein that regulates cell polarity and asymmetric cell division. It acts on the basolateral side of epithelial cells, antagonizing the activity of apical complex proteins encoded by baz, par-6 and aPKC.	1
dm6-FBgn0035237	2.84891e-07	-0.487958	0.056	0.125	0.00507334	FBgn0035237	CG13917	-	Contributions welcome.	1
dm6-FBgn0262719	2.86473e-07	-0.407767	0.045	0.108	0.00510152	FBgn0262719	CG43163	-	Contributions welcome.	1
dm6-FBgn0024183	2.97177e-07	-0.309666	0.047	0.111	0.00529213	FBgn0024183	vig	vasa intronic gene	vasa intronic gene (vig) encodes a protein involved in RNA interference and heterochromatin organization.	1
dm6-FBgn02835361	2.99817e-07	-0.406464	0.086	0.169	0.00533914	FBgn0283536	Vha13	Vacuolar H[+] ATPase 13kD subunit	Contributions welcome.	1
dm6-FBgn0013681	3.79117e-07	-0.393548	0.096	0.186	0.00675132	FBgn0013681	mt:ND3	mitochondrial NADH-ubiquinone oxidoreductase chain 3	mitochondrial NADH-ubiquinone oxidoreductase chain 3 (mt:ND3) a mitochondrial DNA gene that encodes a subunit of complex I of the mitochondrial respiratory chain localized in the inner membrane of mitochondria.	1
dm6-FBgn00458001	3.84987e-07	-0.315612	0.125	0.225	0.00685585	NA	NA	NA	NA	1
dm6-FBgn0033015	3.88537e-07	-0.304701	0.139	0.246	0.00691907	FBgn0033015	d4	d4	Contributions welcome.	1
dm6-FBgn0050015	4.02475e-07	-0.264334	0.063	0.136	0.00716728	FBgn0050015	CG30015	-	Contributions welcome.	1
dm6-FBgn0263873	4.06308e-07	-0.333202	0.057	0.127	0.00723553	FBgn0263873	sick	sickie	sickie (sick) encodes a cytoskeletal protein that positively regulates F-actin-mediated axonal growth by relaying the non-canonical RacGTPase-Slingshot-Cofilin pathway. It also mediates immune deficiency signaling pathway, which activates the product of Rel.	1
dm6-FBgn00345041	4.22579e-07	-0.397741	0.104	0.195	0.00752529	FBgn0034504	CG8929	-	Contributions welcome.	1
dm6-FBgn00157731	4.9824e-07	-0.653151	0.085	0.164	0.00887266	FBgn0015773	NetA	Netrin-A	Contributions welcome.	1
dm6-FBgn0259685	5.25486e-07	-0.516961	0.21	0.325	0.00935785	FBgn0259685	crb	crumbs	crumbs (crb) encodes a transmembrane protein that binds to multiple proteins such as those encoded by sdt, par-6, AP-2alpha, yrt, ex and Moe. It contributes to organization of zonula adherens, epithelial morphogenesis, apico-basal cell polarity, and is a negative regulator of Notch activity and growth control via the Hippo pathway. In photoreceptor cells it is involved in morphogenesis, the traff…	1
dm6-FBgn0039936	5.75259e-07	-0.252332	0.081	0.163	0.0102442	FBgn0039936	Gyf	Gigyf	Gigyf (Gyf) encodes a protein that is necessary for maintenance of neuromuscular homeostasis. It regulates protein translation, insulin/IGF signaling pathway and autophagy.	1
dm6-FBgn0025639	6.05492e-07	-0.252905	0.054	0.121	0.0107826	FBgn0025639	Hmt4-20	Histone methyltransferase 4-20	Histone methyltransferase 4-20 (Hmt4-20) encodes a di- and trimethyltransferase, acting on the lysine 20 residue of monomethylated Histone H4.	1
dm6-FBgn0033636	6.21538e-07	-0.526865	0.248	0.373	0.0110683	FBgn0033636	tou	toutatis	toutatis (tou) encodes a transcription factor that activates proneural expression via positive regulation of the product of pnr. It is involved in chromatin remodeling and nervous system development.	1
dm6-FBgn0029006	6.52616e-07	-0.302228	0.06	0.13	0.0116218	FBgn0029006	Smurf	SMAD specific E3 ubiquitin protein ligase	Contributions welcome.	1
dm6-FBgn0034282	7.34766e-07	-0.34445	0.228	0.361	0.0130847	FBgn0034282	Mapmodulin	Mapmodulin	Contributions welcome.	1
dm6-FBgn0010762	8.09737e-07	-0.386012	0.076	0.152	0.0144198	FBgn0010762	simj	simjang	simjang (simj) encodes a component of the NURD complex, which couples chromatin remodelling and histone deacetylation to mediate transcriptional repression. The product of simj is involded in cardiogenesis and habituation.	1
dm6-FBgn0025726	9.43199e-07	-0.34688	0.073	0.148	0.0167965	FBgn0025726	unc-13	unc-13	unc-13 (unc-13) encodes a protein involved in synaptic vesicle exocytosis.	1
dm6-FBgn0263144	1.06714e-06	-0.335702	0.143	0.244	0.0190036	FBgn0263144	bin3	bicoid-interacting protein 3	bicoid-interacting protein 3 (bin3) encodes an RNA methyltransferase that adds a 5'-methyl cap to the product of snRNA:7SK preventing its degradation. It contributes to inhibition of cad mRNA translation in the anterior of the embryo.	1
dm6-FBgn0037213	1.0813e-06	-0.32235	0.081	0.16	0.0192558	FBgn0037213	CG12581	-	Contributions welcome.	1
dm6-FBgn0267821	1.30618e-06	-0.371483	0.108	0.197	0.0232604	FBgn0267821	da	daughterless	daughterless (da) encodes a class I bHLH protein important for sex determination and dosage compensation by controlling the feminizing switch gene Sxl. It participates in transcriptional regulation of a wide variety processes, including oogenesis, neurogenesis, myogenesis and cell proliferation.	1
dm6-FBgn02648171	1.31932e-06	-0.39657	0.271	0.403	0.0234945	FBgn0264817	pre-lola-G	pre-lola-G	Contributions welcome.	1
dm6-FBgn0029067	1.37872e-06	-0.31192	0.12	0.211	0.0245523	FBgn0029067	Dd	Dullard	Dullard (Dd) encodes a putative protein phosphatase of the Haloacid Dehalogenase family. It has a negative effect on BMP signaling-dependent wing vein formation.	1
dm6-FBgn0001316	1.39289e-06	-0.336369	0.147	0.248	0.0248047	FBgn0001316	klar	klarsicht	klarsicht (klar) encodes a member of the Nesprin family that links microtubule motors and various cellular structures. It controls the migration and positioning of nuclei in photoreceptors and muscles. It also regulates the motion of RNP granules in oocytes and lipid droplets in embryos.	1
dm6-FBgn0003444	1.47928e-06	-0.292681	0.074	0.149	0.026343	FBgn0003444	smo	smoothened	smoothened (smo) encodes a critical component of the Hedgehog signaling pathway. It is regulated by phosphorylation, dimerization, and cell-surface accumulation upon Hedgehog stimulation. The product of smo is also regulated by ubiquitin and other small molecules such as phospholipids.	1
dm6-FBgn0032493	1.60838e-06	0.819215	0.108	0.051	0.0286421	FBgn0032493	Mabi	Mabiki	Contributions welcome.	1
dm6-FBgn00443231	1.61651e-06	-0.25058	0.095	0.178	0.0287868	FBgn0044323	Cka	Connector of kinase to AP-1	Contributions welcome.	1
dm6-FBgn00035251	1.63857e-06	0.476613	0.382	0.315	0.0291796	FBgn0003525	stg	string	Contributions welcome.	1
dm6-FBgn0039465	1.6829e-06	-0.322755	0.09	0.173	0.029969	FBgn0039465	Tsp97E	Tetraspanin 97E	Contributions welcome.	1
dm6-FBgn0000404	1.72113e-06	-0.309091	0.16	0.272	0.0306499	FBgn0000404	CycA	Cyclin A	Cyclin A (CycA) encodes a protein that binds to the product of Cdk1, thereby promoting Cdk1's protein kinase activity. The CycA-Cdk1 complex controls important aspects of progression through the cell cycle, including entry into mitosis. During the G2 phase, this complex is important for prevention of premature DNA re-replication. During mitosis and G1, the product of CycA is rapidly degraded (inv…	1
dm6-FBgn0022349	2.12664e-06	-0.27006	0.15	0.257	0.0378711	FBgn0022349	CG1910	-	Contributions welcome.	1
dm6-FBgn0033987	2.1787e-06	-0.318286	0.165	0.267	0.0387983	FBgn0033987	ckn	caskin	caskin (ckn) encodes a cytoplasmic adaptor protein that intreacts with the products of Lar and dock. It is required for axon growth and guidance.	1
dm6-FBgn0032876	2.40629e-06	0.745459	0.214	0.149	0.0428513	FBgn0032876	Cen	Centrocortin	Centrocortin (Cen) encodes a protein that regulates cleavage furrow assembly in the early embryo. It localizes to centrosomes asymmetrically, and to cortical actin structures.	1
dm6-FBgn0000405	2.44492e-06	-0.892708	0.238	0.377	0.0435391	FBgn0000405	CycB	Cyclin B	Cyclin B (CycB) encodes a protein that binds to Cdk1, thereby promoting Cdk1's protein kinase activity. The complex CycB-Cdk1 complex induces the start of mitosis. During late metaphase of mitosis and continuing in G1, the product of CycB is rapidly degraded (involving APC/C and the proteasome), resulting in inactivation of Cdk1 protein kinase activity, and allowing termination of mitosis.	1
dm6-FBgn0053229	2.58626e-06	-0.32842	0.183	0.295	0.0460561	FBgn0053229	CG33229	-	Contributions welcome.	1
dm6-FBgn00385661	2.63833e-06	-0.274029	0.253	0.392	0.0469835	FBgn0038566	CG14317	-	Contributions welcome.	1
dm6-FBgn0011725	2.80129e-06	-0.274421	0.047	0.105	0.0498853	FBgn0011725	twin	twin	twin (twin) encodes the CCR4 deadenylase, one of two enzymes in the CCR4-NOT complex that degrade mRNA poly(A) tails. It is required during oogenesis in germline stem cell self-renewal, synchronous germ cell division and prevention of cell death, as well as in early embryonic patterning through the deadenylation of specific maternal mRNAs.	1
dm6-FBgn0037913	3.30521e-06	-0.483363	0.053	0.114	0.0588591	FBgn0037913	fabp	fatty acid binding protein	fatty acid binding protein (fabp) encodes a protein involved in long term memory.	1
dm6-FBgn00316211	4.12364e-06	-0.317949	0.119	0.21	0.0734339	FBgn0031621	Elba3	Early boundary activity 3	Early boundary activity 3 (Elba3) encodes a chromatin boundary factor involved in the regulation of chromatin silencing.	1
dm6-FBgn00028731	4.13645e-06	-0.386169	0.23	0.348	0.073662	FBgn0002873	mud	mushroom body defect	mushroom body defect (mud) encodes regulates spindle orientation via interactions with the dynein complex.	1
dm6-FBgn0028546	4.26365e-06	-0.29183	0.048	0.105	0.075927	FBgn0028546	ics	icarus	icarus (ics) encodes RSU1 (Ras suppressor 1), an adapter protein that participates in integrin-dependent processes by interacting with the integrin effector protein encoded by stck.	1
dm6-FBgn0031001	4.48674e-06	-0.395396	0.081	0.152	0.0798999	FBgn0031001	CG7884	-	Contributions welcome.	1
dm6-FBgn0267824	5.06568e-06	-0.270543	0.047	0.103	0.0902096	FBgn0267824	PRAS40	Proline-rich Akt substrate 40 kDa	Proline-rich Akt substrate 40 kDa (PRAS40) encodes a protein that functions to link Insulin/IGF signaling and the activation of the product of Tor in a tissue-specific manner, affecting the activity of the product of Tor in the ovary but not in other fly tissues.	1
dm6-FBgn0260945	5.20108e-06	-0.279588	0.057	0.118	0.0926208	FBgn0260945	Atg1	Autophagy-related 1	Autophagy-related 1 (Atg1) encodes a protein kinase that functions downstream of the product of Tor in the regulation of autophagy.	1
dm6-FBgn0004926	5.20881e-06	-0.253692	0.111	0.195	0.0927585	FBgn0004926	eIF2beta	eukaryotic translation initiation factor 2 subunit beta	Contributions welcome.	1
dm6-FBgn00038961	5.9221e-06	-0.464548	0.047	0.102	0.105461	FBgn0003896	tup	tailup	tailup (tup) encodes a transcription factor that regulates neuronal sub-type identity, including motor, serotonergic and dopaminergic neuron identity. It regulates germ band retraction, dorsal closure, muscle and heart development.	1
dm6-FBgn0086558	5.96451e-06	-0.315044	0.088	0.164	0.106216	FBgn0086558	Ubi-p5E	Ubiquitin-5E	Contributions welcome.	1
dm6-FBgn0040324	6.23834e-06	-0.283157	0.062	0.126	0.111092	FBgn0040324	Ephrin	Ephrin	Ephrin (Ephrin) encodes the ligand of the product of Eph. It is involved in nervous system development.	1
dm6-FBgn02635941	6.60338e-06	-0.256193	0.103	0.184	0.117593	FBgn0263594	lost	lost	lost (lost) encodes a protein that interacts with the RNA-binding protein encoded by rump for posterior localization of mRNAs by diffusion/entrapment during late stages of oogenesis. The identification of the product of lost in various RNP complexes suggests a broad role in RNA metabolism.	1
dm6-FBgn0004143	8.21211e-06	-0.397946	0.053	0.111	0.146241	FBgn0004143	nullo	nullo	Contributions welcome.	1
dm6-FBgn0250816	8.59318e-06	-0.276958	0.08	0.15	0.153027	FBgn0250816	AGO3	Argonaute 3	Argonaute 3 (AGO3) encodes a germline-specific Argonaute/Piwi family protein, which interacts with Piwi-interacting RNAs (piRNAs) to form effector complexes. It exhibits piRNA-guided RNA cleavage activity required for both piRNA amplification and transposon silencing, thereby securing germline development.	1
dm6-FBgn00321961	9.1739e-06	-0.358015	0.054	0.113	0.163369	FBgn0032196	CG5708	-	Contributions welcome.	1
dm6-FBgn0010422	9.36987e-06	-0.268768	0.065	0.128	0.166859	FBgn0010422	TfIIS	RNA polymerase II elongation factor	Contributions welcome.	1
dm6-FBgn0039132	9.75e-06	-0.318033	0.055	0.114	0.173628	FBgn0039132	AP-1sigma	Adaptor Protein complex 1, sigma subunit	Contributions welcome.	1
dm6-FBgn0266000	9.89744e-06	-0.290643	0.161	0.259	0.176254	FBgn0266000	CG44774	-	Contributions welcome.	1
dm6-FBgn0021776	9.91577e-06	-0.256105	0.157	0.258	0.17658	FBgn0021776	mira	miranda	miranda (mira) encodes a cytoplasmic and cortical scaffolding protein that binds the products of pros, stau and brat. It is asymmetrically localized to the basal cortex during neuroblast asymmetric cell division, resulting in its partioning into GMC daughter cells, where it is degraded and releases its cargo proteins.	1
dm6-FBgn0001320	1.09116e-05	-0.297861	0.097	0.174	0.194314	FBgn0001320	kni	knirps	Contributions welcome.	1
dm6-FBgn00156091	1.18897e-05	-0.331924	0.118	0.199	0.211731	FBgn0015609	CadN	Cadherin-N	Contributions welcome.	1
dm6-FBgn0037756	1.26214e-05	-0.304609	0.059	0.119	0.224763	FBgn0037756	CG8507	-	Contributions welcome.	1
dm6-FBgn0001624	1.35865e-05	-0.330962	0.118	0.199	0.241949	FBgn0001624	dlg1	discs large 1	Contributions welcome.	1
dm6-FBgn0036398	1.41581e-05	-0.306329	0.179	0.283	0.252127	FBgn0036398	upSET	upSET	upSET (upSET) encodes a Polycomb/Trithorax-type global transcriptional regulator. It is recruited to active and inducible genes where it restricts chromatin accessibility and histone acetylation to promoter regions. upSET loss produces female sterility.	1
dm6-FBgn0259173	1.45971e-05	-0.261903	0.063	0.123	0.259945	FBgn0259173	corn	cornetto	cornetto (corn) encodes a microtubule binding protein involved in exocytosis regulation.	1
dm6-FBgn00313931	1.57117e-05	-0.345114	0.129	0.214	0.279794	FBgn0031393	CG15382	-	Contributions welcome.	1
dm6-FBgn0015371	1.5781e-05	-0.330118	0.145	0.233	0.281027	FBgn0015371	chn	charlatan	charlatan (chn) encodes a C2H2 zinc-finger transcriptional factor that regulates multiple genes, including emc, h, ac and Dl. It functions in sensory neurons, photoreceptors, blood cells, muscle precursors and intestinal precursors.	1
dm6-FBgn0036732	1.82996e-05	-0.347361	0.059	0.117	0.32588	FBgn0036732	Oatp74D	Organic anion transporting polypeptide 74D	Contributions welcome.	1
dm6-FBgn0051211	1.8805e-05	-0.366452	0.05	0.104	0.33488	FBgn0051211	CG31211	-	Contributions welcome.	1
dm6-FBgn0013718	1.89689e-05	-0.270456	0.139	0.226	0.337798	FBgn0013718	nuf	nuclear fallout	nuclear fallout (nuf) encodes a cytoplasmic, coiled-coil protein that acts as an adaptor between the product of Rab11 and motor proteins in the recycling endosome pathway. It is required for early embryo cellularization, and for subsequent Rab11-dependent processes.	1
dm6-FBgn0001168	2.31873e-05	-0.306075	0.159	0.255	0.412919	FBgn0001168	h	hairy	hairy (h) encodes a bHLH transcriptional repressor that recruits the corepressor encoded by gro to target promoters. It is a pair-rule gene that contributes to embryonic segmentation and peripheral neurogenesis.	1
dm6-FBgn0036004	2.34387e-05	-0.311553	0.147	0.235	0.417396	FBgn0036004	Jarid2	Jumonji, AT rich interactive domain 2	Jumonji, AT rich interactive domain 2 (Jarid2) encodes a nuclear protein that functions as a DNA-binding transcriptional repressor. It functions as a scaffold for the recruitment of various complexes, including Polycomb repressive complex 2. It is involved in intestinal stem proliferation and differentiation.	1
dm6-FBgn0259176	2.38024e-05	-0.337126	0.383	0.51	0.423874	FBgn0259176	bun	bunched	Contributions welcome.	1
dm6-FBgn00276601	2.56183e-05	-0.512718	0.113	0.187	0.456211	FBgn0027660	blot	bloated tubules	bloated tubules (blot) encodes a member of the sodium- and chloride-dependent neurotransmitter symporter family. It is required for cortical actin organisation and contributes to embryonic cellularization and renal tubule development in larvae.	1
dm6-FBgn0004921	2.57436e-05	-0.336242	0.081	0.145	0.458442	FBgn0004921	Ggamma1	G protein gamma 1	G protein gamma 1 (Ggamma1) encodes a protein involved in the G-protein coupled receptor signaling pathway. Ggamma1-product regulates actomyosin dynamics and contributes to heart morphogenesis, asymmetric neuroblast division and convergent extension movements during gastrulation.	1
dm6-FBgn00519921	2.78149e-05	-0.253218	0.228	0.35	0.495329	FBgn0051992	gw	gawky	Contributions welcome.	1
dm6-FBgn0030479	2.99264e-05	-0.278323	0.131	0.216	0.53293	FBgn0030479	Rbp1-like	Rbp1-like	Rbp1-like (Rbp1-like) encodes a mRNA binding protein involved in RNA splicing and RNA metabolism.	1
dm6-FBgn00102801	3.16648e-05	-0.281377	0.12	0.199	0.563887	FBgn0010280	Taf4	TBP-associated factor 4	TBP-associated factor 4 (Taf4) encodes a protein that forms part of the multisubunit basal transcription factor TFIIID. It is important in maintaining TFIIID stability for activator dependent transcription. It forms a histone-like pair with the product of Taf12.	1
dm6-FBgn0266901	3.24927e-05	-0.373875	0.056	0.11	0.57863	NA	NA	NA	NA	1
dm6-FBgn0035871	3.64184e-05	-0.263705	0.062	0.119	0.648539	FBgn0035871	BI-1	Bax Inhibitor-1	Contributions welcome.	1
dm6-FBgn0261873	3.65948e-05	-0.523453	0.236	0.338	0.65168	FBgn0261873	sdt	stardust	stardust (sdt) encodes membrane-associated guanylate kinase (MAGUK) protein involved in the maintenance of apico-basal cell polarity and the organization of zonula adherens.	1
dm6-FBgn0032723	3.69171e-05	-0.266135	0.052	0.105	0.657419	FBgn0032723	ssp3	short spindle 3	Contributions welcome.	1
dm6-FBgn0037874	3.78687e-05	0.26011	0.806	0.834	0.674365	FBgn0037874	Tctp	Translationally controlled tumor protein	Translationally controlled tumor protein (Tctp) encodes a protein that belongs to the TCTP family. It interacts with the GTPase encoded by Rheb to regulate organ growth. It is required for DNA damage response and genome stability.	1
dm6-FBgn00500891	4.17909e-05	-0.282874	0.059	0.114	0.744212	FBgn0050089	CG30089	-	Contributions welcome.	1
dm6-FBgn0052066	4.32918e-05	-0.30264	0.146	0.228	0.770941	FBgn0052066	CG32066	-	Contributions welcome.	1
dm6-FBgn0262124	4.56555e-05	-0.336801	0.182	0.279	0.813033	FBgn0262124	uex	unextended	Contributions welcome.	1
dm6-FBgn00291231	4.86081e-05	-0.309547	0.109	0.181	0.865612	FBgn0029123	SoxN	SoxNeuro	SoxNeuro (SoxN) encodes an HMG-domain transcription factor. In early embryos it specifies neural progenitors in the central nervous system, while in later embryos it negatively regulates Wg signaling and controls expression of genes required for denticle construction with the product of ovo.	1
dm6-FBgn0015396	5.12055e-05	-0.259738	0.082	0.146	0.911868	FBgn0015396	jumu	jumeau	jumeau (jumu) encodes a multi-functional transcription factor that acts upstream of a Polo-kinase dependent pathway in one report. Its roles include asymmetric protein localization, chromatin modification, dendrite formation and organ (eye, wing and bristle) development.	1
dm6-FBgn0010313	5.29634e-05	-0.281147	0.231	0.34	0.943173	FBgn0010313	corto	corto	corto (corto) encodes an Enhancer of Trithorax and Polycomb (ETP) protein that physically interacts with several Polycomb proteins (encoded by Pc, ph-d, ph-p, esc, E(z)) and ETP (encoded by Trl, Dsp1). It also interacts with the product of CycG, with the methylated product of RpL12 (RPL12K3me3), and co-regulates the transcription of genes involved in ribosome biogenesis.	1
dm6-FBgn0001989	5.62969e-05	-0.294386	0.051	0.103	1	FBgn0001989	ND-B17	NADH dehydrogenase (ubiquinone) B17 subunit	Contributions welcome.	1
dm6-FBgn0015222	6.76054e-05	0.526336	0.36	0.331	1	FBgn0015222	Fer1HCH	Ferritin 1 heavy chain homologue	Ferritin 1 heavy chain homologue (Fer1HCH) encodes one of two subunits of the major iron storage complex, the ferritin molecule. In insects, ferritin is assembled from 12 Fer1HCH and 12 Fer2LCH subunits and can be found in the secretory pathway of cells and in hemolymph. The product of Fer1HCH has ferroxidase activity required for iron loading into ferritin and is essential for embryogenesis.	1
dm6-FBgn0000395	7.1064e-05	-0.279973	0.07	0.128	1	FBgn0000395	cv-2	crossveinless 2	crossveinless 2 (cv-2) encodes a secreted protein that binds BMPs, the BMP receptor encoded by tkv and Heparan Sulfate Proteoglycans. It either promotes BMP signaling, as in the developing crossveins, or inhibits BMP signaling, as in the early embryo.	1
dm6-FBgn0010382	8.50762e-05	-0.285339	0.316	0.433	1	FBgn0010382	CycE	Cyclin E	Contributions welcome.	1
dm6-FBgn00155211	9.41887e-05	0.309561	0.707	0.728	1	FBgn0015521	RpS21	Ribosomal protein S21	Contributions welcome.	1
dm6-FBgn0032489	9.51855e-05	-0.29047	0.088	0.15	1	FBgn0032489	CG15480	-	Contributions welcome.	1
dm6-FBgn02591111	0.000116158	-0.323403	0.12	0.191	1	FBgn0259111	Ndae1	Na[+]-driven anion exchanger 1	Na[+]-driven anion exchanger 1 (Ndae1) encodes an intrinsic membrane protein that reversibly mediates the exchange of 1 Na[+] and 2 HCO[[3]][-] for 1 Cl[-] at basolateral membranes of gut and renal epithelia as well as CNS neurons. In the CNS, the product of Ndae1 can lower resting intracellular Cl[-] controlling GABA(A) Cl-channel activity.	1
dm6-FBgn0032491	0.000118162	0.694942	0.104	0.059	1	FBgn0032491	CG16815	-	Contributions welcome.	1
dm6-FBgn0263391	0.00012997	-0.282103	0.133	0.211	1	FBgn0263391	hts	hu li tai shao	hu li tai shao (hts) encodes an adducin homolog that is associated with the plasma membrane cytoskeleton, fusome and oocyte ring canals. It has essential functions in muscle, nerve and other tissues, and is required for fertility in males and females.	1
dm6-FBgn0033159	0.0001357	-0.308946	0.164	0.244	1	FBgn0033159	Dscam1	Down syndrome cell adhesion molecule 1	Contributions welcome.	1
dm6-FBgn0052218	0.000150612	-0.270575	0.07	0.125	1	NA	NA	NA	NA	1
dm6-FBgn00263191	0.00018691	0.723243	0.19	0.14	1	FBgn0026319	Traf4	TNF-receptor-associated factor 4	TNF-receptor-associated factor 4 (Traf4) encodes an adapter protein thought to bind the TNF receptor and activate downstream signaling. However, it also has TNF independent roles, especially with respect to morphogenesis. The product of Traf4 interacts with and localizes polarity and adherens junction proteins such as the products of baz and arm respectively. It is required for normal embryonic d…	1
dm6-FBgn0263102	0.000192298	-0.350573	0.509	0.638	1	FBgn0263102	psq	pipsqueak	pipsqueak (psq) encodes a transcription factor that regulates chromatin silencing. It mediates the interaction of Polycomb group (Pc-G) members with Pc-G response elements.	1
dm6-FBgn0000043	0.000203081	-0.266977	0.107	0.174	1	FBgn0000043	Act42A	Actin 42A	Contributions welcome.	1
dm6-FBgn0038585	0.000224691	-0.257887	0.054	0.102	1	FBgn0038585	Non3	Novel nucleolar protein 3	Contributions welcome.	1
dm6-FBgn0014868	0.000227997	0.583354	0.241	0.197	1	FBgn0014868	Ost48	Oligosaccharyltransferase 48kD subunit	Contributions welcome.	1
dm6-FBgn0003415	0.000295726	-0.288723	0.215	0.302	1	FBgn0003415	skd	skuld	skuld (skd) encodes a subunit of the kinase module of the mediator complex. It is not required for all the transcriptional functions of mediator, but links it to a set of transcription factors that are involved in developmental signaling.	1
dm6-FBgn0265274	0.000299872	0.359265	0.512	0.503	1	FBgn0265274	Inx3	Innexin 3	Innexin 3 (Inx3) encodes a gap junction protein that can form heteromeric gap junction channels via interaction with the product of Inx2. Loss of Inx3 leads to the destabilization of the products of ogre, Inx2 and shg at the plasma membrane, suggesting that these four proteins form a complex.	1
dm6-FBgn02625271	0.000302369	-0.257804	0.111	0.178	1	FBgn0262527	nsl1	non-specific lethal 1	non-specific lethal 1 (nsl1) encodes a H4 histone acetyltransferase involved in muscle development, oogenesis and regulation of endocytosis.	1
dm6-FBgn0046692	0.000334703	-0.283282	0.084	0.139	1	FBgn0046692	Stlk	Ste20-like kinase	Contributions welcome.	1
dm6-FBgn0030608	0.000363593	-0.295967	0.069	0.119	1	FBgn0030608	Lsd-2	Lipid storage droplet-2	Lipid storage droplet-2 (Lsd-2) encodes a protein associated with lipid droplets. It acts as a barrier for lipases (such as the product of bmm) and thus prevents the mobilization of lipid stores. It is involved in regulation of lipid storage amount and energy homeostasis and acts in concert with the product of Lsd-1.	1
dm6-FBgn00263201	0.000366018	0.466127	0.417	0.407	1	FBgn0026320	Tom	Twin of m4	Twin of m4 (Tom) is a member of the Bearded gene family that encodes a regulator of the Notch signaling pathway.	1
dm6-FBgn0264294	0.000411978	-0.257887	0.066	0.115	1	FBgn0264294	Cyt-b5	Cytochrome b5	Contributions welcome.	1
dm6-FBgn02625191	0.000478329	0.651649	0.259	0.224	1	FBgn0262519	Mi-2	Mi-2	Mi-2 (Mi-2) encodes a nuclear ATP-dependent nucleosome remodeler of the CHD family. It associates with active chromatin and utilizes the energy of ATP hydrolysis to move nucleosomes along DNA. It is required for repression of cell type-specific genes, full activation of heat shock genes and regulates higher order chromatin structure of polytene chromosomes.	1
dm6-FBgn00029731	0.000575535	-0.317645	0.22	0.306	1	FBgn0002973	numb	numb	numb (numb) encodes a membrane-associated inhibitor of Notch signaling. It controls neuroblast and sense organ precursor asymmetric division. It is asymmetrically localized during mitosis and segregates exclusively to one of two daughter cells.	1
dm6-FBgn0053113	0.000646306	0.371667	0.433	0.423	1	FBgn0053113	Rtnl1	Reticulon-like1	Reticulon-like1 (Rtnl1) encodes a reticulon family member, with predicted intramembrane hairpin domains that can insert into the cytosolic face of the endoplasmic reticulum (ER), thereby curving it and promoting ER tubule formation. It is enriched on tubular ER, including axons and egg chamber fusomes.	1
dm6-FBgn0001235	0.000683861	-0.442787	0.755	0.828	1	FBgn0001235	hth	homothorax	homothorax (hth) encodes a homeodomain transcription factor that allows the nuclear import of the protein encoded by exd by direct binding. The complex hth-exd are Hox cofactors but also have additional Hox-independent functions such as in antennal development, proximal appendages patterning, and cell division promotion of the undifferentiated eye field.	1
dm6-FBgn0016694	0.0007791	-0.269794	0.071	0.119	1	FBgn0016694	Pdp1	PAR-domain protein 1	PAR-domain protein 1 (Pdp1) encodes a member of the PAR domain bZip family of sequence-specific transcription factors. it regulates gene expression in muscles and in circadian clock neurons.	1
dm6-FBgn00049561	0.000912623	-0.269539	0.07	0.118	1	FBgn0004956	upd1	unpaired 1	unpaired 1 (upd1) encodes a secreted glycoprotein that is able to act at a distance as the primary ligand for the JAK/STAT signaling pathway. Although semi-redundant with upd2 and upd3, upd1 depletion results in embryonic lethality with an atypical gap gene-like segmentation phenotype.	1
dm6-FBgn0024234	0.00120783	0.598962	0.13	0.09	1	FBgn0024234	gbb	glass bottom boat	glass bottom boat (gbb) encodes a BMP ligand in the TGF-beta/BMP family of dimeric signaling molecules. It binds to a receptor complex to transduce signal through phosphorylation of the product of Mad. It contributes to maintain stem cell populations, control cell fate specification, proliferation, synapse growth and neuropeptide release.	1
dm6-FBgn0039923	0.00134138	-0.285521	0.299	0.411	1	FBgn0039923	MED26	Mediator complex subunit 26	Contributions welcome.	1
dm6-FBgn00232141	0.00158607	0.480343	0.167	0.125	1	FBgn0023214	edl	ETS-domain lacking	ETS-domain lacking (edl) encodes a protein involved in Egfr signaling pathway regulation. It regulates the transcriptional repressor encoded by aop.	1
dm6-FBgn0001325	0.00166587	-0.251849	0.076	0.122	1	FBgn0001325	Kr	Kruppel	Contributions welcome.	1
dm6-FBgn00112241	0.00174114	-0.27368	0.135	0.197	1	FBgn0011224	heph	hephaestus	hephaestus (heph) encodes a nucleo-cytoplasmic shuttling protein that regulates osk mRNA translation. It is involved in spermatid individualization and Notch signalling regulation.	1
dm6-FBgn0000559	0.00175158	0.305067	0.539	0.562	1	FBgn0000559	eEF2	eukaryotic translation elongation factor 2	Contributions welcome.	1
dm6-FBgn0042199	0.00212831	0.738586	0.115	0.08	1	FBgn0042199	CG13713	-	Contributions welcome.	1
dm6-FBgn00852531	0.00266388	0.573603	0.125	0.09	1	FBgn0085253	CG34224	-	Contributions welcome.	1
dm6-FBgn0283499	0.0028374	-0.262214	0.153	0.213	1	FBgn0283499	InR	Insulin-like receptor	Contributions welcome.	1
dm6-FBgn00854121	0.00283846	-0.423581	0.213	0.284	1	FBgn0085412	kmr	kramer	Contributions welcome.	1
dm6-FBgn0013981	0.00499376	0.365874	0.459	0.475	1	FBgn0013981	His4r	Histone H4 replacement	Contributions welcome.	1
dm6-FBgn0013269	0.00574972	0.314359	0.445	0.458	1	FBgn0013269	Fkbp39	FK506-binding protein 39kD	FK506-binding protein 39kD (Fkbp39) encodes a protein thay acts as an inhibitor of autophagy in larval fat body.	1
dm6-FBgn0031670	0.00592713	0.419883	0.228	0.199	1	FBgn0031670	SelT	Selenoprotein T	Contributions welcome.	1
dm6-FBgn0013347	0.00596218	0.64766	0.139	0.106	1	FBgn0013347	TfIIA-S	Transcription-factor-IIA-S	Transcription-factor-IIA-S (TfIIA-S) encodes one of the basal transcription factors required for the formation of the pre-initiation complex (PIC) at Pol II-transcribed genes. It stabilizes the product of Tbp-TATA box interaction, thus promoting PIC formation.	1
dm6-FBgn0029709	0.00608003	0.505456	0.166	0.133	1	FBgn0029709	CHOp24	CHOp24	CHOp24 (CHOp24) encodes a p24 transporter that contributes to the intracellular trafficking between the ER and Golgi. It is required for secretion of Wnt ligands.	1
dm6-FBgn00039971	0.00799697	0.718021	0.144	0.114	1	FBgn0003997	hid	head involution defective	Contributions welcome.	1
dm6-FBgn0264895	0.00820307	-0.38884	0.328	0.407	1	FBgn0264895	RapGAP1	Rap GTPase activating protein 1	Rap GTPase activating protein 1 (RapGAP1) encodes a small G protein that mediates the activation of ERK signaling via the kinase encoded by tor.	1
dm6-FBgn0019644	0.00987618	0.460041	0.268	0.249	1	FBgn0019644	ATPsynB	ATP synthase, subunit B	ATP synthase, subunit B (ATPsynB) encodes a protein proposed to act in ATP synthesis and phagocytosis. Ubiquitous knockdown of ATPsynB results in larval growth defects, while knockdown in testes causes male infertility.	1
dm6-FBgn0035253	0.0107221	0.620773	0.178	0.15	1	FBgn0035253	Srrm234	Serine-arginine repetitive matrix 2/3/4	Contributions welcome.	1
dm6-FBgn0045866	0.0127367	0.579837	0.17	0.143	1	FBgn0045866	bai	baiser	Contributions welcome.	1
dm6-FBgn0003944	0.0140316	-0.355072	0.142	0.191	1	FBgn0003944	Ubx	Ultrabithorax	Ultrabithorax (Ubx) encodes a homeodomain transcription factor involved in cell fate decisions, cell proliferation and organ identity. Ubx mutants can show a second set of wings due to appendage transformation.	1
dm6-FBgn0027108	0.0145775	0.399351	0.302	0.298	1	FBgn0027108	Inx2	Innexin 2	Innexin 2 (Inx2) encodes a gap junction protein that can form heteromeric gap junction channels via interaction with the products of ogre or Inx3. It can also interact with cell adhesion forming components encoded by shg and arm. It contributes to epithelial organization and polarity of the embryonic epidermis, regulation of morphogen-dependent organ size and stem cell behavior.	1
dm6-FBgn0038071	0.0148218	0.684318	0.147	0.123	1	FBgn0038071	Dtg	Dpp target gene	Contributions welcome.	1
dm6-FBgn0012037	0.0203623	0.610353	0.173	0.151	1	FBgn0012037	Ance	Angiotensin converting enzyme	Angiotensin converting enzyme (Ance) encodes a member of the peptidyl-dipeptidase A family of zinc metallopeptidases. Ance product is an extracellular glycosylated enzyme with a broad substrate specificity, cleaving dipeptides from the carboxy terminus of oligopeptides.	1
dm6-FBgn0034528	0.0253819	0.681419	0.144	0.118	1	FBgn0034528	CG11180	-	Contributions welcome.	1
dm6-FBgn0037137	0.0271958	0.505189	0.131	0.107	1	FBgn0037137	Nopp140	Nopp140	Nopp140 (Nopp140) encodes a nucleolar and Cajal body protein. It is predicted to function as a chaperone in the assembly of small nucleolar ribonucleoprotein particles within Cajal bodies, their transit to nucleoli, and their association with pre-ribosomal RNA within nucleolar dense fibrillar regions.	1
dm6-FBgn00364941	0.0311895	0.636936	0.137	0.115	1	FBgn0036494	Toll-6	Toll-6	Toll-6 (Toll-6) encodes a member of the Toll-like receptor family. It has neurotrophin receptor activity and contributes to dendrite guidance. Genetic interaction with 18w and Tollo suggests a Toll-6 role in convergent extension during early embryogenesis.	1
dm6-FBgn0021795	0.0328401	0.473369	0.12	0.095	1	FBgn0021795	Tapdelta	Translocon-associated protein delta	Contributions welcome.	1
dm6-FBgn0003486	0.0377991	0.4855	0.184	0.165	1	FBgn0003486	spo	spook	spook (spo) encodes a cytochrome P450 involved in ecdysteroid biosynthesis in the embryo. spo mutants fail to undergo head involution, dorsal closure or to secrete cuticle.	1
dm6-FBgn00002161	0.0497573	0.341614	0.304	0.304	1	FBgn0000216	Brd	Bearded	Bearded (Brd) encodes a member of the Bearded family, which are small proteins containing predicted basic amphipathic alpha-helical domains in their N-terminal regions. The product of Brd is involved in Notch signaling pathway regulation and cell fate specification.	1
dm6-FBgn0039172	0.0500671	0.544458	0.147	0.127	1	FBgn0039172	Spase22-23	Spase 22/23-subunit	Contributions welcome.	1
dm6-FBgn0028554	0.0538138	0.497982	0.2	0.186	1	FBgn0028554	x16	x16 splicing factor	x16 splicing factor (x16) encodes a protein involved in RNA splicing and RNA metabolism regulation.	1
dm6-FBgn0028506	0.0545735	0.446973	0.171	0.154	1	FBgn0028506	CG4455	-	Contributions welcome.	1
dm6-FBgn0013770	0.0559617	0.429284	0.223	0.209	1	FBgn0013770	Cp1	Cysteine proteinase-1	Contributions welcome.	1
dm6-FBgn00308701	0.0568262	0.398024	0.319	0.334	1	FBgn0030870	CG6398	-	Contributions welcome.	1
dm6-FBgn0010905	0.0568829	0.464899	0.286	0.284	1	FBgn0010905	Spn	Spinophilin	Spinophilin (Spn) encodes a scaffold protein protein that regulates the neurexin/neuroligin signalling at the presynaptic active zone.	1
dm6-FBgn0032949	0.0570613	0.358968	0.367	0.393	1	FBgn0032949	Lamp1	Lamp1	Contributions welcome.	1
dm6-FBgn0001257	0.0573604	0.503571	0.145	0.123	1	FBgn0001257	ImpL2	Ecdysone-inducible gene L2	Contributions welcome.	1
dm6-FBgn0033313	0.0658393	0.361956	0.265	0.264	1	FBgn0033313	Cirl	Calcium-independent receptor for alpha-latrotoxin	Contributions welcome.	1
dm6-FBgn00290021	0.0722803	0.538433	0.12	0.103	1	FBgn0029002	miple2	midkine and pleiotrophin 2	midkine and pleiotrophin 2 (miple2) encodes a small secreted protein that binds Heparin and is closely related at the amino acid sequence to the product of miple1. It is strongly expressed in the developing endoderm.	1
dm6-FBgn0013272	0.0799885	0.484561	0.212	0.209	1	FBgn0013272	Gp150	Gp150	Gp150 (Gp150) encodes a transmembrane glycoprotein that regulates Notch signaling and is involved in eye development.	1
dm6-FBgn0032725	0.0837309	0.404731	0.176	0.161	1	FBgn0032725	Nedd8	Nedd8	Nedd8 (Nedd8) encodes a ubiquitin-like polypeptide involved in protein ubiquitination and degradation, via Cullin neddylation. Nedd8-mediated modification has been implicated in signal transduction, cell proliferation and differentiation.	1
dm6-FBgn0261385	0.0861786	0.387929	0.154	0.138	1	FBgn0261385	scra	scraps	scraps (scra) encodes a homolog of anilin, a conserved pleckstrin homology domain (PLEKH) containing protein that binds actin, nonmuscle myosin II and microtubules. It stabilizes the contractile ring and is required for completion of cytokinesis.	1
dm6-FBgn0003892	0.0875033	-0.254673	0.386	0.458	1	FBgn0003892	ptc	patched	patched (ptc) is a segment polarity gene that encodes a 12-pass transmembrane protein involved in Hh signalling regulation. ptc product contributes to the binding, internalization and degradation of the ligand encoded by hh, limiting its activity spatial range. ptc product also represses the constitutive signaling activity of the transmembrane protein encoded by smo.	1
dm6-FBgn0261822	0.0926008	0.327899	0.328	0.338	1	FBgn0261822	Bsg	Basigin	Basigin (Bsg) encodes an IgG family glycoprotein that promotes cytoskeletal rearrangements and lamellipodia formation in cultured insect cells. It contributes to photoreceptor cell morphogenesis, sarcomere organization and spermatid development.	1
dm6-FBgn0011016	0.0946246	0.329958	0.116	0.097	1	FBgn0011016	SsRbeta	Signal sequence receptor beta	Contributions welcome.	1
dm6-FBgn0010741	0.0946464	0.373052	0.127	0.109	1	FBgn0010741	Pfdn2	Prefoldin 2	Contributions welcome.	1
dm6-FBgn00407731	0.102678	0.458226	0.272	0.28	1	FBgn0040773	COX7C	Cytochrome c oxidase subunit 7C	Cytochrome c oxidase subunit 7C (COX7C) encodes a negative regulator of neuroblast proliferation.	1
dm6-FBgn0250838	0.118764	0.356965	0.277	0.287	1	FBgn0250838	roh	reduction of Rh1	Contributions welcome.	1
dm6-FBgn02633801	0.124157	0.384436	0.225	0.222	1	NA	NA	NA	NA	1
dm6-FBgn02633921	0.127727	0.277015	0.253	0.24	1	FBgn0263392	Tet	Ten-Eleven Translocation (TET) family protein	Contributions welcome.	1
dm6-FBgn0025700	0.129917	0.326015	0.107	0.091	1	FBgn0025700	CG5885	-	Contributions welcome.	1
dm6-FBgn0032421	0.130254	0.407548	0.147	0.134	1	FBgn0032421	crok	crooked	Contributions welcome.	1
dm6-FBgn0037930	0.131052	0.373993	0.211	0.202	1	FBgn0037930	CG14715	-	Contributions welcome.	1
dm6-FBgn0267430	0.145105	0.361086	0.08	0.105	1	FBgn0267430	Pzl	Piezo-like	Contributions welcome.	1
dm6-FBgn0000547	0.152618	-0.284671	0.546	0.623	1	FBgn0000547	ed	echinoid	echinoid (ed) encodes a cell adhesion molecule of adherens junctions that mediate cell adhesion/recognition. It participates in multiple signaling pathways including Egfr, Notch and Hippo during organogenesis. It is also required in multiple steps of dorsal closure during embryogenesis.	1
dm6-FBgn0033691	0.162695	0.440631	0.193	0.189	1	FBgn0033691	CG8860	-	Contributions welcome.	1
dm6-FBgn0029093	0.175871	0.35495	0.261	0.268	1	FBgn0029093	cathD	cathepsin D	cathD (cathD) encodes a protein involved in apoptosis and the defense response to Gram-negative bacteria.	1
dm6-FBgn0003507	0.178092	0.416293	0.116	0.104	1	FBgn0003507	srp	serpent	serpent (srp) encodes an important transcription factor for the proper development of mesodermal derivatives such as fat body, hemocytes and limph gland. It contributes to endoderm development, hemopoiesis and glucose metabolism.	1
dm6-FBgn0004828	0.179997	0.261654	0.422	0.471	1	FBgn0004828	His3.3B	Histone H3.3B	Histone H3.3B (His3.3B) encodes one of two single copy histone H3 variants. His3.3A and His3.3B transcription is not under control of the cell cycle. His3.3B has a long 3'-UTR (> 1500 nucleotides) and can be processed at different polyadenylation sites which are tissue-specific.	1
dm6-FBgn00043641	0.184561	0.440998	0.167	0.158	1	NA	NA	NA	NA	1
dm6-FBgn0035315	0.190716	0.266251	0.435	0.496	1	FBgn0035315	CG8960	-	Contributions welcome.	1
dm6-FBgn0031822	0.192043	0.43527	0.173	0.165	1	FBgn0031822	Phf5a	PHD finger protein 5a	Contributions welcome.	1
dm6-FBgn0035569	0.195181	0.343304	0.246	0.248	1	FBgn0035569	CG15876	-	Contributions welcome.	1
dm6-FBgn0002945	0.202213	-0.401624	0.465	0.522	1	FBgn0002945	nkd	naked cuticle	Contributions welcome.	1
dm6-FBgn02615701	0.202281	0.480152	0.192	0.19	1	FBgn0261570	raskol	raskol	Contributions welcome.	1
dm6-FBgn0015031	0.204813	0.309744	0.317	0.334	1	FBgn0015031	cype	cyclope	cyclope (cype) encodes a cytochrome c oxidase subunit VIc homolog acting as an enhancer of dpp pathway phenotypes. It is involved in hair and cell growth and in ommatidia development.	1
dm6-FBgn0025809	0.221783	0.462476	0.143	0.134	1	FBgn0025809	Paf-AHalpha	Platelet-activating factor acetylhydrolase alpha	Contributions welcome.	1
dm6-FBgn0032198	0.229765	0.292993	0.289	0.302	1	FBgn0032198	eEF1delta	eukaryotic translation elongation factor 1 delta	Contributions welcome.	1
dm6-FBgn0039562	0.237366	0.370379	0.172	0.169	1	FBgn0039562	Gp93	Glycoprotein 93	Glycoprotein 93 (Gp93) encodes a heat shock protein Hsp90 family member that is involved in midgut development.	1
dm6-FBgn0284248	0.244049	0.288436	0.299	0.317	1	FBgn0284248	Cyt-c-p	Cytochrome c proximal	Contributions welcome.	1
dm6-FBgn0260008	0.252553	0.305115	0.245	0.245	1	FBgn0260008	UQCR-11	Ubiquinol-cytochrome c reductase 11 kDa subunit	Contributions welcome.	1
dm6-FBgn02837411	0.263038	0.50543	0.117	0.109	1	FBgn0283741	prage	prage	prage (prage) encodes a protein involved in maternal mRNA destabilization during the maternal/zygotic transition in embryonic development.	1
dm6-FBgn0031673	0.268683	0.259274	0.125	0.153	1	FBgn0031673	CG31650	-	Contributions welcome.	1
dm6-FBgn0260462	0.27787	0.322957	0.161	0.154	1	FBgn0260462	CtsF	Cathepsin F	Contributions welcome.	1
dm6-FBgn0001404	0.291929	0.271792	0.096	0.118	1	FBgn0001404	egh	egghead	Contributions welcome.	1
dm6-FBgn0286818	0.292688	0.354028	0.265	0.284	1	FBgn0286818	Pdi	Protein disulfide isomerase	Contributions welcome.	1
dm6-FBgn0262531	0.297318	0.429899	0.115	0.108	1	FBgn0262531	CG43085	-	Contributions welcome.	1
dm6-FBgn0034657	0.305133	0.319285	0.105	0.129	1	FBgn0034657	LBR	Lamin B receptor	Contributions welcome.	1
dm6-FBgn0039581	0.321965	0.277241	0.104	0.128	1	FBgn0039581	Moca-cyp	Moca-cyp	Moca-cyp (Moca-cyp) encodes a peptidyl-prolyl cis-trans isomerase.	1
dm6-FBgn0037899	0.322839	0.289149	0.216	0.223	1	FBgn0037899	RpL24-like	Ribosomal protein L24-like	Contributions welcome.	1
dm6-FBgn0004646	0.332223	0.331335	0.262	0.271	1	FBgn0004646	ogre	optic ganglion reduced	optic ganglion reduced (ogre) encodes one of the innexin subunits spanning the membrane 4 times. Together with the products of Inx2 and Inx3, it forms homo or hetero oligomers forming gap junctions, which allow the transfer of small solute between cells.	1
dm6-FBgn0025574	0.333001	0.312866	0.202	0.201	1	FBgn0025574	Pli	Pellino	Pellino (Pli) encodes a RING-domain-containing ubiquitin E3 ligase that coordinates with ubiquitin-activating (E1) and ubiquitin-conjugating (E2) enzymes to degrade target proteins. It functions as a negative regulator of the Toll-mediated innate immunity pathway.	1
dm6-FBgn02655231	0.339737	0.281668	0.357	0.386	1	FBgn0265523	Smr	Smrter	Contributions welcome.	1
dm6-FBgn0011586	0.343274	0.420797	0.138	0.133	1	FBgn0011586	e(r)	enhancer of rudimentary	Contributions welcome.	1
dm6-FBgn0028411	0.343707	0.378116	0.141	0.138	1	FBgn0028411	Nxt1	NTF2-related export protein 1	Contributions welcome.	1
dm6-FBgn00007231	0.366409	0.298263	0.102	0.122	1	FBgn0000723	FER	FER tyrosine kinase	Contributions welcome.	1
dm6-FBgn0039959	0.375777	0.36345	0.21	0.22	1	NA	NA	NA	NA	1
dm6-FBgn0030812	0.385439	0.397328	0.178	0.18	1	FBgn0030812	wcy	wacky	wacky (wcy) encodes a protein involved in habituation, autophagy regulation and TORC1 signaling.	1
dm6-FBgn0259139	0.387273	0.336062	0.234	0.247	1	FBgn0259139	glo	glorund	glorund (glo) encodes a hnRNP F/H family RNA-binding protein that binds directly to nos mRNA and regulates its translation during late stages of oogenesis. The functions of the product of glo include nurse cell nuclear chromatin organization, axis patterning as well as being required for viability to adulthood.	1
dm6-FBgn0037093	0.41899	0.495021	0.173	0.179	1	FBgn0037093	Cdk12	Cyclin-dependent kinase 12	Contributions welcome.	1
dm6-FBgn0261791	0.41906	0.284139	0.163	0.161	1	FBgn0261791	SNRPG	Small nuclear ribonucleoprotein G	Small nuclear ribonucleoprotein G (SNRPG) encodes a Sm class protein and a common component of pre-mRNA processing U snRNPs. It forms the toroidal core of U snRNPs (Sm core domain) together with 6 related Sm proteins.	1
dm6-FBgn0010282	0.420422	0.289196	0.151	0.179	1	FBgn0010282	TfIIFalpha	Transcription factor IIFalpha	Contributions welcome.	1
dm6-FBgn0038535	0.420522	0.251493	0.336	0.377	1	FBgn0038535	alt	aluminum tubes	Contributions welcome.	1
dm6-FBgn0034914	0.420559	0.270727	0.121	0.117	1	FBgn0034914	CG5554	-	Contributions welcome.	1
dm6-FBgn0262656	0.424163	0.257995	0.09	0.107	1	FBgn0262656	Myc	Myc	Myc (Myc) encodes a transcription factor that is homologous to vertebrate Myc proto-oncogenes. It contributes to cell growth, cell competition and regenerative proliferation.	1
dm6-FBgn0032015	0.429303	0.409698	0.106	0.102	1	FBgn0032015	Ostgamma	Oligosaccharide transferase gamma subunit	Oligosaccharide transferase gamma subunit (Ostgamma) encodes a subunit of the oligosaccharyltransferase complex involved in cell migration and cellular encapsulation response.	1
dm6-FBgn00026291	0.434976	0.369398	0.155	0.156	1	FBgn0002629	E(spl)m4-BFM	Enhancer of split m4, Bearded family member	Contributions welcome.	1
dm6-FBgn0036921	0.435757	0.371228	0.117	0.114	1	FBgn0036921	RhoGDI	RhoGDI	Contributions welcome.	1
dm6-FBgn0016926	0.446451	0.255889	0.09	0.107	1	FBgn0016926	Pino	Pinocchio	Contributions welcome.	1
dm6-FBgn0040273	0.446497	0.349572	0.09	0.107	1	FBgn0040273	Spt5	Spt5	Contributions welcome.	1
dm6-FBgn0267519	0.455498	0.303142	0.127	0.125	1	NA	NA	NA	NA	1
dm6-FBgn0032105	0.456878	0.409622	0.161	0.165	1	FBgn0032105	borr	borealin-related	borealin-related (borr) encodes one of the three targeting subunits for the product of aurB in the chromosomal passenger complex. It helps to target the complex to the centromere region of chromosomes and the cleavage furrow during cytokinesis. At centromeres the complex is involved both in pausing mitotic progression when there are chromosome mis-attachments and in correcting those mis-attachmen…	1
dm6-FBgn0039302	0.45936	0.281594	0.225	0.24	1	FBgn0039302	Nup358	Nucleoporin 358kD	Contributions welcome.	1
dm6-FBgn0015622	0.47019	0.316815	0.085	0.101	1	FBgn0015622	Cnx99A	Calnexin 99A	Calnexin 99A (Cnx99A) encodes an endoplasmic reticulum chaperone that colocalizes and genetically interacts with the sodium channel subunit encoded by para.	1
dm6-FBgn0036272	0.482026	0.380721	0.104	0.099	1	FBgn0036272	Sms	Spermine synthase	Contributions welcome.	1
dm6-FBgn0034049	0.487269	0.329117	0.098	0.116	1	FBgn0034049	bdg	bedraggled	bedraggled (bdg) encodes a putative transporter involved in the fate commitment of the R3/R4 pair of photoreceptor cells.	1
dm6-FBgn0260439	0.488986	0.291231	0.108	0.105	1	FBgn0260439	Pp2A-29B	Protein phosphatase 2A at 29B	Protein phosphatase 2A at 29B (Pp2A-29B) encodes the structural A subunit of the trimeric PP2A phosphatase enzyme. It links the catalytic C subunit encoded by mts and a variable regulatory B family subunit, which directs the enzyme to distinct substrates. The roles of Pp2A-29B product include centriole duplication, chromosome segregation, autophagy, axonal transport, growth regulation, and active…	1
dm6-FBgn00308091	0.498411	0.279763	0.099	0.116	1	FBgn0030809	Ubr1	Ubr1 ubiquitin ligase	Contributions welcome.	1
dm6-FBgn00340831	0.502566	0.352699	0.16	0.164	1	FBgn0034083	lbk	lambik	Contributions welcome.	1
dm6-FBgn0025456	0.509901	0.363234	0.117	0.116	1	FBgn0025456	CREG	Cellular Repressor of E1A-stimulated Genes	Cellular Repressor of E1A-stimulated Genes (CREG) encodes an essential protein located in lysosomes and related subcellular compartments.	1
dm6-FBgn0020386	0.512523	0.253946	0.121	0.141	1	FBgn0020386	Pdk1	Phosphoinositide-dependent kinase 1	Contributions welcome.	1
dm6-FBgn0261790	0.512944	0.298307	0.18	0.186	1	FBgn0261790	SmE	Small ribonucleoprotein particle protein SmE	Small ribonucleoprotein particle protein SmE (SmE) encodes an RNA binding protein that functions as part of a heteroheptameric ring structure called the Sm core. This complex binds to spliceosomal small nuclear RNAs (e.g. U1, U2, U4 and U5) and helps to carry out pre-mRNA splicing. It also forms a heterotrimeric sub-complex with the products of SmF and SNRPG.	1
dm6-FBgn0035370	0.520083	0.254759	0.206	0.248	1	FBgn0035370	Non2	Novel nucleolar protein 2	Contributions welcome.	1
dm6-FBgn0011260	0.536183	0.315924	0.119	0.139	1	FBgn0011260	Sema2a	Semaphorin 2a	Semaphorin 2a (Sema2a) encodes a secreted member of the semaphorin protein family. It utilizes the receptor encoded by PlexB to mediate both repulsive and attractive axon guidance. It also utilizes the transmembrane semaphorin encoded by Sema1a as a receptor for dendrite process guidance.	1
dm6-FBgn0025637	0.540643	0.262795	0.254	0.28	1	FBgn0025637	SkpA	SKP1-related A	SKP1-related A (SkpA) encodes a subunit of Skp, Cullin, F-box (SCF)-containing ubiquitin ligase complexes. It regulates centrosome duplication, chromatin condensation, cell cycle progression, cell polarity, dendrite pruning and endoreduplication.	1
dm6-FBgn0030306	0.545831	0.283059	0.173	0.174	1	FBgn0030306	Spase25	Spase 25-subunit	Contributions welcome.	1
dm6-FBgn0035617	0.548885	0.305644	0.106	0.121	1	FBgn0035617	l(3)psg2	lethal (3) persistent salivary gland 2	Contributions welcome.	1
dm6-FBgn0038964	0.552381	0.284739	0.194	0.202	1	FBgn0038964	Nop56	Nop56	Contributions welcome.	1
dm6-FBgn0027866	0.563919	0.41583	0.116	0.116	1	FBgn0027866	CG9776	-	Contributions welcome.	1
dm6-FBgn0032634	0.573603	0.336857	0.104	0.102	1	FBgn0032634	Rpb11	Rpb11	Contributions welcome.	1
dm6-FBgn02621271	0.576	0.282619	0.115	0.132	1	FBgn0262127	kibra	kibra	Contributions welcome.	1
dm6-FBgn0015379	0.579312	0.280459	0.105	0.12	1	FBgn0015379	dod	dodo	Contributions welcome.	1
dm6-FBgn0020633	0.590185	0.251817	0.11	0.128	1	FBgn0020633	Mcm7	Minichromosome maintenance 7	Minichromosome maintenance 7 (Mcm7) encodes a component of the MCM2-7 hexamer, which forms part of the CMG complex, together with CDC45L and GINS proteins. CMG complex is the main DNA helicase that functions during DNA replication.	1
dm6-FBgn0083167	0.614549	0.290788	0.232	0.252	1	FBgn0083167	Neb-cGP	Neb-cGP	Contributions welcome.	1
dm6-FBgn0027095	0.632705	0.257194	0.143	0.146	1	FBgn0027095	Manf	Mesencephalic astrocyte-derived neurotrophic factor	Mesencephalic astrocyte-derived neurotrophic factor (Manf) encodes an evolutionarily conserved neurotrophic factor. It contributes to dopamine neuron survival, regulation of unfolded protein response and retinal repair.	1
dm6-FBgn0086134	0.636357	0.290902	0.159	0.166	1	FBgn0086134	Prosalpha2	Proteasome alpha2 subunit	Contributions welcome.	1
dm6-FBgn0003607	0.645148	0.277028	0.292	0.327	1	FBgn0003607	Su(var)205	Suppressor of variegation 205	Contributions welcome.	1
dm6-FBgn0002525	0.677479	0.293808	0.189	0.221	1	FBgn0002525	Lam	Lamin	Contributions welcome.	1
dm6-FBgn0086707	0.693565	0.421753	0.136	0.155	1	FBgn0086707	ncm	nucampholin	nucampholin (ncm) encodes a protein that is predicted to be an essential component of the spliceosome, implicated in regulation of pre-mRNA splicing and assembly of the exon junction complex.	1
dm6-FBgn02649751	0.698725	0.280431	0.236	0.256	1	FBgn0264975	Nrg	Neuroglian	Neuroglian (Nrg) encodes an immunoglobulin domain-containing cell adhesion molecule that mediates cell-cell adhesion by forming homo- or heterophilic interactions. The long isoform of the product of Nrg is neuron specific and plays roles in neurite outgrowth, axon guidance and synapse formation. The short isoform of the product of Nrg contributes to the formation of septate junctions in epithelia…	1
dm6-FBgn0030301	0.704586	0.386113	0.106	0.118	1	FBgn0030301	HP5	Heterochromatin protein 5	Heterochromatin protein 5 (HP5) encodes a component of classical heterochromatin that is involved in gene silencing by heterochromatin.	1
dm6-FBgn0010342	0.709823	0.295	0.14	0.145	1	FBgn0010342	Map60	Microtubule-associated protein 60	Microtubule-associated protein 60 (Map60) encodes a microtubule binding protein that, together with gamma-tubulin and the product of Cp190, is a component of a centrosomal complex that can interact with microtubules.	1
dm6-FBgn0050122	0.724627	0.411605	0.147	0.157	1	FBgn0050122	CG30122	-	Contributions welcome.	1
dm6-FBgn0029996	0.730208	0.358623	0.186	0.201	1	FBgn0029996	UbcE2H	Ubiquitin conjugating enzyme E2H	Ubiquitin conjugating enzyme E2H (UbcE2H)encodes an E2 enzyme involved in protein ubiquitylation. It is involved in response to viral infection.	1
dm6-FBgn0031977	0.742275	0.322679	0.186	0.202	1	FBgn0031977	baf	barrier to autointegration factor	Contributions welcome.	1
dm6-FBgn00416041	0.749031	0.29662	0.105	0.117	1	FBgn0041604	dlp	dally-like	dally-like (dlp) encodes a glypican that regulates the signaling strength and range of the morphogens encoded by hh and wg.	1
dm6-FBgn00019941	0.75045	0.271753	0.2	0.219	1	FBgn0001994	crp	cropped	cropped (crp) encodes a transcription factor that controls cellular branching of the terminal cells at the ends of tracheal tubes. As a downstream target gene of the product of Myc, it affects cell growth, organ size and survival.	1
dm6-FBgn0004687	0.75855	0.292435	0.108	0.11	1	FBgn0004687	Mlc-c	Myosin light chain cytoplasmic	Myosin light chain cytoplasmic (Mlc-c) encodes a subunit of the myosin complex that is involved in actin filament-based movement.	1
dm6-FBgn0032138	0.760172	0.30918	0.101	0.104	1	FBgn0032138	CG4364	-	Contributions welcome.	1
dm6-FBgn0036538	0.770338	0.265732	0.135	0.15	1	FBgn0036538	CG15715	-	Contributions welcome.	1
dm6-FBgn0069242	0.773401	0.319148	0.138	0.146	1	FBgn0069242	eca	eclair	Contributions welcome.	1
dm6-FBgn0024188	0.778547	0.269556	0.144	0.162	1	FBgn0024188	san	separation anxiety	Contributions welcome.	1
dm6-FBgn0034237	0.784459	0.353558	0.156	0.168	1	FBgn0034237	eIF3b	eukaryotic translation initiation factor 3 subunit b	Contributions welcome.	1
dm6-FBgn0261284	0.789741	0.339139	0.121	0.127	1	FBgn0261284	bou	boudin	boudin (bou) encodes a membrane glycoprotein of the Ly6 superfamily that is required for the formation of septate junctions in epithelial tissues.	1
dm6-FBgn0263019	0.808001	0.315699	0.108	0.11	1	NA	NA	NA	NA	1
dm6-FBgn0033021	0.81491	0.267688	0.164	0.186	1	FBgn0033021	CG10417	-	Contributions welcome.	1
dm6-FBgn0011824	0.820609	0.345642	0.136	0.153	1	FBgn0011824	CG4038	-	Contributions welcome.	1
dm6-FBgn02859551	0.840495	0.357023	0.108	0.118	1	FBgn0285955	cv-c	crossveinless c	crossveinless c (cv-c) encodes a RhoGTPase activating protein required for the morphogenesis of many tissues through the regulation of actin organization and localization of basement membrane receptors. It regulates synaptic homeostasis at the neuromuscular junction and is required for sleep homeostasis.	1
dm6-FBgn0001215	0.846051	0.26105	0.22	0.256	1	FBgn0001215	Hrb98DE	Heterogeneous nuclear ribonucleoprotein at 98DE	Heterogeneous nuclear ribonucleoprotein at 98DE (Hrb98DE) encodes a nuclear RNA-binding protein. It controls hnRNA stability, splicing, IRES-dependent translation, and translational repression. It represents one of the main targets of the poly(ADP-ribosyl)ation pathway. It also regulates tissue polarity patterning and germ-line stem cell fate.	1
dm6-FBgn0031228	0.849133	0.326339	0.107	0.117	1	FBgn0031228	ND-15	NADH dehydrogenase (ubiquinone) 15 kDa subunit	Contributions welcome.	1
dm6-FBgn0016697	0.850192	0.265555	0.253	0.301	1	FBgn0016697	Prosalpha5	Proteasome alpha5 subunit	Contributions welcome.	1
dm6-FBgn0037249	0.856242	0.268509	0.15	0.17	1	FBgn0037249	eIF3a	eukaryotic translation initiation factor 3 subunit a	Contributions welcome.	1
dm6-FBgn0015509	0.867304	0.273432	0.127	0.139	1	FBgn0015509	Cul1	Cullin 1	Contributions welcome.	1
dm6-FBgn0030054	0.884514	0.334259	0.232	0.256	1	FBgn0030054	Caf1-180	Chromatin assembly factor 1, p180 subunit	Chromatin assembly factor 1, p180 subunit (Caf1-180) encodes a component of the chromatin assembly factor-1, which couples DNA replication to histone deposition. The product of Caf1-180 is involved in nucleosome organization, DNA endoduplication and double-strand DNA break repair.	1
dm6-FBgn0069923	0.889725	0.274414	0.187	0.205	1	FBgn0069923	CG41128	-	Contributions welcome.	1
dm6-FBgn0037344	0.904631	0.354844	0.179	0.201	1	FBgn0037344	CG2926	-	Contributions welcome.	1
dm6-FBgn0261933	0.925527	0.298112	0.112	0.12	1	FBgn0261933	SmD1	Small ribonucleoprotein particle protein SmD1	Small ribonucleoprotein particle protein SmD1 (SmD1) encodes an RNA binding protein that forms a heterodimeric sub-complex with the product of SmD2. They function as part of the heteroheptameric ring complex Sm core, which is involved in the formation of spliceosomal small nuclear RNPs (U1, U2, U4 and U5), which together catalyze pre-mRNA splicing.	1
dm6-FBgn0003275	0.932506	0.286185	0.128	0.137	1	FBgn0003275	RpII18	RNA polymerase II 18kD subunit	RNA polymerase II 18kD subunit (RpII18) encodes a shared subunit of RNA polymerases I, II, and III.	1
dm6-FBgn0261954	0.939437	0.288686	0.148	0.163	1	FBgn0261954	east	enhanced adult sensory threshold	enhanced adult sensory threshold (east) encodes a ubiquitous protein localized to an extrachromosomal domain of the nucleus. It is involved in chemosensory behavior, chromosome segregation during cell division, cell survival and muscle development.	1
dm6-FBgn0038746	0.943993	0.421094	0.153	0.165	1	FBgn0038746	Surf6	Surfeit 6	Contributions welcome.	1
dm6-FBgn00535541	0.944982	0.310396	0.154	0.168	1	FBgn0053554	Nipped-A	Nipped-A	Contributions welcome.	1
dm6-FBgn0036728	0.947695	0.27205	0.225	0.258	1	FBgn0036728	UQCR-Q	Ubiquinol-cytochrome c reductase ubiquinone-binding protein	Contributions welcome.	1
dm6-FBgn0034802	0.952233	0.267088	0.307	0.362	1	FBgn0034802	CNBP	CCHC-type zinc finger nucleic acid binding protein	Contributions welcome.	1
dm6-FBgn0030328	0.964396	0.439031	0.135	0.146	1	FBgn0030328	Amun	Amun	Contributions welcome.	1
dm6-FBgn0017457	0.991402	0.376095	0.097	0.104	1	FBgn0017457	U2af38	U2 small nuclear riboprotein auxiliary factor 38	U2 small nuclear riboprotein auxiliary factor 38 (U2af38) encodes the small subunit of the pre-mRNA splicing factor complex U2AF. This heterodimeric complex binds to the intron pyrimidine tract and targets the product of snf to the branch site early in spliceosome assembly. The U2af38 product binds to the AG dinucleotide at the 3' splice site.	1
dm6-FBgn0041092	0.997566	0.401796	0.114	0.123	1	FBgn0041092	tai	taiman	taiman (tai) encodes an ecdysone receptor co-activator related to mammalian steroid receptor coactivator (SRC) proteins. It contributes to border cell migration.	1
dm6-FBgn02675052	1.45942e-98	1.165	1	0.962	2.59894e-94	NA	NA	NA	NA	2
dm6-FBgn00518132	1.19177e-57	-1.49769	0.017	0.378	2.12231e-53	FBgn0051813	nur	nemuri	Contributions welcome.	2
dm6-FBgn00394342	8.34962e-49	-1.23815	0.005	0.31	1.4869e-44	FBgn0039434	TwdlM	TweedleM	Contributions welcome.	2
dm6-FBgn00136742	8.70683e-47	-1.12017	0.523	0.818	1.55051e-42	FBgn0013674	mt:CoI	mitochondrial Cytochrome c oxidase subunit I	mitochondrial Cytochrome c oxidase subunit I (mt:CoI) is a mitochondrial gene encoding one of the catalytic subunits of the mitochondrial electron transport chain complex IV, which reduces molecular oxygen to water.	2
dm6-FBgn00027732	3.65676e-46	-1.27613	0.008	0.302	6.51196e-42	FBgn0002773	Mlc2	Myosin light chain 2	Myosin light chain 2 (Mlc2) encodes a subunit of the myosin complex involved in myofibril assembly. It contributes to different flight-related processes including wing beat frequency, and indirect flight muscle contraction.	2
dm6-FBgn00136782	1.95478e-45	-1.17735	0.339	0.674	3.48107e-41	FBgn0013678	mt:Cyt-b	mitochondrial Cytochrome b	Contributions welcome.	2
dm6-FBgn00136752	2.91315e-43	-1.0448	0.508	0.8	5.18774e-39	FBgn0013675	mt:CoII	mitochondrial Cytochrome c oxidase subunit II	Contributions welcome.	2
dm6-FBgn00206372	1.11324e-42	-1.19693	0	0.267	1.98245e-38	FBgn0020637	Lcp65Ag2	Lcp65Ag2	Contributions welcome.	2
dm6-FBgn00136762	6.25876e-39	-0.896194	0.674	0.899	1.11456e-34	FBgn0013676	mt:CoIII	mitochondrial Cytochrome c oxidase subunit III	Contributions welcome.	2
dm6-FBgn00206382	1.86307e-37	-1.06766	0.002	0.241	3.31775e-33	FBgn0020638	Lcp65Ag1	Lcp65Ag1	Lcp65Ag1 (Lcp65Ag1) encodes a small structural protein of the chitin based larval cuticle.	2
dm6-FBgn00345141	6.16154e-35	0.66571	0.971	0.935	1.09725e-30	FBgn0034514	CG13427	-	Contributions welcome.	2
dm6-FBgn00357352	6.45184e-33	-0.920223	0	0.211	1.14894e-28	FBgn0035735	Cpr65Ea	Cuticular protein 65Ea	Contributions welcome.	2
dm6-FBgn00275272	7.46429e-31	-0.788569	0	0.198	1.32924e-26	FBgn0027527	Osi6	Osiris 6	Contributions welcome.	2
dm6-FBgn00000442	1.44877e-30	-0.771876	0.012	0.221	2.57996e-26	FBgn0000044	Act57B	Actin 57B	Actin 57B (Act57B) is one of several actin genes in the Drosophila genome, and one of the few that encode myofibrillar actin. This essential gene is a transcriptional target of Mef2 and Cf2 and is expressed in all embryonic muscles and a subset of adult muscle.	2
dm6-FBgn00866112	1.23148e-28	-0.756145	0	0.185	2.19302e-24	FBgn0086611	Lcp65Ag3	Larval cuticle protein	Contributions welcome.	2
dm6-FBgn00339422	1.11999e-27	-0.794044	0.003	0.186	1.99447e-23	FBgn0033942	Cpr51A	Cuticular protein 51A	Contributions welcome.	2
dm6-FBgn02592092	1.63772e-27	-0.794427	0.002	0.182	2.91645e-23	FBgn0259209	Mlp60A	Muscle LIM protein at 60A	Muscle LIM protein at 60A (Mlp60A) encodes a Zinc-ion binding protein, expressed strongly in the Z-band region of the sarcomere. It is involved in development and maintenance of the embryonic and flight muscles.	2
dm6-FBgn00404872	1.66782e-27	0.8035	0.802	0.626	2.97005e-23	FBgn0040487	BobA	Brother of Bearded A	Contributions welcome.	2
dm6-FBgn00380282	4.29751e-26	0.626691	0.903	0.809	7.653e-22	FBgn0038028	CG10035	-	Contributions welcome.	2
dm6-FBgn00337212	6.05666e-26	-0.889683	0.007	0.183	1.07857e-21	FBgn0033721	CG13159	-	Contributions welcome.	2
dm6-FBgn00394412	2.65138e-24	-0.668752	0	0.158	4.72158e-20	FBgn0039441	TwdlN	TweedleN	Contributions welcome.	2
dm6-FBgn00002281	6.30619e-23	0.517892	0.94	0.825	1.12301e-18	FBgn0000228	Bsg25D	Blastoderm-specific gene 25D	Blastoderm-specific gene 25D (Bsg25D) encodes the ortholog of Ninein, a microtubule-anchoring protein in humans. Bsg25D is highly expressed at blastoderm stage embryos and its product localizes to the centrosome periphery.	2
dm6-FBgn00364702	2.26055e-22	-0.743613	0.003	0.153	4.02558e-18	FBgn0036470	EAChm	Enhancer of Acetyltransferase Chameau	Enhancer of Acetyltransferase Chameau (EAChm) encodes a protein that regulates gene transcription in embryos by enhancing the activity of the histone H3 acetyltransferase encoded by chm.	2
dm6-FBgn00342042	2.31958e-22	-0.615085	0	0.145	4.1307e-18	FBgn0034204	CG10953	-	Contributions welcome.	2
dm6-FBgn00380172	2.59005e-21	-0.57201	0	0.139	4.61237e-17	FBgn0038017	CG4115	-	Contributions welcome.	2
dm6-FBgn00374142	3.86537e-21	-0.557396	0	0.138	6.88345e-17	FBgn0037414	Osi7	Osiris 7	Contributions welcome.	2
dm6-FBgn00055852	5.89778e-21	0.532633	0.909	0.852	1.05028e-16	FBgn0005585	Calr	Calreticulin	Calreticulin (Calr) encodes a protein that contributes to olfactory behavior, central nervous system development and sleep. It also works as a marker for phagocytosis of apoptotic cells by phagocytes in embryonic stages.	2
dm6-FBgn00372242	1.28095e-20	-0.549782	0	0.134	2.28112e-16	FBgn0037224	TwdlF	TweedleF	Contributions welcome.	2
dm6-FBgn00136722	5.4932e-20	-0.746641	0.263	0.49	9.78228e-16	FBgn0013672	mt:ATPase6	mitochondrial ATPase subunit 6	mitochondrial ATPase subunit 6 (mt:ATPase6) encodes a mitochondrial inner transmembrane protein that is key for oxidative phosphorylation. It couples hydrogen ion transport to ATP synthesis functioning as part of the ATP synthase.	2
dm6-FBgn00027722	6.97904e-20	-0.607185	0.002	0.133	1.24283e-15	FBgn0002772	Mlc1	Myosin alkali light chain 1	Contributions welcome.	2
dm6-FBgn00040522	1.39362e-19	-0.613825	0.26	0.496	2.48177e-15	FBgn0004052	Z600	Z600	Z600 (Z600) encodes a mitotic inhibitor that binds to the hydrophobic patch of Cyclins. It contributes to the switch in cell cycle mode in blastoderm embryos, and delaying mitosis in the mesoderm anlage to avoid an interference of mitosis and morphogenesis.	2
dm6-FBgn00342012	6.73036e-19	-0.581578	0	0.123	1.19854e-14	FBgn0034201	CG17290	-	Contributions welcome.	2
dm6-FBgn00002992	1.05167e-17	-0.565413	0.008	0.134	1.87282e-13	FBgn0000299	Col4a1	Collagen type IV alpha 1	Collagen type IV alpha 1 (Col4a1) encodes a subunit of Collagen IV and a major component of basement membranes. It is required for muscle and epithelium integrity.	2
dm6-FBgn0001991	1.93921e-17	-0.776856	0.045	0.2	3.45334e-13	FBgn0001991	Ca-alpha1D	Ca[2+]-channel protein alpha[[1]] subunit D	Ca[2+]-channel protein alpha[[1]] subunit D (Ca-alpha1D) encodes the pore-forming alpha subunit of an L-type voltage-gated Ca[2+] channel expressed in neurons. It mediates Ca[2+] influx, affecting action potential generation and muscle contraction.	2
dm6-FBgn00324002	2.59884e-17	-0.698001	0.023	0.161	4.62802e-13	FBgn0032400	CG6770	-	Contributions welcome.	2
dm6-FBgn00366071	4.9696e-17	-0.465367	0	0.11	8.84986e-13	FBgn0036607	CG13059	-	Contributions welcome.	2
dm6-FBgn00117612	5.12892e-17	-0.685636	0.027	0.165	9.13358e-13	FBgn0011761	dhd	deadhead	deadhead (dhd) encodes a thioredoxin-like protein necessary for the initiation of embryonic development.	2
dm6-FBgn00041692	6.6988e-17	-0.647157	0.013	0.138	1.19292e-12	FBgn0004169	up	upheld	upheld (up) encodes the striated muscle protein Troponin T. Troponins T, C and I form a regulatory complex with Tropomyosin that is found at regular intervals along the thin (F-actin) filaments of the muscle sarcomere.	2
dm6-FBgn00374242	3.44638e-16	-0.457158	0	0.105	6.13732e-12	FBgn0037424	Osi15	Osiris 15	Contributions welcome.	2
dm6-FBgn00394372	5.06957e-16	-0.512976	0	0.104	9.02789e-12	FBgn0039437	TwdlL	TweedleL	Contributions welcome.	2
dm6-FBgn00394362	1.87667e-15	-0.434112	0.002	0.104	3.34197e-11	FBgn0039436	TwdlB	TweedleB	Contributions welcome.	2
dm6-FBgn00409841	2.79341e-15	0.501492	0.965	0.957	4.97451e-11	FBgn0040984	CG4440	-	Contributions welcome.	2
dm6-FBgn00028681	2.88176e-15	-0.462056	0.005	0.11	5.13185e-11	FBgn0002868	MtnA	Metallothionein A	Metallothionein A (MtnA) encodes a member of the Metallothionein family whose transcript level is higher than that of the other four Drosophila metallothioneins. Transcription is strongly induced by copper and cadmium ions and this induction depends on the transcription factor encoded by MTF-1.	2
dm6-FBgn00012252	3.27291e-15	-0.545123	0.022	0.144	5.8284e-11	FBgn0001225	Hsp26	Heat shock protein 26	Heat shock protein 26 (Hsp26) encodes a protein involved in protein folding. It contributes to lifespan determination and the response to cold and heat.	2
dm6-FBgn0001234	3.61991e-15	0.542302	0.977	0.967	6.44633e-11	NA	NA	NA	NA	2
dm6-FBgn02644792	5.00907e-15	-0.352252	0.935	0.97	8.92015e-11	NA	NA	NA	NA	2
dm6-FBgn02646952	2.56165e-14	-0.542945	0.012	0.118	4.56178e-10	FBgn0264695	Mhc	Myosin heavy chain	Myosin heavy chain (Mhc) encodes the motor protein that provides the force for muscle contraction through its ATP-dependent interaction with actin filaments. It functions with essential and regulatory light chains.	2
dm6-FBgn02656972	3.16605e-14	-0.411912	0.141	0.315	5.6381e-10	NA	NA	NA	NA	2
dm6-FBgn00034112	3.39112e-14	0.612895	0.22	0.082	6.03891e-10	FBgn0003411	sisA	sisterless A	sisterless A (sisA) encodes a transcription factor that activates transcription of the master feminizing switch gene Sxl specifically in diplo-X somatic cells. It is also required for proper embryonic midgut development in both sexes.	2
dm6-FBgn00396782	3.60025e-14	0.717872	0.56	0.377	6.41133e-10	FBgn0039678	Obp99a	Odorant-binding protein 99a	Contributions welcome.	2
dm6-FBgn0053208	8.16067e-14	0.515076	0.753	0.639	1.45325e-09	FBgn0053208	Mical	Molecule interacting with CasL	Molecule interacting with CasL (Mical) encodes a multi-domain flavoprotein monooxygenase (Redox) enzyme. It is activated by actin filaments, and then oxidizes actin on methionines 44 and 47, disassembling the actin filaments and inhibiting actin polymerization. This regulates cell morphology in the nervous system and muscle, working with the the receptor encoded by PlexA and cofilin, encoded by t…	2
dm6-FBgn00333131	8.96575e-14	0.30624	0.977	0.973	1.59662e-09	FBgn0033313	Cirl	Calcium-independent receptor for alpha-latrotoxin	Contributions welcome.	2
dm6-FBgn00247331	1.13499e-13	-0.385857	0.901	0.958	2.02118e-09	FBgn0024733	RpL10	Ribosomal protein L10	Contributions welcome.	2
dm6-FBgn00042371	3.50351e-13	0.43893	0.819	0.74	6.23905e-09	FBgn0004237	Hrb87F	Heterogeneous nuclear ribonucleoprotein at 87F	Heterogeneous nuclear ribonucleoprotein at 87F (Hrb87F) encodes a hnRNP-A family RNA-binding protein, involved in gene expression and RNA processing. It is an essential component of the nucleoplasmic omega speckles and necessary for telomere maintenance. Hrb87F null mutants show defects in development, female fertility and stress tolerance.	2
dm6-FBgn00265622	5.72079e-13	-0.504776	0.029	0.139	1.01876e-08	FBgn0026562	SPARC	Secreted protein, acidic, cysteine-rich	Secreted protein, acidic, cysteine-rich (SPARC) encodes a small calcium and growth factor-binding secreted glycoprotein that is enriched in basement membranes. During cell competition, it is expressed in "loser" cells so they can avoid apoptosis mediated by the products of fwe and azot.	2
dm6-FBgn00301862	6.52849e-13	-0.410285	0.015	0.115	1.16259e-08	FBgn0030186	CG2962	-	Contributions welcome.	2
dm6-FBgn00000712	8.51399e-13	0.510417	0.628	0.469	1.51617e-08	FBgn0000071	Ama	Amalgam	Contributions welcome.	2
dm6-FBgn00196501	1.44227e-12	0.494356	0.523	0.339	2.56839e-08	FBgn0019650	toy	twin of eyeless	twin of eyeless (toy) encodes a transcription factor that is involved in eye development as part of the retinal determination gene network, and contributes to formation of the central nervous system.	2
dm6-FBgn00310161	1.97592e-12	0.312372	0.985	0.99	3.51871e-08	FBgn0031016	kek5	kekkon 5	kekkon 5 (kek5) encodes a transmembrane protein involved in BMP signaling regulation.	2
dm6-FBgn00103001	3.73873e-12	0.30694	0.955	0.945	6.65794e-08	FBgn0010300	brat	brain tumor	brain tumor (brat) encodes a tumor suppressor that regulates proliferation in the brain. During neural stem cell division, it segregates into one daughter cell where it inhibits protein translation, preventing self-renewal and inducing differentiation. It also acts during oogenesis where it interacts with the products of nos and pum to suppress hb translation.	2
dm6-FBgn00324931	7.03593e-12	0.398258	0.143	0.043	1.25296e-07	FBgn0032493	Mabi	Mabiki	Contributions welcome.	2
dm6-FBgn00372612	1.42093e-11	-0.501475	0.542	0.674	2.5304e-07	FBgn0037261	CG9775	-	Contributions welcome.	2
dm6-FBgn02679101	1.55727e-11	-0.41925	0.859	0.926	2.77318e-07	NA	NA	NA	NA	2
dm6-FBgn0050413	1.93025e-11	-0.36717	0.015	0.105	3.4374e-07	FBgn0050413	CG30413	-	Contributions welcome.	2
dm6-FBgn00398302	2.28278e-11	-0.46643	0.43	0.593	4.06518e-07	FBgn0039830	ATPsynC	ATP synthase, subunit C	Contributions welcome.	2
dm6-FBgn02619991	4.58053e-11	-0.44829	0.055	0.171	8.15701e-07	FBgn0261999	Ca-Ma2d	Ca[2+] channel Muscle-specific alpha2/delta subunit	Contributions welcome.	2
dm6-FBgn00056662	5.94465e-11	-0.516954	0.039	0.141	1.05862e-06	FBgn0005666	bt	bent	bent (bt) encodes the protein Projectin, a large protein associated with myosin thick filaments in insect muscles that contributes to the stiffness of flight muscle.	2
dm6-FBgn00297851	6.12259e-11	-0.410743	0.683	0.824	1.09031e-06	FBgn0029785	RpL35	Ribosomal protein L35	Contributions welcome.	2
dm6-FBgn02621091	1.05773e-10	0.380723	0.908	0.899	1.88361e-06	NA	NA	NA	NA	2
dm6-FBgn00867582	1.48927e-10	-0.783989	0.03	0.126	2.65209e-06	FBgn0086758	chinmo	Chronologically inappropriate morphogenesis	Chronologically inappropriate morphogenesis (chinmo) encodes a putative BTB-zinc finger transcription factor. It is essential for neuronal temporal patterning. It also plays a role in the regulation of eye development, tumor formation, and the self-renewal and/or sexual identity of male somatic cyst stem cells by acting downstream of JAK-STAT signaling.	2
dm6-FBgn00357131	1.60143e-10	-0.400371	0.47	0.622	2.85183e-06	FBgn0035713	velo	veloren	veloren (velo) encodes a SUMO protease that is required for dendrite and axon targeting of olfactory projection neurons.	2
dm6-FBgn00870022	1.7604e-10	-0.536786	0.139	0.274	3.13492e-06	FBgn0087002	apolpp	apolipophorin	apolipophorin (apolpp) encodes an apolipoprotein of the ApoB family. It is complexed with lipids to assemble the major hemolymph lipoprotein, lipophorin. Lipophorin transports neutral lipids, phospholipids and sterols between tissues. Lipophorin also carries lipophilic hormones and signaling molecules.	2
dm6-FBgn02786082	3.70394e-10	-0.329416	0.888	0.932	6.59597e-06	FBgn0278608	Dsp1	Dorsal switch protein 1	Contributions welcome.	2
dm6-FBgn00852432	7.2745e-10	-0.463322	0.455	0.6	1.29544e-05	FBgn0085243	CG34214	-	Contributions welcome.	2
dm6-FBgn02859501	8.36624e-10	-0.37988	0.866	0.931	1.48986e-05	FBgn0285950	RpL19	Ribosomal protein L19	Ribosomal protein L19 (RpL19) encodes a ribosomal structural constituent.	2
dm6-FBgn00031372	9.18296e-10	-0.367372	0.034	0.125	1.6353e-05	FBgn0003137	Ppn	Papilin	Contributions welcome.	2
dm6-FBgn00352082	9.24859e-10	-0.310533	0.022	0.106	1.64699e-05	FBgn0035208	CG9184	-	Contributions welcome.	2
dm6-FBgn00283411	1.05956e-09	0.425419	0.626	0.489	1.88687e-05	FBgn0028341	Ptpmeg2	Protein tyrosine phosphatase Meg2	Protein tyrosine phosphatase Meg2 (Ptpmeg2) encodes a phosphatase involved in border follicle cell migration.	2
dm6-FBgn0259214	1.20129e-09	-0.30289	0.799	0.894	2.13925e-05	FBgn0259214	PMCA	plasma membrane calcium ATPase	plasma membrane calcium ATPase (PMCA) encodes a P-type ion pump found in the plasma membrane. It functions as a low-capacity, high-affinity Ca[2+]-extrusion mechanism, which is required for maintaining resting Ca[2+] levels in all cells. In the larval neuromuscular junction it plays an important role in restoring resting Ca[2+] levels after pre- or post-synaptic Ca[2+] influx.	2
dm6-FBgn00332752	1.31668e-09	-0.371701	0.022	0.104	2.34475e-05	FBgn0033275	CG14756	-	Contributions welcome.	2
dm6-FBgn00408131	1.41035e-09	-0.545754	0.124	0.25	2.51155e-05	NA	NA	NA	NA	2
dm6-FBgn00030412	2.86193e-09	-0.34253	0.866	0.901	5.09652e-05	FBgn0003041	pbl	pebble	pebble (pbl) encodes a Rho guanine nucleotide exchange factor that contributes to multiple processes involving actin cytoskeleton reorganization, including cytokinesis, axogenesis and wound healing as well as cell shape regulation and cell migration during gastrulation.	2
dm6-FBgn00326292	3.84262e-09	0.898583	0.408	0.263	6.84294e-05	FBgn0032629	beat-IIIc	beaten path IIIc	Contributions welcome.	2
dm6-FBgn00231701	3.9402e-09	-0.388738	0.883	0.924	7.01671e-05	FBgn0023170	RpL39	Ribosomal protein L39	Contributions welcome.	2
dm6-FBgn0039993	4.74241e-09	-0.400491	0.2	0.334	8.44528e-05	FBgn0039993	CG17691	-	Contributions welcome.	2
dm6-FBgn00203001	4.90572e-09	-0.612701	0.144	0.269	8.7361e-05	FBgn0020300	geko	geko	Contributions welcome.	2
dm6-FBgn02862131	5.09329e-09	-0.35306	0.784	0.882	9.07014e-05	FBgn0286213	RpS12	Ribosomal protein S12	Ribosomal protein S12 (RpS12) is an essential gene encoding a protein component of the cytoplasmic small ribosomal subunit.	2
dm6-FBgn00011741	5.99089e-09	-0.33022	0.591	0.698	0.000106686	FBgn0001174	halo	halo	halo (halo) encodes a protein that acts as cofactor of the molecular motor kinesin-1 and controls travel distances of moving lipid droplets. It determines the intracellular distribution of lipid droplets.	2
dm6-FBgn00363491	6.90501e-09	-0.308136	0.418	0.578	0.000122964	FBgn0036349	SNCF	SoxNeuro Co-Factor	Contributions welcome.	2
dm6-FBgn02612601	1.04404e-08	0.257403	0.977	0.985	0.000185922	FBgn0261260	mgl	Megalin	Megalin (mgl) encodes a protein involved in cuticle development and endocytosis regulation.	2
dm6-FBgn0000289	1.81911e-08	-0.279987	0.872	0.921	0.000323947	FBgn0000289	cg	combgap	combgap (cg) encodes a DNA binding protein that can act as a repressor or activator of gene expression depending on context. It binds to Polycomb Response Elements and is necessary to recruit Polycomb protein complexes to some of them.	2
dm6-FBgn00263192	2.08906e-08	0.572968	0.686	0.613	0.00037202	FBgn0026319	Traf4	TNF-receptor-associated factor 4	TNF-receptor-associated factor 4 (Traf4) encodes an adapter protein thought to bind the TNF receptor and activate downstream signaling. However, it also has TNF independent roles, especially with respect to morphogenesis. The product of Traf4 interacts with and localizes polarity and adherens junction proteins such as the products of baz and arm respectively. It is required for normal embryonic d…	2
dm6-FBgn00152882	2.69347e-08	0.425965	0.671	0.57	0.000479654	FBgn0015288	RpL22	Ribosomal protein L22	Ribosomal protein L22 (RpL22) encodes a member of the eukaryotic ribosomal protein eL22 family. It is ubiquitously expressed, forms part of the large ribosomal subunit and is involved in protein synthesis.	2
dm6-FBgn00511631	2.81303e-08	0.284789	0.982	0.975	0.000500944	FBgn0051163	SKIP	Shal K[+] channel interacting protein	Contributions welcome.	2
dm6-FBgn00373511	2.97331e-08	-0.283935	0.866	0.926	0.000529487	FBgn0037351	RpL13A	Ribosomal protein L13A	Ribosomal protein L13A (RpL13A) encodes a component of the large ribosomal subunit, and thus involved in mRNA translation. Mutations in genes encoding ribosomal proteins affect fertility, viability and other Drosophila phenotypes, described as Minute.	2
dm6-FBgn00032741	2.98378e-08	-0.295808	0.933	0.979	0.000531352	FBgn0003274	RpLP2	Ribosomal protein LP2	Contributions welcome.	2
dm6-FBgn00241502	4.39692e-08	-0.395072	0.119	0.23	0.000783003	FBgn0024150	Ac78C	Adenylyl cyclase 78C	Adenylyl cyclase 78C (Ac78C) encodes a member of the adenyly cyclase family of proteins. It converts adenosine triphosphate (ATP) to 3',5'-cyclic AMP (cAMP) and pyrophosphate. In taste receptor neurons, Ac78C product is involved in the sugar taste transduction pathway.	2
dm6-FBgn0030089	4.72618e-08	-0.31328	0.331	0.457	0.000841637	FBgn0030089	AP-1gamma	Adaptor Protein complex 1, gamma subunit	Adaptor Protein complex 1, gamma subunit (AP-1gamma) encodes a clathrin adaptor involved in vesicle trafficking.	2
dm6-FBgn00304001	5.16043e-08	0.351462	0.693	0.63	0.000918969	FBgn0030400	Pits	Protein interacting with Ttk69 and Sin3A	Contributions welcome.	2
dm6-FBgn0051195	5.56917e-08	0.368279	0.232	0.126	0.000991759	FBgn0051195	CG31195	-	Contributions welcome.	2
dm6-FBgn02661292	7.5435e-08	-0.633994	0.166	0.285	0.00134335	FBgn0266129	lov	jim lovell	Contributions welcome.	2
dm6-FBgn00329871	8.50915e-08	-0.320536	0.829	0.897	0.00151531	FBgn0032987	RpL21	Ribosomal protein L21	Contributions welcome.	2
dm6-FBgn00235261	8.56569e-08	0.386521	0.819	0.754	0.00152538	FBgn0023526	CG2865	-	Contributions welcome.	2
dm6-FBgn00368251	1.00591e-07	-0.31079	0.839	0.91	0.00179132	FBgn0036825	RpL26	Ribosomal protein L26	Ribosomal protein L26 (RpL26) encodes a protein component of large ribosomal subunits.	2
dm6-FBgn00000642	1.02643e-07	-0.382503	0.116	0.223	0.00182787	FBgn0000064	Ald1	Aldolase 1	Contributions welcome.	2
dm6-FBgn00373281	1.75659e-07	-0.278897	0.814	0.906	0.00312813	FBgn0037328	RpL35A	Ribosomal protein L35A	Contributions welcome.	2
dm6-FBgn00338551	2.05808e-07	0.366439	0.631	0.524	0.00366503	FBgn0033855	link	link	Contributions welcome.	2
dm6-FBgn00005811	2.41257e-07	-0.281749	0.81	0.859	0.00429631	FBgn0000581	E(Pc)	Enhancer of Polycomb	Enhancer of Polycomb (E(Pc)) encodes a chromatin protein that functions as a suppressor of position-effect variegation. An unusual member of the Polycomb group; it does not exhibit homeotic transformations on its own, but rather enhances mutations in other Polycomb group genes. It forms part of the TIP60 histone acetyltransferase complex, which has been involved in many processes, including both …	2
dm6-FBgn00010781	2.48083e-07	-0.366687	0.034	0.106	0.00441786	FBgn0001078	ftz-f1	ftz transcription factor 1	Contributions welcome.	2
dm6-FBgn00035121	2.92253e-07	0.254566	0.119	0.047	0.00520445	FBgn0003512	Sry-delta	Serendipity delta	Contributions welcome.	2
dm6-FBgn00535542	3.09096e-07	0.264292	0.904	0.885	0.00550438	FBgn0053554	Nipped-A	Nipped-A	Contributions welcome.	2
dm6-FBgn00298971	3.22767e-07	-0.282873	0.854	0.917	0.00574783	FBgn0029897	RpL17	Ribosomal protein L17	Contributions welcome.	2
dm6-FBgn00325181	3.23761e-07	-0.320813	0.81	0.887	0.00576553	FBgn0032518	RpL24	Ribosomal protein L24	Contributions welcome.	2
dm6-FBgn02625192	4.32584e-07	0.337157	0.738	0.648	0.00770346	FBgn0262519	Mi-2	Mi-2	Mi-2 (Mi-2) encodes a nuclear ATP-dependent nucleosome remodeler of the CHD family. It associates with active chromatin and utilizes the energy of ATP hydrolysis to move nucleosomes along DNA. It is required for repression of cell type-specific genes, full activation of heat shock genes and regulates higher order chromatin structure of polytene chromosomes.	2
dm6-FBgn0003261	5.4593e-07	0.260856	0.881	0.866	0.00972191	FBgn0003261	Rm62	Rm62	Contributions welcome.	2
dm6-FBgn00271081	5.72495e-07	0.324541	0.686	0.587	0.010195	FBgn0027108	Inx2	Innexin 2	Innexin 2 (Inx2) encodes a gap junction protein that can form heteromeric gap junction channels via interaction with the products of ogre or Inx3. It can also interact with cell adhesion forming components encoded by shg and arm. It contributes to epithelial organization and polarity of the embryonic epidermis, regulation of morphogen-dependent organ size and stem cell behavior.	2
dm6-FBgn00157561	5.84593e-07	-0.339176	0.784	0.855	0.0104104	FBgn0015756	RpL9	Ribosomal protein L9	Ribosomal protein L9 (RpL9) encodes a ribosomal structural constituent.	2
dm6-FBgn00055931	6.15974e-07	-0.319365	0.857	0.905	0.0109693	FBgn0005593	RpL7	Ribosomal protein L7	Contributions welcome.	2
dm6-FBgn00286971	6.98395e-07	-0.308954	0.872	0.926	0.012437	FBgn0028697	RpL15	Ribosomal protein L15	Contributions welcome.	2
dm6-FBgn00026261	7.1966e-07	-0.310176	0.827	0.894	0.0128157	FBgn0002626	RpL32	Ribosomal protein L32	Contributions welcome.	2
dm6-FBgn0051694	8.89822e-07	-0.320923	0.302	0.432	0.015846	FBgn0051694	CG31694	-	Contributions welcome.	2
dm6-FBgn00044491	1.00387e-06	0.326973	0.827	0.79	0.0178768	FBgn0004449	Ten-m	Tenascin major	Tenascin major (Ten-m) encodes a type II dimeric transmembrane protein whose extracellular domain mediates interactions with itself and with its paralogous protein encoded by Ten-a. It also interacts intracellularly with cytoskeleton regulatory proteins. Ten-m product regulates synaptic partner matching and axon guidance in the embryonic nervous system, as well as synaptic organization in olfacto…	2
dm6-FBgn00314352	1.13451e-06	-0.312306	0.277	0.393	0.0202034	FBgn0031435	Elba2	Early boundary activity 2	Early boundary activity 2 (Elba2) encodes a chromatin boundary factor involved in the regulation of chromatin silencing.	2
dm6-FBgn00019871	1.18084e-06	0.315884	0.629	0.519	0.0210283	FBgn0001987	Gli	Gliotactin	Gliotactin (Gli) encodes a transmembrane protein localized at tricellular junctions that is necessary for septate junction and permeability barrier formation.	2
dm6-FBgn02639711	1.25458e-06	-0.28965	0.206	0.32	0.0223416	FBgn0263971	CG43725	-	Contributions welcome.	2
dm6-FBgn00199361	1.29443e-06	-0.311887	0.846	0.908	0.0230512	FBgn0019936	RpS20	Ribosomal protein S20	Contributions welcome.	2
dm6-FBgn00384761	1.37043e-06	-0.307466	0.656	0.75	0.0244047	FBgn0038476	kuk	kugelkern	kugelkern (kuk) encodes a nuclear envelope protein required for nuclear elongation during cellularization. It shares structural and functional similarities to lamins.	2
dm6-FBgn02629452	1.47342e-06	-0.357712	0.221	0.339	0.0262387	NA	NA	NA	NA	2
dm6-FBgn02639771	1.64079e-06	-0.308617	0.572	0.671	0.0292192	FBgn0263977	Tim17b	Translocase of the inner mitochondrial membrane 17b	Translocase of the inner mitochondrial membrane 17b (Tim17b) encodes a small subunit of the mitochondrial inner membrane translocase complex. It is strictly required for the delivery of proteins to the mitochondrial matrix.	2
dm6-FBgn00100781	1.84624e-06	-0.296164	0.861	0.939	0.0328779	FBgn0010078	RpL23	Ribosomal protein L23	Contributions welcome.	2
dm6-FBgn00232142	2.21066e-06	0.7198	0.498	0.405	0.0393674	FBgn0023214	edl	ETS-domain lacking	ETS-domain lacking (edl) encodes a protein involved in Egfr signaling pathway regulation. It regulates the transcriptional repressor encoded by aop.	2
dm6-FBgn0013953	2.22194e-06	0.472503	0.215	0.126	0.0395683	FBgn0013953	Esp	Epidermal stripes and patches	Epidermal stripes and patches (Esp) encodes a protein involved in female remating receptivity.	2
dm6-FBgn02664291	2.33302e-06	0.779589	0.144	0.07	0.0415464	FBgn0266429	AstA-R1	Allatostatin A receptor 1	Allatostatin A receptor 1 (AstA-R1) encodes a G-protein coupled receptor for the neuropeptide encoded by AstA.	2
dm6-FBgn0003256	2.58553e-06	0.280003	0.896	0.899	0.0460432	FBgn0003256	rl	rolled	rolled (rl) encodes the mitogen activated protein (MAP) kinase, core component of the RAS/MAPK pathway. It is inactivated by the phosphatases encoded by PTP-ER and Mkp3. It phosphorylates a diverse set of downstream cytoplasmic and nuclear effectors, which impact cell fate decisions in a wide array of tissues.	2
dm6-FBgn00263721	2.59994e-06	-0.274918	0.705	0.793	0.0462998	FBgn0026372	RpL23A	Ribosomal protein L23A	Ribosomal protein L23A (RpL23A) encodes an essential ribosomal RNA binding protein of the large ribosomal subunit involved in protein synthesis.	2
dm6-FBgn00205562	2.61827e-06	-0.562898	0.248	0.364	0.0466261	NA	NA	NA	NA	2
dm6-FBgn0264901	2.97459e-06	-0.275373	0.164	0.262	0.0529715	NA	NA	NA	NA	2
dm6-FBgn00002271	2.98762e-06	-0.320242	0.183	0.29	0.0532036	FBgn0000227	Bsg25A	Blastoderm-specific gene 25A	Contributions welcome.	2
dm6-FBgn00458002	3.92639e-06	-0.280417	0.544	0.639	0.0699212	NA	NA	NA	NA	2
dm6-FBgn00043891	4.83167e-06	-0.268702	0.319	0.428	0.0860423	FBgn0004389	bnk	bottleneck	bottleneck (bnk) encodes a protein involved in actin filament bundle organization. It controls the structural organization of the actomyosin network and times basal closure of the cells during cellularization.	2
dm6-FBgn0267656	4.83236e-06	0.320771	0.304	0.204	0.0860547	NA	NA	NA	NA	2
dm6-FBgn02615961	4.90019e-06	-0.318562	0.7	0.786	0.0872625	FBgn0261596	RpS24	Ribosomal protein S24	Ribosomal protein S24 (RpS24) encodes an essential component of the small ribosomal subunit that functions in protein synthesis. It is classified as a 'Minute' gene as heterozygous mutants exhibit a slower developmental rate and small adult bristles.	2
dm6-FBgn00034101	5.70809e-06	-0.288915	0.633	0.727	0.10165	FBgn0003410	sina	seven in absentia	Contributions welcome.	2
dm6-FBgn00316212	6.33288e-06	-0.28629	0.121	0.213	0.112776	FBgn0031621	Elba3	Early boundary activity 3	Early boundary activity 3 (Elba3) encodes a chromatin boundary factor involved in the regulation of chromatin silencing.	2
dm6-FBgn00304791	6.86731e-06	0.307816	0.737	0.666	0.122293	FBgn0030479	Rbp1-like	Rbp1-like	Rbp1-like (Rbp1-like) encodes a mRNA binding protein involved in RNA splicing and RNA metabolism.	2
dm6-FBgn00376861	7.45097e-06	-0.280296	0.668	0.759	0.132687	FBgn0037686	RpL34b	Ribosomal protein L34b	Ribosomal protein L34b (RpL34b) encodes a ribosomal structural constituent.	2
dm6-FBgn02628672	7.91529e-06	-0.494708	0.611	0.69	0.140956	FBgn0262867	Ptr	Patched-related	Contributions welcome.	2
dm6-FBgn0039665	9.86661e-06	-0.287725	0.144	0.236	0.175705	FBgn0039665	CG2310	-	Contributions welcome.	2
dm6-FBgn00336991	1.26446e-05	-0.314012	0.866	0.927	0.225174	FBgn0033699	RpS11	Ribosomal protein S11	Contributions welcome.	2
dm6-FBgn00040532	1.3185e-05	-0.257924	0.064	0.134	0.234799	FBgn0004053	zen	zerknullt	Contributions welcome.	2
dm6-FBgn0035756	1.40508e-05	0.412217	0.171	0.098	0.250218	FBgn0035756	unc-13-4A	unc-13-4A	Contributions welcome.	2
dm6-FBgn00385662	1.40865e-05	-0.256399	0.29	0.395	0.250852	FBgn0038566	CG14317	-	Contributions welcome.	2
dm6-FBgn00034621	1.65717e-05	-0.312237	0.154	0.246	0.295108	FBgn0003462	Sod1	Superoxide dismutase 1	Contributions welcome.	2
dm6-FBgn00288991	1.7176e-05	0.295414	0.201	0.12	0.30587	FBgn0028899	CG31817	-	Contributions welcome.	2
dm6-FBgn02633461	1.78341e-05	0.289754	0.864	0.794	0.317589	FBgn0263346	smash	smallish	Contributions welcome.	2
dm6-FBgn00527911	2.21812e-05	0.424176	0.617	0.56	0.395003	FBgn0052791	DIP-alpha	Dpr-interacting protein alpha	Contributions welcome.	2
dm6-FBgn00002162	2.21993e-05	0.322769	0.832	0.785	0.395326	FBgn0000216	Brd	Bearded	Bearded (Brd) encodes a member of the Bearded family, which are small proteins containing predicted basic amphipathic alpha-helical domains in their N-terminal regions. The product of Brd is involved in Notch signaling pathway regulation and cell fate specification.	2
dm6-FBgn02618362	2.76551e-05	-0.498347	0.107	0.187	0.492483	FBgn0261836	Msp300	Muscle-specific protein 300 kDa	Muscle-specific protein 300 kDa (Msp300) encodes a Nesprin-like protein that is required for proper positioning of muscle nuclei, mitochondria, and neuromuscular junction.	2
dm6-FBgn0037248	3.11803e-05	-0.279715	0.193	0.286	0.555259	FBgn0037248	srl	spargel	Contributions welcome.	2
dm6-FBgn02621161	3.18507e-05	-0.276675	0.223	0.322	0.567197	FBgn0262116	RNASEK	Ribonuclease kappa	Ribonuclease kappa (RNASEK) encodes a protein involved in clathrin-mediated endocytosis of large cargo, such as viruses.	2
dm6-FBgn00321972	3.32388e-05	-0.273345	0.431	0.51	0.591916	FBgn0032197	ova	ovaries absent	Contributions welcome.	2
dm6-FBgn00032311	4.12166e-05	0.28515	0.364	0.267	0.733986	FBgn0003231	ref(2)P	refractory to sigma P	Contributions welcome.	2
dm6-FBgn00347531	4.61373e-05	0.297823	0.636	0.555	0.821612	FBgn0034753	CG2852	-	Contributions welcome.	2
dm6-FBgn00854081	5.40153e-05	0.256599	0.809	0.77	0.961905	FBgn0085408	Shrm	Shroom	Contributions welcome.	2
dm6-FBgn0029895	6.35376e-05	0.333483	0.361	0.271	1	FBgn0029895	CG14441	-	Contributions welcome.	2
dm6-FBgn02604621	6.41859e-05	0.284607	0.465	0.381	1	FBgn0260462	CtsF	Cathepsin F	Contributions welcome.	2
dm6-FBgn00389341	6.49087e-05	0.304457	0.505	0.419	1	FBgn0038934	Gld2	GLD2 poly(A) polymerase	GLD2 poly(A) polymerase (Gld2) encodes a conserved poly-A polymerase in the GLD2 family. It is a paralog of the wisp gene. Gld2 is expressed strongly in the testis and at low levels in other tissues including the nervous system. In the male germ line, the product of Gld2 is essential for postmeiotic development of sperm; its depletion causes arrest of spermatogenesis prior to individualization, w…	2
dm6-FBgn0024728	7.1948e-05	-0.26726	0.529	0.614	1	FBgn0024728	Slip1	SLo interacting protein 1	Contributions welcome.	2
dm6-FBgn0259677	7.65013e-05	-0.369941	0.2	0.286	1	FBgn0259677	CG42346	-	Contributions welcome.	2
dm6-FBgn0000253	8.5906e-05	-0.260004	0.492	0.59	1	FBgn0000253	Cam	Calmodulin	Calmodulin (Cam) encodes a Calcium-binding messenger protein. It acts as a part of the calcium signal transduction pathway and interacts with various target proteins such as kinases or phosphatases. It is involved in actin filament-based movement, mitotic spinde assembly, axon guidance, DNA damage response, autophagy, cell death, sensory perception, and muscle homeostasis.	2
dm6-FBgn00466871	8.94652e-05	0.306906	0.394	0.307	1	FBgn0046687	Tre1	Trapped in endoderm 1	Trapped in endoderm 1 (Tre1) encodes a G protein-coupled receptor of the rhodopsin class. Its functions include primordial germ cell/pole cell migration and programmed cell death, central nervous system stem cell division orientation, and mating/courtship behavior.	2
dm6-FBgn00349681	9.26019e-05	-0.255782	0.831	0.884	1	FBgn0034968	RpL12	Ribosomal protein L12	Ribosomal protein L12 (RpL12) encodes a protein of the large subunit of the ribosome. It regulates transcription of ribosomal proteins and ribosome biogenesis genes as well as interacting with the Enhancer of Trithorax and Polycomb protein encoded by corto.	2
dm6-FBgn00038661	9.44739e-05	-0.303593	0.374	0.488	1	FBgn0003866	tsh	teashirt	Contributions welcome.	2
dm6-FBgn0000719	9.515e-05	-0.476482	0.295	0.386	1	FBgn0000719	fog	folded gastrulation	folded gastrulation (fog) encodes a secreted ligand that signals via GPCRs to co-ordinate cell shape change during gastrulation; in the nervous system, it regulates motor axon guidance, glial organization and morphogenesis.	2
dm6-FBgn00137631	9.5321e-05	-0.310577	0.248	0.336	1	FBgn0013763	Idgf6	Imaginal disc growth factor 6	Imaginal disc growth factor 6 (Idgf6) is one of six genes in the IDGF family, which evolved from chitinases that lost their enzymatic activity. Idgf6 encodes a secreted protein that is highly expressed in larval fat body and adult head. Idgf6 product is involved in molting and egg chamber tube morphogenesis.	2
dm6-FBgn0262699	9.68765e-05	0.375942	0.555	0.484	1	FBgn0262699	fzr	fizzy-related	fizzy-related (fzr) encodes a protein that binds to the Anaphase-Promoting Complex/Cyclosome (APC/C) ubiquitin ligase to stimulate its activity during G1 phase.	2
dm6-FBgn02669011	9.70119e-05	-0.27465	0.067	0.13	1	NA	NA	NA	NA	2
dm6-FBgn00030281	9.721e-05	0.309604	0.879	0.9	1	FBgn0003028	ovo	ovo	ovo (ovo) encodes a Zn finger transcription factor, with several isoforms acting as repressor or activator. It is involved in epidermis differentiation, under the control of Wnt and EGFR signaling pathways and Hox factors, as well as female germline differentiation and sex determination.	2
dm6-FBgn00116661	0.000115869	0.291646	0.799	0.777	1	FBgn0011666	msi	musashi	musashi (msi) encodes an RNA binding protein that binds to the 3' UTR region of target mRNAs, including ttk and sima, thus it positively regulates neural differentiation and negatively regulates the HIF pathway. It contributes to cell fate determination, as well as cellular response to normoxic/hypoxic conditions.	2
dm6-FBgn0003900	0.000115983	-0.270151	0.062	0.122	1	FBgn0003900	twi	twist	twist (twi) encodes a transcription factor required for mesoderm cell fate. The product of twi is essential for gastrulation, the development of mesodermal derivatives, including somatic and visceral muscle, fat body and maintenance of muscle stem cells.	2
dm6-FBgn02667562	0.000120352	-0.311727	0.544	0.612	1	FBgn0266756	btsz	bitesize	bitesize (btsz) encodes a membrane-trafficking protein that contributes to actin cytoskeleton organization. It is involved in the establishment of planar cell polarity, apical junction assembly and the morphogenesis of salivary glands and the tracheal system.	2
dm6-FBgn00308702	0.000124029	0.272767	0.779	0.756	1	FBgn0030870	CG6398	-	Contributions welcome.	2
dm6-FBgn0032884	0.000132492	-0.285729	0.255	0.342	1	FBgn0032884	Pomp	Pomp	Contributions welcome.	2
dm6-FBgn00310111	0.000133859	0.329713	0.617	0.557	1	FBgn0031011	CG8034	-	Contributions welcome.	2
dm6-FBgn02835362	0.000139871	-0.276385	0.104	0.174	1	FBgn0283536	Vha13	Vacuolar H[+] ATPase 13kD subunit	Contributions welcome.	2
dm6-FBgn00031181	0.000147986	0.263122	0.899	0.886	1	FBgn0003118	pnt	pointed	Contributions welcome.	2
dm6-FBgn0034540	0.000166307	0.374517	0.342	0.267	1	FBgn0034540	Lrt	Leucine-rich tendon-specific protein	Leucine-rich tendon-specific protein (Lrt) encodes a transmembrane protein expressed specifically in tendon cells. It binds to the product of robo1 and is required for proper patterning of the muscles.	2
dm6-FBgn00196602	0.000177504	-0.297737	0.27	0.363	1	NA	NA	NA	NA	2
dm6-FBgn00421991	0.000196006	0.297455	0.129	0.073	1	FBgn0042199	CG13713	-	Contributions welcome.	2
dm6-FBgn0037149	0.000209706	-0.259641	0.178	0.259	1	FBgn0037149	CG14561	-	Contributions welcome.	2
dm6-FBgn00317451	0.00022692	-0.452208	0.277	0.361	1	FBgn0031745	rau	rau	rau (rau) encodes a protein that sustains RTK signaling downstream of the product of htl or Egfr. This effect is mediated by the two Ras association (RA) domains that together show a binding preference for GTP-loaded Ras. rau depletion produces a rough eye phenotype and reduced differentiation of retinal wrapping glia.	2
dm6-FBgn02633951	0.000250026	0.275142	0.765	0.722	1	FBgn0263395	hppy	happyhour	happyhour (hppy) encodes the Drosophila orthologue of MAP4K3, a Ser/Thr Kinase belonging to the Germinal Center Kinase I family of Ste20-related kinases. The function of hppy has being linked to the Egfr, Hippo and Tor signalling pathways.	2
dm6-FBgn00148681	0.000256698	0.375446	0.347	0.264	1	FBgn0014868	Ost48	Oligosaccharyltransferase 48kD subunit	Contributions welcome.	2
dm6-FBgn00839732	0.000271932	-0.279448	0.287	0.372	1	FBgn0083973	dunk	disrupted underground network	Contributions welcome.	2
dm6-FBgn00379922	0.00028231	-0.499822	0.122	0.191	1	FBgn0037992	CG4702	-	Contributions welcome.	2
dm6-FBgn00035252	0.000300828	0.395064	0.747	0.717	1	FBgn0003525	stg	string	Contributions welcome.	2
dm6-FBgn0027594	0.0003052	-0.287392	0.361	0.449	1	FBgn0027594	drpr	draper	draper (drpr) encodes a single-pass transmembrane receptor that is involved in phagocytosis by glia, macrophages, and epithelia. It signals downstream through the proteins encoded by Src42A and Shark to promote Rac1 function and transcriptional changes through the products of Jra and Stat92E. It is also required for activation of autophagy in salivary glands.	2
dm6-FBgn00256781	0.000355441	0.331656	0.408	0.333	1	FBgn0025678	CaBP1	calcium-binding protein 1	calcium-binding protein 1 (CaBP1) encodes a protein that resides in the lumen of the endoplasmic reticulum. It seems to be relocated outside cells during apoptosis and involved in the phagocytosis of apoptotic cells.	2
dm6-FBgn02837412	0.000366709	0.302903	0.247	0.176	1	FBgn0283741	prage	prage	prage (prage) encodes a protein involved in maternal mRNA destabilization during the maternal/zygotic transition in embryonic development.	2
dm6-FBgn0015221	0.000376766	0.316037	0.581	0.516	1	FBgn0015221	Fer2LCH	Ferritin 2 light chain homologue	Ferritin 2 light chain homologue (Fer2LCH) encodes one of two subunits of the major iron storage complex, the ferritin molecule. In insects, ferritin is assembled from 12 Fer1HCH and 12 Fer2LCH subunits and can be found in the secretory pathway of cells and in hemolymph. The product of Fer2LCH provides iron nucleation sites in the internal cavity of the complex required for iron mineralization an…	2
dm6-FBgn00345042	0.000399289	-0.250518	0.435	0.51	1	FBgn0034504	CG8929	-	Contributions welcome.	2
dm6-FBgn0027616	0.000571049	0.293735	0.515	0.455	1	FBgn0027616	Ythdc1	YTH domain containing 1	YTH domain containing 1 (Ythdc1) encodes a pre-mRNA binding protein involved in the regulation of mRNA alternative splicing and sex determination.	2
dm6-FBgn00136881	0.000594978	-0.261924	0.131	0.195	1	NA	NA	NA	NA	2
dm6-FBgn0035162	0.0007319	-0.26249	0.354	0.433	1	FBgn0035162	Sf3b3	Splicing factor 3b subunit 3	Contributions welcome.	2
dm6-FBgn0086680	0.000824702	-0.401903	0.263	0.345	1	FBgn0086680	vvl	ventral veins lacking	ventral veins lacking (vvl) encodes a transcription factor that acts together with other transcription factors in a context-dependent manner. Roles for this transcription factor include specification of cell fates, patterning and immune defense.	2
dm6-FBgn0265149	0.000841074	0.288934	0.349	0.277	1	NA	NA	NA	NA	2
dm6-FBgn0004795	0.000917973	-0.276564	0.374	0.448	1	FBgn0004795	retn	retained	Contributions welcome.	2
dm6-FBgn0000394	0.00101424	0.254093	0.104	0.06	1	FBgn0000394	cv	crossveinless	crossveinless (cv) encodes a member of the tumor suppressor gene family of BMP binding proteins. Its primary function is to help specify the posterior crossvein during pupal wing development by enhancing Dpp/Gbb signaling.	2
dm6-FBgn0263005	0.00104577	0.252975	0.477	0.405	1	FBgn0263005	Chpf	Chondroitin polymerizing factor	Contributions welcome.	2
dm6-FBgn0260635	0.00111616	0.253391	0.733	0.72	1	FBgn0260635	Diap1	Death-associated inhibitor of apoptosis 1	Death-associated inhibitor of apoptosis 1 (Diap1) encodes an E3 ubiquitin ligase with a caspase inhibitor activity that is involved in the control of apoptosis.	2
dm6-FBgn0034797	0.00112365	-0.319154	0.072	0.124	1	FBgn0034797	nahoda	nahoda	Contributions welcome.	2
dm6-FBgn00103481	0.00117332	-0.252968	0.47	0.545	1	FBgn0010348	Arf79F	ADP ribosylation factor at 79F	Contributions welcome.	2
dm6-FBgn00513611	0.0012437	0.45379	0.146	0.094	1	FBgn0051361	dpr17	defective proboscis extension response 17	Contributions welcome.	2
dm6-FBgn00869041	0.00143065	-0.275893	0.193	0.262	1	FBgn0086904	Nacalpha	Nascent polypeptide associated complex protein alpha subunit	Contributions welcome.	2
dm6-FBgn0266096	0.00148945	0.259627	0.814	0.797	1	NA	NA	NA	NA	2
dm6-FBgn00030021	0.00152488	-0.377513	0.312	0.381	1	FBgn0003002	opa	odd paired	odd paired (opa) encodes a transcription factor that acts as a pair rule gene during early embryogenesis, as well as being involved in midgut morphogenesis. After embryogenesis, it contributes to adult head morphogenesis, neural stem cell development, and circadian rhythm.	2
dm6-FBgn00028732	0.00190215	-0.311874	0.732	0.76	1	FBgn0002873	mud	mushroom body defect	mushroom body defect (mud) encodes regulates spindle orientation via interactions with the dynein complex.	2
dm6-FBgn0001297	0.00199085	0.423504	0.438	0.386	1	FBgn0001297	kay	kayak	kayak (kay) encodes a transcription factor involved in multiple biological processes including cell polarity, wound healing, germ cell and eye development and cell cycle.	2
dm6-FBgn02619631	0.0021278	0.345642	0.139	0.09	1	FBgn0261963	mid	midline	Contributions welcome.	2
dm6-FBgn00039972	0.00235884	0.312357	0.799	0.761	1	FBgn0003997	hid	head involution defective	Contributions welcome.	2
dm6-FBgn00526851	0.00259629	0.264913	0.639	0.631	1	FBgn0052685	ZAP3	ZAP3	Contributions welcome.	2
dm6-FBgn0267507	0.00272625	0.438318	0.579	0.551	1	NA	NA	NA	NA	2
dm6-FBgn00024412	0.00291512	-0.256685	0.423	0.486	1	FBgn0002441	l(3)mbt	lethal (3) malignant brain tumor	lethal (3) malignant brain tumor (l(3)mbt) encodes a tumor suppressor protein regulating proliferation in the brain, particularly the optic lobes. The proposed functions of the product of l(3)mbt include histone compaction, establishment of chromatin insulators, regulation of the Hippo pathway and repression of the germ line program in somatic cells.	2
dm6-FBgn02618011	0.00299695	-0.844337	0.117	0.17	1	FBgn0261801	CG42747	-	Contributions welcome.	2
dm6-FBgn0266696	0.00344587	-0.251164	0.78	0.833	1	FBgn0266696	Svil	Supervillin	Contributions welcome.	2
dm6-FBgn00364942	0.00379609	0.37926	0.567	0.51	1	FBgn0036494	Toll-6	Toll-6	Toll-6 (Toll-6) encodes a member of the Toll-like receptor family. It has neurotrophin receptor activity and contributes to dendrite guidance. Genetic interaction with 18w and Tollo suggests a Toll-6 role in convergent extension during early embryogenesis.	2
dm6-FBgn00101051	0.00397194	0.450554	0.512	0.47	1	FBgn0010105	comm	commissureless	commissureless (comm) product regulates the cell surface localization of Robo axon guidance receptors by intercepting them in the ER/Golgi during exocytosis or removing them from the surface by endocytosis. comm is required for formation of the CNS axon scaffold and synaptogenesis.	2
dm6-FBgn0031902	0.00520085	0.338341	0.159	0.112	1	FBgn0031902	Wnt6	Wnt oncogene analog 6	Wnt oncogene analog 6 (Wnt6) encodes a member of the Wnt family that can activate canonical Wnt signaling. It is expressed in the dorsal/ventral boundary of the wing and the maxillary palp. It contributes to maxillary palp formation.	2
dm6-FBgn0262139	0.00570529	-0.626511	0.107	0.157	1	FBgn0262139	trh	trachealess	trachealess (trh) encodes a bHLH-PAS nuclear transcription factor required for the formation of the tube of the salivary duct, trachea and filzkorper. It is also required for expression of all tracheal genes.	2
dm6-FBgn0002306	0.00717309	-0.279248	0.268	0.335	1	FBgn0002306	sas	stranded at second	stranded at second (sas) encodes a single-pass transmembrane protein that localizes to the apical cell surface in polarized epithelia, such as the embryonic/larval salivary gland (SG). Overexpression of sas in the developing SG leads to all membrane domains taking on apical membrane character, with the exception of the region where septate junctions form.	2
dm6-FBgn0004512	0.00737353	-0.267666	0.086	0.13	1	FBgn0004512	Mdr49	Multi drug resistance 49	Multi drug resistance 49 (Mdr49) encodes drug transmembrane transporter that belongs to the ABCB transporter subfamily and contributes to insecticide resistance.	2
dm6-FBgn00321511	0.00768511	0.37084	0.116	0.077	1	FBgn0032151	nAChRalpha6	nicotinic Acetylcholine Receptor alpha6	nicotinic Acetylcholine Receptor alpha6 (nAChRalpha6) encodes a postsynaptic receptor involved in cation transport, synaptic transmission, muscle homeostasis and sensitivity to insecticides.	2
dm6-FBgn0262734	0.00781445	0.288877	0.503	0.478	1	FBgn0262734	eIF4H1	eukaryotic translation initiation factor 4H1	Contributions welcome.	2
dm6-FBgn00839461	0.00845152	0.407941	0.341	0.29	1	FBgn0083946	lobo	lost boys	Contributions welcome.	2
dm6-FBgn0040505	0.00920973	-0.257031	0.109	0.154	1	FBgn0040505	Alk	Anaplastic lymphoma kinase	Anaplastic lymphoma kinase (Alk) encodes a protein that employs Ras/ERK and PI3K signalling pathways to function in multiple contexts including embryonic visceral muscle development, growth and organ size regulation, retinal axon targeting, modulation of neuromuscular transmission as well as sleep regulation and olfactory learning. Its ligand is the secreted protein encoded by jeb.	2
dm6-FBgn02591112	0.00939051	-0.341137	0.21	0.265	1	FBgn0259111	Ndae1	Na[+]-driven anion exchanger 1	Na[+]-driven anion exchanger 1 (Ndae1) encodes an intrinsic membrane protein that reversibly mediates the exchange of 1 Na[+] and 2 HCO[[3]][-] for 1 Cl[-] at basolateral membranes of gut and renal epithelia as well as CNS neurons. In the CNS, the product of Ndae1 can lower resting intracellular Cl[-] controlling GABA(A) Cl-channel activity.	2
dm6-FBgn0085443	0.0107916	-0.258894	0.119	0.167	1	FBgn0085443	spri	sprint	Contributions welcome.	2
dm6-FBgn0264442	0.0119948	-0.282402	0.644	0.705	1	FBgn0264442	ab	abrupt	abrupt (ab) encodes a transcription factor that negatively regulates ecdysone signaling, as it binds to the product of tai. It regulates animal survival, organogenesis and multiple tissue morphogenesis, epithelial cell fate, cellular sexual identity, neuron differentiation and neuronal identity switch, cell migration, oncogenesis and germline differentiation. In many cell types, the product of ab…	2
dm6-FBgn00049562	0.0122755	-0.333686	0.208	0.26	1	FBgn0004956	upd1	unpaired 1	unpaired 1 (upd1) encodes a secreted glycoprotein that is able to act at a distance as the primary ligand for the JAK/STAT signaling pathway. Although semi-redundant with upd2 and upd3, upd1 depletion results in embryonic lethality with an atypical gap gene-like segmentation phenotype.	2
dm6-FBgn00013231	0.0123037	-0.420708	0.235	0.291	1	FBgn0001323	knrl	knirps-like	knirps-like (knrl) encodes an orphan nuclear hormone receptor with a C4 zinc finger motif, without ligand-binding domain. It is a target gene of the Hedgehog, Wingless and Notch signaling pathways. It controls endoreduplication domains and epithelial morphogenesis in the fore- and hindgut.	2
dm6-FBgn0004635	0.0132847	-0.362645	0.2	0.253	1	FBgn0004635	rho	rhomboid	rhomboid (rho) encodes an intra-membrane serine protease that processes the membrane precursors of Egfr ligands. Its roles include growth regulation, cell survival and developmental patterning.	2
dm6-FBgn00159031	0.0134719	0.315562	0.666	0.644	1	FBgn0015903	apt	apontic	apontic (apt) encodes a DNA-binding protein that acts as a transcriptional regulator and can function in translational repression. It plays roles in cell migration, cell fate specification, and morphogenesis via STAT signaling pathway inhibition.	2
dm6-FBgn00379301	0.0135233	0.283597	0.262	0.211	1	FBgn0037930	CG14715	-	Contributions welcome.	2
dm6-FBgn0032454	0.0170169	0.266269	0.206	0.165	1	FBgn0032454	CG5787	-	Contributions welcome.	2
dm6-FBgn0029804	0.0233643	0.35488	0.26	0.218	1	FBgn0029804	CG3097	-	Contributions welcome.	2
dm6-FBgn0261618	0.0235947	0.252629	0.518	0.486	1	FBgn0261618	larp	La related protein	La related protein (larp) encodes a protein that associates and interacts with poly(A)-binding protein. It is required for multiple processes in male meiosis and syncytial embryo development.	2
dm6-FBgn0020521	0.0343253	-0.43263	0.253	0.301	1	FBgn0020521	pio	piopio	piopio (pio) encodes a zona pellucida (ZP) domain protein that mediates the adhesion of the apical epithelial surface and the overlying apical extracellular matrix.	2
dm6-FBgn0034408	0.0365987	-0.420796	0.091	0.124	1	FBgn0034408	sano	serrano	serrano (sano) encodes an apically-enriched cytosolic protein that contributes to trachea development and to the planar cell polarity pathway through binding to the product of dsh.	2
dm6-FBgn02640011	0.0395841	0.53185	0.225	0.192	1	FBgn0264001	bru3	bruno 3	bruno 3 (bru3) encodes an RNA binding protein that binds to the EDEN element and mediates maternal mRNA translational repression.	2
dm6-FBgn0030665	0.0397272	0.329535	0.102	0.072	1	FBgn0030665	CG15646	-	Contributions welcome.	2
dm6-FBgn0262579	0.0405607	-0.250699	0.21	0.254	1	FBgn0262579	Sarm	Sterile alpha and Armadillo motif	Sterile alpha and Armadillo motif (Sarm) encodes an intracellular signaling molecule that is required for execution of a pro-degenerative pathway after axotomy.	2
dm6-FBgn0286204	0.0565404	-0.280521	0.074	0.101	1	FBgn0286204	ich	ichor	Contributions welcome.	2
dm6-FBgn0050115	0.0600159	-0.268087	0.3	0.342	1	FBgn0050115	GEFmeso	Guanine nucleotide exchange factor in mesoderm	Guanine nucleotide exchange factor in mesoderm (GEFmeso) encodes a protein that regulates the products of Rala and Cdc42. It is involved in leg morphogenesis and wing vein specification.	2
dm6-FBgn0285896	0.0615615	-0.29915	0.111	0.142	1	FBgn0285896	btl	breathless	breathless (btl) encodes a fibroblast growth factor (FGF) ligand for the transmembrane tyrosine kinase receptor encoded by bnl that utilizes the intracellular Ras-MAP kinase pathway. It contributes to embryonic tracheal migration.	2
dm6-FBgn0085424	0.0627883	-0.258323	0.339	0.383	1	FBgn0085424	nub	nubbin	nubbin (nub) encodes a POU/homeodomain transcription factor that is expressed in the nascent wing primordium and is required for wing formation.	2
dm6-FBgn0261799	0.079064	-0.273103	0.158	0.189	1	FBgn0261799	dsx-c73A	doublesex cognate 73A	doublesex cognate 73A (dsx-c73A) encodes a secreted cuticle protein present in the epidermis, salivary duct and trachea. The epidermal expression is under the control of the product of ovo.	2
dm6-FBgn0260003	0.0823977	-0.357624	0.191	0.225	1	FBgn0260003	Dys	Dystrophin	Dystrophin (Dys) encodes a cytoplasmic protein that connects the actin cytoskeleton to the extracellular matrix via the receptor encoded by Dg. In addition, the product of Dys serves as a cytoplasmic scaffold for the membrane localization of different signaling factors, including nos, which regulates expression of miRNAs to adapt cellular homeostasis to changes induced by stress and dystrophy.	2
dm6-FBgn00034631	0.0925221	-0.720875	0.629	0.658	1	FBgn0003463	sog	short gastrulation	short gastrulation (sog) encodes a secreted BMP antagonist that is expressed in the embryonic ventral neuroectoderm. sog product promotes neural development by preventing dorsally produced dpp from diffusing into the neuroectoderm and suppressing expression of neural genes. sog protein also diffuses dorsally where it helps establish a BMP activity gradient essential for partitioning that domain i…	2
dm6-FBgn0261509	0.0966943	-0.292926	0.173	0.205	1	FBgn0261509	haf	hattifattener	hattifattener (haf) encodes a large transmembrane leucine-rich repeat (LRR) protein whose mutants have variable motor axon defects in which ISNb motor axons fail to make the correct decisions at choice points.	2
dm6-FBgn0000459	0.103645	0.451016	0.285	0.256	1	FBgn0000459	disco	disconnected	disconnected (disco) encodes a C2H2 zinc finger transcription factor involved in development of ventral appendages (e.g. legs and some mouthparts) during embryogenesis and metamorphosis.	2
dm6-FBgn0025360	0.125068	0.439236	0.129	0.106	1	FBgn0025360	Optix	Optix	Optix (Optix) encodes a homeobox containing DNA binding protein and a member of the SIX class of proteins. It functions as a repressor via interaction with the transcriptional co-repressor encoded by gro. It is involved in eye formation and morphogenetic furrow movement.	2
dm6-FBgn00870121	0.131166	-0.303529	0.159	0.189	1	FBgn0087012	5-HT2A	5-hydroxytryptamine (serotonin) receptor 2A	5-hydroxytryptamine (serotonin) receptor 2A (5-HT2A) encodes a 5-hydroxytryptamine (serotonin) GPCR that belongs to the Class A GPCR family. They bind and transmit the signal from the neurotransmitter 5-HT (serotonin). The family can be subdivided into several subclasses based on pharmacology, signal transduction and structure. There are 5 genes encoding serotonin receptors in the Drosophila mela…	2
dm6-FBgn00048801	0.133585	0.484139	0.161	0.135	1	FBgn0004880	scrt	scratch	scratch (scrt) encodes a zinc finger C2H2 transcription factor involved in the negative regulation of genes promoting non-neuronal cell fates.	2
dm6-FBgn02654871	0.139413	-0.374429	0.245	0.275	1	FBgn0265487	mbl	muscleblind	muscleblind (mbl) encodes an RNA binding protein that regulates RNA metabolism at the levels of alternative splicing, transcript localization and miRNA and circRNA biogenesis. It contributes to terminal muscle, eye and neural differentiation.	2
dm6-FBgn0003870	0.143105	0.288971	0.525	0.517	1	FBgn0003870	ttk	tramtrack	Contributions welcome.	2
dm6-FBgn0000157	0.144383	0.417615	0.161	0.136	1	FBgn0000157	Dll	Distal-less	Distal-less (Dll) encodes a homedomain transcription factor whose expression is induced in limb primordia and specifies limb (distal) versus body wall (proximal).	2
dm6-FBgn00032851	0.156507	0.331454	0.473	0.452	1	FBgn0003285	rst	roughest	roughest (rst) encodes a multi-purpose transmembrane protein that is well studied in the fly eye and muscle during development. It interacts with the transmembrane ligand encoded by hbs to guide cell movement.	2
dm6-FBgn0003326	0.184285	0.279092	0.634	0.643	1	FBgn0003326	sca	scabrous	scabrous (sca) encodes a secreted glycoprotein with partial homology to fibrinogen and its relatives. It is a transcriptional target of proneural bHLH proteins and a useful marker for proneural regions and cells. It contributes to neural patterning and interacts with the Notch pathway.	2
dm6-FBgn00101131	0.19496	-0.32251	0.29	0.325	1	FBgn0010113	hdc	headcase	headcase (hdc) encodes two proteins by translational readthrough of a single mRNA. It is an esg target in the trachea and presumably also in imaginal tissues. The readthrough product is necessary for hdc function in the trachea.	2
dm6-FBgn0261461	0.212197	0.268519	0.317	0.295	1	FBgn0261461	RhoGAP18B	Rho GTPase activating protein at 18B	Rho GTPase activating protein at 18B (RhoGAP18B) encodes a protein that can act as a GTPase activating protein for several Rho GTPase and is involved in the regulation of actin dynamics.	2
dm6-FBgn0027287	0.239346	0.337659	0.386	0.365	1	FBgn0027287	Gmap	Golgi microtubule-associated protein	Golgi microtubule-associated protein (Gmap) encodes a peripheral Golgi protein that is required for the efficient trafficking within the early secretory pathway, probably by recruiting Rab proteins and effector molecules.	2
dm6-FBgn00500151	0.254411	0.250833	0.518	0.514	1	FBgn0050015	CG30015	-	Contributions welcome.	2
dm6-FBgn0004198	0.254584	0.764726	0.161	0.141	1	FBgn0004198	ct	cut	cut (ct) encodes a homeoprotein that functions as a transcriptional factor in many different cells such as wing disc, muscle, oocyte and sense organ cells. It is a regulator of type-specific neuronal identity in the peripheral nervous system. ct is expressed at variable levels in the dendritic arborization (DA) neurons and these levels control the different dendritic morphologies specific for eac…	2
dm6-FBgn00038962	0.310853	0.33907	0.378	0.361	1	FBgn0003896	tup	tailup	tailup (tup) encodes a transcription factor that regulates neuronal sub-type identity, including motor, serotonergic and dopaminergic neuron identity. It regulates germ band retraction, dorsal closure, muscle and heart development.	2
dm6-FBgn00007232	0.323167	0.265934	0.586	0.576	1	FBgn0000723	FER	FER tyrosine kinase	Contributions welcome.	2
dm6-FBgn02840841	0.331419	0.599361	0.221	0.212	1	FBgn0284084	wg	wingless	wingless (wg) is a segment polarity gene that encodes a ligand of the Wnt/Wg signaling pathway. Its post-translational modification (addition of palmitoleate by the product of por) is essential for signaling activity. It contributes to segment polarity, tissue growth and patterning, neuromuscular junction morphogenesis, gut homeostasis and long term memory formation.	2
dm6-FBgn0020378	0.388636	0.282817	0.121	0.106	1	FBgn0020378	Sp1	Sp1	Sp1 (Sp1) encodes a member of the Sp-family of Cys2His2-type zinc finger transcription factors. It is involved in ventral thoracic appendage specification, leg growth and in the development of type-II neuroblasts.	2
dm6-FBgn02674301	0.461452	0.400611	0.31	0.336	1	FBgn0267430	Pzl	Piezo-like	Contributions welcome.	2
dm6-FBgn0051774	0.46173	0.259603	0.139	0.127	1	FBgn0051774	fred	friend of echinoid	friend of echinoid (fred) encodes a protein involved in cuticle biosynthesis and ommatidial rotation.	2
dm6-FBgn0020299	0.48126	-0.336983	0.101	0.11	1	FBgn0020299	stumps	stumps	stumps (stumps) encodes a fibroblast growth factor (FGF) scaffolding protein. Upon FGF receptor activation, it mediates the recruitment of the phosphatase encoded by csw, which is essential for the activation of the MAPK pathway.	2
dm6-FBgn02630191	0.483375	0.391541	0.693	0.706	1	NA	NA	NA	NA	2
dm6-FBgn00527731	0.530006	0.284068	0.31	0.299	1	NA	NA	NA	NA	2
dm6-FBgn00870071	0.541254	0.486606	0.282	0.308	1	FBgn0087007	bbg	big bang	Contributions welcome.	2
dm6-FBgn00166941	0.6246	0.50887	0.119	0.13	1	FBgn0016694	Pdp1	PAR-domain protein 1	PAR-domain protein 1 (Pdp1) encodes a member of the PAR domain bZip family of sequence-specific transcription factors. it regulates gene expression in muscles and in circadian clock neurons.	2
dm6-FBgn0262975	0.659872	0.560039	0.19	0.192	1	FBgn0262975	cnc	cap-n-collar	cap-n-collar (cnc) encodes cap-n-collar (cnc) encodes a transcription factor that interacts with the product of Keap1 to regulate the activation of genes by oxidative stress. The cnc-encoded product also contributes to mRNA localization mediated by microtubules, dendrite morphogenesis and intestinal stem cell homeostasis.	2
dm6-FBgn00006361	0.693807	-0.423861	0.408	0.407	1	FBgn0000636	Fas3	Fasciclin 3	Fasciclin 3 (Fas3) encodes a cell adhesion molecule expressed by subsets of motoneurons and muscle cells in the embryonic/larval motor system.	2
dm6-FBgn0000179	0.799318	0.46652	0.258	0.257	1	FBgn0000179	bi	bifid	bifid (bi) encodes a T-box transcription factor that controls cell proliferation, viability and cell migration. It contributes to the development of several tissues such as brain, eyes and wings. In wing development it is activated by the product of dpp and to a lesser extent by Wg signaling.	2
dm6-FBgn00000151	0.825516	-0.288684	0.146	0.149	1	FBgn0000015	Abd-B	Abdominal B	Abdominal B (Abd-B) is one of the three hox genes of the bithorax complex. The product of Abd-B specifies the identity of the posterior abdominal segments, the external genitalia and the gonads. It is also involved in regulating the post-mating-response.	2
dm6-FBgn00141351	0.841686	-0.291828	0.339	0.325	1	FBgn0014135	bnl	branchless	branchless (bnl) encodes a Fibroblast Growth Factor (FGF) receptor for secreted FGF ligands that utilizes the intracellular Ras-MAP kinase pathway. It contributes to embryonic tracheal migration.	2
dm6-FBgn0028993	0.960474	0.438357	0.111	0.115	1	NA	NA	NA	NA	2
dm6-FBgn0003339	0.987614	0.375772	0.136	0.138	1	FBgn0003339	Scr	Sex combs reduced	Sex combs reduced (Scr) is a member of the Antennapedia complex (ANT-C), one of two Hox gene complexes. Products of members of the ANT-C control the identity of segments that contribute to the head and the anterior thorax. Scr is expressed in the embryonic labial and first thoracic segments. In the absence of its expression the first prothoracic segment is transformed to a second mesothoracic ide…	2
dm6-FBgn02675053	5.35617e-83	1.31764	1	0.982	9.53826e-79	NA	NA	NA	NA	3
dm6-FBgn00136763	1.38902e-41	-1.0934	0.735	0.918	2.47357e-37	FBgn0013676	mt:CoIII	mitochondrial Cytochrome c oxidase subunit III	Contributions welcome.	3
dm6-FBgn00136753	5.45762e-38	-1.3211	0.519	0.822	9.71893e-34	FBgn0013675	mt:CoII	mitochondrial Cytochrome c oxidase subunit II	Contributions welcome.	3
dm6-FBgn00518133	5.57426e-37	-1.50419	0.01	0.415	9.92664e-33	FBgn0051813	nur	nemuri	Contributions welcome.	3
dm6-FBgn00136783	2.24448e-33	-1.28009	0.381	0.699	3.99697e-29	FBgn0013678	mt:Cyt-b	mitochondrial Cytochrome b	Contributions welcome.	3
dm6-FBgn00136743	1.3174e-31	-1.14597	0.577	0.811	2.34602e-27	FBgn0013674	mt:CoI	mitochondrial Cytochrome c oxidase subunit I	mitochondrial Cytochrome c oxidase subunit I (mt:CoI) is a mitochondrial gene encoding one of the catalytic subunits of the mitochondrial electron transport chain complex IV, which reduces molecular oxygen to water.	3
dm6-FBgn00394343	6.50836e-29	-1.27567	0	0.329	1.15901e-24	FBgn0039434	TwdlM	TweedleM	Contributions welcome.	3
dm6-FBgn00206373	4.25117e-27	-1.16904	0	0.311	7.57048e-23	FBgn0020637	Lcp65Ag2	Lcp65Ag2	Contributions welcome.	3
dm6-FBgn00027733	5.5795e-26	-1.19501	0.01	0.315	9.93598e-22	FBgn0002773	Mlc2	Myosin light chain 2	Myosin light chain 2 (Mlc2) encodes a subunit of the myosin complex involved in myofibril assembly. It contributes to different flight-related processes including wing beat frequency, and indirect flight muscle contraction.	3
dm6-FBgn00660841	5.21657e-25	-0.609784	0.99	0.998	9.28967e-21	FBgn0066084	RpL41	Ribosomal protein L41	Contributions welcome.	3
dm6-FBgn00206383	8.21377e-23	-0.979185	0	0.268	1.46271e-18	FBgn0020638	Lcp65Ag1	Lcp65Ag1	Lcp65Ag1 (Lcp65Ag1) encodes a small structural protein of the chitin based larval cuticle.	3
dm6-FBgn00199362	1.96487e-20	-0.768458	0.825	0.928	3.49904e-16	FBgn0019936	RpS20	Ribosomal protein S20	Contributions welcome.	3
dm6-FBgn02644911	9.77454e-19	0.518899	0.983	0.935	1.74065e-14	FBgn0264491	how	held out wings	held out wings (how) encodes an RNA-binding protein highly expressed in the mesoderm and tendon cells. It is spliced into two isoforms: how(L) and how(S). how(L) induces RNA destabilization, whereas How(S) stabilizes the RNA targets.	3
dm6-FBgn00357353	1.06334e-18	-0.920789	0	0.224	1.89359e-14	FBgn0035735	Cpr65Ea	Cuticular protein 65Ea	Contributions welcome.	3
dm6-FBgn00034113	1.07904e-17	0.888145	0.254	0.071	1.92155e-13	FBgn0003411	sisA	sisterless A	sisterless A (sisA) encodes a transcription factor that activates transcription of the master feminizing switch gene Sxl specifically in diplo-X somatic cells. It is also required for proper embryonic midgut development in both sexes.	3
dm6-FBgn00136723	1.25011e-17	-0.898271	0.241	0.505	2.2262e-13	FBgn0013672	mt:ATPase6	mitochondrial ATPase subunit 6	mitochondrial ATPase subunit 6 (mt:ATPase6) encodes a mitochondrial inner transmembrane protein that is key for oxidative phosphorylation. It couples hydrogen ion transport to ATP synthesis functioning as part of the ATP synthase.	3
dm6-FBgn00337213	2.50746e-17	-0.800059	0	0.209	4.46528e-13	FBgn0033721	CG13159	-	Contributions welcome.	3
dm6-FBgn00000443	4.03221e-17	-0.751328	0.014	0.228	7.18055e-13	FBgn0000044	Act57B	Actin 57B	Actin 57B (Act57B) is one of several actin genes in the Drosophila genome, and one of the few that encode myofibrillar actin. This essential gene is a transcriptional target of Mef2 and Cf2 and is expressed in all embryonic muscles and a subset of adult muscle.	3
dm6-FBgn00373512	8.24467e-17	-0.66386	0.911	0.949	1.46821e-12	FBgn0037351	RpL13A	Ribosomal protein L13A	Ribosomal protein L13A (RpL13A) encodes a component of the large ribosomal subunit, and thus involved in mRNA translation. Mutations in genes encoding ribosomal proteins affect fertility, viability and other Drosophila phenotypes, described as Minute.	3
dm6-FBgn00334841	3.18226e-16	1.13527	0.485	0.251	5.66697e-12	FBgn0033484	CG2269	-	Contributions welcome.	3
dm6-FBgn02679102	3.62768e-16	-0.675397	0.859	0.924	6.46017e-12	NA	NA	NA	NA	3
dm6-FBgn00852433	3.82263e-16	-0.94655	0.577	0.756	6.80734e-12	FBgn0085243	CG34214	-	Contributions welcome.	3
dm6-FBgn00275273	5.51089e-16	-0.689459	0	0.194	9.81379e-12	FBgn0027527	Osi6	Osiris 6	Contributions welcome.	3
dm6-FBgn00032742	9.34393e-16	-0.669375	0.955	0.974	1.66397e-11	FBgn0003274	RpLP2	Ribosomal protein LP2	Contributions welcome.	3
dm6-FBgn02592093	1.24176e-15	-0.819389	0	0.19	2.21132e-11	FBgn0259209	Mlp60A	Muscle LIM protein at 60A	Muscle LIM protein at 60A (Mlp60A) encodes a Zinc-ion binding protein, expressed strongly in the Z-band region of the sarcomere. It is involved in development and maintenance of the embryonic and flight muscles.	3
dm6-FBgn00866113	1.52024e-15	-0.716868	0	0.189	2.70725e-11	FBgn0086611	Lcp65Ag3	Larval cuticle protein	Contributions welcome.	3
dm6-FBgn02648172	2.29986e-15	-0.420772	0.99	0.991	4.09559e-11	FBgn0264817	pre-lola-G	pre-lola-G	Contributions welcome.	3
dm6-FBgn00394413	6.21455e-15	-0.695666	0	0.181	1.10669e-10	FBgn0039441	TwdlN	TweedleN	Contributions welcome.	3
dm6-FBgn00002993	6.21455e-15	-0.707441	0	0.181	1.10669e-10	FBgn0000299	Col4a1	Collagen type IV alpha 1	Collagen type IV alpha 1 (Col4a1) encodes a subunit of Collagen IV and a major component of basement membranes. It is required for muscle and epithelium integrity.	3
dm6-FBgn00339423	8.47412e-15	-0.760308	0.014	0.205	1.50907e-10	FBgn0033942	Cpr51A	Cuticular protein 51A	Contributions welcome.	3
dm6-FBgn00342043	1.13122e-14	-0.648516	0	0.178	2.01447e-10	FBgn0034204	CG10953	-	Contributions welcome.	3
dm6-FBgn02639291	1.14466e-14	0.482963	0.976	0.856	2.03841e-10	FBgn0263929	jvl	javelin-like	javelin-like (jvl) encodes a microtubule associated protein whose roles include actin and microtubule organization during oocyte development and bristle growth.	3
dm6-FBgn00336992	1.25499e-14	-0.633214	0.883	0.95	2.23489e-10	FBgn0033699	RpS11	Ribosomal protein S11	Contributions welcome.	3
dm6-FBgn02859502	1.40194e-14	-0.681116	0.897	0.931	2.49657e-10	FBgn0285950	RpL19	Ribosomal protein L19	Ribosomal protein L19 (RpL19) encodes a ribosomal structural constituent.	3
dm6-FBgn00103002	1.84938e-14	0.406125	0.979	0.928	3.29338e-10	FBgn0010300	brat	brain tumor	brain tumor (brat) encodes a tumor suppressor that regulates proliferation in the brain. During neural stem cell division, it segregates into one daughter cell where it inhibits protein translation, preventing self-renewal and inducing differentiation. It also acts during oogenesis where it interacts with the products of nos and pum to suppress hb translation.	3
dm6-FBgn00159032	2.72845e-14	0.820864	0.646	0.425	4.85882e-10	FBgn0015903	apt	apontic	apontic (apt) encodes a DNA-binding protein that acts as a transcriptional regulator and can function in translational repression. It plays roles in cell migration, cell fate specification, and morphogenesis via STAT signaling pathway inhibition.	3
dm6-FBgn02670011	2.73185e-14	0.522624	0.983	0.977	4.86487e-10	FBgn0267001	Ten-a	Tenascin accessory	Tenascin accessory (Ten-a) encodes a type II dimeric transmembrane protein with a extracellular domain that mediates homophilic interactions with itself and with the product of Ten-m. It also interacts intracellularly with cytoskeleton regulatory proteins. It regulates axon guidance in embryonic nervous system, synaptic partner matching as well as synaptic organization in olfactory and neuromuscu…	3
dm6-FBgn00839401	3.69768e-14	0.492616	0.986	0.971	6.58483e-10	FBgn0083940	RhoU	RhoU	Contributions welcome.	3
dm6-FBgn02619551	4.60208e-14	0.50241	0.605	0.359	8.19539e-10	FBgn0261955	kdn	knockdown	Contributions welcome.	3
dm6-FBgn00247332	5.6211e-14	-0.600287	0.893	0.958	1.00101e-09	FBgn0024733	RpL10	Ribosomal protein L10	Contributions welcome.	3
dm6-FBgn02612602	8.28374e-14	0.642225	0.99	0.939	1.47517e-09	FBgn0261260	mgl	Megalin	Megalin (mgl) encodes a protein involved in cuticle development and endocytosis regulation.	3
dm6-FBgn00002891	8.38382e-14	-0.435781	0.942	0.921	1.49299e-09	FBgn0000289	cg	combgap	combgap (cg) encodes a DNA binding protein that can act as a repressor or activator of gene expression depending on context. It binds to Polycomb Response Elements and is necessary to recruit Polycomb protein complexes to some of them.	3
dm6-FBgn02640901	1.19793e-13	0.610666	0.948	0.841	2.13328e-09	FBgn0264090	CG43759	-	Contributions welcome.	3
dm6-FBgn00531001	1.71669e-13	0.486114	0.942	0.823	3.05707e-09	FBgn0053100	eIF4EHP	eukaryotic translation initiation factor 4E homologous protein	eukaryotic translation initiation factor 4E homologous protein (eIF4EHP) encodes a protein that binds the 7-methyl-guanosine cap structure of mRNA and functions as a negative regulator of translation. The product of eIF4EHP contributes to embryonic patterning by negatively regulating translation of the products of cad and hb, and is also implicated in regulating ecdysone biosynthesis.	3
dm6-FBgn00404873	1.80371e-13	0.748183	0.56	0.353	3.21204e-09	FBgn0040487	BobA	Brother of Bearded A	Contributions welcome.	3
dm6-FBgn00217641	2.79095e-13	0.588771	0.88	0.713	4.97012e-09	FBgn0021764	sdk	sidekick	Contributions welcome.	3
dm6-FBgn00046471	3.47366e-13	0.354444	0.993	0.978	6.1859e-09	FBgn0004647	N	Notch	Contributions welcome.	3
dm6-FBgn00041693	4.07096e-13	-0.64533	0.007	0.173	7.24957e-09	FBgn0004169	up	upheld	upheld (up) encodes the striated muscle protein Troponin T. Troponins T, C and I form a regulatory complex with Tropomyosin that is found at regular intervals along the thin (F-actin) filaments of the muscle sarcomere.	3
dm6-FBgn00235262	5.9127e-13	0.626831	0.825	0.657	1.05293e-08	FBgn0023526	CG2865	-	Contributions welcome.	3
dm6-FBgn02786083	2.33651e-12	-0.370182	0.969	0.969	4.16086e-08	FBgn0278608	Dsp1	Dorsal switch protein 1	Contributions welcome.	3
dm6-FBgn00104151	2.82235e-12	0.355135	1	0.96	5.02604e-08	FBgn0010415	Sdc	Syndecan	Syndecan (Sdc) encodes a transmembrane heparan sulfate proteoglycan. It binds to the products of sli and robo1 to regulate axon guidance at the CNS midline, and it cooperates with the product of Lar to promote synapse growth at the larval neuromuscular junction.	3
dm6-FBgn00040523	3.0574e-12	-0.786959	0.409	0.596	5.44461e-08	FBgn0004052	Z600	Z600	Z600 (Z600) encodes a mitotic inhibitor that binds to the hydrophobic patch of Cyclins. It contributes to the switch in cell cycle mode in blastoderm embryos, and delaying mitosis in the mesoderm anlage to avoid an interference of mitosis and morphogenesis.	3
dm6-FBgn00364703	3.23695e-12	-0.584742	0	0.149	5.76435e-08	FBgn0036470	EAChm	Enhancer of Acetyltransferase Chameau	Enhancer of Acetyltransferase Chameau (EAChm) encodes a protein that regulates gene transcription in embryos by enhancing the activity of the histone H3 acetyltransferase encoded by chm.	3
dm6-FBgn0039054	4.29988e-12	0.437136	0.388	0.193	7.65722e-08	FBgn0039054	Cow	Carrier of Wingless	Carrier of Wingless (Cow) encodes a secreted heparan sulfate proteoglycan that binds the product of wg and increases its extracellular mobility. The binding with the ligand encoded by wg is dependent on heparan sulfate modification of the product of Cow.	3
dm6-FBgn00854321	5.39483e-12	0.382398	0.986	0.917	9.60711e-08	FBgn0085432	pan	pangolin	pangolin (pan) encodes an HMG-domain transcription factor that is a key component of the canonical Wingless signaling pathway. It toggles between acting as a transcriptional repressor (when bound to the product of gro) and activator (when bound to the product of arm) to promote cell fate specification.	3
dm6-FBgn00362131	5.39619e-12	-0.546028	0.893	0.946	9.60954e-08	FBgn0036213	RpL10Ab	Ribosomal protein L10Ab	Ribosomal protein L10Ab (RpL10Ab) is an essential gene during oogenesis that encodes a ribosomal protein of the large ribosome subunit.	3
dm6-FBgn00380173	6.93357e-12	-0.577257	0	0.144	1.23473e-07	FBgn0038017	CG4115	-	Contributions welcome.	3
dm6-FBgn00394373	1.01312e-11	-0.566604	0	0.142	1.80416e-07	FBgn0039437	TwdlL	TweedleL	Contributions welcome.	3
dm6-FBgn0013276	2.06281e-11	0.707935	0.357	0.179	3.67345e-07	FBgn0013276	Hsp70Ab	Heat-shock-protein-70Ab	Heat-shock-protein-70Ab (Hsp70Ab) encodes a protein involved in response to heat shock and hypoxia.	3
dm6-FBgn00175791	2.15936e-11	-0.488101	0.928	0.942	3.84539e-07	FBgn0017579	RpL14	Ribosomal protein L14	Ribosomal protein L14 (RpL14) encodes a component of the large subunit of cytoplasmic ribosomes, which translate mRNAs encoded by the nuclear genome. RpL14 is haploinsufficient - heterozygous mutants display the 'Minute' phenotype, characterized by a slower developmental rate and small adult bristles.	3
dm6-FBgn00329872	2.18897e-11	-0.59471	0.835	0.903	3.89812e-07	FBgn0032987	RpL21	Ribosomal protein L21	Contributions welcome.	3
dm6-FBgn00027723	2.23071e-11	-0.666744	0.01	0.156	3.97245e-07	FBgn0002772	Mlc1	Myosin alkali light chain 1	Contributions welcome.	3
dm6-FBgn00396783	2.59686e-11	0.366481	0.385	0.191	4.62449e-07	FBgn0039678	Obp99a	Odorant-binding protein 99a	Contributions welcome.	3
dm6-FBgn00025931	2.72856e-11	-0.518699	0.955	0.977	4.85902e-07	FBgn0002593	RpLP1	Ribosomal protein LP1	Ribosomal protein LP1 (RpLP1) encodes a member of the cytoplasmic large ribosomal protein family.	3
dm6-FBgn00102651	4.76173e-11	-0.594615	0.845	0.892	8.47968e-07	FBgn0010265	RpS13	Ribosomal protein S13	Ribosomal protein S13 (RpS13) encodes a structural constituent of ribosomes.	3
dm6-FBgn02661991	5.09323e-11	0.476861	0.948	0.866	9.07003e-07	NA	NA	NA	NA	3
dm6-FBgn00037212	5.47483e-11	0.61341	0.935	0.86	9.74958e-07	FBgn0003721	Tm1	Tropomyosin 1	Contributions welcome.	3
dm6-FBgn00374143	6.64087e-11	-0.548055	0	0.132	1.18261e-06	FBgn0037414	Osi7	Osiris 7	Contributions welcome.	3
dm6-FBgn00342013	6.64087e-11	-0.562508	0	0.132	1.18261e-06	FBgn0034201	CG17290	-	Contributions welcome.	3
dm6-FBgn0263111	6.82681e-11	0.964046	0.464	0.283	1.21572e-06	FBgn0263111	cac	cacophony	cacophony (cac) encodes the primary structural subunit of a voltage-gated calcium channel, which is located at presynaptic active zones. It functions in evoked neurotransmitter release at neuromuscular synapses. It contributes to male courtship behavior and a wide range of neurophysiological processes.	3
dm6-FBgn00368252	6.93648e-11	-0.551578	0.852	0.916	1.23525e-06	FBgn0036825	RpL26	Ribosomal protein L26	Ribosomal protein L26 (RpL26) encodes a protein component of large ribosomal subunits.	3
dm6-FBgn00152883	1.00661e-10	0.382681	0.763	0.557	1.79258e-06	FBgn0015288	RpL22	Ribosomal protein L22	Ribosomal protein L22 (RpL22) encodes a member of the eukaryotic ribosomal protein eL22 family. It is ubiquitously expressed, forms part of the large ribosomal subunit and is involved in protein synthesis.	3
dm6-FBgn00026262	1.03083e-10	-0.579504	0.845	0.888	1.8357e-06	FBgn0002626	RpL32	Ribosomal protein L32	Contributions welcome.	3
dm6-FBgn0086913	1.03887e-10	0.542377	0.333	0.161	1.85002e-06	FBgn0086913	Rab26	Rab26	Contributions welcome.	3
dm6-FBgn00504571	1.16136e-10	-0.504388	0	0.129	2.06816e-06	FBgn0050457	CG30457	-	Contributions welcome.	3
dm6-FBgn00866902	1.17591e-10	0.66394	0.546	0.349	2.09406e-06	FBgn0086690	Plp	Pericentrin-like protein	Pericentrin-like protein (Plp) encodes a protein localized to centrioles and centrosomes that plays an important role together with the product of cnn in organizing the pericentriolar material of the centrosome during interphase. It is also required for proper cilium function.	3
dm6-FBgn00031751	1.80878e-10	0.442655	0.945	0.865	3.22107e-06	FBgn0003175	px	plexus	plexus (px) encodes a ubiquitously expressed nuclear matrix protein required to restrict excess wing vein development by repressing transcription of the pro-vein gene rho.	3
dm6-FBgn02633952	2.26288e-10	0.515774	0.77	0.583	4.02973e-06	FBgn0263395	hppy	happyhour	happyhour (hppy) encodes the Drosophila orthologue of MAP4K3, a Ser/Thr Kinase belonging to the Germinal Center Kinase I family of Ste20-related kinases. The function of hppy has being linked to the Egfr, Hippo and Tor signalling pathways.	3
dm6-FBgn00000713	2.42399e-10	0.437331	0.584	0.373	4.31663e-06	FBgn0000071	Ama	Amalgam	Contributions welcome.	3
dm6-FBgn00306161	3.37755e-10	-0.600225	0.845	0.909	6.01473e-06	FBgn0030616	RpL37a	Ribosomal protein L37a	Contributions welcome.	3
dm6-FBgn00265623	3.84936e-10	-0.572537	0.034	0.181	6.85494e-06	FBgn0026562	SPARC	Secreted protein, acidic, cysteine-rich	Secreted protein, acidic, cysteine-rich (SPARC) encodes a small calcium and growth factor-binding secreted glycoprotein that is enriched in basement membranes. During cell competition, it is expressed in "loser" cells so they can avoid apoptosis mediated by the products of fwe and azot.	3
dm6-FBgn00056401	4.91506e-10	0.517647	0.914	0.85	8.75274e-06	FBgn0005640	Eip63E	Ecdysone-induced protein 63E	Ecdysone-induced protein 63E (Eip63E) encodes a cyclin-dependent kinase that interacts with the product of CycY. It contributes to embryogenesis, larval development and metamorphosis.	3
dm6-FBgn00136862	5.06759e-10	-0.533285	0.873	0.901	9.02436e-06	NA	NA	NA	NA	3
dm6-FBgn02615991	5.09263e-10	-0.520067	0.825	0.897	9.06896e-06	FBgn0261599	RpS29	Ribosomal protein S29	Contributions welcome.	3
dm6-FBgn00039421	5.37166e-10	-0.54845	0.928	0.932	9.56584e-06	FBgn0003942	RpS27A	Ribosomal protein S27A	Contributions welcome.	3
dm6-FBgn0023531	5.4362e-10	0.330116	0.196	0.071	9.68079e-06	FBgn0023531	CG32809	-	Contributions welcome.	3
dm6-FBgn00398303	5.54061e-10	-0.638866	0.412	0.583	9.86672e-06	FBgn0039830	ATPsynC	ATP synthase, subunit C	Contributions welcome.	3
dm6-FBgn02842451	7.24859e-10	-0.36056	0.997	0.995	1.29083e-05	FBgn0284245	eEF1alpha1	eukaryotic translation elongation factor 1 alpha 1	Contributions welcome.	3
dm6-FBgn00349682	7.49642e-10	-0.570505	0.818	0.882	1.33496e-05	FBgn0034968	RpL12	Ribosomal protein L12	Ribosomal protein L12 (RpL12) encodes a protein of the large subunit of the ribosome. It regulates transcription of ribosomal proteins and ribosome biogenesis genes as well as interacting with the Enhancer of Trithorax and Polycomb protein encoded by corto.	3
dm6-FBgn02646953	8.85252e-10	-0.594724	0.014	0.142	1.57646e-05	FBgn0264695	Mhc	Myosin heavy chain	Myosin heavy chain (Mhc) encodes the motor protein that provides the force for muscle contraction through its ATP-dependent interaction with actin filaments. It functions with essential and regulatory light chains.	3
dm6-FBgn00394363	1.06158e-09	-0.471126	0	0.117	1.89047e-05	FBgn0039436	TwdlB	TweedleB	Contributions welcome.	3
dm6-FBgn00025791	1.07321e-09	-0.522751	0.842	0.881	1.91117e-05	FBgn0002579	RpL36	Ribosomal protein L36	Contributions welcome.	3
dm6-FBgn00055932	1.1975e-09	-0.523467	0.883	0.924	2.1325e-05	FBgn0005593	RpL7	Ribosomal protein L7	Contributions welcome.	3
dm6-FBgn00298972	1.43316e-09	-0.557445	0.904	0.922	2.55218e-05	FBgn0029897	RpL17	Ribosomal protein L17	Contributions welcome.	3
dm6-FBgn02862132	1.45177e-09	-0.534278	0.863	0.871	2.58531e-05	FBgn0286213	RpS12	Ribosomal protein S12	Ribosomal protein S12 (RpS12) is an essential gene encoding a protein component of the cytoplasmic small ribosomal subunit.	3
dm6-FBgn02859491	1.47217e-09	-0.590168	0.828	0.875	2.62165e-05	FBgn0285949	RpL31	Ribosomal protein L31	Contributions welcome.	3
dm6-FBgn00104111	1.81523e-09	-0.488764	0.928	0.957	3.23257e-05	FBgn0010411	RpS18	Ribosomal protein S18	Ribosomal protein S18 (RpS18) encodes a ribosomal protein located at the top of the head of the 40S subunit and contacts several helices of the 18S rRNA.	3
dm6-FBgn00538681	1.97585e-09	-0.781817	0.131	0.295	3.51859e-05	FBgn0053868	His2B:CG33868	His2B:CG33868	Contributions welcome.	3
dm6-FBgn00039973	2.14921e-09	0.578854	0.735	0.543	3.82731e-05	FBgn0003997	hid	head involution defective	Contributions welcome.	3
dm6-FBgn00035122	2.17293e-09	0.563374	0.251	0.111	3.86955e-05	FBgn0003512	Sry-delta	Serendipity delta	Contributions welcome.	3
dm6-FBgn00033711	2.41066e-09	0.326654	0.962	0.897	4.2929e-05	FBgn0003371	sgg	shaggy	shaggy (sgg) encodes a glycogen synthase kinase 3, and a key component of the beta-catenin destruction complex. It functions in the canonical Wnt cascade.	3
dm6-FBgn00102171	2.5036e-09	-0.614494	0.44	0.576	4.45842e-05	FBgn0010217	ATPsynbeta	ATP synthase, beta subunit	Contributions welcome.	3
dm6-FBgn0011817	2.51316e-09	0.286846	1	0.983	4.47543e-05	FBgn0011817	nmo	nemo	nemo (nmo) encodes an atypical proline-directed serine/threonine kinase with roles in numerous developmental processes, including ommatidial rotation/planar cell polarity, retinal specification and neuronal function, and circadian clock speed. It regulates the activity of several signal transduction pathways, including BMP, Wnt, and Notch, and is implicated in fly models of neurodegenerative dise…	3
dm6-FBgn02625193	2.75246e-09	0.423579	0.715	0.526	4.90157e-05	FBgn0262519	Mi-2	Mi-2	Mi-2 (Mi-2) encodes a nuclear ATP-dependent nucleosome remodeler of the CHD family. It associates with active chromatin and utilizes the energy of ATP hydrolysis to move nucleosomes along DNA. It is required for repression of cell type-specific genes, full activation of heat shock genes and regulates higher order chromatin structure of polytene chromosomes.	3
dm6-FBgn0040279	3.16674e-09	-0.464582	0	0.111	5.63933e-05	FBgn0040279	Osi14	Osiris 14	Contributions welcome.	3
dm6-FBgn00527912	4.41484e-09	0.566037	0.598	0.426	7.86194e-05	FBgn0052791	DIP-alpha	Dpr-interacting protein alpha	Contributions welcome.	3
dm6-FBgn00864721	4.63093e-09	-0.472961	0.866	0.903	8.24676e-05	FBgn0086472	RpS25	Ribosomal protein S25	Contributions welcome.	3
dm6-FBgn00028682	4.93292e-09	-0.390359	0.003	0.116	8.78454e-05	FBgn0002868	MtnA	Metallothionein A	Metallothionein A (MtnA) encodes a member of the Metallothionein family whose transcript level is higher than that of the other four Drosophila metallothioneins. Transcription is strongly induced by copper and cadmium ions and this induction depends on the transcription factor encoded by MTF-1.	3
dm6-FBgn00388341	5.36553e-09	-0.514524	0.739	0.808	9.55493e-05	FBgn0038834	RpS30	Ribosomal protein S30	Contributions welcome.	3
dm6-FBgn00011041	5.8764e-09	-0.439733	0.825	0.875	0.000104647	FBgn0001104	Galphai	G protein alpha i subunit	Contributions welcome.	3
dm6-FBgn00283412	5.94742e-09	0.509596	0.663	0.493	0.000105912	FBgn0028341	Ptpmeg2	Protein tyrosine phosphatase Meg2	Protein tyrosine phosphatase Meg2 (Ptpmeg2) encodes a phosphatase involved in border follicle cell migration.	3
dm6-FBgn00002163	6.04156e-09	0.518711	0.591	0.41	0.000107588	FBgn0000216	Brd	Bearded	Bearded (Brd) encodes a member of the Bearded family, which are small proteins containing predicted basic amphipathic alpha-helical domains in their N-terminal regions. The product of Brd is involved in Notch signaling pathway regulation and cell fate specification.	3
dm6-FBgn00044492	6.09939e-09	0.639567	0.667	0.52	0.000108618	FBgn0004449	Ten-m	Tenascin major	Tenascin major (Ten-m) encodes a type II dimeric transmembrane protein whose extracellular domain mediates interactions with itself and with its paralogous protein encoded by Ten-a. It also interacts intracellularly with cytoskeleton regulatory proteins. Ten-m product regulates synaptic partner matching and axon guidance in the embryonic nervous system, as well as synaptic organization in olfacto…	3
dm6-FBgn00055853	6.29403e-09	0.366241	0.873	0.791	0.000112084	FBgn0005585	Calr	Calreticulin	Calreticulin (Calr) encodes a protein that contributes to olfactory behavior, central nervous system development and sleep. It also works as a marker for phagocytosis of apoptotic cells by phagocytes in embryonic stages.	3
dm6-FBgn00374243	6.53066e-09	-0.452477	0	0.107	0.000116298	FBgn0037424	Osi15	Osiris 15	Contributions welcome.	3
dm6-FBgn00530871	6.96589e-09	0.330493	0.948	0.831	0.000124049	FBgn0053087	LRP1	LDL receptor protein 1	Contributions welcome.	3
dm6-FBgn00839462	7.59232e-09	0.444396	0.818	0.663	0.000135204	FBgn0083946	lobo	lost boys	Contributions welcome.	3
dm6-FBgn00368961	7.61118e-09	0.457486	0.247	0.114	0.00013554	FBgn0036896	wnd	wallenda	wallenda (wnd) encodes a kinase in the mixed lineage family of MAP Kinase Kinase Kinases. Its roles include axonal injury signaling (it becomes activated in neurons after axotomy), and in regulation of the structure of presynaptic boutons.	3
dm6-FBgn00324003	8.89195e-09	-0.601732	0.021	0.141	0.000158348	FBgn0032400	CG6770	-	Contributions welcome.	3
dm6-FBgn00286972	9.03849e-09	-0.474605	0.842	0.922	0.000160957	FBgn0028697	RpL15	Ribosomal protein L15	Contributions welcome.	3
dm6-FBgn00301361	9.42268e-09	-0.520732	0.756	0.815	0.000167799	FBgn0030136	RpS28b	Ribosomal protein S28b	Contributions welcome.	3
dm6-FBgn00372243	1.07023e-08	-0.443838	0.007	0.117	0.000190587	FBgn0037224	TwdlF	TweedleF	Contributions welcome.	3
dm6-FBgn00854082	1.09559e-08	0.735145	0.715	0.572	0.000195102	FBgn0085408	Shrm	Shroom	Contributions welcome.	3
dm6-FBgn0266005	1.15574e-08	0.36224	0.351	0.191	0.000205814	NA	NA	NA	NA	3
dm6-FBgn00324932	1.17501e-08	0.305467	0.148	0.049	0.000209245	FBgn0032493	Mabi	Mabiki	Contributions welcome.	3
dm6-FBgn00384762	1.29844e-08	-0.581018	0.89	0.932	0.000231225	FBgn0038476	kuk	kugelkern	kugelkern (kuk) encodes a nuclear envelope protein required for nuclear elongation during cellularization. It shares structural and functional similarities to lamins.	3
dm6-FBgn0004117	1.34172e-08	-0.411582	0	0.102	0.000238934	FBgn0004117	Tm2	Tropomyosin 2	Contributions welcome.	3
dm6-FBgn00288992	1.44435e-08	0.780982	0.247	0.113	0.00025721	FBgn0028899	CG31817	-	Contributions welcome.	3
dm6-FBgn00231702	1.92586e-08	-0.481097	0.897	0.93	0.000342958	FBgn0023170	RpL39	Ribosomal protein L39	Contributions welcome.	3
dm6-FBgn00385663	1.97777e-08	-0.760353	0.488	0.607	0.000352201	FBgn0038566	CG14317	-	Contributions welcome.	3
dm6-FBgn00263202	2.07426e-08	0.434028	0.735	0.564	0.000369384	FBgn0026320	Tom	Twin of m4	Twin of m4 (Tom) is a member of the Bearded gene family that encodes a regulator of the Notch signaling pathway.	3
dm6-FBgn00397131	2.17954e-08	-0.422266	0.911	0.958	0.000388133	FBgn0039713	RpS8	Ribosomal protein S8	Ribosomal protein S8 (RpS8) encodes a structural constituent of ribosomes that is involved in larval lymph gland hemopoiesis.	3
dm6-FBgn00005812	2.36236e-08	-0.252206	0.99	0.975	0.000420689	FBgn0000581	E(Pc)	Enhancer of Polycomb	Enhancer of Polycomb (E(Pc)) encodes a chromatin protein that functions as a suppressor of position-effect variegation. An unusual member of the Polycomb group; it does not exhibit homeotic transformations on its own, but rather enhances mutations in other Polycomb group genes. It forms part of the TIP60 histone acetyltransferase complex, which has been involved in many processes, including both …	3
dm6-FBgn00347431	2.67335e-08	-0.468356	0.935	0.952	0.000476069	FBgn0034743	RpS16	Ribosomal protein S16	Contributions welcome.	3
dm6-FBgn00003941	2.67787e-08	0.250723	0.158	0.056	0.000476875	FBgn0000394	cv	crossveinless	crossveinless (cv) encodes a member of the tumor suppressor gene family of BMP binding proteins. Its primary function is to help specify the posterior crossvein during pupal wing development by enhancing Dpp/Gbb signaling.	3
dm6-FBgn00263722	2.74323e-08	-0.550332	0.698	0.806	0.000488515	FBgn0026372	RpL23A	Ribosomal protein L23A	Ribosomal protein L23A (RpL23A) encodes an essential ribosomal RNA binding protein of the large ribosomal subunit involved in protein synthesis.	3
dm6-FBgn0030418	3.21325e-08	0.346643	0.32	0.175	0.000572216	FBgn0030418	CG4004	-	Contributions welcome.	3
dm6-FBgn00357132	4.19591e-08	-0.568259	0.546	0.65	0.000747207	FBgn0035713	velo	veloren	veloren (velo) encodes a SUMO protease that is required for dendrite and axon targeting of olfactory projection neurons.	3
dm6-FBgn00045091	4.39579e-08	0.607743	0.763	0.638	0.000782802	FBgn0004509	Fur1	Furin 1	Contributions welcome.	3
dm6-FBgn00263193	4.85093e-08	0.779066	0.591	0.411	0.000863853	FBgn0026319	Traf4	TNF-receptor-associated factor 4	TNF-receptor-associated factor 4 (Traf4) encodes an adapter protein thought to bind the TNF receptor and activate downstream signaling. However, it also has TNF independent roles, especially with respect to morphogenesis. The product of Traf4 interacts with and localizes polarity and adherens junction proteins such as the products of baz and arm respectively. It is required for normal embryonic d…	3
dm6-FBgn0261617	5.59685e-08	0.308351	0.979	0.934	0.000996687	FBgn0261617	nej	nejire	nejire (nej) encodes the transcriptional co-activator CBP. It acetylates several nuclear proteins, including the histone encoded by His3 on K18, K27, and H4 on K8. By regulating gene expression, the product of nej has roles in cell proliferation, cell signaling and differentiation, and in developmental patterning.	3
dm6-FBgn0039563	5.76295e-08	0.388029	0.234	0.109	0.00102627	FBgn0039563	CG4951	-	Contributions welcome.	3
dm6-FBgn00310162	6.07042e-08	0.425374	0.876	0.711	0.00108102	FBgn0031016	kek5	kekkon 5	kekkon 5 (kek5) encodes a transmembrane protein involved in BMP signaling regulation.	3
dm6-FBgn00175451	6.95591e-08	-0.404045	0.945	0.967	0.00123871	FBgn0017545	RpS3A	Ribosomal protein S3A	Ribosomal protein S3A (RpS3A) encodes an essential component of the small ribosomal subunit that functions in protein synthesis. It is classified as a 'Minute' gene as heterozygous mutants exhibit a slower developmental rate and small adult bristles.	3
dm6-FBgn00325182	7.52362e-08	-0.528465	0.808	0.852	0.00133981	FBgn0032518	RpL24	Ribosomal protein L24	Contributions welcome.	3
dm6-FBgn00045691	7.83489e-08	0.869982	0.54	0.378	0.00139524	FBgn0004569	aos	argos	Contributions welcome.	3
dm6-FBgn00301863	8.48029e-08	-0.385022	0.021	0.128	0.00151017	FBgn0030186	CG2962	-	Contributions welcome.	3
dm6-FBgn00031182	1.19984e-07	0.402787	0.952	0.895	0.00213668	FBgn0003118	pnt	pointed	Contributions welcome.	3
dm6-FBgn00339121	1.20578e-07	-0.506285	0.948	0.959	0.00214725	FBgn0033912	RpS23	Ribosomal protein S23	Contributions welcome.	3
dm6-FBgn00513612	1.47329e-07	0.592148	0.165	0.067	0.00262363	FBgn0051361	dpr17	defective proboscis extension response 17	Contributions welcome.	3
dm6-FBgn02627341	1.74404e-07	0.36908	0.701	0.544	0.00310578	FBgn0262734	eIF4H1	eukaryotic translation initiation factor 4H1	Contributions welcome.	3
dm6-FBgn00104081	1.75366e-07	-0.418596	0.911	0.944	0.00312291	FBgn0010408	RpS9	Ribosomal protein S9	Ribosomal protein S9 (RpS9) encodes a structural constituent of ribosomes.	3
dm6-FBgn02859261	1.75683e-07	0.584596	0.907	0.82	0.00312856	FBgn0285926	Imp	IGF-II mRNA-binding protein	IGF-II mRNA-binding protein (Imp) encodes a protein that regulates the stability, translation and/or transport of its associated mRNAs, a large number of them encoding F-actin regulators. It is an essential protein required for neural and germline stem cell maturation, neuronal remodeling, as well as the expression modulation of asymmetrically localized maternal mRNAs.	3
dm6-FBgn00260771	1.8569e-07	-0.320428	0.017	0.119	0.00330676	FBgn0026077	Gasp	Gasp	Gasp (Gasp) encodes a protein involved in cuticle biosynthesis during embryonic tracheal system development.	3
dm6-FBgn00392861	1.86769e-07	0.392468	0.787	0.63	0.00332598	FBgn0039286	dan	distal antenna	distal antenna (dan) encodes a pipsqueak-type transcription factor that functions downstream of the gene encoded by Dll. It is required for the expression of a subset of olfactory receptor genes in the antenna.	3
dm6-FBgn00516261	2.30829e-07	-0.328641	0.014	0.114	0.0041106	FBgn0051626	CG31626	-	Contributions welcome.	3
dm6-FBgn00364943	2.46095e-07	0.516098	0.296	0.154	0.00438246	FBgn0036494	Toll-6	Toll-6	Toll-6 (Toll-6) encodes a member of the Toll-like receptor family. It has neurotrophin receptor activity and contributes to dendrite guidance. Genetic interaction with 18w and Tollo suggests a Toll-6 role in convergent extension during early embryogenesis.	3
dm6-FBgn00388811	2.4914e-07	0.385925	0.526	0.367	0.00443669	FBgn0038881	CG16791	-	Contributions welcome.	3
dm6-FBgn00039411	2.61013e-07	-0.507497	0.773	0.834	0.00464812	FBgn0003941	RpL40	Ribosomal protein L40	Contributions welcome.	3
dm6-FBgn00326293	2.63672e-07	0.424726	0.536	0.325	0.00469547	FBgn0032629	beat-IIIc	beaten path IIIc	Contributions welcome.	3
dm6-FBgn00206181	2.95481e-07	-0.448574	0.835	0.879	0.00526192	FBgn0020618	Rack1	Receptor of activated protein kinase C 1	Receptor of activated protein kinase C 1 (Rack1) encodes a cytosolic adaptor protein that is essential during development, particularly oogenesis.	3
dm6-FBgn00196502	3.05403e-07	0.257622	0.639	0.433	0.00543861	FBgn0019650	toy	twin of eyeless	twin of eyeless (toy) encodes a transcription factor that is involved in eye development as part of the retinal determination gene network, and contributes to formation of the central nervous system.	3
dm6-FBgn00385351	3.33501e-07	-0.363189	0.911	0.942	0.00593899	FBgn0038535	alt	aluminum tubes	Contributions welcome.	3
dm6-FBgn00033101	3.39112e-07	0.259337	0.966	0.931	0.00603891	FBgn0003310	S	Star	Star (S) encodes a type II transmembrane protein that facilitates trafficking of transmembrane Egfr ligands from the endoplasmic reticulum to the late secretory compartment. It is involved in growth regulation, cell survival and developmental patterning.	3
dm6-FBgn00157562	3.58166e-07	-0.513076	0.838	0.872	0.00637822	FBgn0015756	RpL9	Ribosomal protein L9	Ribosomal protein L9 (RpL9) encodes a ribosomal structural constituent.	3
dm6-FBgn00156001	3.59344e-07	0.450534	0.759	0.61	0.0063992	FBgn0015600	toc	toucan	toucan (toc) encodes a protein that associates with spindle microtubules being involved in mitotic spindle organization, mitotic sister chromatid segregation and ovarian follicle cell formation.	3
dm6-FBgn00373282	3.61806e-07	-0.418204	0.838	0.9	0.00644303	FBgn0037328	RpL35A	Ribosomal protein L35A	Contributions welcome.	3
dm6-FBgn0264495	3.86659e-07	0.287379	0.942	0.868	0.00688562	FBgn0264495	gpp	grappa	Contributions welcome.	3
dm6-FBgn02599841	4.09579e-07	0.275781	0.99	0.923	0.00729378	FBgn0259984	kuz	kuzbanian	kuzbanian (kuz) encodes an ADAM metalloendopeptidase that regulates activation of the receptors encoded by N and robo1 by cleavage.	3
dm6-FBgn00352083	4.1313e-07	-0.385972	0.031	0.136	0.00735702	FBgn0035208	CG9184	-	Contributions welcome.	3
dm6-FBgn02616081	4.5611e-07	-0.460175	0.794	0.856	0.00812241	FBgn0261608	RpL37A	Ribosomal protein L37A	Contributions welcome.	3
dm6-FBgn00254552	4.65609e-07	-0.389143	0.883	0.9	0.00829156	FBgn0025455	CycT	Cyclin T	Contributions welcome.	3
dm6-FBgn02591731	4.8309e-07	0.333502	0.9	0.816	0.00860287	FBgn0259173	corn	cornetto	cornetto (corn) encodes a microtubule binding protein involved in exocytosis regulation.	3
dm6-FBgn00341381	5.23135e-07	-0.424021	0.931	0.936	0.00931598	FBgn0034138	RpS15	Ribosomal protein S15	Ribosomal protein S15 (RpS15) encodes a protein that plays a role in assembly, structure and function of the ribosome and functions in protein synthesis. It is phosphorylated by the kinase encoded by Lrrk, causing protein synthesis upregulation.	3
dm6-FBgn0264707	5.47789e-07	0.385404	0.639	0.474	0.00975503	FBgn0264707	RhoGEF3	Rho guanine nucleotide exchange factor 3	Contributions welcome.	3
dm6-FBgn00032852	6.13848e-07	0.987447	0.282	0.162	0.0109314	FBgn0003285	rst	roughest	roughest (rst) encodes a multi-purpose transmembrane protein that is well studied in the fly eye and muscle during development. It interacts with the transmembrane ligand encoded by hbs to guide cell movement.	3
dm6-FBgn00870023	6.80751e-07	-0.612779	0.22	0.363	0.0121228	FBgn0087002	apolpp	apolipophorin	apolipophorin (apolpp) encodes an apolipoprotein of the ApoB family. It is complexed with lipids to assemble the major hemolymph lipoprotein, lipophorin. Lipophorin transports neutral lipids, phospholipids and sterols between tissues. Lipophorin also carries lipophilic hormones and signaling molecules.	3
dm6-FBgn02859481	6.84726e-07	-0.434203	0.959	0.97	0.0121936	FBgn0285948	RpL27A	Ribosomal protein L27A	Ribosomal protein L27A (RpL27A) encodes a ribosomal structural constituent.	3
dm6-FBgn00612091	7.05125e-07	-0.44238	0.038	0.144	0.0125569	FBgn0061209	His2B:CG17949	His2B:CG17949	Contributions welcome.	3
dm6-FBgn00026292	7.16362e-07	0.477888	0.426	0.279	0.012757	FBgn0002629	E(spl)m4-BFM	Enhancer of split m4, Bearded family member	Contributions welcome.	3
dm6-FBgn00526662	7.18058e-07	0.29138	0.952	0.942	0.0127872	FBgn0052666	Drak	Death-associated protein kinase related	Death-associated protein kinase related (Drak) encodes a protein serine/threonine kinase belonging to the Death-associated protein kinase family. It promotes phosphorylation of the product of sqh at sites known to stimulate actomyosin contractility. Its main characterized function is to shape epithelial tissues during development.	3
dm6-FBgn02615971	7.38816e-07	-0.448976	0.921	0.93	0.0131568	FBgn0261597	RpS26	Ribosomal protein S26	Contributions welcome.	3
dm6-FBgn00044011	7.74215e-07	-0.266277	0.993	0.977	0.0137872	FBgn0004401	Pep	Protein on ecdysone puffs	Contributions welcome.	3
dm6-FBgn02667511	8.13888e-07	0.456953	0.405	0.26	0.0144937	NA	NA	NA	NA	3
dm6-FBgn02645981	8.41204e-07	0.458185	0.361	0.224	0.0149802	FBgn0264598	PsGEF	Protostome-specific GEF	Contributions welcome.	3
dm6-FBgn00232143	8.54548e-07	0.472842	0.313	0.179	0.0152178	FBgn0023214	edl	ETS-domain lacking	ETS-domain lacking (edl) encodes a protein involved in Egfr signaling pathway regulation. It regulates the transcriptional repressor encoded by aop.	3
dm6-FBgn00117261	9.73172e-07	-0.351905	0.88	0.902	0.0173302	FBgn0011726	tsr	twinstar	Contributions welcome.	3
dm6-FBgn0263993	1.06667e-06	0.331098	0.973	0.956	0.0189952	FBgn0263993	CG43736	-	Contributions welcome.	3
dm6-FBgn00354221	1.29787e-06	-0.429502	0.911	0.932	0.0231125	FBgn0035422	RpL28	Ribosomal protein L28	Contributions welcome.	3
dm6-FBgn0260941	1.31981e-06	0.415921	0.763	0.58	0.0235033	FBgn0260941	app	approximated	approximated (app) encodes a palmitoyltransferase involved in planar cell polarity. It regulates Fat signaling and the localization and activity of the product of d.	3
dm6-FBgn02859471	1.59727e-06	-0.467155	0.904	0.92	0.0284441	FBgn0285947	RpS10b	Ribosomal protein S10b	Ribosomal protein S10b (RpS10b) encodes a structural constituent of ribosomes.	3
dm6-FBgn00118371	1.63052e-06	0.287191	0.677	0.502	0.0290362	FBgn0011837	Tis11	Tis11 zinc finger protein	Tis11 zinc finger protein (Tis11) encodes a protein with three splice isoforms, all of which have the major attributes of members of the tristetraprolin (TTP) family of RNA binding and destabilizing proteins. Tis11 knockout and knock-down flies exhibit relatively minor delays in eclosion associated with accumulation of many putative mRNA targets.	3
dm6-FBgn0046253	1.69237e-06	-0.627377	0.557	0.618	0.0301377	FBgn0046253	CG3502	-	Contributions welcome.	3
dm6-FBgn00297852	1.73712e-06	-0.495809	0.78	0.833	0.0309347	FBgn0029785	RpL35	Ribosomal protein L35	Contributions welcome.	3
dm6-FBgn00196603	1.74847e-06	-0.460247	0.1	0.221	0.0311367	NA	NA	NA	NA	3
dm6-FBgn00010751	2.077e-06	0.361701	0.55	0.393	0.0369873	FBgn0001075	ft	fat	fat (ft) is a tumor suppressor gene that encodes a large cadherin family transmembrane protein. It functions in the Hippo signaling pathway (as a receptor) and the Dachsous-Fat planar cell polarity pathway (as a transmembrane component).	3
dm6-FBgn02591701	2.41716e-06	0.282038	0.869	0.717	0.0430448	FBgn0259170	alpha-Man-Ia	alpha-Mannosidase class I a	Contributions welcome.	3
dm6-FBgn00526761	2.79097e-06	0.443238	0.674	0.564	0.0497016	FBgn0052676	stx	stuxnet	stuxnet (stx) encodes a protein that controls the homeostasis of the product of Pc via proteasomal degradation through an ubiquitin-independent pathway.	3
dm6-FBgn00408132	2.80323e-06	-0.609085	0.165	0.291	0.0499199	NA	NA	NA	NA	3
dm6-FBgn00000643	3.29138e-06	-0.676499	0.192	0.322	0.0586128	FBgn0000064	Ald1	Aldolase 1	Contributions welcome.	3
dm6-FBgn00397571	3.33514e-06	-0.394471	0.911	0.935	0.0593922	FBgn0039757	RpS7	Ribosomal protein S7	Contributions welcome.	3
dm6-FBgn0031034	3.45582e-06	0.334293	0.175	0.082	0.0615412	FBgn0031034	CG14205	-	Contributions welcome.	3
dm6-FBgn02650451	3.50088e-06	0.326963	0.33	0.2	0.0623438	FBgn0265045	Strn-Mlck	Stretchin-Mlck	Stretchin-Mlck (Strn-Mlck) encodes a complex locus producing many large protein isoforms, which likely regulate cytoskeletal dynamics in muscles. A shorter isoform is specifically expressed in indirect flight muscle, localizes to the thick filament and is required to prevent flight muscle hypercontraction. Strn-Mlck mutants cannot fly and show flight muscle atrophy.	3
dm6-FBgn00319802	3.55423e-06	-0.44873	0.804	0.87	0.0632937	FBgn0031980	RpL36A	Ribosomal protein L36A	Contributions welcome.	3
dm6-FBgn02675711	3.56777e-06	0.296986	0.649	0.503	0.0635348	NA	NA	NA	NA	3
dm6-FBgn00006581	3.58842e-06	0.570133	0.316	0.192	0.0639026	FBgn0000658	fj	four-jointed	four-jointed (fj) encodes a type II transmembrane kinase. Through phosphorylation of the atypical cadherins encoded by ft and ds, it regulates control of planar polarity in epithelia and also growth via the Hippo/Warts pathway.	3
dm6-FBgn00140261	3.64055e-06	-0.393286	0.883	0.927	0.0648309	FBgn0014026	RpL7A	Ribosomal protein L7A	Ribosomal protein L7A (RpL7A) encodes a ribosomal structural constituent.	3
dm6-FBgn00011391	3.77355e-06	-0.271233	0.924	0.901	0.0671994	FBgn0001139	gro	groucho	groucho (gro) encodes a global developmental co-repressor in conjunction with manifold DNA-binding repressor partner proteins, which tether it to target promoters. It functions downstream of key signaling pathways such as Wg/Wnt and Dpp/TGF-beta. Notably, phosphorylation of the product of gro in response to MAPK activation weakens its repressor capacity.	3
dm6-FBgn02649752	3.84399e-06	0.406988	0.784	0.644	0.0684539	FBgn0264975	Nrg	Neuroglian	Neuroglian (Nrg) encodes an immunoglobulin domain-containing cell adhesion molecule that mediates cell-cell adhesion by forming homo- or heterophilic interactions. The long isoform of the product of Nrg is neuron specific and plays roles in neurite outgrowth, axon guidance and synapse formation. The short isoform of the product of Nrg contributes to the formation of septate junctions in epithelia…	3
dm6-FBgn00400071	4.00874e-06	-0.36971	0.79	0.845	0.0713877	FBgn0040007	RpL38	Ribosomal protein L38	Ribosomal protein L38 (RpL38) encodes a component of the large subunit of cytoplasmic ribosomes, which translate mRNAs encoded by the nuclear genome. RpL38 is haploinsufficient - heterozygous mutants display the 'Minute' phenotype, characterized by a slower developmental rate and small adult bristles.	3
dm6-FBgn00048851	4.0893e-06	-0.85308	0.292	0.418	0.0728223	FBgn0004885	tok	tolkin	tolkin (tok) encodes a Zinc metallopeptidase with similar substrate specificity to the product of tld, which is its paralog. It cleaves the product of sog as well as the prodomains of several TGF-beta ligands.	3
dm6-FBgn00104091	4.20806e-06	-0.421111	0.897	0.913	0.0749372	FBgn0010409	RpL18A	Ribosomal protein L18A	Contributions welcome.	3
dm6-FBgn00055331	4.63378e-06	-0.378411	0.808	0.836	0.0825184	FBgn0005533	RpS17	Ribosomal protein S17	Ribosomal protein S17 (RpS17) encodes an essential component of the ribosomal 40S subunit. RpS17 mutants have dominant, haploinsufficient effects on cellular and organismal growth rate, and on bristle size.	3
dm6-FBgn00287371	4.99197e-06	-0.460111	0.646	0.701	0.088897	FBgn0028737	eEF1beta	eukaryotic translation elongation factor 1 beta	Contributions welcome.	3
dm6-FBgn0085478	5.00987e-06	0.260089	0.955	0.881	0.0892157	FBgn0085478	Zdhhc8	Zinc finger DHHC-type containing 8	Contributions welcome.	3
dm6-FBgn02674291	5.01419e-06	-0.458866	0.57	0.654	0.0892926	FBgn0267429	lovit	loss of visual transmission	Contributions welcome.	3
dm6-FBgn0023407	5.30227e-06	0.314472	0.405	0.268	0.0944228	FBgn0023407	B4	B4	B4 (B4) encodes a protein involved in imaginal disc development.	3
dm6-FBgn00351601	5.46736e-06	0.347561	0.399	0.265	0.0973627	FBgn0035160	hng3	hinge3	Contributions welcome.	3
dm6-FBgn0032600	5.71635e-06	0.328206	0.729	0.603	0.101797	FBgn0032600	BuGZ	Bub3 interacting GLEBS and Zinc finger domain protein	Bub3 interacting GLEBS and Zinc finger domain protein (BuGZ) encodes a protein involved in dendrite morphogenesis.	3
dm6-FBgn00002272	6.36375e-06	-0.627242	0.234	0.352	0.113326	FBgn0000227	Bsg25A	Blastoderm-specific gene 25A	Contributions welcome.	3
dm6-FBgn0032938	6.64061e-06	-0.334256	0.797	0.792	0.118256	FBgn0032938	CG8671	-	Contributions welcome.	3
dm6-FBgn00101981	7.88384e-06	-0.392043	0.866	0.858	0.140395	FBgn0010198	RpS15Aa	Ribosomal protein S15Aa	Contributions welcome.	3
dm6-FBgn00029732	7.9487e-06	-0.412862	0.962	0.971	0.14155	FBgn0002973	numb	numb	numb (numb) encodes a membrane-associated inhibitor of Notch signaling. It controls neuroblast and sense organ precursor asymmetric division. It is asymmetrically localized during mitosis and segregates exclusively to one of two daughter cells.	3
dm6-FBgn00112841	8.08832e-06	-0.338176	0.945	0.953	0.144037	FBgn0011284	RpS4	Ribosomal protein S4	Ribosomal protein S4 (RpS4) encodes a structural constituent of ribosomes.	3
dm6-FBgn0026616	9.21653e-06	0.268703	0.622	0.473	0.164128	FBgn0026616	alpha-Man-IIb	alpha-Mannosidase class II b	alpha-Mannosidase class II b (alpha-Man-IIb) encodes a mannosidase involved in cellular encapsulation response and glycoprotein metabolism.	3
dm6-FBgn00500892	9.55622e-06	0.375603	0.794	0.685	0.170177	FBgn0050089	CG30089	-	Contributions welcome.	3
dm6-FBgn00044561	9.76479e-06	0.455172	0.784	0.669	0.173891	FBgn0004456	mew	multiple edematous wings	multiple edematous wings (mew) encodes one of 5 fly integrin alpha subunits, and when in a heterodimer with an integrin beta subunit makes a receptor for the extracellular matrix protein laminin. It is required in numerous tissues for cell migration, adhesion between cell layers, and cell differentiation.	3
dm6-FBgn00117613	9.82457e-06	-0.424792	0.041	0.132	0.174956	FBgn0011761	dhd	deadhead	deadhead (dhd) encodes a thioredoxin-like protein necessary for the initiation of embryonic development.	3
dm6-FBgn00389342	1.14773e-05	0.398878	0.186	0.094	0.204387	FBgn0038934	Gld2	GLD2 poly(A) polymerase	GLD2 poly(A) polymerase (Gld2) encodes a conserved poly-A polymerase in the GLD2 family. It is a paralog of the wisp gene. Gld2 is expressed strongly in the testis and at low levels in other tissues including the nervous system. In the male germ line, the product of Gld2 is essential for postmeiotic development of sperm; its depletion causes arrest of spermatogenesis prior to individualization, w…	3
dm6-FBgn0031146	1.15129e-05	0.268609	0.46	0.317	0.205022	FBgn0031146	CG15449	-	Contributions welcome.	3
dm6-FBgn0259234	1.20233e-05	0.292453	0.529	0.381	0.214111	NA	NA	NA	NA	3
dm6-FBgn0024245	1.21782e-05	0.34568	0.832	0.69	0.21687	FBgn0024245	dnt	doughnut on 2	doughnut on 2 (dnt) encodes a Ryk family Wnt receptor-tyrosine kinase-related protein. It can form homo- and heterodimers with the other two Ryks (encoded by Drl-2 and drl) via binding the ligand encoded by Wnt5. dnt and drl products act during embryonic muscle attachment site selection.	3
dm6-FBgn00031373	1.2274e-05	-0.344135	0.024	0.106	0.218576	FBgn0003137	Ppn	Papilin	Contributions welcome.	3
dm6-FBgn00247281	1.25342e-05	-0.365354	0.708	0.758	0.223209	FBgn0024728	Slip1	SLo interacting protein 1	Contributions welcome.	3
dm6-FBgn02675762	1.28264e-05	-0.488089	0.849	0.847	0.228412	NA	NA	NA	NA	3
dm6-FBgn02674311	1.29695e-05	-0.324144	0.804	0.828	0.23096	FBgn0267431	Myo81F	Myosin 81F	Contributions welcome.	3
dm6-FBgn02639301	1.38017e-05	0.665635	0.399	0.275	0.24578	FBgn0263930	dally	division abnormally delayed	division abnormally delayed (dally) encodes a core protein of heparan sulfate proteoglycans of the glypican family. It acts as a co-receptor for growth factors and morphogens, such as the products of dpp, wg, hh, upd1 and FGFs, affecting signaling and distribution of these ligands. The roles of the product of dally include wing development and germline stem cell maintenance.	3
dm6-FBgn02844351	1.38962e-05	0.447173	0.509	0.382	0.247463	FBgn0284435	tyn	trynity	trynity (tyn) encodes a protein belonging to the ZP-domain proteins family known as extracellular modular proteins. These proteins are secreted and anchored to the membrane or released into the extracellular space to form specialized extracellular matrices.	3
dm6-FBgn02626991	1.39583e-05	0.28677	0.68	0.537	0.248569	FBgn0262699	fzr	fizzy-related	fizzy-related (fzr) encodes a protein that binds to the Anaphase-Promoting Complex/Cyclosome (APC/C) ubiquitin ligase to stimulate its activity during G1 phase.	3
dm6-FBgn0031239	1.43279e-05	0.31405	0.419	0.287	0.255152	FBgn0031239	CG17075	-	Contributions welcome.	3
dm6-FBgn00519922	1.43942e-05	-0.259702	0.952	0.922	0.256331	FBgn0051992	gw	gawky	Contributions welcome.	3
dm6-FBgn00332753	1.44055e-05	-0.318402	0.038	0.128	0.256532	FBgn0033275	CG14756	-	Contributions welcome.	3
dm6-FBgn00262621	1.50224e-05	-0.30828	0.89	0.866	0.267519	FBgn0026262	Taf3	TBP-associated factor 3	TBP-associated factor 3 (Taf3) encodes a protein that interacts with the transcription factor encoded by Trl and is involved in transcriptional activation.	3
dm6-FBgn0015778	1.64643e-05	-0.263616	0.969	0.954	0.293197	FBgn0015778	rin	rasputin	rasputin (rin) encodes an RNA-binding protein that regulates gene expression. It is involved in eye development and the dorsal/ventral axis specification of the ovary.	3
dm6-FBgn00112721	1.79219e-05	-0.393794	0.852	0.869	0.319153	FBgn0011272	RpL13	Ribosomal protein L13	Ribosomal protein L13 (RpL13) encodes a ribosomal structural constituent.	3
dm6-FBgn00363492	1.87853e-05	-0.469125	0.746	0.787	0.334529	FBgn0036349	SNCF	SoxNeuro Co-Factor	Contributions welcome.	3
dm6-FBgn0037443	2.06187e-05	0.297192	0.911	0.807	0.367178	FBgn0037443	Dmtn	Dementin	Dementin (Dmtn) encodes a protein that possesses an evolutionarily conserved interaction with members of the Amyloid beta A4 protein family. Co-expression of Dmtn rescues the effect of over-expressing human Amyloid beta A4 protein on development and behavior, and mutation of Dmtn causes aberrant processing of the product of Appl.	3
dm6-FBgn02859521	2.08787e-05	-0.419979	0.918	0.927	0.371808	FBgn0285952	eEF5	eukaryotic translation elongation factor 5	Contributions welcome.	3
dm6-FBgn0011785	2.17274e-05	0.350995	0.646	0.496	0.386922	FBgn0011785	BRWD3	BRWD3	BRWD3 (BRWD3) encodes a member of the Bromodomain and WD repeat_containing protein (BRWD) family. It regulates ecdysone and JAK-STAT signaling pathways and contributes to eye development, cell death and phagocytosis.	3
dm6-FBgn00381181	2.26014e-05	0.390256	0.299	0.183	0.402485	FBgn0038118	timeout	timeout	timeout (timeout) encodes a role in the maintenance of chromosome integrity and in the light synchronization of the adult circadian clock	3
dm6-FBgn00223491	2.27806e-05	-0.268913	0.842	0.856	0.405678	FBgn0022349	CG1910	-	Contributions welcome.	3
dm6-FBgn02620291	2.40252e-05	0.259974	0.577	0.418	0.427841	FBgn0262029	d	dachs	dachs (d) encodes a myosin family protein that participates in Dachsous-Fat signaling, which polarizes its localization. It influences planar cell polarity, partly through interaction with the product of pk, and growth, through interaction with the product of wts.	3
dm6-FBgn00297711	2.58977e-05	-0.325982	0.12	0.233	0.461187	FBgn0029771	CG12730	-	Contributions welcome.	3
dm6-FBgn00867583	2.78416e-05	-0.493146	0.038	0.124	0.495803	FBgn0086758	chinmo	Chronologically inappropriate morphogenesis	Chronologically inappropriate morphogenesis (chinmo) encodes a putative BTB-zinc finger transcription factor. It is essential for neuronal temporal patterning. It also plays a role in the regulation of eye development, tumor formation, and the self-renewal and/or sexual identity of male somatic cyst stem cells by acting downstream of JAK-STAT signaling.	3
dm6-FBgn00398571	3.09952e-05	-0.397592	0.9	0.917	0.551963	FBgn0039857	RpL6	Ribosomal protein L6	Contributions welcome.	3
dm6-FBgn00867101	3.38675e-05	-0.457358	0.619	0.684	0.603113	FBgn0086710	RpL30	Ribosomal protein L30	Contributions welcome.	3
dm6-FBgn02868271	3.52746e-05	0.278457	0.419	0.278	0.628171	NA	NA	NA	NA	3
dm6-FBgn02660001	3.81644e-05	0.269171	0.9	0.798	0.679632	FBgn0266000	CG44774	-	Contributions welcome.	3
dm6-FBgn00368101	3.81943e-05	-0.455581	0.131	0.24	0.680164	FBgn0036810	CG6885	-	Contributions welcome.	3
dm6-FBgn00039631	3.86047e-05	0.402737	0.302	0.191	0.687472	FBgn0003963	ush	u-shaped	u-shaped (ush) encodes a member of the Friend of GATA (FOG) multi-type zinc finger protein family, which bind GATA factors (like those encoded by srp or pnr). These complexes can interface with major signal transduction pathways such as TGFbeta, Hedgehog, JAK/STAT and Insulin/PI3K to regulate diverse biological processes such as embryonic development, heart, blood and neural development and body …	3
dm6-FBgn02652971	3.97538e-05	-0.318938	0.859	0.876	0.707936	FBgn0265297	pAbp	poly(A) binding protein	Contributions welcome.	3
dm6-FBgn00169301	4.67982e-05	0.334661	0.753	0.594	0.833383	FBgn0016930	Dyrk2	Dual-specificity tyrosine phosphorylation-regulated kinase 2	Contributions welcome.	3
dm6-FBgn0023510	4.75499e-05	0.307196	0.405	0.281	0.846768	FBgn0023510	Rbcn-3B	Rabconnectin-3B	Rabconnectin-3B (Rbcn-3B) encodes a protein that is part of a regulatory subunit of the Vacuolar H[+] ATPase required for acidification of intracellular vesicles and the lysosome. It involved in endocytic trafficking and lysosome function, and mutations block Notch signaling in follicle cells and imaginal disc cells.	3
dm6-FBgn00117041	4.97312e-05	0.280676	0.512	0.381	0.885613	FBgn0011704	RnrS	Ribonucleoside diphosphate reductase small subunit	Contributions welcome.	3
dm6-FBgn0032167	5.15615e-05	0.428119	0.203	0.113	0.918208	FBgn0032167	CG5853	-	Contributions welcome.	3
dm6-FBgn0001942	5.17931e-05	-0.359635	0.849	0.883	0.922332	FBgn0001942	eIF4A	eukaryotic translation initiation factor 4A	eukaryotic translation initiation factor 4A (eIF4A) encodes an essential DEAD-box RNA helicase protein and a canonical translation initiation factor. It is a component of the eIF4F cap-binding complex that is essential for cap-dependent translation of mRNA.	3
dm6-FBgn02676561	5.52952e-05	0.259816	0.182	0.095	0.984697	NA	NA	NA	NA	3
dm6-FBgn0033741	5.62328e-05	0.265768	0.33	0.21	1	FBgn0033741	CG8545	-	Contributions welcome.	3
dm6-FBgn00308703	5.82303e-05	0.320209	0.935	0.866	1	FBgn0030870	CG6398	-	Contributions welcome.	3
dm6-FBgn0024238	6.31256e-05	0.295536	0.608	0.443	1	FBgn0024238	Fim	Fimbrin	Fimbrin (Fim) encodes an actin-binding protein involved in chromosome segregation.	3
dm6-FBgn00137591	6.33192e-05	0.250943	0.464	0.336	1	FBgn0013759	CASK	CASK	CASK (CASK) encodes a member of the MAGUK family of scaffolding proteins. In epithelial tissues, the product of CASK functions as an adhesion molecule involved in cell proliferation, cytoskeletal remodeling and cell migration. In neurons, the product of CASK serves as a scaffold for a number of signaling and transmembrane molecules and is involved in synaptic development and plasticity.	3
dm6-FBgn02655232	6.68931e-05	0.304675	0.945	0.875	1	FBgn0265523	Smr	Smrter	Contributions welcome.	3
dm6-FBgn00290951	6.88839e-05	0.299383	0.467	0.334	1	FBgn0029095	aru	arouser	arouser (aru) encodes an SH3 adaptor protein that interacts with Egfr and PI3K pathways. Its roles include regulation of synapse number, memory formation and ethanol sedation sensitivity.	3
dm6-FBgn00011801	8.92427e-05	-0.559238	0.57	0.649	1	FBgn0001180	hb	hunchback	Contributions welcome.	3
dm6-FBgn00283691	9.16488e-05	0.635552	0.32	0.222	1	FBgn0028369	kirre	kin of irre	kin of irre (kirre) encodes a transmembrane protein of the Ig superfamily that is involved in heterotypic interactions with the product of sns. Interactions with intracellular adaptors regulate cytoskeleton dynamics. Its biological roles include myoblast aggregation and fusion, nephrocyte diaphragm formation, and cell sorting in the eye and wing imaginal discs.	3
dm6-FBgn00376862	0.000100393	-0.441917	0.715	0.742	1	FBgn0037686	RpL34b	Ribosomal protein L34b	Ribosomal protein L34b (RpL34b) encodes a ribosomal structural constituent.	3
dm6-FBgn0002645	0.000101344	0.260141	0.722	0.595	1	FBgn0002645	Map205	Microtubule-associated protein 205	Microtubule-associated protein 205 (Map205) encodes a protein that binds and stabilizes microtubules. It also binds, inhibits and stabilizes the product of polo on microtubules during interphase.	3
dm6-FBgn02651491	0.000102762	0.272357	0.57	0.419	1	NA	NA	NA	NA	3
dm6-FBgn0000117	0.000103365	0.276244	0.907	0.807	1	FBgn0000117	arm	armadillo	armadillo (arm) encodes the Drosophila homolog of beta-catenin. It plays separable roles in cell adhesion and Wingless signaling. It links classic cadherin cell adhesion receptors to alpha-catenin and the actin cytoskeleton, and it acts as the key regulated effector of Wingless signaling, working with TCF/LEF proteins as a transcriptional co-activator.	3
dm6-FBgn00035253	0.000104637	0.721018	0.529	0.418	1	FBgn0003525	stg	string	Contributions welcome.	3
dm6-FBgn0001981	0.000109158	0.273818	0.113	0.05	1	NA	NA	NA	NA	3
dm6-FBgn00839733	0.000113893	-0.537788	0.371	0.493	1	FBgn0083973	dunk	disrupted underground network	Contributions welcome.	3
dm6-FBgn00304002	0.000114534	0.32005	0.478	0.36	1	FBgn0030400	Pits	Protein interacting with Ttk69 and Sin3A	Contributions welcome.	3
dm6-FBgn00202511	0.000116931	0.285557	0.948	0.872	1	FBgn0020251	sfl	sulfateless	Contributions welcome.	3
dm6-FBgn00393591	0.000117574	-0.346616	0.873	0.907	1	FBgn0039359	RpL27	Ribosomal protein L27	Contributions welcome.	3
dm6-FBgn00044191	0.000119823	-0.37369	0.629	0.692	1	FBgn0004419	me31B	maternal expression at 31B	Contributions welcome.	3
dm6-FBgn00035171	0.000124914	-0.36012	0.918	0.95	1	FBgn0003517	sta	stubarista	Contributions welcome.	3
dm6-FBgn00203002	0.000130267	-0.661177	0.313	0.414	1	FBgn0020300	geko	geko	Contributions welcome.	3
dm6-FBgn0262509	0.000132404	0.356213	0.577	0.442	1	FBgn0262509	nrm	neuromusculin	neuromusculin (nrm) encodes a protein involved in synaptic target recognition.	3
dm6-FBgn00004641	0.000133492	0.266227	0.66	0.536	1	FBgn0000464	Lar	Leukocyte-antigen-related-like	Leukocyte-antigen-related-like (Lar) encodes a transmembrane receptor tyrosine phosphatase with a extracellular domain that binds to the product of Sdc. It regulates signaling through the product of Abl. While the product of Lar has many functions, it is best known for its roles in embryonic motor axon guidance and in target recognition by axons of R7 photoreceptors.	3
dm6-FBgn0033188	0.000134744	0.251113	0.12	0.055	1	FBgn0033188	Drat	Death resistor Adh domain containing target	Death resistor Adh domain containing target (Drat) encodes a member of the zinc-dependent ADH-like family that is an effector of ethanol-induced apoptosis.	3
dm6-FBgn02640012	0.000138081	0.531463	0.392	0.27	1	FBgn0264001	bru3	bruno 3	bruno 3 (bru3) encodes an RNA binding protein that binds to the EDEN element and mediates maternal mRNA translational repression.	3
dm6-FBgn0051998	0.000143682	-0.322877	0.667	0.692	1	FBgn0051998	CG31998	-	Contributions welcome.	3
dm6-FBgn00378741	0.00015223	-0.340617	0.842	0.863	1	FBgn0037874	Tctp	Translationally controlled tumor protein	Translationally controlled tumor protein (Tctp) encodes a protein that belongs to the TCTP family. It interacts with the GTPase encoded by Rheb to regulate organ growth. It is required for DNA damage response and genome stability.	3
dm6-FBgn00321973	0.000152545	-0.392138	0.488	0.553	1	FBgn0032197	ova	ovaries absent	Contributions welcome.	3
dm6-FBgn02842521	0.000155301	-0.411212	0.436	0.518	1	FBgn0284252	Letm1	Leucine zipper and EF-hand containing transmembrane protein 1	Contributions welcome.	3
dm6-FBgn00407521	0.000157202	0.260647	0.873	0.757	1	FBgn0040752	Prosap	Prosap	Prosap (Prosap) encodes a member of SH3 and multiple ankyrin repeat domain (SHANK) family of genes that encode synaptic scaffolding proteins. It regulates synaptic growth and development, including the structure of the neuromuscular junction and synapses of the calyx, and olfactory acuity.	3
dm6-FBgn00011381	0.000165099	0.66279	0.381	0.266	1	FBgn0001138	grn	grain	grain (grn) encodes a transcription factor from the GATA family. It regulates the expression of receptors and adhesion molecules such as those encoded by unc-5 and Fas2 involved in axon guidance. It contributes to multiple other developmental processes including leg and larval spiracle morphogenesis.	3
dm6-FBgn00044031	0.00018105	-0.415756	0.729	0.767	1	FBgn0004403	RpS14a	Ribosomal protein S14a	Contributions welcome.	3
dm6-FBgn02621092	0.000183427	0.398369	0.863	0.797	1	NA	NA	NA	NA	3
dm6-FBgn00304792	0.000185463	0.270561	0.852	0.767	1	FBgn0030479	Rbp1-like	Rbp1-like	Rbp1-like (Rbp1-like) encodes a mRNA binding protein involved in RNA splicing and RNA metabolism.	3
dm6-FBgn0029506	0.000187122	-0.411004	0.11	0.2	1	FBgn0029506	Tsp42Ee	Tetraspanin 42Ee	Contributions welcome.	3
dm6-FBgn00531961	0.000190951	0.341106	0.361	0.251	1	FBgn0053196	dpy	dumpy	dumpy (dpy) encodes an extracellular protein involved in epidermal-cuticle attachment, aposition of wing surfaces and trachea development.	3
dm6-FBgn0284221	0.000229024	0.299793	0.502	0.376	1	FBgn0284221	Sema5c	Semaphorin 5c	Semaphorin 5c (Sema5c) encodes a member of the Semaphorins family, which are membrane and secreted short-range signaling proteins. The product of Sema5c is involved in olfactory behavior.	3
dm6-FBgn0263490	0.000229144	0.559141	0.485	0.356	1	FBgn0263490	mld	molting defective	molting defective (mld) encodes a nuclear zinc finger protein required for ecdysone biosynthesis.	3
dm6-FBgn02650821	0.000232529	0.260702	0.656	0.532	1	FBgn0265082	Cdep	Chondrocyte-derived ezrin-like domain containing protein	Contributions welcome.	3
dm6-FBgn0001291	0.000237364	0.390382	0.165	0.091	1	FBgn0001291	Jra	Jun-related antigen	Contributions welcome.	3
dm6-FBgn0265180	0.00024469	0.29762	0.131	0.065	1	FBgn0265180	CG44245	-	Contributions welcome.	3
dm6-FBgn00028733	0.000247987	-0.258476	0.962	0.962	1	FBgn0002873	mud	mushroom body defect	mushroom body defect (mud) encodes regulates spindle orientation via interactions with the dynein complex.	3
dm6-FBgn00137181	0.000249577	0.273663	0.911	0.806	1	FBgn0013718	nuf	nuclear fallout	nuclear fallout (nuf) encodes a cytoplasmic, coiled-coil protein that acts as an adaptor between the product of Rab11 and motor proteins in the recycling endosome pathway. It is required for early embryo cellularization, and for subsequent Rab11-dependent processes.	3
dm6-FBgn02612781	0.00026851	0.31778	0.46	0.339	1	FBgn0261278	grp	grapes	grapes (grp) encodes a protein that functions in a cell cycle checkpoint pathway that responds to DNA damage.	3
dm6-FBgn02835363	0.000287712	-0.414548	0.1	0.183	1	FBgn0283536	Vha13	Vacuolar H[+] ATPase 13kD subunit	Contributions welcome.	3
dm6-FBgn00393001	0.000301188	-0.329251	0.904	0.914	1	FBgn0039300	RpS27	Ribosomal protein S27	Contributions welcome.	3
dm6-FBgn0003499	0.000329225	0.387758	0.103	0.047	1	FBgn0003499	sr	stripe	stripe (sr) encodes a transcription factor that induces the fate of tendon cells in the embryo as well as in the adult fly. It works upstream of tendon specific genes including Tsp, slow and Lrt.	3
dm6-FBgn0030955	0.000335659	0.318179	0.113	0.053	1	FBgn0030955	CG6891	-	Contributions welcome.	3
dm6-FBgn00103821	0.000338703	-0.30027	0.986	0.977	1	FBgn0010382	CycE	Cyclin E	Contributions welcome.	3
dm6-FBgn0061200	0.00034429	-0.255353	0.887	0.892	1	FBgn0061200	Nup153	Nucleoporin 153kD	Contributions welcome.	3
dm6-FBgn00257261	0.000360902	0.748797	0.715	0.63	1	FBgn0025726	unc-13	unc-13	unc-13 (unc-13) encodes a protein involved in synaptic vesicle exocytosis.	3
dm6-FBgn02639772	0.000363429	-0.347106	0.471	0.556	1	FBgn0263977	Tim17b	Translocase of the inner mitochondrial membrane 17b	Translocase of the inner mitochondrial membrane 17b (Tim17b) encodes a small subunit of the mitochondrial inner membrane translocase complex. It is strictly required for the delivery of proteins to the mitochondrial matrix.	3
dm6-FBgn0004049	0.000390536	-0.324556	0.649	0.71	1	FBgn0004049	yrt	yurt	yurt (yrt) encodes a membrane-associated protein. It contributes to apical-basal polarity and permeability of septate junctions. In differentiating epithelial cells, it counteracts apical polarity proteins to sustain lateral membrane stability and apical-basal polarity. In fully differentiated cells, the product of yrt acts as a negative regulatory component of the crb complex and limits apical m…	3
dm6-FBgn00316213	0.000392167	-0.480473	0.158	0.248	1	FBgn0031621	Elba3	Early boundary activity 3	Early boundary activity 3 (Elba3) encodes a chromatin boundary factor involved in the regulation of chromatin silencing.	3
dm6-FBgn0023167	0.000426837	-0.308084	0.694	0.738	1	FBgn0023167	SmD3	Small ribonucleoprotein particle protein SmD3	Small ribonucleoprotein particle protein SmD3 (SmD3) encodes an RNA binding protein that forms a heterodimeric sub-complex with the product of SmB. They function as part of the heteroheptameric ring complex Sm core, which is involved in the formation of spliceosomal small nuclear RNPs (U1, U2, U4 and U5), which together catalyze pre-mRNA splicing. The product of SmD3 also has a function in germli…	3
dm6-FBgn02615962	0.000450066	-0.38534	0.759	0.795	1	FBgn0261596	RpS24	Ribosomal protein S24	Ribosomal protein S24 (RpS24) encodes an essential component of the small ribosomal subunit that functions in protein synthesis. It is classified as a 'Minute' gene as heterozygous mutants exhibit a slower developmental rate and small adult bristles.	3
dm6-FBgn00012341	0.000466753	0.322611	0.99	0.972	1	NA	NA	NA	NA	3
dm6-FBgn0286723	0.000502031	-0.486281	0.076	0.153	1	FBgn0286723	hll	heimdall	Contributions welcome.	3
dm6-FBgn00104731	0.000515375	-0.301129	0.9	0.929	1	FBgn0010473	tutl	turtle	turtle (tutl) encodes an Ig-superfamily transmembrane protein. Its roles include axonal tiling, dendrite self-avoidance, axonal pathfinding and coordinated motor control.	3
dm6-FBgn00535543	0.000536951	0.271402	0.773	0.679	1	FBgn0053554	Nipped-A	Nipped-A	Contributions welcome.	3
dm6-FBgn0263289	0.000553375	-0.257329	0.742	0.767	1	FBgn0263289	scrib	scribble	scribble (scrib) encodes a scaffolding protein that is part of the conserved machinery regulating apicobasal polarity. It acts with the products of dlg1 and l(2)gl to distinguish the basolateral domain of epithelial cells and neuroblasts, via reciprocally antagonistic interactions with the aPKC/par-6 complex that impacts vesicle trafficking. The product of scrib also organizes synaptic architectu…	3
dm6-FBgn00159491	0.00055781	-0.609945	0.615	0.668	1	FBgn0015949	hrg	hiiragi	hiiragi (hrg) encodes the canonical poly(A) polymerase required for the nuclear poly(A) tail synthesis at the mRNA 3'-end. hrg product is also involved in cytoplasmic polyadenylation of specific mRNAs during early to mid-oogenesis, through its interaction with the CPEB (cytoplasmic polyadenylation element binding) protein encoded by orb.	3
dm6-FBgn00869061	0.000564035	-0.414565	0.045	0.112	1	FBgn0086906	sls	sallimus	sallimus (sls) encodes a large modular protein present in muscles. It links myosin filaments to the Z-disc.	3
dm6-FBgn00043892	0.000575877	-0.492429	0.639	0.69	1	FBgn0004389	bnk	bottleneck	bottleneck (bnk) encodes a protein involved in actin filament bundle organization. It controls the structural organization of the actomyosin network and times basal closure of the cells during cellularization.	3
dm6-FBgn0032536	0.000589944	0.312772	0.124	0.064	1	FBgn0032536	Ance-3	Ance-3	Contributions welcome.	3
dm6-FBgn00320142	0.000616685	-0.355212	0.151	0.235	1	FBgn0032014	CG7840	-	Contributions welcome.	3
dm6-FBgn02628673	0.000617914	-0.43191	0.873	0.833	1	FBgn0262867	Ptr	Patched-related	Contributions welcome.	3
dm6-FBgn00313932	0.000633974	-0.713492	0.227	0.31	1	FBgn0031393	CG15382	-	Contributions welcome.	3
dm6-FBgn0286071	0.000635313	0.471461	0.34	0.246	1	FBgn0286071	AdamTS-A	ADAM metallopeptidase with thrombospondin type 1 motif A	ADAM metallopeptidase with thrombospondin type 1 motif A (AdamTS-A) encodes a secreted matrix metalloprotease involved in cell migration. Loss of AdamTS-A in the salivary glands results in apical surface irregularities and cell elongation defects.	3
dm6-FBgn0039288	0.000651241	0.270343	0.155	0.086	1	FBgn0039288	CG13653	-	Contributions welcome.	3
dm6-FBgn0267495	0.000666873	-0.488365	0.141	0.232	1	NA	NA	NA	NA	3
dm6-FBgn0034180	0.000690304	-0.261015	0.715	0.734	1	FBgn0034180	Ehbp1	Eps15 homology domain containing protein-binding protein 1	Eps15 homology domain containing protein-binding protein 1 (Ehbp1) encodes a protein that mediates asymmetric protein secretion. It regulates the trafficking and secretion of distinct Notch signaling components and extracellular membrane proteins.	3
dm6-FBgn02644421	0.000693177	0.668223	0.326	0.224	1	FBgn0264442	ab	abrupt	abrupt (ab) encodes a transcription factor that negatively regulates ecdysone signaling, as it binds to the product of tai. It regulates animal survival, organogenesis and multiple tissue morphogenesis, epithelial cell fate, cellular sexual identity, neuron differentiation and neuronal identity switch, cell migration, oncogenesis and germline differentiation. In many cell types, the product of ab…	3
dm6-FBgn02628131	0.000758296	-0.457083	0.309	0.406	1	FBgn0262813	CG43184	-	Contributions welcome.	3
dm6-FBgn02607451	0.000771177	0.301232	0.203	0.126	1	FBgn0260745	mfas	midline fasciclin	midline fasciclin (mfas) encodes a protein involved in axonogenesis and regulation of hemocyte proliferation.	3
dm6-FBgn0020235	0.000802895	-0.339721	0.131	0.215	1	FBgn0020235	ATPsyngamma	ATP synthase, gamma subunit	Contributions welcome.	3
dm6-FBgn0264357	0.000846762	0.267968	0.595	0.475	1	FBgn0264357	SNF4Agamma	SNF4/AMP-activated protein kinase gamma subunit	SNF4/AMP-activated protein kinase gamma subunit (SNF4Agamma) encodes a protein involved in lipid metabolism, autophagy and response to starvation.	3
dm6-FBgn0000100	0.000848566	-0.33466	0.818	0.858	1	FBgn0000100	RpLP0	Ribosomal protein LP0	Contributions welcome.	3
dm6-FBgn00000971	0.000922926	0.29183	0.701	0.576	1	FBgn0000097	aop	anterior open	anterior open (aop) encodes a transcriptional repressor of the ETS family. It acts downstream of receptor tyrosine kinase signaling to regulate cell fate transitions critical to the development of many tissues including the nervous system, heart, trachea and eye.	3
dm6-FBgn02618731	0.000926058	0.251706	0.986	0.961	1	FBgn0261873	sdt	stardust	stardust (sdt) encodes membrane-associated guanylate kinase (MAGUK) protein involved in the maintenance of apico-basal cell polarity and the organization of zonula adherens.	3
dm6-FBgn0264344	0.000949356	0.335514	0.333	0.244	1	FBgn0264344	CG43800	-	Contributions welcome.	3
dm6-FBgn0000114	0.000963565	0.32283	0.22	0.143	1	FBgn0000114	bru1	bruno 1	bruno 1 (bru1) encodes an RNA binding protein acting in multiple forms of post-transcriptional gene regulation including repression and activation of translation and alternative splicing of pre-mRNAs. The product of bru1 is required for gametogenesis, developmental patterning, and muscle organization.	3
dm6-FBgn0000320	0.000968323	0.576588	0.148	0.085	1	FBgn0000320	eya	eyes absent	eyes absent (eya) encodes a transcriptional cofactor that physically interacts with several other retinal determination proteins, including those encoded by ey, dac, and so. The product of eya regulates eye, gonad, and brain development as well as axon pathfinding.	3
dm6-FBgn0262730	0.00097692	0.251743	0.488	0.391	1	FBgn0262730	dtn	detonator	Contributions welcome.	3
dm6-FBgn00511632	0.000981398	0.288089	0.928	0.869	1	FBgn0051163	SKIP	Shal K[+] channel interacting protein	Contributions welcome.	3
dm6-FBgn00366841	0.001029	0.364216	0.718	0.617	1	FBgn0036684	CG3764	-	Contributions welcome.	3
dm6-FBgn0036030	0.00104231	-0.324787	0.093	0.17	1	FBgn0036030	Prps	Phosphoribosyl pyrophosphate synthetase	Contributions welcome.	3
dm6-FBgn00034102	0.00108491	-0.309878	0.687	0.719	1	FBgn0003410	sina	seven in absentia	Contributions welcome.	3
dm6-FBgn00005792	0.00118972	-0.351743	0.096	0.169	1	FBgn0000579	Eno	Enolase	Enolase (Eno) encodes a phosphopyruvate hydratase involved in glucose homeostasis.	3
dm6-FBgn02669181	0.00119793	0.263275	0.718	0.619	1	FBgn0266918	CG32486	-	Contributions welcome.	3
dm6-FBgn0264562	0.00128858	0.26437	0.502	0.408	1	FBgn0264562	Hr4	Hormone receptor 4	Hormone receptor 4 (Hr4) encodes a nuclear receptor that acts both upstream and downstream of the steroid hormone ecdysone. In the prothoracic gland the product of Hr4 acts as a repressor of ecdysone production. In other tissues, including the salivary gland and the fat body, Hr4 is transcriptionally induced by ecdysone to transduce the effects of the hormone.	3
dm6-FBgn0003279	0.00131673	-0.341906	0.828	0.834	1	FBgn0003279	RpL4	Ribosomal protein L4	Contributions welcome.	3
dm6-FBgn02633922	0.00132052	0.460465	0.859	0.763	1	FBgn0263392	Tet	Ten-Eleven Translocation (TET) family protein	Contributions welcome.	3
dm6-FBgn00038963	0.00132819	0.483377	0.674	0.608	1	FBgn0003896	tup	tailup	tailup (tup) encodes a transcription factor that regulates neuronal sub-type identity, including motor, serotonergic and dopaminergic neuron identity. It regulates germ band retraction, dorsal closure, muscle and heart development.	3
dm6-FBgn00410921	0.00135348	0.281667	0.735	0.635	1	FBgn0041092	tai	taiman	taiman (tai) encodes an ecdysone receptor co-activator related to mammalian steroid receptor coactivator (SRC) proteins. It contributes to border cell migration.	3
dm6-FBgn02676241	0.00140777	0.268133	0.337	0.249	1	NA	NA	NA	NA	3
dm6-FBgn00531581	0.00151439	0.488732	0.323	0.242	1	FBgn0053158	CG33158	-	Contributions welcome.	3
dm6-FBgn0000180	0.00155704	-0.338053	0.89	0.885	1	FBgn0000180	bib	big brain	big brain (bib) encodes a non-selective cation channel in the aquaporin family. Its function is required for optimal Notch signaling to restrain neurogenesis.	3
dm6-FBgn02667563	0.00157797	-0.271964	0.883	0.904	1	FBgn0266756	btsz	bitesize	bitesize (btsz) encodes a membrane-trafficking protein that contributes to actin cytoskeleton organization. It is involved in the establishment of planar cell polarity, apical junction assembly and the morphogenesis of salivary glands and the tracheal system.	3
dm6-FBgn0000250	0.0016605	-0.318988	0.732	0.772	1	FBgn0000250	cact	cactus	cactus (cact) encodes the homolog of mammalian IkappaB. cact product acts as an inhibitor of NF-kappaB signaling by binding to the products of dl and Dif, which prevents their nuclear translocation. Toll signaling promotes the destruction of cact protein, which allows the products of dl and Dif to enter the nucleus and regulate gene expression.	3
dm6-FBgn0053200	0.00166716	0.254204	0.237	0.157	1	FBgn0053200	VepD	Ventrally-expressed protein D	Contributions welcome.	3
dm6-FBgn0052758	0.00169355	0.276593	0.495	0.386	1	FBgn0052758	Snx27	Sorting nexin 27	Contributions welcome.	3
dm6-FBgn00005751	0.00172529	0.273451	0.639	0.554	1	FBgn0000575	emc	extra macrochaetae	Contributions welcome.	3
dm6-FBgn00006351	0.00173141	0.64526	0.323	0.222	1	FBgn0000635	Fas2	Fasciclin 2	Contributions welcome.	3
dm6-FBgn0051973	0.00188206	0.304268	0.316	0.232	1	FBgn0051973	Cda5	Chitin deacetylase-like 5	Contributions welcome.	3
dm6-FBgn0052772	0.00192709	0.276042	0.364	0.274	1	FBgn0052772	CG32772	-	Contributions welcome.	3
dm6-FBgn0260659	0.0020216	-0.32266	0.478	0.544	1	FBgn0260659	CG42542	-	Contributions welcome.	3
dm6-FBgn00133251	0.00208034	-0.322849	0.763	0.776	1	FBgn0013325	RpL11	Ribosomal protein L11	Contributions welcome.	3
dm6-FBgn00100782	0.00222249	-0.324161	0.921	0.925	1	FBgn0010078	RpL23	Ribosomal protein L23	Contributions welcome.	3
dm6-FBgn00516941	0.00222271	-0.394199	0.474	0.515	1	FBgn0051694	CG31694	-	Contributions welcome.	3
dm6-FBgn00014041	0.00222827	0.256126	0.564	0.465	1	FBgn0001404	egh	egghead	Contributions welcome.	3
dm6-FBgn0028484	0.00224102	-0.304204	0.433	0.516	1	FBgn0028484	Ack	Activated Cdc42 kinase	Contributions welcome.	3
dm6-FBgn00314342	0.00224428	-0.38256	0.34	0.426	1	FBgn0031434	insv	insensitive	insensitive (insv) encodes a nuclear factor that functions as a corepressor for the product of Su(H) and negatively regulates Notch signaling.	3
dm6-FBgn00044041	0.00226468	-0.407668	0.23	0.299	1	FBgn0004404	RpS14b	Ribosomal protein S14b	Contributions welcome.	3
dm6-FBgn02676411	0.00235515	0.259958	0.715	0.597	1	NA	NA	NA	NA	3
dm6-FBgn00043941	0.00248368	0.33358	0.134	0.076	1	FBgn0004394	pdm2	POU domain protein 2	POU domain protein 2 (pdm2) encodes a transcription factor that plays multiple roles in neurogenesis, including acting as a temporal identity gene and a timing gene required for the termination of the Kr temporal identity window.	3
dm6-FBgn0030941	0.00260922	0.27203	0.189	0.122	1	FBgn0030941	wgn	wengen	wengen (wgn) encodes a receptor for tumor necrosis factor (TNF) ligands, such as the product of egr. Signalling by this receptor is involved in apoptosis, photoreceptor axon guidance and nutritional control of body size.	3
dm6-FBgn00167261	0.00264087	-0.340422	0.777	0.798	1	FBgn0016726	RpL29	Ribosomal protein L29	Contributions welcome.	3
dm6-FBgn00034481	0.00276172	-0.632805	0.196	0.272	1	FBgn0003448	sna	snail	snail (sna) encodes a transcription factor that contributes to embryonic mesoderm development, epithelial to mesenchymal transition and asymmetric cell division.	3
dm6-FBgn00393021	0.00281842	-0.311722	0.533	0.564	1	FBgn0039302	Nup358	Nucleoporin 358kD	Contributions welcome.	3
dm6-FBgn00255251	0.00300827	0.383758	0.278	0.198	1	FBgn0025525	bab2	bric a brac 2	bric a brac 2 (bab2) encodes a transcriptional regulator that functions partially redundantly with the product of bab1. It is part of the conserved proximal-distal gene regulatory network module. It contributes to pattern formation, ovary morphogenesis, abdominal pigmentation and olfactory receptor neuron fate diversity.	3
dm6-FBgn00356561	0.00322285	0.308707	0.34	0.256	1	FBgn0035656	CG10479	-	Contributions welcome.	3
dm6-FBgn0029824	0.0032445	0.289167	0.162	0.101	1	FBgn0029824	CG3726	-	Contributions welcome.	3
dm6-FBgn00367321	0.00346036	-1.40141	0.199	0.272	1	FBgn0036732	Oatp74D	Organic anion transporting polypeptide 74D	Contributions welcome.	3
dm6-FBgn02842201	0.0036283	-0.254454	0.797	0.782	1	FBgn0284220	Top2	Topoisomerase 2	Topoisomerase 2 (Top2) encodes an enzyme that alters the topology of DNA by creating a transient DNA double strand breakage. It is essential for removing supercoils generated via DNA replication and transcription, and decatenating replicated sister chromosomes during cell division.	3
dm6-FBgn0266377	0.00363744	0.429732	0.11	0.059	1	FBgn0266377	Pde8	Phosphodiesterase 8	Contributions welcome.	3
dm6-FBgn00317181	0.00406419	-0.36856	0.165	0.233	1	FBgn0031718	CG14014	-	Contributions welcome.	3
dm6-FBgn00140091	0.00416481	-0.288566	0.296	0.376	1	FBgn0014009	Rab2	Rab2	Rab2 (Rab2) encodes a protein that belongs to the Rab family of small Ras-like GTPases that regulate vesicle trafficking. Rab2 product contributes to the maturation and fusion of endosomes and autophagosomes with lysosomes.	3
dm6-FBgn0036556	0.00418653	-0.269707	0.715	0.74	1	FBgn0036556	hzg	herzog	Contributions welcome.	3
dm6-FBgn00034301	0.00420521	-0.362411	0.337	0.431	1	FBgn0003430	slp1	sloppy paired 1	sloppy paired 1 (slp1) encodes a transcription factor of the fork-head family that functions by interacting with the corepressor encoded by gro. The product of slp1 regulates a wide variety of developmental processes including embryonic segmentation, ventral fate specification in the retina, and temporal patterning of the neuroblasts that produce medulla neurons.	3
dm6-FBgn0003380	0.00424396	0.597004	0.196	0.133	1	FBgn0003380	Sh	Shaker	Shaker (Sh) encodes the structural alpha subunit of a voltage-gated potassium channel. It plays a key role in maintaining electrical excitability in neurons and muscle cells, as well as regulating neurotransmitter release at the synapse.	3
dm6-FBgn0266599	0.00449277	-0.315434	0.732	0.741	1	FBgn0266599	Hsc70-4	Heat shock protein cognate 4	Heat shock protein cognate 4 (Hsc70-4) encodes a protein involved in protein folding. It contributes to clathrin-mediated endocytosis, neurotransmitter exocytosis and RNAi response.	3
dm6-FBgn00136882	0.00463424	-0.303075	0.134	0.203	1	NA	NA	NA	NA	3
dm6-FBgn0035001	0.00470793	-0.268719	0.667	0.673	1	FBgn0035001	Slik	Sterile20-like kinase	Sterile20-like kinase (Slik) encodes a member of the Sterile-20 kinase family. It acts via Raf to promote cell proliferation in imaginal disc epithelia. Independently, Slik acts via the product of Moe to support epithelial integrity.	3
dm6-FBgn0004839	0.00477258	0.272211	0.46	0.368	1	FBgn0004839	otk	off-track	off-track (otk) encodes a protein that associates with the product of PlexA to receive a repulsive signal from the product of Sema1a contributing to axon guidance in the central nervous system and motor neurons. The product of otk is also associated with non-canonical Wnt signaling, opposing canonical Wnt signaling activation.	3
dm6-FBgn00141352	0.00484821	0.317016	0.354	0.264	1	FBgn0014135	bnl	branchless	branchless (bnl) encodes a Fibroblast Growth Factor (FGF) receptor for secreted FGF ligands that utilizes the intracellular Ras-MAP kinase pathway. It contributes to embryonic tracheal migration.	3
dm6-FBgn0000181	0.00492711	-0.358578	0.567	0.599	1	FBgn0000181	bic	bicaudal	bicaudal (bic) encodes the beta subunit of the nascent polypeptide-associated complex. It regulates osk mRNA localization, which in turn specifies the anterior/posterior axis of the egg.	3
dm6-FBgn00157741	0.00536114	0.586997	0.354	0.266	1	FBgn0015774	NetB	Netrin-B	Contributions welcome.	3
dm6-FBgn0266580	0.00537617	-0.296221	0.392	0.445	1	FBgn0266580	Gp210	Glycoprotein 210 kDa	Glycoprotein 210 kDa (Gp210) encodes a glycoprotein of the nuclear pore complex.	3
dm6-FBgn0002590	0.00538508	-0.342418	0.632	0.659	1	FBgn0002590	RpS5a	Ribosomal protein S5a	Ribosomal protein S5a (RpS5a) encodes a structural constituent of ribosomes.	3
dm6-FBgn0026380	0.00552545	-0.324579	0.22	0.296	1	FBgn0026380	Prosbeta3	Proteasome beta3 subunit	Contributions welcome.	3
dm6-FBgn00120371	0.00555107	0.383782	0.395	0.305	1	FBgn0012037	Ance	Angiotensin converting enzyme	Angiotensin converting enzyme (Ance) encodes a member of the peptidyl-dipeptidase A family of zinc metallopeptidases. Ance product is an extracellular glycosylated enzyme with a broad substrate specificity, cleaving dipeptides from the carboxy terminus of oligopeptides.	3
dm6-FBgn00104221	0.00559352	-0.289204	0.182	0.249	1	FBgn0010422	TfIIS	RNA polymerase II elongation factor	Contributions welcome.	3
dm6-FBgn00011971	0.00582476	-0.387779	0.67	0.678	1	FBgn0001197	His2Av	Histone H2A variant	Histone H2A variant (His2Av) encodes a protein that is present in about 25% of nucleosomes. It influences chromatin structure and gene regulation and is also phosphorylated in response to DNA damage in the less conserved C-terminal tail.	3
dm6-FBgn00379923	0.00588778	-0.485938	0.12	0.185	1	FBgn0037992	CG4702	-	Contributions welcome.	3
dm6-FBgn00013232	0.00613004	0.350518	0.674	0.611	1	FBgn0001323	knrl	knirps-like	knirps-like (knrl) encodes an orphan nuclear hormone receptor with a C4 zinc finger motif, without ligand-binding domain. It is a target gene of the Hedgehog, Wingless and Notch signaling pathways. It controls endoreduplication domains and epithelial morphogenesis in the fore- and hindgut.	3
dm6-FBgn0036746	0.0061459	-0.360259	0.601	0.627	1	FBgn0036746	Crtc	CREB-regulated transcription coactivator	CREB-regulated transcription coactivator (Crtc) encodes a highly conserved transcriptional coactivator of cAMP-response element-binding protein (CREB). Its nuclear localization is regulated by several factors including intracellular cAMP or calcium levels, or calcineurin. Sik family kinases also phosphorylate to inhibit the product of Crtc and, consequently, control energy homeostais and lipid me…	3
dm6-FBgn0051004	0.00615869	-0.264883	0.069	0.126	1	FBgn0051004	mesh	mesh	Contributions welcome.	3
dm6-FBgn00010782	0.00629947	-0.348355	0.058	0.111	1	FBgn0001078	ftz-f1	ftz transcription factor 1	Contributions welcome.	3
dm6-FBgn0043001	0.00635701	-0.363501	0.11	0.171	1	FBgn0043001	Chrac-16	Chromatin accessibility complex 16kD protein	Chromatin accessibility complex 16kD protein (Chrac-16) encodes a subunit of the chromatin accessibility complex, which is an evolutionary conserved nucleosome sliding enzyme.	3
dm6-FBgn0265296	0.00670134	0.411731	0.241	0.171	1	FBgn0265296	Dscam2	Down syndrome cell adhesion molecule 2	Down syndrome cell adhesion molecule 2 (Dscam2) encodes a transmembrane protein. Its alternative splicing produces two biochemically distinct homophilic binding proteins expressed in different cells. It can mediate both repulsion and adhesion between neurons and contributes to boundary formation, neurite targeting and synapse formation in the brain.	3
dm6-FBgn0011760	0.00670561	0.253462	0.746	0.679	1	FBgn0011760	ctp	cut up	cut up (ctp) encodes the 8 kDa (LC8/DLC1) subunit of the cytoplasmic Dynein, as well as the Myosin V. It homodimerizes and binds to a variety of proteins. It is involved in both dynein-dependent and independent functions such as cell viability, axonal guidance, spermatid growth and individualization, and regulation of spermatogonial divisions.	3
dm6-FBgn0001258	0.00681744	-0.519076	0.168	0.234	1	FBgn0001258	Ldh	Lactate dehydrogenase	Lactate dehydrogenase (Ldh) encodes a protein involved in myoblast fusion and somatic muscle development.	3
dm6-FBgn0261705	0.006998	-0.561714	0.062	0.117	1	FBgn0261705	CG42741	-	Contributions welcome.	3
dm6-FBgn0014879	0.00699829	-0.34995	0.55	0.589	1	FBgn0014879	Set	Set	Set (Set) encodes a subunit of the inhibitor of histone acetyltransferase (INHAT) complex, which controls histone acetylation. It is involved in transcriptional regulation, which ultimately controls different processes such as p53-mediated apoptosis and neuronal development.	3
dm6-FBgn02674321	0.00710682	-0.319121	0.196	0.266	1	FBgn0267432	kl-3	male fertility factor kl3	male fertility factor kl3 (kl-3) encodes a dynein heavy chain that is a component of a microtubule motor complex. This motor activity is essential only for spermatogenesis. Lack of kl-3 results in loss of the axonemal out dynein arms in the spermatid tail.	3
dm6-FBgn00382431	0.00739028	-0.251304	0.072	0.127	1	FBgn0038243	CG8066	-	Contributions welcome.	3
dm6-FBgn00056663	0.00776461	-0.559257	0.134	0.195	1	FBgn0005666	bt	bent	bent (bt) encodes the protein Projectin, a large protein associated with myosin thick filaments in insect muscles that contributes to the stiffness of flight muscle.	3
dm6-FBgn0026379	0.0080439	-0.363851	0.289	0.345	1	FBgn0026379	Pten	Phosphatase and tensin homolog	Phosphatase and tensin homolog (Pten) encodes a dual lipid and protein phosphatase that primarily counters the effects of the insulin-regulated lipid kinase, encoded by Pi3K92E. It inhibits cell growth, cell proliferation and cellular events controlling cytoskeletal and junctional rearrangements.	3
dm6-FBgn00221601	0.00807169	-0.503968	0.268	0.329	1	FBgn0022160	Gpo1	Glycerophosphate oxidase 1	Glycerophosphate oxidase 1 (Gpo1) encodes a mitochondrial inner membrane protein with glycerol-3-phosphate dehydrogenase activity.	3
dm6-FBgn00039841	0.00832383	0.29787	0.395	0.316	1	FBgn0003984	vn	vein	vein (vn) encodes a secreted neuregulin-like EGFR ligand. It has weaker intrinsic activity, and a lower receptor affinity, than the TGFalpha-like ligand encoded by spi. It has roles in growth and patterning of tissues including muscle, midgut, ovary, trachea, glia, eye, leg, and wing.	3
dm6-FBgn0028509	0.00862279	0.398593	0.309	0.243	1	FBgn0028509	CenG1A	Centaurin gamma 1A	Centaurin gamma 1A (CenG1A) encodes a GTPase that may have a role in regulating the second to third instar larval transition, which is ecdysone signaling-dependent.	3
dm6-FBgn00361651	0.00890449	0.358936	0.447	0.368	1	FBgn0036165	chrb	charybde	Contributions welcome.	3
dm6-FBgn0020412	0.00920661	-0.265731	0.44	0.509	1	FBgn0020412	JIL-1	JIL-1 kinase	JIL-1 kinase (JIL-1) encodes a Serine/Threonine tandem kinase that phosphorylates the Serine 10 residue of the product of His3. A key function of the product of JIL-1 is to antagonize heterochromatization and to regulate levels of gene expression by controlling the distribution of the Lysine 9 dimethylation mark of the epigenetic histone encoded by His3.	3
dm6-FBgn00336381	0.00958756	0.273186	0.722	0.64	1	FBgn0033638	CG9005	-	Contributions welcome.	3
dm6-FBgn00368441	0.009928	-0.388486	0.835	0.817	1	FBgn0036844	Mkp3	Mitogen-activated protein kinase phosphatase 3	Mitogen-activated protein kinase phosphatase 3 (Mkp3) encodes a member of the mitogen-activated protein kinase phosphatases that inactivate MAPKs. It dephosphorylates the phosphorylated active forms of the products of p38a and rl.	3
dm6-FBgn00026221	0.0103853	-0.3166	0.873	0.87	1	FBgn0002622	RpS3	Ribosomal protein S3	Ribosomal protein S3 (RpS3) encodes a component of the small subunit of cytoplasmic ribosomes, which translate mRNAs encoded by the nuclear genome. RpS3 is haploinsufficient - heterozygous mutants display the 'Minute' phenotype, characterized by a slower developmental rate and small adult bristles. The product of RpS3 also contains a DNA lyase activity and functions in DNA repair.	3
dm6-FBgn02592441	0.0105167	-0.2557	0.625	0.673	1	FBgn0259244	CG42342	-	Contributions welcome.	3
dm6-FBgn0034877	0.0106825	-0.318295	0.223	0.287	1	FBgn0034877	levy	levy	Contributions welcome.	3
dm6-FBgn0010052	0.0109183	-0.759765	0.082	0.135	1	FBgn0010052	Jhe	Juvenile hormone esterase	Juvenile hormone esterase (Jhe) encodes a juvenile-hormone esterase involved in response to ethanol, juvenile hormone catabolism and male mating behavior.	3
dm6-FBgn0034181	0.0109199	-0.294869	0.715	0.702	1	FBgn0034181	CG8963	-	Contributions welcome.	3
dm6-FBgn00205563	0.0110687	-0.348663	0.127	0.191	1	NA	NA	NA	NA	3
dm6-FBgn02615921	0.0113753	-0.290112	0.838	0.851	1	FBgn0261592	RpS6	Ribosomal protein S6	Ribosomal protein S6 (RpS6) encodes a key component of the small (40S) ribosomal subunit.	3
dm6-FBgn00137552	0.0118278	-0.326277	0.162	0.221	1	FBgn0013755	Bro	Brother	Brother (Bro) encodes a beta-subunit of the transcription factor complex core binding factor, which is involved in transcription regulation. It regulates hemocyte proliferation and acts redundantly with the product of Bgb in embryonic segmentation.	3
dm6-FBgn0011656	0.0122201	0.269638	0.299	0.226	1	FBgn0011656	Mef2	Myocyte enhancer factor 2	Myocyte enhancer factor 2 (Mef2) encodes a protein that belongs to the MADS-box family of transcription factors and is required for muscle development. It directly activates a large number of muscle protein genes. It also regulates gene expression in other tissues, including the fat body and neural tissue.	3
dm6-FBgn00382771	0.0130849	-0.324571	0.756	0.774	1	FBgn0038277	RpS5b	Ribosomal protein S5b	Contributions welcome.	3
dm6-FBgn00345011	0.0133166	-0.583483	0.206	0.269	1	FBgn0034501	CG13868	-	Contributions welcome.	3
dm6-FBgn02637731	0.0138983	-0.359241	0.488	0.508	1	FBgn0263773	fok	fledgling of Klp38B	Contributions welcome.	3
dm6-FBgn00371491	0.0140075	-0.287003	0.302	0.368	1	FBgn0037149	CG14561	-	Contributions welcome.	3
dm6-FBgn0032335	0.0140677	-0.335411	0.763	0.78	1	FBgn0032335	CG14915	-	Contributions welcome.	3
dm6-FBgn0265003	0.0141129	-0.318269	0.381	0.431	1	FBgn0265003	koi	klaroid	klaroid (koi) encodes a protein involved in double-strand break repair and nuclear migration.	3
dm6-FBgn00255491	0.0146464	-0.307544	0.57	0.567	1	FBgn0025549	unc-119	unc-119	Contributions welcome.	3
dm6-FBgn0038453	0.0150615	-0.29187	0.179	0.241	1	FBgn0038453	Arl6IP1	ADP-ribosylation factor-like 6 interacting protein 1	Contributions welcome.	3
dm6-FBgn0005590	0.0152093	-0.268202	0.058	0.102	1	FBgn0005590	scw	screw	screw (scw) encodes a BMP-type ligand that forms a heterodimer with the product of dpp. The heterodimer is required to achieve the peak levels of BMP signal in the dorsal-most cells of the early blastoderm embryo that are necessary to specify the amnioserosa.	3
dm6-FBgn00033601	0.0152507	-0.424723	0.615	0.627	1	FBgn0003360	sesB	stress-sensitive B	Contributions welcome.	3
dm6-FBgn00002531	0.0163195	-0.38288	0.567	0.585	1	FBgn0000253	Cam	Calmodulin	Calmodulin (Cam) encodes a Calcium-binding messenger protein. It acts as a part of the calcium signal transduction pathway and interacts with various target proteins such as kinases or phosphatases. It is involved in actin filament-based movement, mitotic spinde assembly, axon guidance, DNA damage response, autophagy, cell death, sensory perception, and muscle homeostasis.	3
dm6-FBgn0039406	0.0170559	-0.253467	0.351	0.412	1	FBgn0039406	RpL34a	Ribosomal protein L34a	Contributions welcome.	3
dm6-FBgn0000140	0.0171822	-0.35713	0.405	0.444	1	FBgn0000140	asp	abnormal spindle	Contributions welcome.	3
dm6-FBgn0261789	0.0173152	-0.316818	0.131	0.185	1	FBgn0261789	SmD2	Small ribonucleoprotein particle protein SmD2	Small ribonucleoprotein particle protein SmD2 (SmD2) encodes an RNA binding protein that forms a heterodimeric sub-complex with the product of SmD1. They function as part of the heteroheptameric ring complex Sm core, which is involved in the formation of spliceosomal small nuclear RNPs (U1, U2, U4 and U5), which together catalyze pre-mRNA splicing.	3
dm6-FBgn0266124	0.017758	-0.272208	0.1	0.152	1	FBgn0266124	ghi	ghiberti	ghiberti (ghi) encodes a protein homologous to the mammalian small regulatory subunit of serine palmitoyltransferase. Mutations in ghi affect the first steps of sphingolipids biosynthesis and disrupt meiotic cytokinesis of males.	3
dm6-FBgn0005631	0.0184614	-0.345081	0.361	0.415	1	FBgn0005631	robo1	roundabout 1	roundabout 1 (robo1) encodes a member of the Robo receptor family that uses the secreted glycoprotein encoded by sli as ligand and the products of Sdc and Dscam1 as co-receptors. It contributes to axon guidance and dendrite morphogenesis as well as regulating trachea and heart tube development.	3
dm6-FBgn0264821	0.0191061	0.334845	0.285	0.231	1	NA	NA	NA	NA	3
dm6-FBgn02859552	0.0191809	0.503802	0.354	0.277	1	FBgn0285955	cv-c	crossveinless c	crossveinless c (cv-c) encodes a RhoGTPase activating protein required for the morphogenesis of many tissues through the regulation of actin organization and localization of basement membrane receptors. It regulates synaptic homeostasis at the neuromuscular junction and is required for sleep homeostasis.	3
dm6-FBgn00004901	0.0200711	-0.360244	0.533	0.564	1	FBgn0000490	dpp	decapentaplegic	decapentaplegic (dpp) encodes a ligand of the transforming growth factor-beta signaling pathway that signals through Smad transcription factors. It acts as a morphogen that contributes to growth regulation, patterning and stem cell fate.	3
dm6-FBgn02660961	0.020231	0.390642	0.364	0.297	1	NA	NA	NA	NA	3
dm6-FBgn02508431	0.0208716	-0.323142	0.302	0.361	1	FBgn0250843	Prosalpha6	Proteasome alpha6 subunit	Contributions welcome.	3
dm6-FBgn00321981	0.02126	-0.383078	0.351	0.385	1	FBgn0032198	eEF1delta	eukaryotic translation elongation factor 1 delta	Contributions welcome.	3
dm6-FBgn00101091	0.0218917	-0.494152	0.361	0.417	1	FBgn0010109	dpn	deadpan	Contributions welcome.	3
dm6-FBgn00004591	0.0220744	0.295929	0.168	0.118	1	FBgn0000459	disco	disconnected	disconnected (disco) encodes a C2H2 zinc finger transcription factor involved in development of ventral appendages (e.g. legs and some mouthparts) during embryogenesis and metamorphosis.	3
dm6-FBgn0027596	0.0236193	0.339507	0.639	0.57	1	FBgn0027596	Kank	Kank	Kank (Kank) encodes a microtubule plus-end binding protein.	3
dm6-FBgn00370851	0.0236566	-0.38447	0.227	0.283	1	FBgn0037085	Neu2	Neuroectoderm-expressed 2	Contributions welcome.	3
dm6-FBgn0004567	0.0244547	-0.377298	0.175	0.226	1	FBgn0004567	slp2	sloppy paired 2	sloppy paired 2 (slp2) encodes a transcription factor of the fork-head family. Together with the product of slp1, it regulates a wide variety of developmental processes including embryonic segmentation, ventral fate specification in the retina, and temporal patterning of the neuroblasts that produce medulla neurons.	3
dm6-FBgn00004112	0.0249538	-0.285195	0.254	0.318	1	FBgn0000411	D	Dichaete	Dichaete (D) encodes an HMG-domain protein and member of the Sox family of transcription factors. Its roles include hindgut development, embryonic segmentation, and nervous system development.	3
dm6-FBgn00011742	0.0273946	-0.366796	0.893	0.888	1	FBgn0001174	halo	halo	halo (halo) encodes a protein that acts as cofactor of the molecular motor kinesin-1 and controls travel distances of moving lipid droplets. It determines the intracellular distribution of lipid droplets.	3
dm6-FBgn00319771	0.0274883	-0.297658	0.306	0.357	1	FBgn0031977	baf	barrier to autointegration factor	Contributions welcome.	3
dm6-FBgn0039735	0.0296302	-0.267031	0.381	0.431	1	FBgn0039735	Nph	Nucleophosmin	Nucleophosmin (Nph) encodes a histone binding protein involved in chromatin remodeling and sperm chromatin decondensation.	3
dm6-FBgn0028717	0.0303562	-0.275416	0.402	0.44	1	FBgn0028717	Lnk	Lnk	Lnk (Lnk) encodes a member of the SH2B family of adaptor proteins. It functions within the insulin signalling pathway as an intracellular adaptor for the insulin receptor. It stabilises the interaction between the activated insulin receptor and the insulin receptor substrate, which are encoded by InR and chico respectively.	3
dm6-FBgn02625311	0.0308771	-0.522677	0.46	0.471	1	FBgn0262531	CG43085	-	Contributions welcome.	3
dm6-FBgn0000489	0.0310601	-0.446455	0.57	0.609	1	FBgn0000489	Pka-C3	Protein kinase, cAMP-dependent, catalytic subunit 3	Contributions welcome.	3
dm6-FBgn0030486	0.0316588	-0.285453	0.22	0.268	1	FBgn0030486	Set2	SET domain containing 2	SET domain containing 2 (Set2) encodes an essential histone methyltransferase that marks active gene bodies with H3K36me3.	3
dm6-FBgn02837413	0.0325686	0.369729	0.471	0.382	1	FBgn0283741	prage	prage	prage (prage) encodes a protein involved in maternal mRNA destabilization during the maternal/zygotic transition in embryonic development.	3
dm6-FBgn0264693	0.0331216	-0.314851	0.584	0.567	1	FBgn0264693	ens	ensconsin	ensconsin (ens) encodes a microtubule associated protein required for multiple kinesin-1 functions. It contributes to microtubule motor activity, centrosome separation, nuclear positioning and skeletal muscle development.	3
dm6-FBgn00167971	0.0333864	0.311126	0.495	0.411	1	FBgn0016797	fz2	frizzled 2	Contributions welcome.	3
dm6-FBgn00040533	0.0337867	-0.396355	0.196	0.251	1	FBgn0004053	zen	zerknullt	Contributions welcome.	3
dm6-FBgn00854001	0.0349803	0.431897	0.344	0.295	1	FBgn0085400	side-V	sidestep V	Contributions welcome.	3
dm6-FBgn0039863	0.0364965	-0.256908	0.347	0.392	1	FBgn0039863	CG1815	-	Contributions welcome.	3
dm6-FBgn0004888	0.036887	-0.316105	0.192	0.235	1	FBgn0004888	Scsalpha1	Succinyl-coenzyme A synthetase alpha subunit 1	Contributions welcome.	3
dm6-FBgn0003016	0.0373048	0.387582	0.409	0.328	1	FBgn0003016	osp	outspread	outspread (osp) encodes a protein that contributes to embryonic crystal cell formation and the proper morphogenesis of the adult wing.	3
dm6-FBgn0033913	0.0378416	0.414684	0.113	0.075	1	FBgn0033913	CG8468	-	Contributions welcome.	3
dm6-FBgn00139811	0.0393565	-0.284669	0.619	0.629	1	FBgn0013981	His4r	Histone H4 replacement	Contributions welcome.	3
dm6-FBgn0024811	0.0401344	-0.270766	0.347	0.387	1	FBgn0024811	Crk	Crk oncogene	Contributions welcome.	3
dm6-FBgn0010238	0.0415769	-0.259243	0.849	0.819	1	FBgn0010238	Lac	Lachesin	Lachesin (Lac) encodes a cell surface protein that belongs to the Ig superfamily. It is required for the proper ultrastructural organisation of septate junctions. Lac is required for tracheal system morphogenesis and for muscle contractions associated with peristalsis.	3
dm6-FBgn0014391	0.042485	-0.34163	0.21	0.253	1	FBgn0014391	sun	stunted	Contributions welcome.	3
dm6-FBgn00241881	0.0435208	-0.281466	0.162	0.21	1	FBgn0024188	san	separation anxiety	Contributions welcome.	3
dm6-FBgn00328841	0.0437432	-0.273032	0.306	0.347	1	FBgn0032884	Pomp	Pomp	Contributions welcome.	3
dm6-FBgn0035032	0.0444062	-0.306507	0.337	0.382	1	FBgn0035032	ATPsynF	ATP synthase, subunit F	Contributions welcome.	3
dm6-FBgn00291761	0.0447576	-0.270178	0.608	0.609	1	FBgn0029176	eEF1gamma	eukaryotic translation elongation factor 1 gamma	eukaryotic translation elongation factor 1 gamma (eEF1gamma) encodes a protein that associates with other EF1 subunits (alpha/beta/delta). It regulates organelle movement along microtubules. It binds tubulin and the protein kinase encoded by Doa, which in turns phosphorylates the product of eEF1gamma.	3
dm6-FBgn00285231	0.0467748	-0.342279	0.385	0.412	1	FBgn0028523	CG5888	-	Contributions welcome.	3
dm6-FBgn0039271	0.0470123	-0.263698	0.32	0.366	1	FBgn0039271	CG11839	-	Contributions welcome.	3
dm6-FBgn0003885	0.0504147	-0.313915	0.361	0.391	1	FBgn0003885	alphaTub84D	alpha-Tubulin at 84D	alpha-Tubulin at 84D (alphaTub84D) encodes a protein involved in major cellular mechanisms such as formation of spindle apparatus or microtubular threads for transport of proteins or organelles.	3
dm6-FBgn0262952	0.0512643	-0.278586	0.199	0.243	1	FBgn0262952	mt:ND4	mitochondrial NADH-ubiquinone oxidoreductase chain 4	Contributions welcome.	3
dm6-FBgn0058470	0.0516142	-0.256502	0.113	0.156	1	FBgn0058470	CG40470	-	Contributions welcome.	3
dm6-FBgn0010612	0.0527528	-0.292577	0.457	0.486	1	FBgn0010612	ATPsynG	ATP synthase, subunit G	ATP synthase, subunit G (ATPsynG) encodes a subunit in the F0 portion of mitochondrial ATP synthase (Complex V). ATP synthase catalyzes the formation of ATP using energy from a proton gradient across the inner mitochondrial membrane after electron transport.	3
dm6-FBgn0033252	0.0539013	-0.576515	0.089	0.128	1	FBgn0033252	CG12769	-	Contributions welcome.	3
dm6-FBgn00367281	0.0542178	-0.255596	0.265	0.312	1	FBgn0036728	UQCR-Q	Ubiquinol-cytochrome c reductase ubiquinone-binding protein	Contributions welcome.	3
dm6-FBgn02639951	0.0542479	-0.265804	0.076	0.115	1	FBgn0263995	cpo	couch potato	couch potato (cpo) is most strongly expressed in nuclei of the central and peripheral nervous systems and the ring gland, where its product may regulate gene transcription to control complex neurological and neuroendocrine functions. It is required for normal synaptic transmission, climate adaptation, olfaction, diapause and behavioral responses.	3
dm6-FBgn00869042	0.0562832	-0.269636	0.175	0.218	1	FBgn0086904	Nacalpha	Nascent polypeptide associated complex protein alpha subunit	Contributions welcome.	3
dm6-FBgn00001501	0.0565905	-0.307153	0.811	0.775	1	FBgn0000150	awd	abnormal wing discs	abnormal wing discs (awd) encodes a nucleotide diphosphate kinase that regulates with the product of shi the endocytosis of different surface proteins (e.g. those encoded by N, btl, Pvr, and shg). During development, it regulates morphogenesis of trachea, follicular epithelium, and imaginal discs and contributes to neurotransmission and border cell migration.	3
dm6-FBgn00326941	0.0576866	0.432288	0.265	0.215	1	FBgn0032694	MESR3	Misexpression suppressor of ras 3	Contributions welcome.	3
dm6-FBgn0029930	0.0596994	-0.342856	0.313	0.357	1	FBgn0029930	CG12541	-	Contributions welcome.	3
dm6-FBgn02638731	0.0605552	-0.340522	0.636	0.662	1	FBgn0263873	sick	sickie	sickie (sick) encodes a cytoskeletal protein that positively regulates F-actin-mediated axonal growth by relaying the non-canonical RacGTPase-Slingshot-Cofilin pathway. It also mediates immune deficiency signaling pathway, which activates the product of Rel.	3
dm6-FBgn00870072	0.0679426	0.285355	0.275	0.219	1	FBgn0087007	bbg	big bang	Contributions welcome.	3
dm6-FBgn00321962	0.0708867	-0.256174	0.168	0.206	1	FBgn0032196	CG5708	-	Contributions welcome.	3
dm6-FBgn0037468	0.0737308	-0.338636	0.474	0.484	1	FBgn0037468	CG1943	-	Contributions welcome.	3
dm6-FBgn0052365	0.0770958	0.313003	0.113	0.079	1	FBgn0052365	CG32365	-	Contributions welcome.	3
dm6-FBgn0001150	0.0771231	-0.300472	0.244	0.282	1	FBgn0001150	gt	giant	giant (gt) encodes a transcription factor in the basic leucine zipper family. It is one of the "gap" transcription factors, transcribed very early in embryonic development, that help to divide the embryo along the anteroposterior axis.	3
dm6-FBgn00291232	0.080394	-0.410327	0.619	0.632	1	FBgn0029123	SoxN	SoxNeuro	SoxNeuro (SoxN) encodes an HMG-domain transcription factor. In early embryos it specifies neural progenitors in the central nervous system, while in later embryos it negatively regulates Wg signaling and controls expression of genes required for denticle construction with the product of ovo.	3
dm6-FBgn0016685	0.0866644	-0.269353	0.529	0.533	1	FBgn0016685	Nlp	Nucleoplasmin	Contributions welcome.	3
dm6-FBgn0021906	0.0930896	-0.281444	0.275	0.305	1	FBgn0021906	RFeSP	Rieske iron-sulfur protein	Contributions welcome.	3
dm6-FBgn00137251	0.0973572	-0.270554	0.519	0.528	1	FBgn0013725	phyl	phyllopod	Contributions welcome.	3
dm6-FBgn02630192	0.0997401	0.421301	0.567	0.488	1	NA	NA	NA	NA	3
dm6-FBgn0026427	0.100194	-0.322333	0.588	0.589	1	FBgn0026427	Su(var)2-HP2	Su(var)2-HP2	Su(var)2-HP2 (Su(var)2-HP2) encodes a chromosomal protein that interacts with the product of Su(var)205 and is found most closely associated with centromeric heterochromatin, telomeres and the fourth chromosome. Lack of Su(var)2-HP2 can cause mitotic abnormalities and suppress position-effect variegation.	3
dm6-FBgn0030605	0.103358	-0.270791	0.124	0.156	1	FBgn0030605	ND-B18	NADH dehydrogenase (ubiquinone) B18 subunit	Contributions welcome.	3
dm6-FBgn0051044	0.109109	0.256173	0.33	0.279	1	NA	NA	NA	NA	3
dm6-FBgn00253601	0.12189	0.557803	0.192	0.161	1	FBgn0025360	Optix	Optix	Optix (Optix) encodes a homeobox containing DNA binding protein and a member of the SIX class of proteins. It functions as a repressor via interaction with the transcriptional co-repressor encoded by gro. It is involved in eye formation and morphogenetic furrow movement.	3
dm6-FBgn00041081	0.125768	-0.253093	0.962	0.963	1	FBgn0004108	Nrt	Neurotactin	Contributions welcome.	3
dm6-FBgn00045121	0.135807	-0.425911	0.478	0.494	1	FBgn0004512	Mdr49	Multi drug resistance 49	Multi drug resistance 49 (Mdr49) encodes drug transmembrane transporter that belongs to the ABCB transporter subfamily and contributes to insecticide resistance.	3
dm6-FBgn0038976	0.136445	-0.250547	0.144	0.175	1	FBgn0038976	Pfdn5	Prefoldin 5	Contributions welcome.	3
dm6-FBgn0014857	0.136658	-0.269305	0.467	0.482	1	FBgn0014857	His3.3A	Histone H3.3A	Contributions welcome.	3
dm6-FBgn0015834	0.138791	-0.282368	0.368	0.388	1	FBgn0015834	eIF3i	eukaryotic translation initiation factor 3 subunit i	Contributions welcome.	3
dm6-FBgn00346541	0.139984	-0.273263	0.275	0.306	1	FBgn0034654	eIF3k	eukaryotic translation initiation factor 3 subunit k	Contributions welcome.	3
dm6-FBgn0266236	0.146304	-0.524303	0.11	0.139	1	NA	NA	NA	NA	3
dm6-FBgn00030282	0.150284	0.495628	0.351	0.315	1	FBgn0003028	ovo	ovo	ovo (ovo) encodes a Zn finger transcription factor, with several isoforms acting as repressor or activator. It is involved in epidermis differentiation, under the control of Wnt and EGFR signaling pathways and Hox factors, as well as female germline differentiation and sex determination.	3
dm6-FBgn0039026	0.164407	-0.314712	0.203	0.234	1	FBgn0039026	CG7029	-	Contributions welcome.	3
dm6-FBgn02600031	0.1691	0.360569	0.186	0.155	1	FBgn0260003	Dys	Dystrophin	Dystrophin (Dys) encodes a cytoplasmic protein that connects the actin cytoskeleton to the extracellular matrix via the receptor encoded by Dg. In addition, the product of Dys serves as a cytoplasmic scaffold for the membrane localization of different signaling factors, including nos, which regulates expression of miRNAs to adapt cellular homeostasis to changes induced by stress and dystrophy.	3
dm6-FBgn0028789	0.193333	-0.277002	0.227	0.258	1	FBgn0028789	Doc1	Dorsocross1	Dorsocross1 (Doc1) encodes one of the three tissue-specific T-box transcription factors encoded by the Dorsocross cluster. It is crucial for completion of differentiation, cell proliferation arrest and survival of amnioserosa cells, as well as for cardiogenesis and the patterning and morphogenesis of particular ectodermal derivatives.	3
dm6-FBgn0028342	0.195333	-0.303525	0.357	0.368	1	FBgn0028342	ATPsyndelta	ATP synthase, delta subunit	Contributions welcome.	3
dm6-FBgn0015321	0.19772	-0.250484	0.199	0.221	1	FBgn0015321	Ubc4	Ubiquitin conjugating enzyme 4	Contributions welcome.	3
dm6-FBgn02621162	0.20272	-0.281207	0.254	0.278	1	FBgn0262116	RNASEK	Ribonuclease kappa	Ribonuclease kappa (RNASEK) encodes a protein involved in clathrin-mediated endocytosis of large cargo, such as viruses.	3
dm6-FBgn0028693	0.206611	-0.293457	0.227	0.245	1	FBgn0028693	Rpn12	Regulatory particle non-ATPase 12	Contributions welcome.	3
dm6-FBgn0002736	0.208895	-0.279566	0.227	0.245	1	FBgn0002736	mago	mago nashi	mago nashi (mago) encodes a protein that is part of the exon junction complex, which is required for post-transcriptional processes such as pre-mRNA splicing, RNA localization and nonsense-mediated decay. It is involved in germline development, germplasm assembly and photoreceptor differentiation.	3
dm6-FBgn0000576	0.210651	-0.285823	0.32	0.35	1	FBgn0000576	ems	empty spiracles	empty spiracles (ems) encodes a homeotic selector gene that encodes a transcription factor involved in spiracle morphogenesis, axogenesis, and development of the ventral nerve cord, brain and tracheal system.	3
dm6-FBgn00161201	0.211964	-0.267989	0.251	0.27	1	FBgn0016120	ATPsynD	ATP synthase, subunit D	Contributions welcome.	3
dm6-FBgn0038224	0.226985	-0.260592	0.306	0.321	1	FBgn0038224	ATPsynE	ATP synthase, subunit E	Contributions welcome.	3
dm6-FBgn02629453	0.241441	-0.272562	0.392	0.411	1	NA	NA	NA	NA	3
dm6-FBgn00137632	0.260247	-0.260765	0.275	0.29	1	FBgn0013763	Idgf6	Imaginal disc growth factor 6	Imaginal disc growth factor 6 (Idgf6) is one of six genes in the IDGF family, which evolved from chitinases that lost their enzymatic activity. Idgf6 encodes a secreted protein that is highly expressed in larval fat body and adult head. Idgf6 product is involved in molting and egg chamber tube morphogenesis.	3
dm6-FBgn00501151	0.283631	-0.335378	0.385	0.389	1	FBgn0050115	GEFmeso	Guanine nucleotide exchange factor in mesoderm	Guanine nucleotide exchange factor in mesoderm (GEFmeso) encodes a protein that regulates the products of Rala and Cdc42. It is involved in leg morphogenesis and wing vein specification.	3
dm6-FBgn0259735	0.311922	-0.401247	0.22	0.239	1	FBgn0259735	mtgo	miles to go	Contributions welcome.	3
dm6-FBgn00033961	0.320073	-0.261714	0.718	0.709	1	FBgn0003396	shn	schnurri	schnurri (shn) encodes a zinc finger C2H2 transcription factor involved in Dpp signaling. It contributes to multiple processes including ectoderm and midgut development, wing disc patterning and morphogenesis of Malpighian tubules and dendrites.	3
dm6-FBgn00024413	0.381446	-0.338763	0.79	0.767	1	FBgn0002441	l(3)mbt	lethal (3) malignant brain tumor	lethal (3) malignant brain tumor (l(3)mbt) encodes a tumor suppressor protein regulating proliferation in the brain, particularly the optic lobes. The proposed functions of the product of l(3)mbt include histone compaction, establishment of chromatin insulators, regulation of the Hippo pathway and repression of the germ line program in somatic cells.	3
dm6-FBgn00003951	0.382903	-0.288453	0.526	0.52	1	FBgn0000395	cv-2	crossveinless 2	crossveinless 2 (cv-2) encodes a secreted protein that binds BMPs, the BMP receptor encoded by tkv and Heparan Sulfate Proteoglycans. It either promotes BMP signaling, as in the developing crossveins, or inhibits BMP signaling, as in the early embryo.	3
dm6-FBgn0261434	0.422513	-0.320034	0.22	0.236	1	FBgn0261434	hkb	huckebein	huckebein (hkb) is expressed in patches within the embryonic neuroectoderm and a subset of neuroblasts and their progeny, where it is required for proper neuronal specification and axon targeting. It is a terminal gap gene mediating the maternal terminal information at the posterior end of the blastoderm embryo.	3
dm6-FBgn0260642	0.428476	0.426773	0.186	0.208	1	FBgn0260642	Antp	Antennapedia	Antennapedia (Antp) is the distal-most member of the Antennapedia complex; one of two Hox gene complexes. Antp encodes a sequence-specific homeodomain transcription factor, which is part of a developmental regulatory system that specifies segmental identity in the pro- and mesothorax. In adults Antp loss of function is associated with a transformation of leg into antenna while ectopic expression …	3
dm6-FBgn0052251	0.431225	-0.256454	0.649	0.619	1	FBgn0052251	Claspin	Claspin	Claspin (Claspin) encodes a nuclear protein that is involved in the ATR-Chk1 checkpoint pathway. It is required for the cell cycle checkpoint induced at midblastula transition.	3
dm6-FBgn0000173	0.433757	-0.283037	0.258	0.264	1	FBgn0000173	ben	bendless	bendless (ben) encodes an E2 ubiquitin-conjugating enzyme. It plays essential roles in multiple processes such as synaptic growth and maturation, axon guidance, innate immunity, genomic integrity, tumor growth, cell invasion, apoptosis, long-term memory and escape response.	3
dm6-FBgn00324891	0.458411	-0.253446	0.258	0.275	1	FBgn0032489	CG15480	-	Contributions welcome.	3
dm6-FBgn00006331	0.464087	0.290022	0.33	0.307	1	FBgn0000633	CG17716	-	CG17716 encodes a predicted secreted immunoglobulin domain protein expressed in the embryonic central nervous system.	3
dm6-FBgn0031456	0.49587	0.276031	0.12	0.103	1	FBgn0031456	Tnpo-SR	Transportin-Serine/Arginine rich	Transportin-Serine/Arginine rich (Tnpo-SR) encodes a importin-beta family protein involved in the regulation of mRNA splicing. It contributes to the import into the nucleus of serine/arginine-rich (SR) proteins, which are involved in mRNA splicing.	3
dm6-FBgn00143431	0.576228	-0.25742	0.23	0.241	1	FBgn0014343	mirr	mirror	mirror (mirr) encodes an iroquois homeobox transcription factor involved in dorso-ventral axis formation during oogenesis and eye formation. It also contributes to embryonic segmentation, peripheral nervous system development and growth regulation.	3
dm6-FBgn0036680	0.603009	-0.378123	0.093	0.101	1	FBgn0036680	Cpr73D	Cuticular protein 73D	Contributions welcome.	3
dm6-FBgn00039001	0.605648	-0.333347	0.278	0.28	1	FBgn0003900	twi	twist	twist (twi) encodes a transcription factor required for mesoderm cell fate. The product of twi is essential for gastrulation, the development of mesodermal derivatives, including somatic and visceral muscle, fat body and maintenance of muscle stem cells.	3
dm6-FBgn02435121	0.614619	-0.404249	0.725	0.669	1	FBgn0243512	puc	puckered	puckered (puc) encodes a serine/threonine protein phosphatase that mediates a feedback loop that regulates the Jun-N-terminal kinase pathway.	3
dm6-FBgn0040765	0.689017	-0.300656	0.519	0.473	1	FBgn0040765	luna	luna	Contributions welcome.	3
dm6-FBgn0268063	0.689799	-0.389284	0.309	0.305	1	FBgn0268063	ltl	larval translucida	larval translucida (ltl) encodes a leucine-rich repeat protein involved in wing vein specification.	3
dm6-FBgn00039441	0.725277	-0.251699	0.216	0.203	1	FBgn0003944	Ubx	Ultrabithorax	Ultrabithorax (Ubx) encodes a homeodomain transcription factor involved in cell fate decisions, cell proliferation and organ identity. Ubx mutants can show a second set of wings due to appendage transformation.	3
dm6-FBgn00527732	0.777409	0.282633	0.182	0.177	1	NA	NA	NA	NA	3
dm6-FBgn0010323	0.882686	-0.309055	0.11	0.105	1	FBgn0010323	Gsc	Goosecoid	Goosecoid (Gsc) encodes a homeoprotein that shares DNA binding sequence specificity with the products of bcd and oc. It regulates cell fate in the brain and stomatogastric nervous system.	3
dm6-FBgn00202991	0.891408	-0.279004	0.179	0.179	1	FBgn0020299	stumps	stumps	stumps (stumps) encodes a fibroblast growth factor (FGF) scaffolding protein. Upon FGF receptor activation, it mediates the recruitment of the phosphatase encoded by csw, which is essential for the activation of the MAPK pathway.	3
dm6-FBgn00440281	0.921744	-0.315739	0.729	0.685	1	FBgn0044028	Notum	Notum	Notum (Notum) encodes an enzyme that cleaves glycophosphatidylinositol anchors. It acts via the product of dlp to influence the range and activity of secreted signaling proteins that interact with proteoglycans in the imaginal discs.	3
dm6-FBgn00156092	0.951827	-0.256738	0.275	0.26	1	FBgn0015609	CadN	Cadherin-N	Contributions welcome.	3
dm6-FBgn02675054	1.80769e-69	1.76523	0.989	0.841	3.21913e-65	NA	NA	NA	NA	4
dm6-FBgn00345142	5.97391e-48	1.42654	0.984	0.916	1.06383e-43	FBgn0034514	CG13427	-	Contributions welcome.	4
dm6-FBgn00002282	8.67156e-42	1.46815	0.94	0.819	1.54423e-37	FBgn0000228	Bsg25D	Blastoderm-specific gene 25D	Blastoderm-specific gene 25D (Bsg25D) encodes the ortholog of Ninein, a microtubule-anchoring protein in humans. Bsg25D is highly expressed at blastoderm stage embryos and its product localizes to the centrosome periphery.	4
dm6-FBgn00324004	2.25633e-41	-2.62496	0.152	0.734	4.01808e-37	FBgn0032400	CG6770	-	Contributions welcome.	4
dm6-FBgn00012253	3.94896e-41	-2.44253	0.179	0.754	7.0323e-37	FBgn0001225	Hsp26	Heat shock protein 26	Heat shock protein 26 (Hsp26) encodes a protein involved in protein folding. It contributes to lifespan determination and the response to cold and heat.	4
dm6-FBgn00117614	1.86004e-40	-1.94603	0.288	0.834	3.31236e-36	FBgn0011761	dhd	deadhead	deadhead (dhd) encodes a thioredoxin-like protein necessary for the initiation of embryonic development.	4
dm6-FBgn00409842	9.70667e-34	1.13434	0.973	0.912	1.72856e-29	FBgn0040984	CG4440	-	Contributions welcome.	4
dm6-FBgn0001092	2.35333e-27	-2.08174	0.087	0.557	4.19082e-23	FBgn0001092	Gapdh2	Glyceraldehyde 3 phosphate dehydrogenase 2	Glyceraldehyde 3 phosphate dehydrogenase 2 (Gapdh2) encodes a glyceraldehyde-3-phosphate dehydrogenase involved in glucose homeostasis.	4
dm6-FBgn00380283	3.48006e-25	1.24328	0.853	0.759	6.1973e-21	FBgn0038028	CG10035	-	Contributions welcome.	4
dm6-FBgn00012332	3.70042e-22	-1.36354	0.25	0.695	6.58971e-18	FBgn0001233	Hsp83	Heat shock protein 83	Contributions welcome.	4
dm6-FBgn00000714	1.44875e-21	1.84294	0.538	0.268	2.57993e-17	FBgn0000071	Ama	Amalgam	Contributions welcome.	4
dm6-FBgn00012261	1.63184e-21	-1.61775	0.141	0.568	2.90599e-17	FBgn0001226	Hsp27	Heat shock protein 27	Heat shock protein 27 (Hsp27) encodes a member of the ATP-independent, small heat shock protein family. It contributes to regulation of eye morphology, polyglutamine toxicity, lifespan and starvation tolerance.	4
dm6-FBgn0086355	3.1307e-21	-1.29293	0.076	0.481	5.57515e-17	FBgn0086355	Tpi	Triose phosphate isomerase	Triose phosphate isomerase (Tpi) encodes a soluble metabolic protein dimer that functions in glycolysis catalyzing the isomerization between dihydroxyacetone phosphate and glyceraldehyde 3-phosphate, which is essential for efficient ATP production.	4
dm6-FBgn0259682	1.31545e-19	-1.53206	0.103	0.502	2.34256e-15	FBgn0259682	Jabba	Jabba	Jabba (Jabba) encodes a lipid droplet protein that sequesters histones on lipid droplets. It promotes proper development of pre-cellular embryos, controls levels of nuclear histones, and mediates anti-bacterial protection.	4
dm6-FBgn00005793	2.44427e-19	-1.54146	0.125	0.516	4.35275e-15	FBgn0000579	Eno	Enolase	Enolase (Eno) encodes a phosphopyruvate hydratase involved in glucose homeostasis.	4
dm6-FBgn00403091	3.99555e-19	-1.28968	0.207	0.617	7.11528e-15	FBgn0040309	Jafrac1	thioredoxin peroxidase 1	Contributions welcome.	4
dm6-FBgn00518134	5.87265e-19	-2.25412	0.022	0.363	1.0458e-14	FBgn0051813	nur	nemuri	Contributions welcome.	4
dm6-FBgn00438542	1.55223e-18	0.633853	0.929	0.954	2.76421e-14	FBgn0043854	slam	slow as molasses	slow as molasses (slam) encodes a protein involved in cortical polarization and furrow invagination during cellularization, as well in germ cell migration during later embryogenesis. slam RNA co-localizes and forms a complex with its encoded protein, which is needed for full expression and subcellular localization.	4
dm6-FBgn00379131	9.49859e-18	-1.25139	0.147	0.535	1.69151e-13	FBgn0037913	fabp	fatty acid binding protein	fatty acid binding protein (fabp) encodes a protein involved in long term memory.	4
dm6-FBgn0046214	3.7867e-17	-1.57998	0.065	0.408	6.74336e-13	FBgn0046214	vig2	vig2	vig2 (vig2) encodes a protein involved in heterochromatin organization, histone H3-K9 methylation and chromatin silencing regulation.	4
dm6-FBgn00044192	4.43376e-17	-1.0189	0.489	0.789	7.89563e-13	FBgn0004419	me31B	maternal expression at 31B	Contributions welcome.	4
dm6-FBgn0260747	1.8138e-16	-1.61054	0.043	0.36	3.23002e-12	FBgn0260747	Chchd2	Coiled-coil-helix-coiled-coil-helix domain containing 2	Contributions welcome.	4
dm6-FBgn02835364	2.5187e-16	-1.14043	0.125	0.492	4.4853e-12	FBgn0283536	Vha13	Vacuolar H[+] ATPase 13kD subunit	Contributions welcome.	4
dm6-FBgn0001149	3.10672e-16	-2.19642	0.027	0.328	5.53244e-12	FBgn0001149	GstD1	Glutathione S transferase D1	Contributions welcome.	4
dm6-FBgn0040070	4.34131e-16	-1.52186	0.054	0.38	7.73101e-12	FBgn0040070	Trx-2	thioredoxin-2	Contributions welcome.	4
dm6-FBgn00152181	6.47736e-16	-1.29925	0.114	0.458	1.15349e-11	FBgn0015218	eIF4E1	eukaryotic translation initiation factor 4E1	eukaryotic translation initiation factor 4E1 (eIF4E1) encodes a component of the eIF4F cap-binding complex that is essential for cap-dependent translation of mRNA. The product of eIF4E1 binds the 7-methyl-guanosine cap structure of mRNA.	4
dm6-FBgn0087040	1.30516e-15	-1.28687	0.092	0.443	2.32422e-11	FBgn0087040	alphaTub67C	alpha-Tubulin at 67C	alpha-Tubulin at 67C (alphaTub67C) encodes a protein that form heterodimers with beta-tubulins to polymerise and form microtubules. Tubulin molecules containing the product of alphaTub67C are essential for fast growth of the microtubules during the initial cleavage divisions of embryogenesis.	4
dm6-FBgn00001141	1.3434e-15	-1.21414	0.136	0.495	2.39232e-11	FBgn0000114	bru1	bruno 1	bruno 1 (bru1) encodes an RNA binding protein acting in multiple forms of post-transcriptional gene regulation including repression and activation of translation and alternative splicing of pre-mRNAs. The product of bru1 is required for gametogenesis, developmental patterning, and muscle organization.	4
dm6-FBgn00394344	3.2424e-15	-2.09351	0	0.269	5.77406e-11	FBgn0039434	TwdlM	TweedleM	Contributions welcome.	4
dm6-FBgn0015268	3.55129e-15	-1.21984	0.163	0.518	6.32413e-11	FBgn0015268	Nap1	Nucleosome assembly protein 1	Nucleosome assembly protein 1 (Nap1) encodes a core histone chaperone involved in histone nuclear transfer and chromatin assembly.	4
dm6-FBgn00055854	4.65099e-15	1.20788	0.701	0.6	8.28248e-11	FBgn0005585	Calr	Calreticulin	Calreticulin (Calr) encodes a protein that contributes to olfactory behavior, central nervous system development and sleep. It also works as a marker for phagocytosis of apoptotic cells by phagocytes in embryonic stages.	4
dm6-FBgn00398304	5.55296e-15	-0.808723	0.342	0.754	9.88871e-11	FBgn0039830	ATPsynC	ATP synthase, subunit C	Contributions welcome.	4
dm6-FBgn0001091	5.86038e-15	-1.37849	0.06	0.369	1.04362e-10	FBgn0001091	Gapdh1	Glyceraldehyde 3 phosphate dehydrogenase 1	Glyceraldehyde 3 phosphate dehydrogenase 1 (Gapdh1) encodes a glyceraldehyde-3-phosphate dehydrogenase involved in glycolysis, myoblast fusion and the development of somatic muscle.	4
dm6-FBgn00027734	6.3756e-15	-2.21519	0	0.264	1.13537e-10	FBgn0002773	Mlc2	Myosin light chain 2	Myosin light chain 2 (Mlc2) encodes a subunit of the myosin complex involved in myofibril assembly. It contributes to different flight-related processes including wing beat frequency, and indirect flight muscle contraction.	4
dm6-FBgn02635942	1.51137e-14	-1.04798	0.174	0.526	2.69145e-10	FBgn0263594	lost	lost	lost (lost) encodes a protein that interacts with the RNA-binding protein encoded by rump for posterior localization of mRNAs by diffusion/entrapment during late stages of oogenesis. The identification of the product of lost in various RNP complexes suggests a broad role in RNA metabolism.	4
dm6-FBgn0035630	4.56289e-14	-1.3316	0.06	0.352	8.12559e-10	FBgn0035630	CG10576	-	Contributions welcome.	4
dm6-FBgn00206374	6.53922e-14	-2.15014	0	0.248	1.1645e-09	FBgn0020637	Lcp65Ag2	Lcp65Ag2	Contributions welcome.	4
[truncated: 32,007 more rows]

## Sheet: Note
Identity of clusters:
Cluster	Selected top marker genes	Inferred cell type	Early embryonic cells (stage 4-6)?	% of total nuclei (across three samples)
0	lov, opa, hth	Ectoderm, trunk	Y	15.6
1	Ribosomal genes	Cytosolic debris		14.4
[truncated: 20 more rows]
