# Supplementary material for: Rapid response of fly populations to gene dosage across development and generations
Source: Nat Commun. 2024 May 29;15:4551. doi: 10.1038/s41467-024-48960-4 (PMC11137061; doi:10.1038/s41467-024-48960-4)
Supplement: Supplementary file 10 — Source Data [file 41467_2024_48960_MOESM10_ESM.xlsx]

## Sheet: Fig1a
WT	4x_Bcd
13955.9	15913.4
10590	15300.4
9421.69	16033.5
10566	14412.4
10623.6	13241.8
10548.8	13976.9
9788.01	14475.5
9352.2	14082.9
9635.28	14672.3
9201.47	10484.6
15782.2	19830.7
14424.6	21924.5
15135.9	18426.1
14261.3	19855.6
14747.6	18669.7
15313.9	19449.9
14431.4	17433.1
13442.2	18269.2
15445.6	18760.1
12458.7	22169.3
10436.9	33367.6
12086	28734.9
11686.6	33552.9
10807.3	28120.3
9172.16	29742.2
8760.92	28170
9994.36	23580.8
12245.2	21618.9
11226.8	18188.1
12057.9	28994.9
7676.04	15901.5
7772.91	17091.3
8058.75	15910.4
8327.68	18934.4
8877.84	16798.5
8841.99	15016.5
7991.06	13811.7
7688.56	11120.1
8082.91	17030.6
7465.74	12495
11322.4	56106.9
11134.4	53883.5
12152.5	48669.7
12318.2	42789.6
11324.5	38584.1
12291.1	49792.4
11180.5	44045.7
9515.35	43188.9
11280.1	38434.7
7860.23	31493.1
8582.32	15242.7
8484.29	13710.6
7742.66	13569.2
8584.08	14375.9
7668.77	11392.8
8239.55	14680.2
8509.2	10950.4
7409.38	15043.1
8551.08	15062.8
8615.02	14474.5
10706.2	13400.7
10374.8	13169.6
9514.85	11756.1
11161.1	11137.4
13411.3	9911.45
10678.3	12000.1
10158.3	12642.2
11923	12710.5
11268.6	13757.4
18477.4	13002.6
20549	47582.6
20350.5	39107.2
19223.2	48039.9
18252.1	40001.2
15666.8	49998.9
14747.7	46020.7
12678.1	45515.3
19782	38693.1
22502	39662.2
6309.25	34206.8
6179.04	21780.7
5962.59	19601.4
7212.78	19713.8
7143.1	18011.7
7699.34	18475.7
8084.92	14500.4
6559.26	21643.1
6279.1	20273.2
7083.81	16738.2
12849.1	16105.3
12197.6	27215.7
12614.9	18117.9
13640.3	21142.1
12889.5	16529.4
10212.4	29620.1
12353.3	27480.4
13090.7	28415.6
10032.6	25785.8
13063	25157.7
18287.8	22588.6
16843.1	20535.2
16370.3	19264.6
22532.5	19872.9
20622.2	20554.9
21044	19825.1
22132.3	18688.9
22040.6	17285.8
21172.1	17596.4
19385.9	15034.1
19385.9	14720.4
NaN	15349.1
NaN	12126.2
NaN	11406.7
NaN	12614.4
NaN	11487.9
NaN	15349.1
NaN	13352.7
NaN	13060.3
NaN	16829.2
NaN	13767.7

## Sheet: Fig1h_2k_4j
	Wild-type	4X Bicoid	Evolved	Ind	CantonS
Normal	38	20	28	30	22
Mild defects	3	11	4	5	7
Severe defects	0	3	0	0	19
	41	34	32	35	48

## Sheet: Fig1i_2l_S1d
population	generation	hatch rate	viability to adult	population2	type	population3
P1-1-1A	F16	0.83	0.75	F16	mutant pool	F16
P1-1-2A	F16	0.93	0.81	F16	mutant pool	F16
P1-1-3A	F16	0.808081	0.69697	F16	mutant pool	F16
P2-1-1A	F16	0.89	0.81	F16	mutant pool	F16
P2-1-2A	F16	0.83	0.68	F16	mutant pool	F16
P2-2-1A	F16	0.852941	0.666667	F16	mutant pool	F16
P2-2-2A	F16	0.891089	0.782178	F16	mutant pool	F16
P2-3-1A	F16	0.90099	0.752475	F16	mutant pool	F16
P2-3-2A	F16	0.782178	0.673267	F16	mutant pool	F16
P2-4-1A	F16	0.83	0.7	F16	mutant pool	F16
P2-4-2A	F16	0.831683	0.712871	F16	mutant pool	F16
P2-5-1A	F16	0.772277	0.673267	F16	mutant pool	F16
P2-5-2A	F16	0.862745	0.705882	F16	mutant pool	F16
P2-6-1A	F16	0.88	0.78	F16	mutant pool	F16
P2-6-2A	F16	0.92	0.82	F16	mutant pool	F16
Ctrl1A	F16	0.913462	0.836538	F16	ctrl	F16
Ctrl2A	F16	0.92	0.76	F16	ctrl	F16
Ctrl3A	F16	0.861386	0.742574	F16	ctrl	F16
P2-6-1A	F15	0.85	0.69	F15	mutant pool	F15
Ctrl1A	F15	0.854369	0.747573	F15	ctrl	F15
P2-4-1A	F15	0.91	0.77	F15	mutant pool	F15
P2-5-1A	F15	0.9	0.78	F15	mutant pool	F15
P2-6-1A	F15	0.90099	0.693069	F15	mutant pool	F15
Ctrl1A	F15	0.912621	0.757282	F15	ctrl	F15
bcd4x_VK33 (July 2020)	G0	0.73	0.62	bcd4x_VK33 (July 2020)	stock	bcd4x_G0
bcd4x_VK33 (July 2020)	G0	0.762376	0.683168	bcd4x_VK33 (July 2020)	stock	bcd4x_G0
bcd4x_VK33 (Oct 2019)	G0	0.72	0.684783	bcd4x_VK33 (Oct 2019)	stock	bcd4x_G0
w1118	G0	0.73	0.898876	bcd2x	stock	bcd2x
bcd4x_VK18	G0	0.68	0.852632	bcd4x_VK18	stock	NA
bcd6x	G0	0.49	0.389474	bcd6x	stock	NA

## Sheet: Fig1k
length	stripe	scaled	segment_length	generation	stage	population	population2	embryo	egglength	stacked	population3	set	sna	label2
235.796	1	0.38318	235.796	F4	stage5-2	1-1-1	1-1	embryo_2	615.365	y	1-1-1A	A	y	1-1-1A.F4.embryo_2
303.877	2	0.493816	68.0818	F4	stage5-2	1-1-1	1-1	embryo_2	615.365	y	1-1-1A	A	y	1-1-1A.F4.embryo_2
350.926	3	0.570272	47.0484	F4	stage5-2	1-1-1	1-1	embryo_2	615.365	y	1-1-1A	A	y	1-1-1A.F4.embryo_2
395.76	4	0.64313	44.8344	F4	stage5-2	1-1-1	1-1	embryo_2	615.365	y	1-1-1A	A	y	1-1-1A.F4.embryo_2
439.487	5	0.714189	43.7273	F4	stage5-2	1-1-1	1-1	embryo_2	615.365	y	1-1-1A	A	y	1-1-1A.F4.embryo_2
474.359	6	0.770857	34.8712	F4	stage5-2	1-1-1	1-1	embryo_2	615.365	y	1-1-1A	A	y	1-1-1A.F4.embryo_2
512.551	7	0.832921	38.1922	F4	stage5-2	1-1-1	1-1	embryo_2	615.365	y	1-1-1A	A	y	1-1-1A.F4.embryo_2
222.511	1	0.352091	222.511	F4	stage5-2	1-1-1	1-1	embryo_3	631.971	y	1-1-1A	A	y	1-1-1A.F4.embryo_3
296.682	2	0.469455	74.171	F4	stage5-2	1-1-1	1-1	embryo_3	631.971	y	1-1-1A	A	y	1-1-1A.F4.embryo_3
355.354	3	0.562295	58.672	F4	stage5-2	1-1-1	1-1	embryo_3	631.971	y	1-1-1A	A	y	1-1-1A.F4.embryo_3
405.17	4	0.641121	49.816	F4	stage5-2	1-1-1	1-1	embryo_3	631.971	y	1-1-1A	A	y	1-1-1A.F4.embryo_3
461.628	5	0.730458	56.458	F4	stage5-2	1-1-1	1-1	embryo_3	631.971	y	1-1-1A	A	y	1-1-1A.F4.embryo_3
508.123	6	0.804029	46.495	F4	stage5-2	1-1-1	1-1	embryo_3	631.971	y	1-1-1A	A	y	1-1-1A.F4.embryo_3
551.297	7	0.872345	43.174	F4	stage5-2	1-1-1	1-1	embryo_3	631.971	y	1-1-1A	A	y	1-1-1A.F4.embryo_3
220.851	1	0.401509	220.851	F4	stage5-2	1-1-1	1-1	embryo_4	550.051	y	1-1-1A	A	y	1-1-1A.F4.embryo_4
272.327	2	0.495094	51.4765	F4	stage5-2	1-1-1	1-1	embryo_4	550.051	y	1-1-1A	A	y	1-1-1A.F4.embryo_4
316.608	3	0.575597	44.2808	F4	stage5-2	1-1-1	1-1	embryo_4	550.051	y	1-1-1A	A	y	1-1-1A.F4.embryo_4
348.158	4	0.632956	31.5501	F4	stage5-2	1-1-1	1-1	embryo_4	550.051	y	1-1-1A	A	y	1-1-1A.F4.embryo_4
377.494	5	0.686289	29.3361	F4	stage5-2	1-1-1	1-1	embryo_4	550.051	y	1-1-1A	A	y	1-1-1A.F4.embryo_4
411.812	6	0.748679	34.3177	F4	stage5-2	1-1-1	1-1	embryo_4	550.051	y	1-1-1A	A	y	1-1-1A.F4.embryo_4
454.986	7	0.82717	43.1738	F4	stage5-2	1-1-1	1-1	embryo_4	550.051	y	1-1-1A	A	y	1-1-1A.F4.embryo_4
199.264	1	0.355117	199.264	F4	stage5-2	1-1-1	1-1	embryo_9	561.121	y	1-1-1A	A	y	1-1-1A.F4.embryo_9
254.892	2	0.454254	55.6278	F4	stage5-2	1-1-1	1-1	embryo_9	561.121	y	1-1-1A	A	y	1-1-1A.F4.embryo_9
298.342	3	0.531689	43.4506	F4	stage5-2	1-1-1	1-1	embryo_9	561.121	y	1-1-1A	A	y	1-1-1A.F4.embryo_9
343.177	4	0.611591	44.8344	F4	stage5-2	1-1-1	1-1	embryo_9	561.121	y	1-1-1A	A	y	1-1-1A.F4.embryo_9
385.797	5	0.687546	42.6203	F4	stage5-2	1-1-1	1-1	embryo_9	561.121	y	1-1-1A	A	y	1-1-1A.F4.embryo_9
422.882	6	0.753637	37.0852	F4	stage5-2	1-1-1	1-1	embryo_9	561.121	y	1-1-1A	A	y	1-1-1A.F4.embryo_9
462.735	7	0.824661	39.8528	F4	stage5-2	1-1-1	1-1	embryo_9	561.121	y	1-1-1A	A	y	1-1-1A.F4.embryo_9
215.039	1	0.381724	215.039	F4	stage5-2	1-1-1	1-1	embryo_13	563.335	y	1-1-1A	A	y	1-1-1A.F4.embryo_13
265.132	2	0.470646	50.0927	F4	stage5-2	1-1-1	1-1	embryo_13	563.335	y	1-1-1A	A	y	1-1-1A.F4.embryo_13
310.243	3	0.550725	45.1111	F4	stage5-2	1-1-1	1-1	embryo_13	563.335	y	1-1-1A	A	y	1-1-1A.F4.embryo_13
357.014	4	0.633751	46.7716	F4	stage5-2	1-1-1	1-1	embryo_13	563.335	y	1-1-1A	A	y	1-1-1A.F4.embryo_13
395.483	5	0.702039	38.469	F4	stage5-2	1-1-1	1-1	embryo_13	563.335	y	1-1-1A	A	y	1-1-1A.F4.embryo_13
430.078	6	0.763449	34.5944	F4	stage5-2	1-1-1	1-1	embryo_13	563.335	y	1-1-1A	A	y	1-1-1A.F4.embryo_13
467.716	7	0.830263	37.6387	F4	stage5-2	1-1-1	1-1	embryo_13	563.335	y	1-1-1A	A	y	1-1-1A.F4.embryo_13
200.924	1	0.348228	200.924	F4	stage5-2	1-1-1	1-1	embryo_15	576.989	y	1-1-1A	A	y	1-1-1A.F4.embryo_15
254.061	2	0.440322	53.137	F4	stage5-2	1-1-1	1-1	embryo_15	576.989	y	1-1-1A	A	y	1-1-1A.F4.embryo_15
303.601	3	0.526182	49.54	F4	stage5-2	1-1-1	1-1	embryo_15	576.989	y	1-1-1A	A	y	1-1-1A.F4.embryo_15
346.498	4	0.600528	42.897	F4	stage5-2	1-1-1	1-1	embryo_15	576.989	y	1-1-1A	A	y	1-1-1A.F4.embryo_15
388.841	5	0.673914	42.343	F4	stage5-2	1-1-1	1-1	embryo_15	576.989	y	1-1-1A	A	y	1-1-1A.F4.embryo_15
431.185	6	0.747302	42.344	F4	stage5-2	1-1-1	1-1	embryo_15	576.989	y	1-1-1A	A	y	1-1-1A.F4.embryo_15
470.484	7	0.815412	39.299	F4	stage5-2	1-1-1	1-1	embryo_15	576.989	y	1-1-1A	A	y	1-1-1A.F4.embryo_15
224.725	1	0.3712	224.725	F4	stage5-2	1-1-2	1-1	embryo_4	605.402	y	1-1-2A	A	y	1-1-2A.F4.embryo_4
287.272	2	0.474514	62.5467	F4	stage5-2	1-1-2	1-1	embryo_4	605.402	y	1-1-2A	A	y	1-1-2A.F4.embryo_4
338.748	3	0.559543	51.4765	F4	stage5-2	1-1-2	1-1	embryo_4	605.402	y	1-1-2A	A	y	1-1-2A.F4.embryo_4
380.815	4	0.629029	42.0668	F4	stage5-2	1-1-2	1-1	embryo_4	605.402	y	1-1-2A	A	y	1-1-2A.F4.embryo_4
428.971	5	0.708571	48.1554	F4	stage5-2	1-1-2	1-1	embryo_4	605.402	y	1-1-2A	A	y	1-1-2A.F4.embryo_4
468.823	6	0.7744	39.8528	F4	stage5-2	1-1-2	1-1	embryo_4	605.402	y	1-1-2A	A	y	1-1-2A.F4.embryo_4
506.462	7	0.836571	37.6387	F4	stage5-2	1-1-2	1-1	embryo_4	605.402	y	1-1-2A	A	y	1-1-2A.F4.embryo_4
199.264	1	0.359013	199.264	F4	stage5-2	1-1-2	1-1	embryo_21	555.033	y	1-1-2A	A	y	1-1-2A.F4.embryo_21
264.578	2	0.476689	65.3143	F4	stage5-2	1-1-2	1-1	embryo_21	555.033	y	1-1-2A	A	y	1-1-2A.F4.embryo_21
316.055	3	0.569434	51.4765	F4	stage5-2	1-1-2	1-1	embryo_21	555.033	y	1-1-2A	A	y	1-1-2A.F4.embryo_21
357.014	4	0.643231	40.9598	F4	stage5-2	1-1-2	1-1	embryo_21	555.033	y	1-1-2A	A	y	1-1-2A.F4.embryo_21
394.653	5	0.711045	37.6387	F4	stage5-2	1-1-2	1-1	embryo_21	555.033	y	1-1-2A	A	y	1-1-2A.F4.embryo_21
424.543	6	0.764897	29.8896	F4	stage5-2	1-1-2	1-1	embryo_21	555.033	y	1-1-2A	A	y	1-1-2A.F4.embryo_21
460.521	7	0.829718	35.9782	F4	stage5-2	1-1-2	1-1	embryo_21	555.033	y	1-1-2A	A	y	1-1-2A.F4.embryo_21
199.817	1	0.3801	199.817	F4	stage5-2	1-1-3	1-1	embryo_4	525.697	y	1-1-3A	A	y	1-1-3A.F4.embryo_4
247.973	2	0.471703	48.1554	F4	stage5-2	1-1-3	1-1	embryo_4	525.697	y	1-1-3A	A	y	1-1-3A.F4.embryo_4
294.468	3	0.560147	46.4949	F4	stage5-2	1-1-3	1-1	embryo_4	525.697	y	1-1-3A	A	y	1-1-3A.F4.embryo_4
329.339	4	0.626481	34.8712	F4	stage5-2	1-1-3	1-1	embryo_4	525.697	y	1-1-3A	A	y	1-1-3A.F4.embryo_4
357.014	5	0.679126	27.6755	F4	stage5-2	1-1-3	1-1	embryo_4	525.697	y	1-1-3A	A	y	1-1-3A.F4.embryo_4
391.886	6	0.745459	34.8712	F4	stage5-2	1-1-3	1-1	embryo_4	525.697	y	1-1-3A	A	y	1-1-3A.F4.embryo_4
427.864	7	0.813898	35.9782	F4	stage5-2	1-1-3	1-1	embryo_4	525.697	y	1-1-3A	A	y	1-1-3A.F4.embryo_4
213.102	1	0.385868	213.102	F4	stage5-2	1-1-3	1-1	embryo_7	552.265	y	1-1-3A	A	y	1-1-3A.F4.embryo_7
256.829	2	0.465046	43.7273	F4	stage5-2	1-1-3	1-1	embryo_7	552.265	y	1-1-3A	A	y	1-1-3A.F4.embryo_7
302.217	3	0.547231	45.3879	F4	stage5-2	1-1-3	1-1	embryo_7	552.265	y	1-1-3A	A	y	1-1-3A.F4.embryo_7
336.534	4	0.609371	34.3177	F4	stage5-2	1-1-3	1-1	embryo_7	552.265	y	1-1-3A	A	y	1-1-3A.F4.embryo_7
370.852	5	0.671511	34.3177	F4	stage5-2	1-1-3	1-1	embryo_7	552.265	y	1-1-3A	A	y	1-1-3A.F4.embryo_7
407.384	6	0.73766	36.5317	F4	stage5-2	1-1-3	1-1	embryo_7	552.265	y	1-1-3A	A	y	1-1-3A.F4.embryo_7
443.916	7	0.803809	36.5317	F4	stage5-2	1-1-3	1-1	embryo_7	552.265	y	1-1-3A	A	y	1-1-3A.F4.embryo_7
213.655	1	0.379268	213.655	F4	stage5-2	1-1-3	1-1	embryo_8	563.335	y	1-1-3A	A	y	1-1-3A.F4.embryo_8
260.703	2	0.462786	47.0484	F4	stage5-2	1-1-3	1-1	embryo_8	563.335	y	1-1-3A	A	y	1-1-3A.F4.embryo_8
301.663	3	0.535495	40.9598	F4	stage5-2	1-1-3	1-1	embryo_8	563.335	y	1-1-3A	A	y	1-1-3A.F4.embryo_8
334.874	4	0.594449	33.2106	F4	stage5-2	1-1-3	1-1	embryo_8	563.335	y	1-1-3A	A	y	1-1-3A.F4.embryo_8
364.21	5	0.646524	29.3361	F4	stage5-2	1-1-3	1-1	embryo_8	563.335	y	1-1-3A	A	y	1-1-3A.F4.embryo_8
400.188	6	0.710391	35.9782	F4	stage5-2	1-1-3	1-1	embryo_8	563.335	y	1-1-3A	A	y	1-1-3A.F4.embryo_8
438.38	7	0.778187	38.1922	F4	stage5-2	1-1-3	1-1	embryo_8	563.335	y	1-1-3A	A	y	1-1-3A.F4.embryo_8
213.655	1	0.365617	213.655	F4	stage5-2	1-1-3	1-1	embryo_16	584.369	y	1-1-3A	A	y	1-1-3A.F4.embryo_16
261.811	2	0.448023	48.1554	F4	stage5-2	1-1-3	1-1	embryo_16	584.369	y	1-1-3A	A	y	1-1-3A.F4.embryo_16
314.948	3	0.538953	53.137	F4	stage5-2	1-1-3	1-1	embryo_16	584.369	y	1-1-3A	A	y	1-1-3A.F4.embryo_16
352.033	4	0.602415	37.0852	F4	stage5-2	1-1-3	1-1	embryo_16	584.369	y	1-1-3A	A	y	1-1-3A.F4.embryo_16
392.993	5	0.672508	40.9598	F4	stage5-2	1-1-3	1-1	embryo_16	584.369	y	1-1-3A	A	y	1-1-3A.F4.embryo_16
435.059	6	0.744494	42.0668	F4	stage5-2	1-1-3	1-1	embryo_16	584.369	y	1-1-3A	A	y	1-1-3A.F4.embryo_16
475.466	7	0.81364	40.4063	F4	stage5-2	1-1-3	1-1	embryo_16	584.369	y	1-1-3A	A	y	1-1-3A.F4.embryo_16
207.013	1	0.368927	207.013	F4	stage5-2	1-1-3	1-1	embryo_20	561.121	y	1-1-3A	A	y	1-1-3A.F4.embryo_20
260.703	2	0.464612	53.6905	F4	stage5-2	1-1-3	1-1	embryo_20	561.121	y	1-1-3A	A	y	1-1-3A.F4.embryo_20
307.198	3	0.547472	46.4949	F4	stage5-2	1-1-3	1-1	embryo_20	561.121	y	1-1-3A	A	y	1-1-3A.F4.embryo_20
352.586	4	0.62836	45.3879	F4	stage5-2	1-1-3	1-1	embryo_20	561.121	y	1-1-3A	A	y	1-1-3A.F4.embryo_20
388.564	5	0.692478	35.9782	F4	stage5-2	1-1-3	1-1	embryo_20	561.121	y	1-1-3A	A	y	1-1-3A.F4.embryo_20
430.078	6	0.766461	41.5133	F4	stage5-2	1-1-3	1-1	embryo_20	561.121	y	1-1-3A	A	y	1-1-3A.F4.embryo_20
466.056	7	0.83058	35.9782	F4	stage5-2	1-1-3	1-1	embryo_20	561.121	y	1-1-3A	A	y	1-1-3A.F4.embryo_20
198.157	1	0.363544	198.157	F4	stage5-2	1-1-3	1-1	embryo_21	545.07	y	1-1-3A	A	y	1-1-3A.F4.embryo_21
253.508	2	0.465093	55.3511	F4	stage5-2	1-1-3	1-1	embryo_21	545.07	y	1-1-3A	A	y	1-1-3A.F4.embryo_21
297.235	3	0.545316	43.7273	F4	stage5-2	1-1-3	1-1	embryo_21	545.07	y	1-1-3A	A	y	1-1-3A.F4.embryo_21
341.516	4	0.626555	44.2808	F4	stage5-2	1-1-3	1-1	embryo_21	545.07	y	1-1-3A	A	y	1-1-3A.F4.embryo_21
371.959	5	0.682407	30.4431	F4	stage5-2	1-1-3	1-1	embryo_21	545.07	y	1-1-3A	A	y	1-1-3A.F4.embryo_21
410.705	6	0.753491	38.7457	F4	stage5-2	1-1-3	1-1	embryo_21	545.07	y	1-1-3A	A	y	1-1-3A.F4.embryo_21
453.325	7	0.831683	42.6203	F4	stage5-2	1-1-3	1-1	embryo_21	545.07	y	1-1-3A	A	y	1-1-3A.F4.embryo_21
210.334	1	0.384713	210.334	F4	stage5-2	1-1-3	1-1	embryo_23	546.73	y	1-1-3A	A	y	1-1-3A.F4.embryo_23
255.722	2	0.46773	45.3879	F4	stage5-2	1-1-3	1-1	embryo_23	546.73	y	1-1-3A	A	y	1-1-3A.F4.embryo_23
302.217	3	0.552771	46.4949	F4	stage5-2	1-1-3	1-1	embryo_23	546.73	y	1-1-3A	A	y	1-1-3A.F4.embryo_23
340.963	4	0.62364	38.7457	F4	stage5-2	1-1-3	1-1	embryo_23	546.73	y	1-1-3A	A	y	1-1-3A.F4.embryo_23
370.299	5	0.677297	29.3361	F4	stage5-2	1-1-3	1-1	embryo_23	546.73	y	1-1-3A	A	y	1-1-3A.F4.embryo_23
402.956	6	0.737029	32.6571	F4	stage5-2	1-1-3	1-1	embryo_23	546.73	y	1-1-3A	A	y	1-1-3A.F4.embryo_23
440.041	7	0.80486	37.0852	F4	stage5-2	1-1-3	1-1	embryo_23	546.73	y	1-1-3A	A	y	1-1-3A.F4.embryo_23
210.888	1	0.370472	210.888	F4	stage5-2	1-1-3	1-1	embryo_24	569.239	y	1-1-3A	A	y	1-1-3A.F4.embryo_24
259.596	2	0.456041	48.7089	F4	stage5-2	1-1-3	1-1	embryo_24	569.239	y	1-1-3A	A	y	1-1-3A.F4.embryo_24
307.752	3	0.540637	48.1554	F4	stage5-2	1-1-3	1-1	embryo_24	569.239	y	1-1-3A	A	y	1-1-3A.F4.embryo_24
347.605	4	0.610648	39.8528	F4	stage5-2	1-1-3	1-1	embryo_24	569.239	y	1-1-3A	A	y	1-1-3A.F4.embryo_24
389.118	5	0.683575	41.5133	F4	stage5-2	1-1-3	1-1	embryo_24	569.239	y	1-1-3A	A	y	1-1-3A.F4.embryo_24
420.115	6	0.738028	30.9966	F4	stage5-2	1-1-3	1-1	embryo_24	569.239	y	1-1-3A	A	y	1-1-3A.F4.embryo_24
463.012	7	0.813386	42.8971	F4	stage5-2	1-1-3	1-1	embryo_24	569.239	y	1-1-3A	A	y	1-1-3A.F4.embryo_24
210.611	1	0.348736	210.611	F4	stage5-2	1-1-3	1-1	embryo_27	603.926	y	1-1-3A	A	y	1-1-3A.F4.embryo_27
272.881	2	0.451844	62.2699	F4	stage5-2	1-1-3	1-1	embryo_27	603.926	y	1-1-3A	A	y	1-1-3A.F4.embryo_27
331.553	3	0.548996	58.6721	F4	stage5-2	1-1-3	1-1	embryo_27	603.926	y	1-1-3A	A	y	1-1-3A.F4.embryo_27
379.708	4	0.628733	48.1554	F4	stage5-2	1-1-3	1-1	embryo_27	603.926	y	1-1-3A	A	y	1-1-3A.F4.embryo_27
426.757	5	0.706637	47.0484	F4	stage5-2	1-1-3	1-1	embryo_27	603.926	y	1-1-3A	A	y	1-1-3A.F4.embryo_27
470.761	6	0.7795	44.0041	F4	stage5-2	1-1-3	1-1	embryo_27	603.926	y	1-1-3A	A	y	1-1-3A.F4.embryo_27
516.425	7	0.855113	45.6646	F4	stage5-2	1-1-3	1-1	embryo_27	603.926	y	1-1-3A	A	y	1-1-3A.F4.embryo_27
197.327	1	0.359707	197.327	F4	stage5-2	2-2-1	2-2	embryo_2	548.575	y	2-2-1A	A	y	2-2-1A.F4.embryo_2
253.508	2	0.46212	56.1813	F4	stage5-2	2-2-1	2-2	embryo_2	548.575	y	2-2-1A	A	y	2-2-1A.F4.embryo_2
302.217	3	0.550912	48.7089	F4	stage5-2	2-2-1	2-2	embryo_2	548.575	y	2-2-1A	A	y	2-2-1A.F4.embryo_2
340.963	4	0.621542	38.7457	F4	stage5-2	2-2-1	2-2	embryo_2	548.575	y	2-2-1A	A	y	2-2-1A.F4.embryo_2
379.708	5	0.692172	38.7457	F4	stage5-2	2-2-1	2-2	embryo_2	548.575	y	2-2-1A	A	y	2-2-1A.F4.embryo_2
415.686	6	0.757757	35.9782	F4	stage5-2	2-2-1	2-2	embryo_2	548.575	y	2-2-1A	A	y	2-2-1A.F4.embryo_2
454.155	7	0.827882	38.469	F4	stage5-2	2-2-1	2-2	embryo_2	548.575	y	2-2-1A	A	y	2-2-1A.F4.embryo_2
190.684	1	0.326308	190.684	F4	stage5-2	2-2-1	2-2	embryo_4	584.369	y	2-2-1A	A	y	2-2-1A.F4.embryo_4
242.438	2	0.414871	51.7532	F4	stage5-2	2-2-1	2-2	embryo_4	584.369	y	2-2-1A	A	y	2-2-1A.F4.embryo_4
302.217	3	0.517168	59.7791	F4	stage5-2	2-2-1	2-2	embryo_4	584.369	y	2-2-1A	A	y	2-2-1A.F4.embryo_4
344.284	4	0.589155	42.0668	F4	stage5-2	2-2-1	2-2	embryo_4	584.369	y	2-2-1A	A	y	2-2-1A.F4.embryo_4
389.948	5	0.667298	45.6646	F4	stage5-2	2-2-1	2-2	embryo_4	584.369	y	2-2-1A	A	y	2-2-1A.F4.embryo_4
433.122	6	0.741179	43.1738	F4	stage5-2	2-2-1	2-2	embryo_4	584.369	y	2-2-1A	A	y	2-2-1A.F4.embryo_4
476.296	7	0.81506	43.1738	F4	stage5-2	2-2-1	2-2	embryo_4	584.369	y	2-2-1A	A	y	2-2-1A.F4.embryo_4
208.673	1	0.35845	208.673	F4	stage5-2	2-2-1	2-2	embryo_5	582.155	y	2-2-1A	A	y	2-2-1A.F4.embryo_5
260.427	2	0.44735	51.7532	F4	stage5-2	2-2-1	2-2	embryo_5	582.155	y	2-2-1A	A	y	2-2-1A.F4.embryo_5
312.18	3	0.536249	51.7532	F4	stage5-2	2-2-1	2-2	embryo_5	582.155	y	2-2-1A	A	y	2-2-1A.F4.embryo_5
350.095	4	0.601379	37.9155	F4	stage5-2	2-2-1	2-2	embryo_5	582.155	y	2-2-1A	A	y	2-2-1A.F4.embryo_5
392.162	5	0.673639	42.0668	F4	stage5-2	2-2-1	2-2	embryo_5	582.155	y	2-2-1A	A	y	2-2-1A.F4.embryo_5
435.336	6	0.747801	43.1738	F4	stage5-2	2-2-1	2-2	embryo_5	582.155	y	2-2-1A	A	y	2-2-1A.F4.embryo_5
477.126	7	0.819586	41.7901	F4	stage5-2	2-2-1	2-2	embryo_5	582.155	y	2-2-1A	A	y	2-2-1A.F4.embryo_5
205.352	1	0.371837	205.352	F4	stage5-2	2-2-1	2-2	embryo_6	552.265	y	2-2-1A	A	y	2-2-1A.F4.embryo_6
257.936	2	0.467051	52.5835	F4	stage5-2	2-2-1	2-2	embryo_6	552.265	y	2-2-1A	A	y	2-2-1A.F4.embryo_6
299.449	3	0.54222	41.5133	F4	stage5-2	2-2-1	2-2	embryo_6	552.265	y	2-2-1A	A	y	2-2-1A.F4.embryo_6
338.748	4	0.61338	39.2993	F4	stage5-2	2-2-1	2-2	embryo_6	552.265	y	2-2-1A	A	y	2-2-1A.F4.embryo_6
376.941	5	0.682536	38.1922	F4	stage5-2	2-2-1	2-2	embryo_6	552.265	y	2-2-1A	A	y	2-2-1A.F4.embryo_6
411.258	6	0.744676	34.3177	F4	stage5-2	2-2-1	2-2	embryo_6	552.265	y	2-2-1A	A	y	2-2-1A.F4.embryo_6
452.218	7	0.818842	40.9598	F4	stage5-2	2-2-1	2-2	embryo_6	552.265	y	2-2-1A	A	y	2-2-1A.F4.embryo_6
189.301	1	0.366004	189.301	F4	stage5-2	2-2-2	2-2	embryo_2	517.209	y	2-2-2A	A	y	2-2-2A.F4.embryo_2
232.474	2	0.449478	43.1738	F4	stage5-2	2-2-2	2-2	embryo_2	517.209	y	2-2-2A	A	y	2-2-2A.F4.embryo_2
268.176	3	0.518505	35.7014	F4	stage5-2	2-2-2	2-2	embryo_2	517.209	y	2-2-2A	A	y	2-2-2A.F4.embryo_2
307.198	4	0.593954	39.0225	F4	stage5-2	2-2-2	2-2	embryo_2	517.209	y	2-2-2A	A	y	2-2-2A.F4.embryo_2
343.73	5	0.664586	36.5317	F4	stage5-2	2-2-2	2-2	embryo_2	517.209	y	2-2-2A	A	y	2-2-2A.F4.embryo_2
378.048	6	0.730937	34.3177	F4	stage5-2	2-2-2	2-2	embryo_2	517.209	y	2-2-2A	A	y	2-2-2A.F4.embryo_2
426.48	7	0.824579	48.4322	F4	stage5-2	2-2-2	2-2	embryo_2	517.209	y	2-2-2A	A	y	2-2-2A.F4.embryo_2
189.301	1	0.382657	189.301	F4	stage5-2	2-2-2	2-2	embryo_4	494.7	y	2-2-2A	A	y	2-2-2A.F4.embryo_4
231.644	2	0.468252	42.3436	F4	stage5-2	2-2-2	2-2	embryo_4	494.7	y	2-2-2A	A	y	2-2-2A.F4.embryo_4
269.56	3	0.544895	37.9155	F4	stage5-2	2-2-2	2-2	embryo_4	494.7	y	2-2-2A	A	y	2-2-2A.F4.embryo_4
301.11	4	0.608671	31.5501	F4	stage5-2	2-2-2	2-2	embryo_4	494.7	y	2-2-2A	A	y	2-2-2A.F4.embryo_4
326.848	5	0.660699	25.7382	F4	stage5-2	2-2-2	2-2	embryo_4	494.7	y	2-2-2A	A	y	2-2-2A.F4.embryo_4
352.033	6	0.711608	25.1847	F4	stage5-2	2-2-2	2-2	embryo_4	494.7	y	2-2-2A	A	y	2-2-2A.F4.embryo_4
390.778	7	0.78993	38.7457	F4	stage5-2	2-2-2	2-2	embryo_4	494.7	y	2-2-2A	A	y	2-2-2A.F4.embryo_4
183.766	1	0.352037	183.766	F4	stage5-2	2-2-2	2-2	embryo_13	522.007	y	2-2-2A	A	y	2-2-2A.F4.embryo_13
226.386	2	0.433684	42.6203	F4	stage5-2	2-2-2	2-2	embryo_13	522.007	y	2-2-2A	A	y	2-2-2A.F4.embryo_13
269.006	3	0.515331	42.6203	F4	stage5-2	2-2-2	2-2	embryo_13	522.007	y	2-2-2A	A	y	2-2-2A.F4.embryo_13
299.449	4	0.57365	30.4431	F4	stage5-2	2-2-2	2-2	embryo_13	522.007	y	2-2-2A	A	y	2-2-2A.F4.embryo_13
335.981	5	0.643633	36.5317	F4	stage5-2	2-2-2	2-2	embryo_13	522.007	y	2-2-2A	A	y	2-2-2A.F4.embryo_13
368.915	6	0.706724	32.9339	F4	stage5-2	2-2-2	2-2	embryo_13	522.007	y	2-2-2A	A	y	2-2-2A.F4.embryo_13
409.044	7	0.7836	40.1295	F4	stage5-2	2-2-2	2-2	embryo_13	522.007	y	2-2-2A	A	y	2-2-2A.F4.embryo_13
206.183	1	0.393867	206.183	F4	stage5-2	2-2-2	2-2	embryo_14	523.483	y	2-2-2A	A	y	2-2-2A.F4.embryo_14
254.892	2	0.486915	48.7089	F4	stage5-2	2-2-2	2-2	embryo_14	523.483	y	2-2-2A	A	y	2-2-2A.F4.embryo_14
295.021	3	0.563574	40.1295	F4	stage5-2	2-2-2	2-2	embryo_14	523.483	y	2-2-2A	A	y	2-2-2A.F4.embryo_14
332.106	4	0.634417	37.0852	F4	stage5-2	2-2-2	2-2	embryo_14	523.483	y	2-2-2A	A	y	2-2-2A.F4.embryo_14
361.442	5	0.690457	29.3361	F4	stage5-2	2-2-2	2-2	embryo_14	523.483	y	2-2-2A	A	y	2-2-2A.F4.embryo_14
394.376	6	0.75337	32.9339	F4	stage5-2	2-2-2	2-2	embryo_14	523.483	y	2-2-2A	A	y	2-2-2A.F4.embryo_14
433.122	7	0.827386	38.7457	F4	stage5-2	2-2-2	2-2	embryo_14	523.483	y	2-2-2A	A	y	2-2-2A.F4.embryo_14
219.744	1	0.387034	219.744	F4	stage5-2	2-3-1	2-3	embryo_5	567.763	y	2-3-1A	A	y	2-3-1A.F4.embryo_5
276.755	2	0.487448	57.0116	F4	stage5-2	2-3-1	2-3	embryo_5	567.763	y	2-3-1A	A	y	2-3-1A.F4.embryo_5
322.42	3	0.567877	45.6646	F4	stage5-2	2-3-1	2-3	embryo_5	567.763	y	2-3-1A	A	y	2-3-1A.F4.embryo_5
363.103	4	0.639532	40.683	F4	stage5-2	2-3-1	2-3	embryo_5	567.763	y	2-3-1A	A	y	2-3-1A.F4.embryo_5
400.188	5	0.70485	37.0852	F4	stage5-2	2-3-1	2-3	embryo_5	567.763	y	2-3-1A	A	y	2-3-1A.F4.embryo_5
432.015	6	0.760907	31.8269	F4	stage5-2	2-3-1	2-3	embryo_5	567.763	y	2-3-1A	A	y	2-3-1A.F4.embryo_5
474.082	7	0.834999	42.0668	F4	stage5-2	2-3-1	2-3	embryo_5	567.763	y	2-3-1A	A	y	2-3-1A.F4.embryo_5
230.537	1	0.403162	230.537	F4	stage5-2	2-3-2	2-3	embryo_3	571.823	y	2-3-2A	A	y	2-3-2A.F4.embryo_3
285.611	2	0.499476	55.0743	F4	stage5-2	2-3-2	2-3	embryo_3	571.823	y	2-3-2A	A	y	2-3-2A.F4.embryo_3
327.125	3	0.572074	41.5133	F4	stage5-2	2-3-2	2-3	embryo_3	571.823	y	2-3-2A	A	y	2-3-2A.F4.embryo_3
363.38	4	0.635476	36.2549	F4	stage5-2	2-3-2	2-3	embryo_3	571.823	y	2-3-2A	A	y	2-3-2A.F4.embryo_3
402.125	5	0.703235	38.7457	F4	stage5-2	2-3-2	2-3	embryo_3	571.823	y	2-3-2A	A	y	2-3-2A.F4.embryo_3
437.273	6	0.764701	35.1479	F4	stage5-2	2-3-2	2-3	embryo_3	571.823	y	2-3-2A	A	y	2-3-2A.F4.embryo_3
474.912	7	0.830523	37.6387	F4	stage5-2	2-3-2	2-3	embryo_3	571.823	y	2-3-2A	A	y	2-3-2A.F4.embryo_3
207.29	1	0.357888	207.29	F4	stage5-2	2-3-2	2-3	embryo_4	579.203	y	2-3-2A	A	y	2-3-2A.F4.embryo_4
267.346	2	0.461576	60.056	F4	stage5-2	2-3-2	2-3	embryo_4	579.203	y	2-3-2A	A	y	2-3-2A.F4.embryo_4
313.84	3	0.541848	46.494	F4	stage5-2	2-3-2	2-3	embryo_4	579.203	y	2-3-2A	A	y	2-3-2A.F4.embryo_4
360.889	4	0.623079	47.049	F4	stage5-2	2-3-2	2-3	embryo_4	579.203	y	2-3-2A	A	y	2-3-2A.F4.embryo_4
404.339	5	0.698095	43.45	F4	stage5-2	2-3-2	2-3	embryo_4	579.203	y	2-3-2A	A	y	2-3-2A.F4.embryo_4
443.085	6	0.764991	38.746	F4	stage5-2	2-3-2	2-3	embryo_4	579.203	y	2-3-2A	A	y	2-3-2A.F4.embryo_4
486.536	7	0.840009	43.451	F4	stage5-2	2-3-2	2-3	embryo_4	579.203	y	2-3-2A	A	y	2-3-2A.F4.embryo_4
185.149	1	0.373987	185.149	F4	stage5-2	2-3-2	2-3	embryo_6	495.069	y	2-3-2A	A	y	2-3-2A.F4.embryo_6
229.707	2	0.46399	44.5576	F4	stage5-2	2-3-2	2-3	embryo_6	495.069	y	2-3-2A	A	y	2-3-2A.F4.embryo_6
269.56	3	0.544489	39.8528	F4	stage5-2	2-3-2	2-3	embryo_6	495.069	y	2-3-2A	A	y	2-3-2A.F4.embryo_6
303.324	4	0.61269	33.7641	F4	stage5-2	2-3-2	2-3	embryo_6	495.069	y	2-3-2A	A	y	2-3-2A.F4.embryo_6
333.767	5	0.674183	30.4431	F4	stage5-2	2-3-2	2-3	embryo_6	495.069	y	2-3-2A	A	y	2-3-2A.F4.embryo_6
367.808	6	0.742942	34.0409	F4	stage5-2	2-3-2	2-3	embryo_6	495.069	y	2-3-2A	A	y	2-3-2A.F4.embryo_6
403.232	7	0.814497	35.4247	F4	stage5-2	2-3-2	2-3	embryo_6	495.069	y	2-3-2A	A	y	2-3-2A.F4.embryo_6
209.227	1	0.392218	209.227	F4	stage5-2	2-3-2	2-3	embryo_9	533.446	y	2-3-2A	A	y	2-3-2A.F4.embryo_9
255.722	2	0.479377	46.4949	F4	stage5-2	2-3-2	2-3	embryo_9	533.446	y	2-3-2A	A	y	2-3-2A.F4.embryo_9
302.217	3	0.566537	46.4949	F4	stage5-2	2-3-2	2-3	embryo_9	533.446	y	2-3-2A	A	y	2-3-2A.F4.embryo_9
334.32	4	0.626719	32.1036	F4	stage5-2	2-3-2	2-3	embryo_9	533.446	y	2-3-2A	A	y	2-3-2A.F4.embryo_9
365.317	5	0.684825	30.9966	F4	stage5-2	2-3-2	2-3	embryo_9	533.446	y	2-3-2A	A	y	2-3-2A.F4.embryo_9
398.528	6	0.747082	33.2106	F4	stage5-2	2-3-2	2-3	embryo_9	533.446	y	2-3-2A	A	y	2-3-2A.F4.embryo_9
437.827	7	0.820752	39.2993	F4	stage5-2	2-3-2	2-3	embryo_9	533.446	y	2-3-2A	A	y	2-3-2A.F4.embryo_9
212.548	1	0.383712	212.548	F4	stage5-2	2-3-2	2-3	embryo_10	553.926	y	2-3-2A	A	y	2-3-2A.F4.embryo_10
267.899	2	0.483637	55.3511	F4	stage5-2	2-3-2	2-3	embryo_10	553.926	y	2-3-2A	A	y	2-3-2A.F4.embryo_10
308.305	3	0.556583	40.4063	F4	stage5-2	2-3-2	2-3	embryo_10	553.926	y	2-3-2A	A	y	2-3-2A.F4.embryo_10
349.265	4	0.630527	40.9598	F4	stage5-2	2-3-2	2-3	embryo_10	553.926	y	2-3-2A	A	y	2-3-2A.F4.embryo_10
390.778	5	0.705471	41.5133	F4	stage5-2	2-3-2	2-3	embryo_10	553.926	y	2-3-2A	A	y	2-3-2A.F4.embryo_10
425.65	6	0.768424	34.8712	F4	stage5-2	2-3-2	2-3	embryo_10	553.926	y	2-3-2A	A	y	2-3-2A.F4.embryo_10
466.609	7	0.842368	40.9598	F4	stage5-2	2-3-2	2-3	embryo_10	553.926	y	2-3-2A	A	y	2-3-2A.F4.embryo_10
190.961	1	0.355395	190.961	F4	stage5-2	2-3-2	2-3	embryo_11	537.32	y	2-3-2A	A	y	2-3-2A.F4.embryo_11
243.545	2	0.453258	52.5835	F4	stage5-2	2-3-2	2-3	embryo_11	537.32	y	2-3-2A	A	y	2-3-2A.F4.embryo_11
287.826	3	0.535668	44.2808	F4	stage5-2	2-3-2	2-3	embryo_11	537.32	y	2-3-2A	A	y	2-3-2A.F4.embryo_11
326.571	4	0.607777	38.7457	F4	stage5-2	2-3-2	2-3	embryo_11	537.32	y	2-3-2A	A	y	2-3-2A.F4.embryo_11
366.978	5	0.682977	40.4063	F4	stage5-2	2-3-2	2-3	embryo_11	537.32	y	2-3-2A	A	y	2-3-2A.F4.embryo_11
402.956	6	0.749936	35.9782	F4	stage5-2	2-3-2	2-3	embryo_11	537.32	y	2-3-2A	A	y	2-3-2A.F4.embryo_11
445.576	7	0.829256	42.6203	F4	stage5-2	2-3-2	2-3	embryo_11	537.32	y	2-3-2A	A	y	2-3-2A.F4.embryo_11
203.692	1	0.378179	203.692	F4	stage5-2	2-4-1	2-4	embryo_5	538.612	y	2-4-1A	A	y	2-4-1A.F4.embryo_5
254.615	2	0.472724	50.923	F4	stage5-2	2-4-1	2-4	embryo_5	538.612	y	2-4-1A	A	y	2-4-1A.F4.embryo_5
295.851	3	0.549285	41.2365	F4	stage5-2	2-4-1	2-4	embryo_5	538.612	y	2-4-1A	A	y	2-4-1A.F4.embryo_5
340.963	4	0.633039	45.1111	F4	stage5-2	2-4-1	2-4	embryo_5	538.612	y	2-4-1A	A	y	2-4-1A.F4.embryo_5
381.092	5	0.707545	40.1295	F4	stage5-2	2-4-1	2-4	embryo_5	538.612	y	2-4-1A	A	y	2-4-1A.F4.embryo_5
417.901	6	0.775884	36.8085	F4	stage5-2	2-4-1	2-4	embryo_5	538.612	y	2-4-1A	A	y	2-4-1A.F4.embryo_5
455.262	7	0.845251	37.362	F4	stage5-2	2-4-1	2-4	embryo_5	538.612	y	2-4-1A	A	y	2-4-1A.F4.embryo_5
197.05	1	0.371963	197.05	F4	stage5-2	2-4-1	2-4	embryo_11	529.756	y	2-4-1A	A	y	2-4-1A.F4.embryo_11
250.187	2	0.472268	53.137	F4	stage5-2	2-4-1	2-4	embryo_11	529.756	y	2-4-1A	A	y	2-4-1A.F4.embryo_11
293.637	3	0.554288	43.4506	F4	stage5-2	2-4-1	2-4	embryo_11	529.756	y	2-4-1A	A	y	2-4-1A.F4.embryo_11
326.018	4	0.615411	32.3804	F4	stage5-2	2-4-1	2-4	embryo_11	529.756	y	2-4-1A	A	y	2-4-1A.F4.embryo_11
360.059	5	0.679669	34.0409	F4	stage5-2	2-4-1	2-4	embryo_11	529.756	y	2-4-1A	A	y	2-4-1A.F4.embryo_11
394.653	6	0.744972	34.5944	F4	stage5-2	2-4-1	2-4	embryo_11	529.756	y	2-4-1A	A	y	2-4-1A.F4.embryo_11
432.292	7	0.816021	37.6387	F4	stage5-2	2-4-1	2-4	embryo_11	529.756	y	2-4-1A	A	y	2-4-1A.F4.embryo_11
202.031	1	0.353997	202.031	F4	stage5-2	2-4-1	2-4	embryo_13	570.716	y	2-4-1A	A	y	2-4-1A.F4.embryo_13
261.811	2	0.458741	59.7791	F4	stage5-2	2-4-1	2-4	embryo_13	570.716	y	2-4-1A	A	y	2-4-1A.F4.embryo_13
309.412	3	0.542148	47.6019	F4	stage5-2	2-4-1	2-4	embryo_13	570.716	y	2-4-1A	A	y	2-4-1A.F4.embryo_13
351.202	4	0.615372	41.7901	F4	stage5-2	2-4-1	2-4	embryo_13	570.716	y	2-4-1A	A	y	2-4-1A.F4.embryo_13
392.439	5	0.687626	41.2365	F4	stage5-2	2-4-1	2-4	embryo_13	570.716	y	2-4-1A	A	y	2-4-1A.F4.embryo_13
427.31	6	0.748727	34.8712	F4	stage5-2	2-4-1	2-4	embryo_13	570.716	y	2-4-1A	A	y	2-4-1A.F4.embryo_13
469.93	7	0.823406	42.6203	F4	stage5-2	2-4-1	2-4	embryo_13	570.716	y	2-4-1A	A	y	2-4-1A.F4.embryo_13
198.434	1	0.387812	198.434	F4	stage5-2	2-4-1	2-4	embryo_15	511.674	y	2-4-1A	A	y	2-4-1A.F4.embryo_15
243.821	2	0.476517	45.3879	F4	stage5-2	2-4-1	2-4	embryo_15	511.674	y	2-4-1A	A	y	2-4-1A.F4.embryo_15
284.504	3	0.556026	40.683	F4	stage5-2	2-4-1	2-4	embryo_15	511.674	y	2-4-1A	A	y	2-4-1A.F4.embryo_15
312.457	4	0.610655	27.9523	F4	stage5-2	2-4-1	2-4	embryo_15	511.674	y	2-4-1A	A	y	2-4-1A.F4.embryo_15
349.819	5	0.683675	37.362	F4	stage5-2	2-4-1	2-4	embryo_15	511.674	y	2-4-1A	A	y	2-4-1A.F4.embryo_15
377.494	6	0.737763	27.6755	F4	stage5-2	2-4-1	2-4	embryo_15	511.674	y	2-4-1A	A	y	2-4-1A.F4.embryo_15
416.24	7	0.813486	38.7457	F4	stage5-2	2-4-1	2-4	embryo_15	511.674	y	2-4-1A	A	y	2-4-1A.F4.embryo_15
200.924	1	0.366512	200.924	F4	stage5-2	2-4-1	2-4	embryo_16	548.206	y	2-4-1A	A	y	2-4-1A.F4.embryo_16
251.294	2	0.458393	50.3695	F4	stage5-2	2-4-1	2-4	embryo_16	548.206	y	2-4-1A	A	y	2-4-1A.F4.embryo_16
299.449	3	0.546235	48.1554	F4	stage5-2	2-4-1	2-4	embryo_16	548.206	y	2-4-1A	A	y	2-4-1A.F4.embryo_16
337.641	4	0.615903	38.1922	F4	stage5-2	2-4-1	2-4	embryo_16	548.206	y	2-4-1A	A	y	2-4-1A.F4.embryo_16
378.878	5	0.691123	41.2365	F4	stage5-2	2-4-1	2-4	embryo_16	548.206	y	2-4-1A	A	y	2-4-1A.F4.embryo_16
415.686	6	0.758267	36.8085	F4	stage5-2	2-4-1	2-4	embryo_16	548.206	y	2-4-1A	A	y	2-4-1A.F4.embryo_16
458.86	7	0.837022	43.1738	F4	stage5-2	2-4-1	2-4	embryo_16	548.206	y	2-4-1A	A	y	2-4-1A.F4.embryo_16
200.648	1	0.357818	200.648	F4	stage5-2	2-4-1	2-4	embryo_18	560.752	y	2-4-1A	A	y	2-4-1A.F4.embryo_18
255.722	2	0.456033	55.0743	F4	stage5-2	2-4-1	2-4	embryo_18	560.752	y	2-4-1A	A	y	2-4-1A.F4.embryo_18
300.003	3	0.535	44.2808	F4	stage5-2	2-4-1	2-4	embryo_18	560.752	y	2-4-1A	A	y	2-4-1A.F4.embryo_18
342.07	4	0.610019	42.0668	F4	stage5-2	2-4-1	2-4	embryo_18	560.752	y	2-4-1A	A	y	2-4-1A.F4.embryo_18
384.413	5	0.685531	42.3436	F4	stage5-2	2-4-1	2-4	embryo_18	560.752	y	2-4-1A	A	y	2-4-1A.F4.embryo_18
420.115	6	0.749198	35.7014	F4	stage5-2	2-4-1	2-4	embryo_18	560.752	y	2-4-1A	A	y	2-4-1A.F4.embryo_18
461.628	7	0.823229	41.5133	F4	stage5-2	2-4-1	2-4	embryo_18	560.752	y	2-4-1A	A	y	2-4-1A.F4.embryo_18
221.404	1	0.382501	221.404	F4	stage5-2	2-4-2	2-4	embryo_1	578.834	y	2-4-2A	A	y	2-4-2A.F4.embryo_1
277.309	2	0.479082	55.9046	F4	stage5-2	2-4-2	2-4	embryo_1	578.834	y	2-4-2A	A	y	2-4-2A.F4.embryo_1
324.357	3	0.560363	47.0484	F4	stage5-2	2-4-2	2-4	embryo_1	578.834	y	2-4-2A	A	y	2-4-2A.F4.embryo_1
364.763	4	0.63017	40.4063	F4	stage5-2	2-4-2	2-4	embryo_1	578.834	y	2-4-2A	A	y	2-4-2A.F4.embryo_1
407.937	5	0.704757	43.1738	F4	stage5-2	2-4-2	2-4	embryo_1	578.834	y	2-4-2A	A	y	2-4-2A.F4.embryo_1
441.148	6	0.762132	33.2106	F4	stage5-2	2-4-2	2-4	embryo_1	578.834	y	2-4-2A	A	y	2-4-2A.F4.embryo_1
481.001	7	0.830983	39.8528	F4	stage5-2	2-4-2	2-4	embryo_1	578.834	y	2-4-2A	A	y	2-4-2A.F4.embryo_1
205.906	1	0.380985	205.906	F4	stage5-2	2-4-2	2-4	embryo_2	540.457	y	2-4-2A	A	y	2-4-2A.F4.embryo_2
256.829	2	0.475207	50.923	F4	stage5-2	2-4-2	2-4	embryo_2	540.457	y	2-4-2A	A	y	2-4-2A.F4.embryo_2
302.494	3	0.5597	45.6646	F4	stage5-2	2-4-2	2-4	embryo_2	540.457	y	2-4-2A	A	y	2-4-2A.F4.embryo_2
338.195	4	0.625758	35.7014	F4	stage5-2	2-4-2	2-4	embryo_2	540.457	y	2-4-2A	A	y	2-4-2A.F4.embryo_2
375.28	5	0.694376	37.0852	F4	stage5-2	2-4-2	2-4	embryo_2	540.457	y	2-4-2A	A	y	2-4-2A.F4.embryo_2
415.41	6	0.768627	40.1295	F4	stage5-2	2-4-2	2-4	embryo_2	540.457	y	2-4-2A	A	y	2-4-2A.F4.embryo_2
452.218	7	0.836733	36.8085	F4	stage5-2	2-4-2	2-4	embryo_2	540.457	y	2-4-2A	A	y	2-4-2A.F4.embryo_2
210.611	1	0.365251	210.611	F4	stage5-2	2-4-2	2-4	embryo_3	576.62	y	2-4-2A	A	y	2-4-2A.F4.embryo_3
259.596	2	0.450204	48.9857	F4	stage5-2	2-4-2	2-4	embryo_3	576.62	y	2-4-2A	A	y	2-4-2A.F4.embryo_3
313.287	3	0.543317	53.6905	F4	stage5-2	2-4-2	2-4	embryo_3	576.62	y	2-4-2A	A	y	2-4-2A.F4.embryo_3
348.988	4	0.605232	35.7014	F4	stage5-2	2-4-2	2-4	embryo_3	576.62	y	2-4-2A	A	y	2-4-2A.F4.embryo_3
392.162	5	0.680106	43.1738	F4	stage5-2	2-4-2	2-4	embryo_3	576.62	y	2-4-2A	A	y	2-4-2A.F4.embryo_3
427.31	6	0.741061	35.1479	F4	stage5-2	2-4-2	2-4	embryo_3	576.62	y	2-4-2A	A	y	2-4-2A.F4.embryo_3
469.93	7	0.814975	42.6203	F4	stage5-2	2-4-2	2-4	embryo_3	576.62	y	2-4-2A	A	y	2-4-2A.F4.embryo_3
197.603	1	0.364131	197.603	F4	stage5-2	2-5-1	2-5	embryo_2	542.671	y	2-5-1A	A	y	2-5-1A.F4.embryo_2
241.607	2	0.445219	44.0041	F4	stage5-2	2-5-1	2-5	embryo_2	542.671	y	2-5-1A	A	y	2-5-1A.F4.embryo_2
286.165	3	0.527327	44.5576	F4	stage5-2	2-5-1	2-5	embryo_2	542.671	y	2-5-1A	A	y	2-5-1A.F4.embryo_2
323.804	4	0.596685	37.6387	F4	stage5-2	2-5-1	2-5	embryo_2	542.671	y	2-5-1A	A	y	2-5-1A.F4.embryo_2
364.763	5	0.672163	40.9598	F4	stage5-2	2-5-1	2-5	embryo_2	542.671	y	2-5-1A	A	y	2-5-1A.F4.embryo_2
396.867	6	0.731322	32.1036	F4	stage5-2	2-5-1	2-5	embryo_2	542.671	y	2-5-1A	A	y	2-5-1A.F4.embryo_2
438.934	7	0.80884	42.0668	F4	stage5-2	2-5-1	2-5	embryo_2	542.671	y	2-5-1A	A	y	2-5-1A.F4.embryo_2
190.408	1	0.371056	190.408	F4	stage5-2	2-5-1	2-5	embryo_4	513.151	y	2-5-1A	A	y	2-5-1A.F4.embryo_4
239.393	2	0.466517	48.9857	F4	stage5-2	2-5-1	2-5	embryo_4	513.151	y	2-5-1A	A	y	2-5-1A.F4.embryo_4
281.737	3	0.549034	42.3436	F4	stage5-2	2-5-1	2-5	embryo_4	513.151	y	2-5-1A	A	y	2-5-1A.F4.embryo_4
315.778	4	0.615371	34.0409	F4	stage5-2	2-5-1	2-5	embryo_4	513.151	y	2-5-1A	A	y	2-5-1A.F4.embryo_4
347.881	5	0.677932	32.1036	F4	stage5-2	2-5-1	2-5	embryo_4	513.151	y	2-5-1A	A	y	2-5-1A.F4.embryo_4
379.985	6	0.740494	32.1036	F4	stage5-2	2-5-1	2-5	embryo_4	513.151	y	2-5-1A	A	y	2-5-1A.F4.embryo_4
414.579	7	0.80791	34.5944	F4	stage5-2	2-5-1	2-5	embryo_4	513.151	y	2-5-1A	A	y	2-5-1A.F4.embryo_4
200.371	1	0.366242	200.371	F4	stage5-2	2-5-1	2-5	embryo_6	547.099	y	2-5-1A	A	y	2-5-1A.F4.embryo_6
250.464	2	0.457803	50.0927	F4	stage5-2	2-5-1	2-5	embryo_6	547.099	y	2-5-1A	A	y	2-5-1A.F4.embryo_6
292.254	3	0.534188	41.7901	F4	stage5-2	2-5-1	2-5	embryo_6	547.099	y	2-5-1A	A	y	2-5-1A.F4.embryo_6
332.383	4	0.607537	40.1295	F4	stage5-2	2-5-1	2-5	embryo_6	547.099	y	2-5-1A	A	y	2-5-1A.F4.embryo_6
366.978	5	0.67077	34.5944	F4	stage5-2	2-5-1	2-5	embryo_6	547.099	y	2-5-1A	A	y	2-5-1A.F4.embryo_6
405.17	6	0.740578	38.1922	F4	stage5-2	2-5-1	2-5	embryo_6	547.099	y	2-5-1A	A	y	2-5-1A.F4.embryo_6
445.299	7	0.813928	40.1295	F4	stage5-2	2-5-1	2-5	embryo_6	547.099	y	2-5-1A	A	y	2-5-1A.F4.embryo_6
193.175	1	0.346545	193.175	F4	stage5-2	2-5-2	2-5	embryo_6	557.431	y	2-5-2A	A	y	2-5-2A.F4.embryo_6
241.884	2	0.433926	48.7089	F4	stage5-2	2-5-2	2-5	embryo_6	557.431	y	2-5-2A	A	y	2-5-2A.F4.embryo_6
286.995	3	0.514853	45.1111	F4	stage5-2	2-5-2	2-5	embryo_6	557.431	y	2-5-2A	A	y	2-5-2A.F4.embryo_6
335.427	4	0.601738	48.4322	F4	stage5-2	2-5-2	2-5	embryo_6	557.431	y	2-5-2A	A	y	2-5-2A.F4.embryo_6
376.387	5	0.675217	40.9598	F4	stage5-2	2-5-2	2-5	embryo_6	557.431	y	2-5-2A	A	y	2-5-2A.F4.embryo_6
413.472	6	0.741746	37.0852	F4	stage5-2	2-5-2	2-5	embryo_6	557.431	y	2-5-2A	A	y	2-5-2A.F4.embryo_6
456.646	7	0.819197	43.1738	F4	stage5-2	2-5-2	2-5	embryo_6	557.431	y	2-5-2A	A	y	2-5-2A.F4.embryo_6
226.939	1	0.405506	226.939	F4	stage5-2	2-5-2	2-5	embryo_7	559.645	y	2-5-2A	A	y	2-5-2A.F4.embryo_7
276.202	2	0.49353	49.2624	F4	stage5-2	2-5-2	2-5	embryo_7	559.645	y	2-5-2A	A	y	2-5-2A.F4.embryo_7
319.376	3	0.570675	43.1738	F4	stage5-2	2-5-2	2-5	embryo_7	559.645	y	2-5-2A	A	y	2-5-2A.F4.embryo_7
354.524	4	0.633479	35.1479	F4	stage5-2	2-5-2	2-5	embryo_7	559.645	y	2-5-2A	A	y	2-5-2A.F4.embryo_7
398.528	5	0.712107	44.0041	F4	stage5-2	2-5-2	2-5	embryo_7	559.645	y	2-5-2A	A	y	2-5-2A.F4.embryo_7
431.185	6	0.770461	32.6571	F4	stage5-2	2-5-2	2-5	embryo_7	559.645	y	2-5-2A	A	y	2-5-2A.F4.embryo_7
465.502	7	0.831781	34.3177	F4	stage5-2	2-5-2	2-5	embryo_7	559.645	y	2-5-2A	A	y	2-5-2A.F4.embryo_7
181.551	1	0.367267	181.551	F4	stage5-2	2-5-2	2-5	embryo_9	494.331	y	2-5-2A	A	y	2-5-2A.F4.embryo_9
226.939	2	0.459084	45.3879	F4	stage5-2	2-5-2	2-5	embryo_9	494.331	y	2-5-2A	A	y	2-5-2A.F4.embryo_9
271.774	3	0.549781	44.8344	F4	stage5-2	2-5-2	2-5	embryo_9	494.331	y	2-5-2A	A	y	2-5-2A.F4.embryo_9
301.663	4	0.610245	29.8896	F4	stage5-2	2-5-2	2-5	embryo_9	494.331	y	2-5-2A	A	y	2-5-2A.F4.embryo_9
334.597	5	0.676868	32.9339	F4	stage5-2	2-5-2	2-5	embryo_9	494.331	y	2-5-2A	A	y	2-5-2A.F4.embryo_9
362.273	6	0.732854	27.6755	F4	stage5-2	2-5-2	2-5	embryo_9	494.331	y	2-5-2A	A	y	2-5-2A.F4.embryo_9
400.188	7	0.809555	37.9155	F4	stage5-2	2-5-2	2-5	embryo_9	494.331	y	2-5-2A	A	y	2-5-2A.F4.embryo_9
194.836	1	0.380232	194.836	F4	stage5-2	2-6-1	2-6	embryo_1	512.412	y	2-6-1A	A	y	2-6-1A.F4.embryo_1
239.393	2	0.467189	44.5576	F4	stage5-2	2-6-1	2-6	embryo_1	512.412	y	2-6-1A	A	y	2-6-1A.F4.embryo_1
283.674	3	0.553605	44.2808	F4	stage5-2	2-6-1	2-6	embryo_1	512.412	y	2-6-1A	A	y	2-6-1A.F4.embryo_1
317.992	4	0.620578	34.3177	F4	stage5-2	2-6-1	2-6	embryo_1	512.412	y	2-6-1A	A	y	2-6-1A.F4.embryo_1
352.033	5	0.687011	34.0409	F4	stage5-2	2-6-1	2-6	embryo_1	512.412	y	2-6-1A	A	y	2-6-1A.F4.embryo_1
383.583	6	0.748582	31.5501	F4	stage5-2	2-6-1	2-6	embryo_1	512.412	y	2-6-1A	A	y	2-6-1A.F4.embryo_1
420.115	7	0.819876	36.5317	F4	stage5-2	2-6-1	2-6	embryo_1	512.412	y	2-6-1A	A	y	2-6-1A.F4.embryo_1
226.939	1	0.380422	226.939	F4	stage5-2	2-6-1	2-6	embryo_5	596.546	y	2-6-1A	A	y	2-6-1A.F4.embryo_5
282.844	2	0.474136	55.905	F4	stage5-2	2-6-1	2-6	embryo_5	596.546	y	2-6-1A	A	y	2-6-1A.F4.embryo_5
327.678	3	0.549292	44.834	F4	stage5-2	2-6-1	2-6	embryo_5	596.546	y	2-6-1A	A	y	2-6-1A.F4.embryo_5
371.959	4	0.623521	44.281	F4	stage5-2	2-6-1	2-6	embryo_5	596.546	y	2-6-1A	A	y	2-6-1A.F4.embryo_5
416.24	5	0.69775	44.281	F4	stage5-2	2-6-1	2-6	embryo_5	596.546	y	2-6-1A	A	y	2-6-1A.F4.embryo_5
457.2	6	0.766412	40.96	F4	stage5-2	2-6-1	2-6	embryo_5	596.546	y	2-6-1A	A	y	2-6-1A.F4.embryo_5
498.713	7	0.836001	41.513	F4	stage5-2	2-6-1	2-6	embryo_5	596.546	y	2-6-1A	A	y	2-6-1A.F4.embryo_5
192.622	1	0.350541	192.622	F4	stage5-2	2-6-1	2-6	embryo_7	549.498	y	2-6-1A	A	y	2-6-1A.F4.embryo_7
244.098	2	0.444221	51.4765	F4	stage5-2	2-6-1	2-6	embryo_7	549.498	y	2-6-1A	A	y	2-6-1A.F4.embryo_7
292.807	3	0.532863	48.7089	F4	stage5-2	2-6-1	2-6	embryo_7	549.498	y	2-6-1A	A	y	2-6-1A.F4.embryo_7
330.999	4	0.602367	38.1922	F4	stage5-2	2-6-1	2-6	embryo_7	549.498	y	2-6-1A	A	y	2-6-1A.F4.embryo_7
379.155	5	0.690003	48.1554	F4	stage5-2	2-6-1	2-6	embryo_7	549.498	y	2-6-1A	A	y	2-6-1A.F4.embryo_7
420.115	6	0.764543	40.9598	F4	stage5-2	2-6-1	2-6	embryo_7	549.498	y	2-6-1A	A	y	2-6-1A.F4.embryo_7
457.753	7	0.83304	37.6387	F4	stage5-2	2-6-1	2-6	embryo_7	549.498	y	2-6-1A	A	y	2-6-1A.F4.embryo_7
194.836	1	0.373376	194.836	F4	stage5-2	2-6-1	2-6	embryo_10	521.822	y	2-6-1A	A	y	2-6-1A.F4.embryo_10
241.331	2	0.462477	46.4949	F4	stage5-2	2-6-1	2-6	embryo_10	521.822	y	2-6-1A	A	y	2-6-1A.F4.embryo_10
286.165	3	0.548396	44.8344	F4	stage5-2	2-6-1	2-6	embryo_10	521.822	y	2-6-1A	A	y	2-6-1A.F4.embryo_10
319.376	4	0.612039	33.2106	F4	stage5-2	2-6-1	2-6	embryo_10	521.822	y	2-6-1A	A	y	2-6-1A.F4.embryo_10
352.586	5	0.675683	33.2106	F4	stage5-2	2-6-1	2-6	embryo_10	521.822	y	2-6-1A	A	y	2-6-1A.F4.embryo_10
386.904	6	0.741448	34.3177	F4	stage5-2	2-6-1	2-6	embryo_10	521.822	y	2-6-1A	A	y	2-6-1A.F4.embryo_10
426.203	7	0.816759	39.2993	F4	stage5-2	2-6-1	2-6	embryo_10	521.822	y	2-6-1A	A	y	2-6-1A.F4.embryo_10
196.496	1	0.366452	196.496	F4	stage5-2	2-6-1	2-6	embryo_11	536.213	y	2-6-1A	A	y	2-6-1A.F4.embryo_11
249.08	2	0.464516	52.5835	F4	stage5-2	2-6-1	2-6	embryo_11	536.213	y	2-6-1A	A	y	2-6-1A.F4.embryo_11
291.147	3	0.542968	42.0668	F4	stage5-2	2-6-1	2-6	embryo_11	536.213	y	2-6-1A	A	y	2-6-1A.F4.embryo_11
326.571	4	0.609032	35.4247	F4	stage5-2	2-6-1	2-6	embryo_11	536.213	y	2-6-1A	A	y	2-6-1A.F4.embryo_11
360.335	5	0.672	33.7641	F4	stage5-2	2-6-1	2-6	embryo_11	536.213	y	2-6-1A	A	y	2-6-1A.F4.embryo_11
400.188	6	0.746323	39.8528	F4	stage5-2	2-6-1	2-6	embryo_11	536.213	y	2-6-1A	A	y	2-6-1A.F4.embryo_11
444.469	7	0.828903	44.2808	F4	stage5-2	2-6-1	2-6	embryo_11	536.213	y	2-6-1A	A	y	2-6-1A.F4.embryo_11
211.441	1	0.373138	211.441	F4	stage5-2	2-6-1	2-6	embryo_12	566.656	y	2-6-1A	A	y	2-6-1A.F4.embryo_12
264.578	2	0.466911	53.137	F4	stage5-2	2-6-1	2-6	embryo_12	566.656	y	2-6-1A	A	y	2-6-1A.F4.embryo_12
308.305	3	0.544078	43.7273	F4	stage5-2	2-6-1	2-6	embryo_12	566.656	y	2-6-1A	A	y	2-6-1A.F4.embryo_12
347.605	4	0.613431	39.2993	F4	stage5-2	2-6-1	2-6	embryo_12	566.656	y	2-6-1A	A	y	2-6-1A.F4.embryo_12
392.993	5	0.693529	45.3879	F4	stage5-2	2-6-1	2-6	embryo_12	566.656	y	2-6-1A	A	y	2-6-1A.F4.embryo_12
433.399	6	0.764835	40.4063	F4	stage5-2	2-6-1	2-6	embryo_12	566.656	y	2-6-1A	A	y	2-6-1A.F4.embryo_12
477.126	7	0.842002	43.7273	F4	stage5-2	2-6-1	2-6	embryo_12	566.656	y	2-6-1A	A	y	2-6-1A.F4.embryo_12
198.157	1	0.369167	198.157	F4	stage5-2	2-6-1	2-6	embryo_13	536.767	y	2-6-1A	A	y	2-6-1A.F4.embryo_13
243.545	2	0.453725	45.3879	F4	stage5-2	2-6-1	2-6	embryo_13	536.767	y	2-6-1A	A	y	2-6-1A.F4.embryo_13
292.807	3	0.545501	49.2624	F4	stage5-2	2-6-1	2-6	embryo_13	536.767	y	2-6-1A	A	y	2-6-1A.F4.embryo_13
334.874	4	0.623872	42.0668	F4	stage5-2	2-6-1	2-6	embryo_13	536.767	y	2-6-1A	A	y	2-6-1A.F4.embryo_13
373.62	5	0.696056	38.7457	F4	stage5-2	2-6-1	2-6	embryo_13	536.767	y	2-6-1A	A	y	2-6-1A.F4.embryo_13
400.188	6	0.745553	26.5685	F4	stage5-2	2-6-1	2-6	embryo_13	536.767	y	2-6-1A	A	y	2-6-1A.F4.embryo_13
444.469	7	0.828048	44.2808	F4	stage5-2	2-6-1	2-6	embryo_13	536.767	y	2-6-1A	A	y	2-6-1A.F4.embryo_13
205.352	1	0.390629	205.352	F4	stage5-2	2-6-1	2-6	embryo_14	525.697	y	2-6-1A	A	y	2-6-1A.F4.embryo_14
256.829	2	0.48855	51.4765	F4	stage5-2	2-6-1	2-6	embryo_14	525.697	y	2-6-1A	A	y	2-6-1A.F4.embryo_14
293.361	3	0.558042	36.5317	F4	stage5-2	2-6-1	2-6	embryo_14	525.697	y	2-6-1A	A	y	2-6-1A.F4.embryo_14
328.232	4	0.624375	34.8712	F4	stage5-2	2-6-1	2-6	embryo_14	525.697	y	2-6-1A	A	y	2-6-1A.F4.embryo_14
364.763	5	0.693867	36.5317	F4	stage5-2	2-6-1	2-6	embryo_14	525.697	y	2-6-1A	A	y	2-6-1A.F4.embryo_14
401.295	6	0.763359	36.5317	F4	stage5-2	2-6-1	2-6	embryo_14	525.697	y	2-6-1A	A	y	2-6-1A.F4.embryo_14
433.399	7	0.824427	32.1036	F4	stage5-2	2-6-1	2-6	embryo_14	525.697	y	2-6-1A	A	y	2-6-1A.F4.embryo_14
203.692	1	0.383034	203.692	F4	stage5-2	2-6-1	2-6	embryo_15	531.785	y	2-6-1A	A	y	2-6-1A.F4.embryo_15
249.08	2	0.468384	45.3879	F4	stage5-2	2-6-1	2-6	embryo_15	531.785	y	2-6-1A	A	y	2-6-1A.F4.embryo_15
287.826	3	0.541244	38.7457	F4	stage5-2	2-6-1	2-6	embryo_15	531.785	y	2-6-1A	A	y	2-6-1A.F4.embryo_15
326.571	4	0.614104	38.7457	F4	stage5-2	2-6-1	2-6	embryo_15	531.785	y	2-6-1A	A	y	2-6-1A.F4.embryo_15
361.442	5	0.679677	34.8712	F4	stage5-2	2-6-1	2-6	embryo_15	531.785	y	2-6-1A	A	y	2-6-1A.F4.embryo_15
398.528	6	0.749415	37.0852	F4	stage5-2	2-6-1	2-6	embryo_15	531.785	y	2-6-1A	A	y	2-6-1A.F4.embryo_15
441.148	7	0.82956	42.6203	F4	stage5-2	2-6-1	2-6	embryo_15	531.785	y	2-6-1A	A	y	2-6-1A.F4.embryo_15
203.692	1	0.393267	203.692	F4	stage5-2	2-6-1	2-6	embryo_16	517.948	y	2-6-1A	A	y	2-6-1A.F4.embryo_16
252.401	2	0.48731	48.7089	F4	stage5-2	2-6-1	2-6	embryo_16	517.948	y	2-6-1A	A	y	2-6-1A.F4.embryo_16
296.682	3	0.572803	44.2808	F4	stage5-2	2-6-1	2-6	embryo_16	517.948	y	2-6-1A	A	y	2-6-1A.F4.embryo_16
335.981	4	0.648678	39.2993	F4	stage5-2	2-6-1	2-6	embryo_16	517.948	y	2-6-1A	A	y	2-6-1A.F4.embryo_16
365.871	5	0.706385	29.8896	F4	stage5-2	2-6-1	2-6	embryo_16	517.948	y	2-6-1A	A	y	2-6-1A.F4.embryo_16
400.188	6	0.772642	34.3177	F4	stage5-2	2-6-1	2-6	embryo_16	517.948	y	2-6-1A	A	y	2-6-1A.F4.embryo_16
437.827	7	0.845311	37.6387	F4	stage5-2	2-6-1	2-6	embryo_16	517.948	y	2-6-1A	A	y	2-6-1A.F4.embryo_16
205.352	1	0.371464	205.352	F4	stage5-2	2-6-1	2-6	embryo_18	552.819	y	2-6-1A	A	y	2-6-1A.F4.embryo_18
259.043	2	0.468586	53.6905	F4	stage5-2	2-6-1	2-6	embryo_18	552.819	y	2-6-1A	A	y	2-6-1A.F4.embryo_18
298.896	3	0.540676	39.8528	F4	stage5-2	2-6-1	2-6	embryo_18	552.819	y	2-6-1A	A	y	2-6-1A.F4.embryo_18
335.427	4	0.606758	36.5317	F4	stage5-2	2-6-1	2-6	embryo_18	552.819	y	2-6-1A	A	y	2-6-1A.F4.embryo_18
373.066	5	0.674844	37.6387	F4	stage5-2	2-6-1	2-6	embryo_18	552.819	y	2-6-1A	A	y	2-6-1A.F4.embryo_18
409.044	6	0.739925	35.9782	F4	stage5-2	2-6-1	2-6	embryo_18	552.819	y	2-6-1A	A	y	2-6-1A.F4.embryo_18
450.558	7	0.815019	41.5133	F4	stage5-2	2-6-1	2-6	embryo_18	552.819	y	2-6-1A	A	y	2-6-1A.F4.embryo_18
189.854	1	0.357385	189.854	F4	stage5-2	2-6-1	2-6	embryo_19	531.232	y	2-6-1A	A	y	2-6-1A.F4.embryo_19
238.286	2	0.448554	48.4322	F4	stage5-2	2-6-1	2-6	embryo_19	531.232	y	2-6-1A	A	y	2-6-1A.F4.embryo_19
288.102	3	0.542329	49.816	F4	stage5-2	2-6-1	2-6	embryo_19	531.232	y	2-6-1A	A	y	2-6-1A.F4.embryo_19
331.553	4	0.624121	43.4506	F4	stage5-2	2-6-1	2-6	embryo_19	531.232	y	2-6-1A	A	y	2-6-1A.F4.embryo_19
369.192	5	0.694973	37.6387	F4	stage5-2	2-6-1	2-6	embryo_19	531.232	y	2-6-1A	A	y	2-6-1A.F4.embryo_19
404.616	6	0.761657	35.4247	F4	stage5-2	2-6-1	2-6	embryo_19	531.232	y	2-6-1A	A	y	2-6-1A.F4.embryo_19
443.085	7	0.834071	38.469	F4	stage5-2	2-6-1	2-6	embryo_19	531.232	y	2-6-1A	A	y	2-6-1A.F4.embryo_19
213.932	1	0.383021	213.932	F4	stage5-2	ctrl2	ctrl	embryo_1	558.538	y	ctrl2A	A	y	ctrl2A.F4.embryo_1
264.855	2	0.474193	50.923	F4	stage5-2	ctrl2	ctrl	embryo_1	558.538	y	ctrl2A	A	y	ctrl2A.F4.embryo_1
305.538	3	0.547032	40.683	F4	stage5-2	ctrl2	ctrl	embryo_1	558.538	y	ctrl2A	A	y	ctrl2A.F4.embryo_1
343.177	4	0.61442	37.639	F4	stage5-2	ctrl2	ctrl	embryo_1	558.538	y	ctrl2A	A	y	ctrl2A.F4.embryo_1
378.048	5	0.676853	34.871	F4	stage5-2	ctrl2	ctrl	embryo_1	558.538	y	ctrl2A	A	y	ctrl2A.F4.embryo_1
419.838	6	0.751673	41.79	F4	stage5-2	ctrl2	ctrl	embryo_1	558.538	y	ctrl2A	A	y	ctrl2A.F4.embryo_1
461.905	7	0.826989	42.067	F4	stage5-2	ctrl2	ctrl	embryo_1	558.538	y	ctrl2A	A	y	ctrl2A.F4.embryo_1
204.799	1	0.367398	204.799	F8	stage5-2	1-1-2	1-1	embryo_1	557.431	y	1-1-2A	A	y	1-1-2A.F8.embryo_1
266.792	2	0.47861	61.9932	F8	stage5-2	1-1-2	1-1	embryo_1	557.431	y	1-1-2A	A	y	1-1-2A.F8.embryo_1
307.198	3	0.551096	40.4063	F8	stage5-2	1-1-2	1-1	embryo_1	557.431	y	1-1-2A	A	y	1-1-2A.F8.embryo_1
349.819	4	0.627555	42.6203	F8	stage5-2	1-1-2	1-1	embryo_1	557.431	y	1-1-2A	A	y	1-1-2A.F8.embryo_1
391.055	5	0.701531	41.2365	F8	stage5-2	1-1-2	1-1	embryo_1	557.431	y	1-1-2A	A	y	1-1-2A.F8.embryo_1
420.668	6	0.754654	29.6128	F8	stage5-2	1-1-2	1-1	embryo_1	557.431	y	1-1-2A	A	y	1-1-2A.F8.embryo_1
460.798	7	0.826644	40.1295	F8	stage5-2	1-1-2	1-1	embryo_1	557.431	y	1-1-2A	A	y	1-1-2A.F8.embryo_1
234.135	1	0.413187	234.135	F8	stage5-2	1-1-2	1-1	embryo_4	566.656	y	1-1-2A	A	y	1-1-2A.F8.embryo_4
282.152	2	0.497924	48.017	F8	stage5-2	1-1-2	1-1	embryo_4	566.656	y	1-1-2A	A	y	1-1-2A.F8.embryo_4
322.743	3	0.569557	40.5909	F8	stage5-2	1-1-2	1-1	embryo_4	566.656	y	1-1-2A	A	y	1-1-2A.F8.embryo_4
360.012	4	0.635327	37.2695	F8	stage5-2	1-1-2	1-1	embryo_4	566.656	y	1-1-2A	A	y	1-1-2A.F8.embryo_4
392.854	5	0.693284	32.8417	F8	stage5-2	1-1-2	1-1	embryo_4	566.656	y	1-1-2A	A	y	1-1-2A.F8.embryo_4
428.279	6	0.7558	35.4247	F8	stage5-2	1-1-2	1-1	embryo_4	566.656	y	1-1-2A	A	y	1-1-2A.F8.embryo_4
469.608	7	0.828734	41.3287	F8	stage5-2	1-1-2	1-1	embryo_4	566.656	y	1-1-2A	A	y	1-1-2A.F8.embryo_4
210.888	1	0.361795	210.888	F8	stage5-2	1-1-2	1-1	embryo_5	582.893	y	1-1-2A	A	y	1-1-2A.F8.embryo_5
260.75	2	0.447338	49.862	F8	stage5-2	1-1-2	1-1	embryo_5	582.893	y	1-1-2A	A	y	1-1-2A.F8.embryo_5
307.613	3	0.527735	46.863	F8	stage5-2	1-1-2	1-1	embryo_5	582.893	y	1-1-2A	A	y	1-1-2A.F8.embryo_5
344.514	4	0.591042	36.901	F8	stage5-2	1-1-2	1-1	embryo_5	582.893	y	1-1-2A	A	y	1-1-2A.F8.embryo_5
382.153	5	0.655614	37.639	F8	stage5-2	1-1-2	1-1	embryo_5	582.893	y	1-1-2A	A	y	1-1-2A.F8.embryo_5
427.541	6	0.733481	45.388	F8	stage5-2	1-1-2	1-1	embryo_5	582.893	y	1-1-2A	A	y	1-1-2A.F8.embryo_5
468.501	7	0.803751	40.96	F8	stage5-2	1-1-2	1-1	embryo_5	582.893	y	1-1-2A	A	y	1-1-2A.F8.embryo_5
211.441	1	0.385696	211.441	F8	stage5-2	1-1-2	1-1	embryo_11	548.206	y	1-1-2A	A	y	1-1-2A.F8.embryo_11
262.964	2	0.479681	51.5227	F8	stage5-2	1-1-2	1-1	embryo_11	548.206	y	1-1-2A	A	y	1-1-2A.F8.embryo_11
307.614	3	0.561128	44.6498	F8	stage5-2	1-1-2	1-1	embryo_11	548.206	y	1-1-2A	A	y	1-1-2A.F8.embryo_11
343.038	4	0.625747	35.4247	F8	stage5-2	1-1-2	1-1	embryo_11	548.206	y	1-1-2A	A	y	1-1-2A.F8.embryo_11
381.415	5	0.695751	38.3768	F8	stage5-2	1-1-2	1-1	embryo_11	548.206	y	1-1-2A	A	y	1-1-2A.F8.embryo_11
416.84	6	0.760371	35.4247	F8	stage5-2	1-1-2	1-1	embryo_11	548.206	y	1-1-2A	A	y	1-1-2A.F8.embryo_11
455.216	7	0.830374	38.3766	F8	stage5-2	1-1-2	1-1	embryo_11	548.206	y	1-1-2A	A	y	1-1-2A.F8.embryo_11
213.102	1	0.353509	213.102	F8	stage5-2	1-1-2	1-1	embryo_12	602.819	y	1-1-2A	A	y	1-1-2A.F8.embryo_12
269.606	2	0.447242	56.504	F8	stage5-2	1-1-2	1-1	embryo_12	602.819	y	1-1-2A	A	y	1-1-2A.F8.embryo_12
322.743	3	0.53539	53.137	F8	stage5-2	1-1-2	1-1	embryo_12	602.819	y	1-1-2A	A	y	1-1-2A.F8.embryo_12
362.227	4	0.600888	39.484	F8	stage5-2	1-1-2	1-1	embryo_12	602.819	y	1-1-2A	A	y	1-1-2A.F8.embryo_12
407.614	5	0.67618	45.387	F8	stage5-2	1-1-2	1-1	embryo_12	602.819	y	1-1-2A	A	y	1-1-2A.F8.embryo_12
451.895	6	0.749636	44.281	F8	stage5-2	1-1-2	1-1	embryo_12	602.819	y	1-1-2A	A	y	1-1-2A.F8.embryo_12
492.486	7	0.816972	40.591	F8	stage5-2	1-1-2	1-1	embryo_12	602.819	y	1-1-2A	A	y	1-1-2A.F8.embryo_12
203.692	1	0.361819	203.692	F8	stage5-2	1-1-2	1-1	embryo_15	562.966	y	1-1-2A	A	y	1-1-2A.F8.embryo_15
258.905	2	0.459893	55.2127	F8	stage5-2	1-1-2	1-1	embryo_15	562.966	y	1-1-2A	A	y	1-1-2A.F8.embryo_15
299.864	3	0.53265	40.9598	F8	stage5-2	1-1-2	1-1	embryo_15	562.966	y	1-1-2A	A	y	1-1-2A.F8.embryo_15
342.3	4	0.608029	42.4357	F8	stage5-2	1-1-2	1-1	embryo_15	562.966	y	1-1-2A	A	y	1-1-2A.F8.embryo_15
380.677	5	0.676198	38.3768	F8	stage5-2	1-1-2	1-1	embryo_15	562.966	y	1-1-2A	A	y	1-1-2A.F8.embryo_15
416.471	6	0.739778	35.7936	F8	stage5-2	1-1-2	1-1	embryo_15	562.966	y	1-1-2A	A	y	1-1-2A.F8.embryo_15
454.847	7	0.807947	38.3768	F8	stage5-2	1-1-2	1-1	embryo_15	562.966	y	1-1-2A	A	y	1-1-2A.F8.embryo_15
209.781	1	0.369246	209.781	F8	stage5-2	1-1-2	1-1	embryo_16	568.132	y	1-1-2A	A	y	1-1-2A.F8.embryo_16
268.868	2	0.473248	59.0873	F8	stage5-2	1-1-2	1-1	embryo_16	568.132	y	1-1-2A	A	y	1-1-2A.F8.embryo_16
315.363	3	0.555087	46.4949	F8	stage5-2	1-1-2	1-1	embryo_16	568.132	y	1-1-2A	A	y	1-1-2A.F8.embryo_16
353.37	4	0.621986	38.0076	F8	stage5-2	1-1-2	1-1	embryo_16	568.132	y	1-1-2A	A	y	1-1-2A.F8.embryo_16
388.426	5	0.683689	35.0558	F8	stage5-2	1-1-2	1-1	embryo_16	568.132	y	1-1-2A	A	y	1-1-2A.F8.embryo_16
428.279	6	0.753836	39.8528	F8	stage5-2	1-1-2	1-1	embryo_16	568.132	y	1-1-2A	A	y	1-1-2A.F8.embryo_16
471.084	7	0.829179	42.8049	F8	stage5-2	1-1-2	1-1	embryo_16	568.132	y	1-1-2A	A	y	1-1-2A.F8.embryo_16
196.496	1	0.371436	196.496	F8	stage5-2	1-1-2	1-1	embryo_23	529.018	y	1-1-2A	A	y	1-1-2A.F8.embryo_23
240.085	2	0.453832	43.589	F8	stage5-2	1-1-2	1-1	embryo_23	529.018	y	1-1-2A	A	y	1-1-2A.F8.embryo_23
282.706	3	0.534397	42.6203	F8	stage5-2	1-1-2	1-1	embryo_23	529.018	y	1-1-2A	A	y	1-1-2A.F8.embryo_23
320.344	4	0.605545	37.6387	F8	stage5-2	1-1-2	1-1	embryo_23	529.018	y	1-1-2A	A	y	1-1-2A.F8.embryo_23
352.448	5	0.666231	32.1036	F8	stage5-2	1-1-2	1-1	embryo_23	529.018	y	1-1-2A	A	y	1-1-2A.F8.embryo_23
385.659	6	0.729009	33.2106	F8	stage5-2	1-1-2	1-1	embryo_23	529.018	y	1-1-2A	A	y	1-1-2A.F8.embryo_23
429.386	7	0.811666	43.7273	F8	stage5-2	1-1-2	1-1	embryo_23	529.018	y	1-1-2A	A	y	1-1-2A.F8.embryo_23
186.533	1	0.344669	186.533	F8	stage5-2	1-1-2	1-1	embryo_24	541.195	y	1-1-2A	A	y	1-1-2A.F8.embryo_24
238.978	2	0.441575	52.4451	F8	stage5-2	1-1-2	1-1	embryo_24	541.195	y	1-1-2A	A	y	1-1-2A.F8.embryo_24
284.366	3	0.525441	45.3879	F8	stage5-2	1-1-2	1-1	embryo_24	541.195	y	1-1-2A	A	y	1-1-2A.F8.embryo_24
322.558	4	0.596011	38.1922	F8	stage5-2	1-1-2	1-1	embryo_24	541.195	y	1-1-2A	A	y	1-1-2A.F8.embryo_24
364.625	5	0.673741	42.0668	F8	stage5-2	1-1-2	1-1	embryo_24	541.195	y	1-1-2A	A	y	1-1-2A.F8.embryo_24
403.924	6	0.746356	39.2993	F8	stage5-2	1-1-2	1-1	embryo_24	541.195	y	1-1-2A	A	y	1-1-2A.F8.embryo_24
444.884	7	0.82204	40.9598	F8	stage5-2	1-1-2	1-1	embryo_24	541.195	y	1-1-2A	A	y	1-1-2A.F8.embryo_24
203.138	1	0.377928	203.138	F8	stage5-2	1-1-2	1-1	embryo_27	537.505	y	1-1-2A	A	y	1-1-2A.F8.embryo_27
245.989	2	0.45765	42.8509	F8	stage5-2	1-1-2	1-1	embryo_27	537.505	y	1-1-2A	A	y	1-1-2A.F8.embryo_27
285.842	3	0.531794	39.8528	F8	stage5-2	1-1-2	1-1	embryo_27	537.505	y	1-1-2A	A	y	1-1-2A.F8.embryo_27
321.267	4	0.5977	35.4247	F8	stage5-2	1-1-2	1-1	embryo_27	537.505	y	1-1-2A	A	y	1-1-2A.F8.embryo_27
353.37	5	0.657427	32.1036	F8	stage5-2	1-1-2	1-1	embryo_27	537.505	y	1-1-2A	A	y	1-1-2A.F8.embryo_27
386.581	6	0.719214	33.2106	F8	stage5-2	1-1-2	1-1	embryo_27	537.505	y	1-1-2A	A	y	1-1-2A.F8.embryo_27
425.696	7	0.791985	39.1149	F8	stage5-2	1-1-2	1-1	embryo_27	537.505	y	1-1-2A	A	y	1-1-2A.F8.embryo_27
191.515	1	0.34771	191.515	F8	stage5-2	1-1-3	1-1	embryo_1	550.789	y	1-1-3A	A	y	1-1-3A.F8.embryo_1
245.989	2	0.446612	54.4746	F8	stage5-2	1-1-3	1-1	embryo_1	550.789	y	1-1-3A	A	y	1-1-3A.F8.embryo_1
290.639	3	0.527678	44.65	F8	stage5-2	1-1-3	1-1	embryo_1	550.789	y	1-1-3A	A	y	1-1-3A.F8.embryo_1
331.599	4	0.602043	40.9598	F8	stage5-2	1-1-3	1-1	embryo_1	550.789	y	1-1-3A	A	y	1-1-3A.F8.embryo_1
370.714	5	0.673059	39.1147	F8	stage5-2	1-1-3	1-1	embryo_1	550.789	y	1-1-3A	A	y	1-1-3A.F8.embryo_1
407.984	6	0.740725	37.2698	F8	stage5-2	1-1-3	1-1	embryo_1	550.789	y	1-1-3A	A	y	1-1-3A.F8.embryo_1
453.371	7	0.82313	45.3879	F8	stage5-2	1-1-3	1-1	embryo_1	550.789	y	1-1-3A	A	y	1-1-3A.F8.embryo_1
207.29	1	0.356525	207.29	F8	stage5-2	1-1-3	1-1	embryo_2	581.417	y	1-1-3A	A	y	1-1-3A.F8.embryo_2
260.012	2	0.447204	52.7219	F8	stage5-2	1-1-3	1-1	embryo_2	581.417	y	1-1-3A	A	y	1-1-3A.F8.embryo_2
304.661	3	0.523998	44.6498	F8	stage5-2	1-1-3	1-1	embryo_2	581.417	y	1-1-3A	A	y	1-1-3A.F8.embryo_2
343.776	4	0.591274	39.1149	F8	stage5-2	1-1-3	1-1	embryo_2	581.417	y	1-1-3A	A	y	1-1-3A.F8.embryo_2
399.865	5	0.687743	56.0889	F8	stage5-2	1-1-3	1-1	embryo_2	581.417	y	1-1-3A	A	y	1-1-3A.F8.embryo_2
439.718	6	0.756287	39.8528	F8	stage5-2	1-1-3	1-1	embryo_2	581.417	y	1-1-3A	A	y	1-1-3A.F8.embryo_2
480.678	7	0.826735	40.9598	F8	stage5-2	1-1-3	1-1	embryo_2	581.417	y	1-1-3A	A	y	1-1-3A.F8.embryo_2
181.828	1	0.341328	181.828	F8	stage5-2	1-1-3	1-1	embryo_3	532.708	y	1-1-3A	A	y	1-1-3A.F8.embryo_3
230.122	2	0.431986	48.2938	F8	stage5-2	1-1-3	1-1	embryo_3	532.708	y	1-1-3A	A	y	1-1-3A.F8.embryo_3
274.403	3	0.51511	44.2808	F8	stage5-2	1-1-3	1-1	embryo_3	532.708	y	1-1-3A	A	y	1-1-3A.F8.embryo_3
313.518	4	0.588536	39.1147	F8	stage5-2	1-1-3	1-1	embryo_3	532.708	y	1-1-3A	A	y	1-1-3A.F8.embryo_3
351.156	5	0.659191	37.6387	F8	stage5-2	1-1-3	1-1	embryo_3	532.708	y	1-1-3A	A	y	1-1-3A.F8.embryo_3
386.95	6	0.726384	35.7939	F8	stage5-2	1-1-3	1-1	embryo_3	532.708	y	1-1-3A	A	y	1-1-3A.F8.embryo_3
429.755	7	0.806736	42.8046	F8	stage5-2	1-1-3	1-1	embryo_3	532.708	y	1-1-3A	A	y	1-1-3A.F8.embryo_3
201.755	1	0.357909	201.755	F8	stage5-2	1-1-3	1-1	embryo_4	563.704	y	1-1-3A	A	y	1-1-3A.F8.embryo_4
252.262	2	0.447508	50.5078	F8	stage5-2	1-1-3	1-1	embryo_4	563.704	y	1-1-3A	A	y	1-1-3A.F8.embryo_4
297.65	3	0.528026	45.3879	F8	stage5-2	1-1-3	1-1	embryo_4	563.704	y	1-1-3A	A	y	1-1-3A.F8.embryo_4
336.396	4	0.59676	38.7457	F8	stage5-2	1-1-3	1-1	embryo_4	563.704	y	1-1-3A	A	y	1-1-3A.F8.embryo_4
373.666	5	0.662876	37.2698	F8	stage5-2	1-1-3	1-1	embryo_4	563.704	y	1-1-3A	A	y	1-1-3A.F8.embryo_4
411.674	6	0.7303	38.0076	F8	stage5-2	1-1-3	1-1	embryo_4	563.704	y	1-1-3A	A	y	1-1-3A.F8.embryo_4
452.264	7	0.802308	40.5909	F8	stage5-2	1-1-3	1-1	embryo_4	563.704	y	1-1-3A	A	y	1-1-3A.F8.embryo_4
200.371	1	0.354063	200.371	F8	stage5-2	1-1-3	1-1	embryo_6	565.918	y	1-1-3A	A	y	1-1-3A.F8.embryo_6
247.096	2	0.436629	46.7254	F8	stage5-2	1-1-3	1-1	embryo_6	565.918	y	1-1-3A	A	y	1-1-3A.F8.embryo_6
292.853	3	0.517483	45.7571	F8	stage5-2	1-1-3	1-1	embryo_6	565.918	y	1-1-3A	A	y	1-1-3A.F8.embryo_6
326.802	4	0.577472	33.9485	F8	stage5-2	1-1-3	1-1	embryo_6	565.918	y	1-1-3A	A	y	1-1-3A.F8.embryo_6
367.393	5	0.649197	40.5909	F8	stage5-2	1-1-3	1-1	embryo_6	565.918	y	1-1-3A	A	y	1-1-3A.F8.embryo_6
408.352	6	0.721575	40.9598	F8	stage5-2	1-1-3	1-1	embryo_6	565.918	y	1-1-3A	A	y	1-1-3A.F8.embryo_6
451.157	7	0.797213	42.8049	F8	stage5-2	1-1-3	1-1	embryo_6	565.918	y	1-1-3A	A	y	1-1-3A.F8.embryo_6
209.227	1	0.371895	209.227	F8	stage5-2	1-1-3	1-1	embryo_8	562.597	y	1-1-3A	A	y	1-1-3A.F8.embryo_8
255.952	2	0.454948	46.7254	F8	stage5-2	1-1-3	1-1	embryo_8	562.597	y	1-1-3A	A	y	1-1-3A.F8.embryo_8
302.817	3	0.538247	46.8641	F8	stage5-2	1-1-3	1-1	embryo_8	562.597	y	1-1-3A	A	y	1-1-3A.F8.embryo_8
338.979	4	0.602525	36.1625	F8	stage5-2	1-1-3	1-1	embryo_8	562.597	y	1-1-3A	A	y	1-1-3A.F8.embryo_8
378.832	5	0.673362	39.8528	F8	stage5-2	1-1-3	1-1	embryo_8	562.597	y	1-1-3A	A	y	1-1-3A.F8.embryo_8
418.316	6	0.743544	39.4838	F8	stage5-2	1-1-3	1-1	embryo_8	562.597	y	1-1-3A	A	y	1-1-3A.F8.embryo_8
459.644	7	0.817004	41.3287	F8	stage5-2	1-1-3	1-1	embryo_8	562.597	y	1-1-3A	A	y	1-1-3A.F8.embryo_8
189.577	1	0.346047	189.577	F8	stage5-2	1-1-3	1-1	embryo_9	547.837	y	1-1-3A	A	y	1-1-3A.F8.embryo_9
251.524	2	0.459123	61.947	F8	stage5-2	1-1-3	1-1	embryo_9	547.837	y	1-1-3A	A	y	1-1-3A.F8.embryo_9
295.805	3	0.539951	44.2808	F8	stage5-2	1-1-3	1-1	embryo_9	547.837	y	1-1-3A	A	y	1-1-3A.F8.embryo_9
333.813	4	0.609329	38.0079	F8	stage5-2	1-1-3	1-1	embryo_9	547.837	y	1-1-3A	A	y	1-1-3A.F8.embryo_9
373.666	5	0.682075	39.8528	F8	stage5-2	1-1-3	1-1	embryo_9	547.837	y	1-1-3A	A	y	1-1-3A.F8.embryo_9
410.935	6	0.750105	37.2695	F8	stage5-2	1-1-3	1-1	embryo_9	547.837	y	1-1-3A	A	y	1-1-3A.F8.embryo_9
450.419	7	0.822177	39.4838	F8	stage5-2	1-1-3	1-1	embryo_9	547.837	y	1-1-3A	A	y	1-1-3A.F8.embryo_9
208.12	1	0.371144	208.12	F8	stage5-2	1-1-3	1-1	embryo_11	560.752	y	1-1-3A	A	y	1-1-3A.F8.embryo_11
260.75	2	0.465	52.6297	F8	stage5-2	1-1-3	1-1	embryo_11	560.752	y	1-1-3A	A	y	1-1-3A.F8.embryo_11
309.089	3	0.551205	48.3397	F8	stage5-2	1-1-3	1-1	embryo_11	560.752	y	1-1-3A	A	y	1-1-3A.F8.embryo_11
346.359	4	0.617669	37.2698	F8	stage5-2	1-1-3	1-1	embryo_11	560.752	y	1-1-3A	A	y	1-1-3A.F8.embryo_11
383.26	5	0.683474	36.9006	F8	stage5-2	1-1-3	1-1	embryo_11	560.752	y	1-1-3A	A	y	1-1-3A.F8.embryo_11
420.53	6	0.749938	37.2698	F8	stage5-2	1-1-3	1-1	embryo_11	560.752	y	1-1-3A	A	y	1-1-3A.F8.embryo_11
458.168	7	0.81706	37.6387	F8	stage5-2	1-1-3	1-1	embryo_11	560.752	y	1-1-3A	A	y	1-1-3A.F8.embryo_11
191.515	1	0.360511	191.515	F8	stage5-2	1-1-3	1-1	embryo_13	531.232	y	1-1-3A	A	y	1-1-3A.F8.embryo_13
238.978	2	0.449857	47.4635	F8	stage5-2	1-1-3	1-1	embryo_13	531.232	y	1-1-3A	A	y	1-1-3A.F8.embryo_13
275.879	3	0.519319	36.9006	F8	stage5-2	1-1-3	1-1	embryo_13	531.232	y	1-1-3A	A	y	1-1-3A.F8.embryo_13
315.363	4	0.593644	39.4838	F8	stage5-2	1-1-3	1-1	embryo_13	531.232	y	1-1-3A	A	y	1-1-3A.F8.embryo_13
353.001	5	0.664496	37.6387	F8	stage5-2	1-1-3	1-1	embryo_13	531.232	y	1-1-3A	A	y	1-1-3A.F8.embryo_13
387.319	6	0.729096	34.3177	F8	stage5-2	1-1-3	1-1	embryo_13	531.232	y	1-1-3A	A	y	1-1-3A.F8.embryo_13
433.445	7	0.815924	46.126	F8	stage5-2	1-1-3	1-1	embryo_13	531.232	y	1-1-3A	A	y	1-1-3A.F8.embryo_13
183.766	1	0.32621	183.766	F8	stage5-2	1-1-3	1-1	embryo_16	563.335	y	1-1-3A	A	y	1-1-3A.F8.embryo_16
237.871	2	0.422255	54.1057	F8	stage5-2	1-1-3	1-1	embryo_16	563.335	y	1-1-3A	A	y	1-1-3A.F8.embryo_16
287.134	3	0.509703	49.2624	F8	stage5-2	1-1-3	1-1	embryo_16	563.335	y	1-1-3A	A	y	1-1-3A.F8.embryo_16
329.2	4	0.584377	42.0668	F8	stage5-2	1-1-3	1-1	embryo_16	563.335	y	1-1-3A	A	y	1-1-3A.F8.embryo_16
379.016	5	0.672808	49.816	F8	stage5-2	1-1-3	1-1	embryo_16	563.335	y	1-1-3A	A	y	1-1-3A.F8.embryo_16
416.655	6	0.739622	37.6387	F8	stage5-2	1-1-3	1-1	embryo_16	563.335	y	1-1-3A	A	y	1-1-3A.F8.embryo_16
455.954	7	0.809383	39.2993	F8	stage5-2	1-1-3	1-1	embryo_16	563.335	y	1-1-3A	A	y	1-1-3A.F8.embryo_16
206.459	1	0.371113	206.459	F8	stage5-2	1-1-3	1-1	embryo_18	556.324	y	1-1-3A	A	y	1-1-3A.F8.embryo_18
253.738	2	0.456098	47.2789	F8	stage5-2	1-1-3	1-1	embryo_18	556.324	y	1-1-3A	A	y	1-1-3A.F8.embryo_18
298.019	3	0.535693	44.2808	F8	stage5-2	1-1-3	1-1	embryo_18	556.324	y	1-1-3A	A	y	1-1-3A.F8.embryo_18
332.337	4	0.59738	34.3177	F8	stage5-2	1-1-3	1-1	embryo_18	556.324	y	1-1-3A	A	y	1-1-3A.F8.embryo_18
369.607	5	0.664373	37.2698	F8	stage5-2	1-1-3	1-1	embryo_18	556.324	y	1-1-3A	A	y	1-1-3A.F8.embryo_18
406.507	6	0.730702	36.9006	F8	stage5-2	1-1-3	1-1	embryo_18	556.324	y	1-1-3A	A	y	1-1-3A.F8.embryo_18
445.253	7	0.800348	38.7457	F8	stage5-2	1-1-3	1-1	embryo_18	556.324	y	1-1-3A	A	y	1-1-3A.F8.embryo_18
207.566	1	0.370157	207.566	F8	stage5-2	1-1-3	1-1	embryo_19	560.752	y	1-1-3A	A	y	1-1-3A.F8.embryo_19
250.048	2	0.445916	42.4819	F8	stage5-2	1-1-3	1-1	embryo_19	560.752	y	1-1-3A	A	y	1-1-3A.F8.embryo_19
296.174	3	0.528173	46.126	F8	stage5-2	1-1-3	1-1	embryo_19	560.752	y	1-1-3A	A	y	1-1-3A.F8.embryo_19
333.444	4	0.594637	37.2695	F8	stage5-2	1-1-3	1-1	embryo_19	560.752	y	1-1-3A	A	y	1-1-3A.F8.embryo_19
376.618	5	0.671629	43.1738	F8	stage5-2	1-1-3	1-1	embryo_19	560.752	y	1-1-3A	A	y	1-1-3A.F8.embryo_19
412.412	6	0.735461	35.7939	F8	stage5-2	1-1-3	1-1	embryo_19	560.752	y	1-1-3A	A	y	1-1-3A.F8.embryo_19
451.157	7	0.804557	38.7457	F8	stage5-2	1-1-3	1-1	embryo_19	560.752	y	1-1-3A	A	y	1-1-3A.F8.embryo_19
182.105	1	0.33973	182.105	F8	stage5-2	1-1-3	1-1	embryo_20	536.029	y	1-1-3A	A	y	1-1-3A.F8.embryo_20
226.432	2	0.422425	44.3271	F8	stage5-2	1-1-3	1-1	embryo_20	536.029	y	1-1-3A	A	y	1-1-3A.F8.embryo_20
269.237	3	0.50228	42.8046	F8	stage5-2	1-1-3	1-1	embryo_20	536.029	y	1-1-3A	A	y	1-1-3A.F8.embryo_20
303.924	4	0.566991	34.6868	F8	stage5-2	1-1-3	1-1	embryo_20	536.029	y	1-1-3A	A	y	1-1-3A.F8.embryo_20
338.61	5	0.631701	34.6866	F8	stage5-2	1-1-3	1-1	embryo_20	536.029	y	1-1-3A	A	y	1-1-3A.F8.embryo_20
380.308	6	0.709492	41.6979	F8	stage5-2	1-1-3	1-1	embryo_20	536.029	y	1-1-3A	A	y	1-1-3A.F8.embryo_20
419.054	7	0.781775	38.7457	F8	stage5-2	1-1-3	1-1	embryo_20	536.029	y	1-1-3A	A	y	1-1-3A.F8.embryo_20
203.138	1	0.371051	203.138	F8	stage5-2	1-1-3	1-1	embryo_21	547.468	y	1-1-3A	A	y	1-1-3A.F8.embryo_21
255.952	2	0.46752	52.814	F8	stage5-2	1-1-3	1-1	embryo_21	547.468	y	1-1-3A	A	y	1-1-3A.F8.embryo_21
299.864	3	0.547729	43.9119	F8	stage5-2	1-1-3	1-1	embryo_21	547.468	y	1-1-3A	A	y	1-1-3A.F8.embryo_21
335.289	4	0.612436	35.4247	F8	stage5-2	1-1-3	1-1	embryo_21	547.468	y	1-1-3A	A	y	1-1-3A.F8.embryo_21
372.19	5	0.679838	36.9006	F8	stage5-2	1-1-3	1-1	embryo_21	547.468	y	1-1-3A	A	y	1-1-3A.F8.embryo_21
408.352	6	0.745893	36.1628	F8	stage5-2	1-1-3	1-1	embryo_21	547.468	y	1-1-3A	A	y	1-1-3A.F8.embryo_21
450.419	7	0.822731	42.0668	F8	stage5-2	1-1-3	1-1	embryo_21	547.468	y	1-1-3A	A	y	1-1-3A.F8.embryo_21
197.327	1	0.352592	197.327	F8	stage5-2	1-1-3	1-1	embryo_22	559.645	y	1-1-3A	A	y	1-1-3A.F8.embryo_22
251.524	2	0.449435	54.1978	F8	stage5-2	1-1-3	1-1	embryo_22	559.645	y	1-1-3A	A	y	1-1-3A.F8.embryo_22
301.709	3	0.539108	50.1851	F8	stage5-2	1-1-3	1-1	embryo_22	559.645	y	1-1-3A	A	y	1-1-3A.F8.embryo_22
346.359	4	0.618891	44.6498	F8	stage5-2	1-1-3	1-1	embryo_22	559.645	y	1-1-3A	A	y	1-1-3A.F8.embryo_22
387.688	5	0.692739	41.3287	F8	stage5-2	1-1-3	1-1	embryo_22	559.645	y	1-1-3A	A	y	1-1-3A.F8.embryo_22
425.327	6	0.759993	37.6387	F8	stage5-2	1-1-3	1-1	embryo_22	559.645	y	1-1-3A	A	y	1-1-3A.F8.embryo_22
465.549	7	0.831864	40.222	F8	stage5-2	1-1-3	1-1	embryo_22	559.645	y	1-1-3A	A	y	1-1-3A.F8.embryo_22
191.515	1	0.357284	191.515	F8	stage5-2	1-1-3	1-1	embryo_23	536.029	y	1-1-3A	A	y	1-1-3A.F8.embryo_23
237.871	2	0.443766	46.3565	F8	stage5-2	1-1-3	1-1	embryo_23	536.029	y	1-1-3A	A	y	1-1-3A.F8.embryo_23
283.997	3	0.529817	46.126	F8	stage5-2	1-1-3	1-1	embryo_23	536.029	y	1-1-3A	A	y	1-1-3A.F8.embryo_23
325.326	4	0.606919	41.3287	F8	stage5-2	1-1-3	1-1	embryo_23	536.029	y	1-1-3A	A	y	1-1-3A.F8.embryo_23
359.644	5	0.670941	34.3177	F8	stage5-2	1-1-3	1-1	embryo_23	536.029	y	1-1-3A	A	y	1-1-3A.F8.embryo_23
395.806	6	0.738405	36.1628	F8	stage5-2	1-1-3	1-1	embryo_23	536.029	y	1-1-3A	A	y	1-1-3A.F8.embryo_23
434.552	7	0.810688	38.7457	F8	stage5-2	1-1-3	1-1	embryo_23	536.029	y	1-1-3A	A	y	1-1-3A.F8.embryo_23
224.172	1	0.384585	224.172	F8	stage5-2	1-1-3	1-1	embryo_24	582.893	y	1-1-3A	A	y	1-1-3A.F8.embryo_24
270.713	2	0.46443	46.5411	F8	stage5-2	1-1-3	1-1	embryo_24	582.893	y	1-1-3A	A	y	1-1-3A.F8.embryo_24
312.78	3	0.536599	42.0668	F8	stage5-2	1-1-3	1-1	embryo_24	582.893	y	1-1-3A	A	y	1-1-3A.F8.embryo_24
356.691	4	0.611933	43.9117	F8	stage5-2	1-1-3	1-1	embryo_24	582.893	y	1-1-3A	A	y	1-1-3A.F8.embryo_24
393.592	5	0.675239	36.9009	F8	stage5-2	1-1-3	1-1	embryo_24	582.893	y	1-1-3A	A	y	1-1-3A.F8.embryo_24
432.707	6	0.742344	39.1147	F8	stage5-2	1-1-3	1-1	embryo_24	582.893	y	1-1-3A	A	y	1-1-3A.F8.embryo_24
474.036	7	0.813247	41.3287	F8	stage5-2	1-1-3	1-1	embryo_24	582.893	y	1-1-3A	A	y	1-1-3A.F8.embryo_24
198.157	1	0.345866	198.157	F8	stage5-2	1-1-3	1-1	embryo_25	572.93	y	1-1-3A	A	y	1-1-3A.F8.embryo_25
250.417	2	0.437081	52.26	F8	stage5-2	1-1-3	1-1	embryo_25	572.93	y	1-1-3A	A	y	1-1-3A.F8.embryo_25
294.698	3	0.51437	44.281	F8	stage5-2	1-1-3	1-1	embryo_25	572.93	y	1-1-3A	A	y	1-1-3A.F8.embryo_25
337.503	4	0.589082	42.805	F8	stage5-2	1-1-3	1-1	embryo_25	572.93	y	1-1-3A	A	y	1-1-3A.F8.embryo_25
378.463	5	0.660575	40.96	F8	stage5-2	1-1-3	1-1	embryo_25	572.93	y	1-1-3A	A	y	1-1-3A.F8.embryo_25
420.53	6	0.733999	42.067	F8	stage5-2	1-1-3	1-1	embryo_25	572.93	y	1-1-3A	A	y	1-1-3A.F8.embryo_25
460.382	7	0.803557	39.852	F8	stage5-2	1-1-3	1-1	embryo_25	572.93	y	1-1-3A	A	y	1-1-3A.F8.embryo_25
208.397	1	0.374596	208.397	F8	stage5-2	1-1-3	1-1	embryo_26	556.324	y	1-1-3A	A	y	1-1-3A.F8.embryo_26
254.108	2	0.456762	45.7108	F8	stage5-2	1-1-3	1-1	embryo_26	556.324	y	1-1-3A	A	y	1-1-3A.F8.embryo_26
291.746	3	0.524418	37.6387	F8	stage5-2	1-1-3	1-1	embryo_26	556.324	y	1-1-3A	A	y	1-1-3A.F8.embryo_26
330.123	4	0.5934	38.3766	F8	stage5-2	1-1-3	1-1	embryo_26	556.324	y	1-1-3A	A	y	1-1-3A.F8.embryo_26
366.655	5	0.659066	36.5317	F8	stage5-2	1-1-3	1-1	embryo_26	556.324	y	1-1-3A	A	y	1-1-3A.F8.embryo_26
406.138	6	0.730039	39.4838	F8	stage5-2	1-1-3	1-1	embryo_26	556.324	y	1-1-3A	A	y	1-1-3A.F8.embryo_26
448.205	7	0.805654	42.0668	F8	stage5-2	1-1-3	1-1	embryo_26	556.324	y	1-1-3A	A	y	1-1-3A.F8.embryo_26
187.087	1	0.347349	187.087	F8	stage5-2	1-1-3	1-1	embryo_27	538.612	y	1-1-3A	A	y	1-1-3A.F8.embryo_27
240.085	2	0.445748	52.9986	F8	stage5-2	1-1-3	1-1	embryo_27	538.612	y	1-1-3A	A	y	1-1-3A.F8.embryo_27
286.211	3	0.531387	46.126	F8	stage5-2	1-1-3	1-1	embryo_27	538.612	y	1-1-3A	A	y	1-1-3A.F8.embryo_27
326.433	4	0.606063	40.2217	F8	stage5-2	1-1-3	1-1	embryo_27	538.612	y	1-1-3A	A	y	1-1-3A.F8.embryo_27
363.703	5	0.675259	37.2698	F8	stage5-2	1-1-3	1-1	embryo_27	538.612	y	1-1-3A	A	y	1-1-3A.F8.embryo_27
399.496	6	0.741714	35.7936	F8	stage5-2	1-1-3	1-1	embryo_27	538.612	y	1-1-3A	A	y	1-1-3A.F8.embryo_27
440.825	7	0.818446	41.3287	F8	stage5-2	1-1-3	1-1	embryo_27	538.612	y	1-1-3A	A	y	1-1-3A.F8.embryo_27
186.256	1	0.336809	186.256	F8	stage5-2	1-1-3	1-1	embryo_28	553.003	y	1-1-3A	A	y	1-1-3A.F8.embryo_28
241.93	2	0.437484	55.674	F8	stage5-2	1-1-3	1-1	embryo_28	553.003	y	1-1-3A	A	y	1-1-3A.F8.embryo_28
291.746	3	0.527567	49.816	F8	stage5-2	1-1-3	1-1	embryo_28	553.003	y	1-1-3A	A	y	1-1-3A.F8.embryo_28
333.075	4	0.602302	41.3287	F8	stage5-2	1-1-3	1-1	embryo_28	553.003	y	1-1-3A	A	y	1-1-3A.F8.embryo_28
379.201	5	0.685712	46.126	F8	stage5-2	1-1-3	1-1	embryo_28	553.003	y	1-1-3A	A	y	1-1-3A.F8.embryo_28
411.674	6	0.744432	32.4725	F8	stage5-2	1-1-3	1-1	embryo_28	553.003	y	1-1-3A	A	y	1-1-3A.F8.embryo_28
450.788	7	0.815164	39.1147	F8	stage5-2	1-1-3	1-1	embryo_28	553.003	y	1-1-3A	A	y	1-1-3A.F8.embryo_28
200.371	1	0.361368	200.371	F8	stage5-2	1-1-3	1-1	embryo_30	554.479	y	1-1-3A	A	y	1-1-3A.F8.embryo_30
253.001	2	0.456285	52.6297	F8	stage5-2	1-1-3	1-1	embryo_30	554.479	y	1-1-3A	A	y	1-1-3A.F8.embryo_30
296.543	3	0.534814	43.5427	F8	stage5-2	1-1-3	1-1	embryo_30	554.479	y	1-1-3A	A	y	1-1-3A.F8.embryo_30
337.872	4	0.60935	41.3287	F8	stage5-2	1-1-3	1-1	embryo_30	554.479	y	1-1-3A	A	y	1-1-3A.F8.embryo_30
374.404	5	0.675235	36.5317	F8	stage5-2	1-1-3	1-1	embryo_30	554.479	y	1-1-3A	A	y	1-1-3A.F8.embryo_30
409.828	6	0.739123	35.4247	F8	stage5-2	1-1-3	1-1	embryo_30	554.479	y	1-1-3A	A	y	1-1-3A.F8.embryo_30
453.002	7	0.816987	43.1738	F8	stage5-2	1-1-3	1-1	embryo_30	554.479	y	1-1-3A	A	y	1-1-3A.F8.embryo_30
200.504	1	0.341616	200.504	F8	stage5-2	2-1-1	2-1	embryo_2	586.928	y	2-1-1A	A	y	2-1-1A.F8.embryo_2
262.851	2	0.447842	62.347	F8	stage5-2	2-1-1	2-1	embryo_2	586.928	y	2-1-1A	A	y	2-1-1A.F8.embryo_2
320.593	3	0.546222	57.742	F8	stage5-2	2-1-1	2-1	embryo_2	586.928	y	2-1-1A	A	y	2-1-1A.F8.embryo_2
370.542	4	0.631324	49.949	F8	stage5-2	2-1-1	2-1	embryo_2	586.928	y	2-1-1A	A	y	2-1-1A.F8.embryo_2
418.365	5	0.712805	47.823	F8	stage5-2	2-1-1	2-1	embryo_2	586.928	y	2-1-1A	A	y	2-1-1A.F8.embryo_2
456.27	6	0.777387	37.905	F8	stage5-2	2-1-1	2-1	embryo_2	586.928	y	2-1-1A	A	y	2-1-1A.F8.embryo_2
492.049	7	0.838346	35.779	F8	stage5-2	2-1-1	2-1	embryo_2	586.928	y	2-1-1A	A	y	2-1-1A.F8.embryo_2
216.976	1	0.380305	216.976	F8	stage5-2	2-1-1	2-1	embryo_3	570.531	y	2-1-1A	A	y	2-1-1A.F8.embryo_3
268.453	2	0.470532	51.477	F8	stage5-2	2-1-1	2-1	embryo_3	570.531	y	2-1-1A	A	y	2-1-1A.F8.embryo_3
316.055	3	0.553966	47.602	F8	stage5-2	2-1-1	2-1	embryo_3	570.531	y	2-1-1A	A	y	2-1-1A.F8.embryo_3
355.907	4	0.623817	39.852	F8	stage5-2	2-1-1	2-1	embryo_3	570.531	y	2-1-1A	A	y	2-1-1A.F8.embryo_3
390.779	5	0.684939	34.872	F8	stage5-2	2-1-1	2-1	embryo_3	570.531	y	2-1-1A	A	y	2-1-1A.F8.embryo_3
427.31	6	0.748969	36.531	F8	stage5-2	2-1-1	2-1	embryo_3	570.531	y	2-1-1A	A	y	2-1-1A.F8.embryo_3
472.145	7	0.827554	44.835	F8	stage5-2	2-1-1	2-1	embryo_3	570.531	y	2-1-1A	A	y	2-1-1A.F8.embryo_3
206.459	1	0.361521	206.459	F8	stage5-2	2-1-1	2-1	embryo_5	571.085	y	2-1-1A	A	y	2-1-1A.F8.embryo_5
262.364	2	0.459413	55.905	F8	stage5-2	2-1-1	2-1	embryo_5	571.085	y	2-1-1A	A	y	2-1-1A.F8.embryo_5
315.501	3	0.552459	53.137	F8	stage5-2	2-1-1	2-1	embryo_5	571.085	y	2-1-1A	A	y	2-1-1A.F8.embryo_5
352.033	4	0.616428	36.532	F8	stage5-2	2-1-1	2-1	embryo_5	571.085	y	2-1-1A	A	y	2-1-1A.F8.embryo_5
393.546	5	0.68912	41.513	F8	stage5-2	2-1-1	2-1	embryo_5	571.085	y	2-1-1A	A	y	2-1-1A.F8.embryo_5
429.524	6	0.752119	35.978	F8	stage5-2	2-1-1	2-1	embryo_5	571.085	y	2-1-1A	A	y	2-1-1A.F8.embryo_5
466.056	7	0.816089	36.532	F8	stage5-2	2-1-1	2-1	embryo_5	571.085	y	2-1-1A	A	y	2-1-1A.F8.embryo_5
197.05	1	0.384554	197.05	F8	stage5-2	2-1-1	2-1	embryo_7	512.412	y	2-1-1A	A	y	2-1-1A.F8.embryo_7
245.759	2	0.479612	48.709	F8	stage5-2	2-1-1	2-1	embryo_7	512.412	y	2-1-1A	A	y	2-1-1A.F8.embryo_7
290.04	3	0.566029	44.281	F8	stage5-2	2-1-1	2-1	embryo_7	512.412	y	2-1-1A	A	y	2-1-1A.F8.embryo_7
329.339	4	0.642723	39.299	F8	stage5-2	2-1-1	2-1	embryo_7	512.412	y	2-1-1A	A	y	2-1-1A.F8.embryo_7
357.014	5	0.696732	27.675	F8	stage5-2	2-1-1	2-1	embryo_7	512.412	y	2-1-1A	A	y	2-1-1A.F8.embryo_7
383.583	6	0.748583	26.569	F8	stage5-2	2-1-1	2-1	embryo_7	512.412	y	2-1-1A	A	y	2-1-1A.F8.embryo_7
425.096	7	0.829598	41.513	F8	stage5-2	2-1-1	2-1	embryo_7	512.412	y	2-1-1A	A	y	2-1-1A.F8.embryo_7
207.566	1	0.336397	207.566	F8	stage5-2	2-1-1	2-1	embryo_8	617.026	y	2-1-1A	A	y	2-1-1A.F8.embryo_8
272.327	2	0.441354	64.761	F8	stage5-2	2-1-1	2-1	embryo_8	617.026	y	2-1-1A	A	y	2-1-1A.F8.embryo_8
327.125	3	0.530164	54.798	F8	stage5-2	2-1-1	2-1	embryo_8	617.026	y	2-1-1A	A	y	2-1-1A.F8.embryo_8
370.299	4	0.600135	43.174	F8	stage5-2	2-1-1	2-1	embryo_8	617.026	y	2-1-1A	A	y	2-1-1A.F8.embryo_8
419.561	5	0.679973	49.262	F8	stage5-2	2-1-1	2-1	embryo_8	617.026	y	2-1-1A	A	y	2-1-1A.F8.embryo_8
462.735	6	0.749944	43.174	F8	stage5-2	2-1-1	2-1	embryo_8	617.026	y	2-1-1A	A	y	2-1-1A.F8.embryo_8
507.016	7	0.821709	44.281	F8	stage5-2	2-1-1	2-1	embryo_8	617.026	y	2-1-1A	A	y	2-1-1A.F8.embryo_8
226.939	1	0.381839	226.939	F8	stage5-2	2-1-1	2-1	embryo_9	594.332	y	2-1-1A	A	y	2-1-1A.F8.embryo_9
271.774	2	0.457276	44.835	F8	stage5-2	2-1-1	2-1	embryo_9	594.332	y	2-1-1A	A	y	2-1-1A.F8.embryo_9
317.715	3	0.534575	45.941	F8	stage5-2	2-1-1	2-1	embryo_9	594.332	y	2-1-1A	A	y	2-1-1A.F8.embryo_9
363.103	4	0.610943	45.388	F8	stage5-2	2-1-1	2-1	embryo_9	594.332	y	2-1-1A	A	y	2-1-1A.F8.embryo_9
407.937	5	0.686379	44.834	F8	stage5-2	2-1-1	2-1	embryo_9	594.332	y	2-1-1A	A	y	2-1-1A.F8.embryo_9
449.451	6	0.756229	41.514	F8	stage5-2	2-1-1	2-1	embryo_9	594.332	y	2-1-1A	A	y	2-1-1A.F8.embryo_9
492.624	7	0.82887	43.173	F8	stage5-2	2-1-1	2-1	embryo_9	594.332	y	2-1-1A	A	y	2-1-1A.F8.embryo_9
218.083	1	0.373194	218.083	F8	stage5-2	2-1-1	2-1	embryo_11	584.369	y	2-1-1A	A	y	2-1-1A.F8.embryo_11
287.826	2	0.492542	69.743	F8	stage5-2	2-1-1	2-1	embryo_11	584.369	y	2-1-1A	A	y	2-1-1A.F8.embryo_11
332.106	3	0.568316	44.28	F8	stage5-2	2-1-1	2-1	embryo_11	584.369	y	2-1-1A	A	y	2-1-1A.F8.embryo_11
371.406	4	0.635568	39.3	F8	stage5-2	2-1-1	2-1	embryo_11	584.369	y	2-1-1A	A	y	2-1-1A.F8.embryo_11
419.008	5	0.717026	47.602	F8	stage5-2	2-1-1	2-1	embryo_11	584.369	y	2-1-1A	A	y	2-1-1A.F8.embryo_11
450.558	6	0.771016	31.55	F8	stage5-2	2-1-1	2-1	embryo_11	584.369	y	2-1-1A	A	y	2-1-1A.F8.embryo_11
497.053	7	0.850581	46.495	F8	stage5-2	2-1-1	2-1	embryo_11	584.369	y	2-1-1A	A	y	2-1-1A.F8.embryo_11
236.349	1	0.372681	236.349	F8	stage5-2	2-1-2	2-1	embryo_3	634.185	y	2-1-2A	A	y	2-1-2A.F8.embryo_3
302.77	2	0.477416	66.421	F8	stage5-2	2-1-2	2-1	embryo_3	634.185	y	2-1-2A	A	y	2-1-2A.F8.embryo_3
346.498	3	0.546367	43.728	F8	stage5-2	2-1-2	2-1	embryo_3	634.185	y	2-1-2A	A	y	2-1-2A.F8.embryo_3
390.225	4	0.615317	43.727	F8	stage5-2	2-1-2	2-1	embryo_3	634.185	y	2-1-2A	A	y	2-1-2A.F8.embryo_3
438.934	5	0.692123	48.709	F8	stage5-2	2-1-2	2-1	embryo_3	634.185	y	2-1-2A	A	y	2-1-2A.F8.embryo_3
482.108	6	0.760201	43.174	F8	stage5-2	2-1-2	2-1	embryo_3	634.185	y	2-1-2A	A	y	2-1-2A.F8.embryo_3
528.049	7	0.832642	45.941	F8	stage5-2	2-1-2	2-1	embryo_3	634.185	y	2-1-2A	A	y	2-1-2A.F8.embryo_3
197.603	1	0.353202	197.603	F8	stage5-2	2-1-2	2-1	embryo_5	559.461	y	2-1-2A	A	y	2-1-2A.F8.embryo_5
247.973	2	0.443236	50.37	F8	stage5-2	2-1-2	2-1	embryo_5	559.461	y	2-1-2A	A	y	2-1-2A.F8.embryo_5
297.789	3	0.532278	49.816	F8	stage5-2	2-1-2	2-1	embryo_5	559.461	y	2-1-2A	A	y	2-1-2A.F8.embryo_5
334.874	4	0.598565	37.085	F8	stage5-2	2-1-2	2-1	embryo_5	559.461	y	2-1-2A	A	y	2-1-2A.F8.embryo_5
369.745	5	0.660895	34.871	F8	stage5-2	2-1-2	2-1	embryo_5	559.461	y	2-1-2A	A	y	2-1-2A.F8.embryo_5
406.83	6	0.727182	37.085	F8	stage5-2	2-1-2	2-1	embryo_5	559.461	y	2-1-2A	A	y	2-1-2A.F8.embryo_5
448.344	7	0.801386	41.514	F8	stage5-2	2-1-2	2-1	embryo_5	559.461	y	2-1-2A	A	y	2-1-2A.F8.embryo_5
205.906	1	0.35916	205.906	F8	stage5-2	2-1-2	2-1	embryo_7	573.299	y	2-1-2A	A	y	2-1-2A.F8.embryo_7
256.829	2	0.447984	50.923	F8	stage5-2	2-1-2	2-1	embryo_7	573.299	y	2-1-2A	A	y	2-1-2A.F8.embryo_7
304.431	3	0.531016	47.602	F8	stage5-2	2-1-2	2-1	embryo_7	573.299	y	2-1-2A	A	y	2-1-2A.F8.embryo_7
343.73	4	0.599565	39.299	F8	stage5-2	2-1-2	2-1	embryo_7	573.299	y	2-1-2A	A	y	2-1-2A.F8.embryo_7
380.262	5	0.663287	36.532	F8	stage5-2	2-1-2	2-1	embryo_7	573.299	y	2-1-2A	A	y	2-1-2A.F8.embryo_7
422.882	6	0.737629	42.62	F8	stage5-2	2-1-2	2-1	embryo_7	573.299	y	2-1-2A	A	y	2-1-2A.F8.embryo_7
466.056	7	0.812937	43.174	F8	stage5-2	2-1-2	2-1	embryo_7	573.299	y	2-1-2A	A	y	2-1-2A.F8.embryo_7
199.817	1	0.375357	199.817	F8	stage5-2	2-1-2	2-1	embryo_9	532.339	y	2-1-2A	A	y	2-1-2A.F8.embryo_9
255.722	2	0.480374	55.905	F8	stage5-2	2-1-2	2-1	embryo_9	532.339	y	2-1-2A	A	y	2-1-2A.F8.embryo_9
302.217	3	0.567715	46.495	F8	stage5-2	2-1-2	2-1	embryo_9	532.339	y	2-1-2A	A	y	2-1-2A.F8.embryo_9
344.284	4	0.646738	42.067	F8	stage5-2	2-1-2	2-1	embryo_9	532.339	y	2-1-2A	A	y	2-1-2A.F8.embryo_9
381.369	5	0.716403	37.085	F8	stage5-2	2-1-2	2-1	embryo_9	532.339	y	2-1-2A	A	y	2-1-2A.F8.embryo_9
411.812	6	0.77359	30.443	F8	stage5-2	2-1-2	2-1	embryo_9	532.339	y	2-1-2A	A	y	2-1-2A.F8.embryo_9
445.576	7	0.837016	33.764	F8	stage5-2	2-1-2	2-1	embryo_9	532.339	y	2-1-2A	A	y	2-1-2A.F8.embryo_9
179.891	1	0.341836	179.891	F8	stage5-2	2-1-2	2-1	embryo_10	526.25	y	2-1-2A	A	y	2-1-2A.F8.embryo_10
223.065	2	0.423876	43.174	F8	stage5-2	2-1-2	2-1	embryo_10	526.25	y	2-1-2A	A	y	2-1-2A.F8.embryo_10
266.792	3	0.506968	43.727	F8	stage5-2	2-1-2	2-1	embryo_10	526.25	y	2-1-2A	A	y	2-1-2A.F8.embryo_10
305.538	4	0.580595	38.746	F8	stage5-2	2-1-2	2-1	embryo_10	526.25	y	2-1-2A	A	y	2-1-2A.F8.embryo_10
345.944	5	0.657376	40.406	F8	stage5-2	2-1-2	2-1	embryo_10	526.25	y	2-1-2A	A	y	2-1-2A.F8.embryo_10
387.457	6	0.73626	41.513	F8	stage5-2	2-1-2	2-1	embryo_10	526.25	y	2-1-2A	A	y	2-1-2A.F8.embryo_10
427.864	7	0.813043	40.407	F8	stage5-2	2-1-2	2-1	embryo_10	526.25	y	2-1-2A	A	y	2-1-2A.F8.embryo_10
189.854	1	0.346902	189.854	F8	stage5-2	2-2-1	2-2	embryo_1	547.284	y	2-2-1A	A	y	2-2-1A.F8.embryo_1
239.67	2	0.437926	49.816	F8	stage5-2	2-2-1	2-2	embryo_1	547.284	y	2-2-1A	A	y	2-2-1A.F8.embryo_1
290.04	3	0.529963	50.37	F8	stage5-2	2-2-1	2-2	embryo_1	547.284	y	2-2-1A	A	y	2-2-1A.F8.embryo_1
329.892	4	0.60278	39.852	F8	stage5-2	2-2-1	2-2	embryo_1	547.284	y	2-2-1A	A	y	2-2-1A.F8.embryo_1
364.764	5	0.666499	34.872	F8	stage5-2	2-2-1	2-2	embryo_1	547.284	y	2-2-1A	A	y	2-2-1A.F8.embryo_1
401.295	6	0.733248	36.531	F8	stage5-2	2-2-1	2-2	embryo_1	547.284	y	2-2-1A	A	y	2-2-1A.F8.embryo_1
437.273	7	0.798987	35.978	F8	stage5-2	2-2-1	2-2	embryo_1	547.284	y	2-2-1A	A	y	2-2-1A.F8.embryo_1
205.352	1	0.363457	205.352	F8	stage5-2	2-2-1	2-2	embryo_3	564.996	y	2-2-1A	A	y	2-2-1A.F8.embryo_3
259.043	2	0.458486	53.691	F8	stage5-2	2-2-1	2-2	embryo_3	564.996	y	2-2-1A	A	y	2-2-1A.F8.embryo_3
304.431	3	0.53882	45.388	F8	stage5-2	2-2-1	2-2	embryo_3	564.996	y	2-2-1A	A	y	2-2-1A.F8.embryo_3
343.177	4	0.607397	38.746	F8	stage5-2	2-2-1	2-2	embryo_3	564.996	y	2-2-1A	A	y	2-2-1A.F8.embryo_3
382.476	5	0.676953	39.299	F8	stage5-2	2-2-1	2-2	embryo_3	564.996	y	2-2-1A	A	y	2-2-1A.F8.embryo_3
419.008	6	0.741612	36.532	F8	stage5-2	2-2-1	2-2	embryo_3	564.996	y	2-2-1A	A	y	2-2-1A.F8.embryo_3
461.628	7	0.817046	42.62	F8	stage5-2	2-2-1	2-2	embryo_3	564.996	y	2-2-1A	A	y	2-2-1A.F8.embryo_3
213.493	1	0.376197	213.493	F8	stage5-2	2-2-1	2-2	embryo_9	567.503	y	2-2-1A	A	y	2-2-1A.F8.embryo_9
270.172	2	0.476071	56.679	F8	stage5-2	2-2-1	2-2	embryo_9	567.503	y	2-2-1A	A	y	2-2-1A.F8.embryo_9
321.656	3	0.566792	51.484	F8	stage5-2	2-2-1	2-2	embryo_9	567.503	y	2-2-1A	A	y	2-2-1A.F8.embryo_9
368.889	4	0.650021	47.233	F8	stage5-2	2-2-1	2-2	embryo_9	567.503	y	2-2-1A	A	y	2-2-1A.F8.embryo_9
412.343	5	0.726592	43.454	F8	stage5-2	2-2-1	2-2	embryo_9	567.503	y	2-2-1A	A	y	2-2-1A.F8.embryo_9
446.823	6	0.787349	34.48	F8	stage5-2	2-2-1	2-2	embryo_9	567.503	y	2-2-1A	A	y	2-2-1A.F8.embryo_9
481.776	7	0.84894	34.953	F8	stage5-2	2-2-1	2-2	embryo_9	567.503	y	2-2-1A	A	y	2-2-1A.F8.embryo_9
195.943	1	0.360214	195.943	F8	stage5-2	2-2-1	2-2	embryo_12	543.963	y	2-2-1A	A	y	2-2-1A.F8.embryo_12
247.973	2	0.455864	52.03	F8	stage5-2	2-2-1	2-2	embryo_12	543.963	y	2-2-1A	A	y	2-2-1A.F8.embryo_12
291.147	3	0.535233	43.174	F8	stage5-2	2-2-1	2-2	embryo_12	543.963	y	2-2-1A	A	y	2-2-1A.F8.embryo_12
331.553	4	0.609514	40.406	F8	stage5-2	2-2-1	2-2	embryo_12	543.963	y	2-2-1A	A	y	2-2-1A.F8.embryo_12
370.299	5	0.680743	38.746	F8	stage5-2	2-2-1	2-2	embryo_12	543.963	y	2-2-1A	A	y	2-2-1A.F8.embryo_12
409.598	6	0.752989	39.299	F8	stage5-2	2-2-1	2-2	embryo_12	543.963	y	2-2-1A	A	y	2-2-1A.F8.embryo_12
448.344	7	0.824218	38.746	F8	stage5-2	2-2-1	2-2	embryo_12	543.963	y	2-2-1A	A	y	2-2-1A.F8.embryo_12
213.102	1	0.38053	213.102	F8	stage5-2	2-2-1	2-2	embryo_17	560.014	y	2-2-1A	A	y	2-2-1A.F8.embryo_17
264.578	2	0.472449	51.476	F8	stage5-2	2-2-1	2-2	embryo_17	560.014	y	2-2-1A	A	y	2-2-1A.F8.embryo_17
307.198	3	0.548554	42.62	F8	stage5-2	2-2-1	2-2	embryo_17	560.014	y	2-2-1A	A	y	2-2-1A.F8.embryo_17
342.07	4	0.610824	34.872	F8	stage5-2	2-2-1	2-2	embryo_17	560.014	y	2-2-1A	A	y	2-2-1A.F8.embryo_17
383.029	5	0.683963	40.959	F8	stage5-2	2-2-1	2-2	embryo_17	560.014	y	2-2-1A	A	y	2-2-1A.F8.embryo_17
421.222	6	0.752163	38.193	F8	stage5-2	2-2-1	2-2	embryo_17	560.014	y	2-2-1A	A	y	2-2-1A.F8.embryo_17
464.395	7	0.829256	43.173	F8	stage5-2	2-2-1	2-2	embryo_17	560.014	y	2-2-1A	A	y	2-2-1A.F8.embryo_17
204.991	1	0.34939	204.991	F8	stage5-2	2-2-1	2-2	embryo_20	586.711	y	2-2-1A	A	y	2-2-1A.F8.embryo_20
266.394	2	0.454046	61.403	F8	stage5-2	2-2-1	2-2	embryo_20	586.711	y	2-2-1A	A	y	2-2-1A.F8.embryo_20
308.431	3	0.525695	42.037	F8	stage5-2	2-2-1	2-2	embryo_20	586.711	y	2-2-1A	A	y	2-2-1A.F8.embryo_20
348.579	4	0.594124	40.148	F8	stage5-2	2-2-1	2-2	embryo_20	586.711	y	2-2-1A	A	y	2-2-1A.F8.embryo_20
393.45	5	0.670603	44.871	F8	stage5-2	2-2-1	2-2	embryo_20	586.711	y	2-2-1A	A	y	2-2-1A.F8.embryo_20
438.321	6	0.747082	44.871	F8	stage5-2	2-2-1	2-2	embryo_20	586.711	y	2-2-1A	A	y	2-2-1A.F8.embryo_20
483.665	7	0.824367	45.344	F8	stage5-2	2-2-1	2-2	embryo_20	586.711	y	2-2-1A	A	y	2-2-1A.F8.embryo_20
190.408	1	0.358054	190.408	F8	stage5-2	2-2-1	2-2	embryo_21	531.785	y	2-2-1A	A	y	2-2-1A.F8.embryo_21
233.028	2	0.4382	42.62	F8	stage5-2	2-2-1	2-2	embryo_21	531.785	y	2-2-1A	A	y	2-2-1A.F8.embryo_21
277.862	3	0.522508	44.834	F8	stage5-2	2-2-1	2-2	embryo_21	531.785	y	2-2-1A	A	y	2-2-1A.F8.embryo_21
311.073	4	0.58496	33.211	F8	stage5-2	2-2-1	2-2	embryo_21	531.785	y	2-2-1A	A	y	2-2-1A.F8.embryo_21
355.907	5	0.669269	44.834	F8	stage5-2	2-2-1	2-2	embryo_21	531.785	y	2-2-1A	A	y	2-2-1A.F8.embryo_21
401.295	6	0.754619	45.388	F8	stage5-2	2-2-1	2-2	embryo_21	531.785	y	2-2-1A	A	y	2-2-1A.F8.embryo_21
438.934	7	0.825397	37.639	F8	stage5-2	2-2-1	2-2	embryo_21	531.785	y	2-2-1A	A	y	2-2-1A.F8.embryo_21
203.138	1	0.37612	203.138	F8	stage5-2	2-2-1	2-2	embryo_22	540.088	y	2-2-1A	A	y	2-2-1A.F8.embryo_22
247.419	2	0.458109	44.281	F8	stage5-2	2-2-1	2-2	embryo_22	540.088	y	2-2-1A	A	y	2-2-1A.F8.embryo_22
292.254	3	0.541123	44.835	F8	stage5-2	2-2-1	2-2	embryo_22	540.088	y	2-2-1A	A	y	2-2-1A.F8.embryo_22
327.125	4	0.605688	34.871	F8	stage5-2	2-2-1	2-2	embryo_22	540.088	y	2-2-1A	A	y	2-2-1A.F8.embryo_22
360.335	5	0.667178	33.21	F8	stage5-2	2-2-1	2-2	embryo_22	540.088	y	2-2-1A	A	y	2-2-1A.F8.embryo_22
398.528	6	0.737895	38.193	F8	stage5-2	2-2-1	2-2	embryo_22	540.088	y	2-2-1A	A	y	2-2-1A.F8.embryo_22
437.273	7	0.809633	38.745	F8	stage5-2	2-2-1	2-2	embryo_22	540.088	y	2-2-1A	A	y	2-2-1A.F8.embryo_22
197.603	1	0.364006	197.603	F8	stage5-2	2-2-1	2-2	embryo_23	542.856	y	2-2-1A	A	y	2-2-1A.F8.embryo_23
247.419	2	0.455773	49.816	F8	stage5-2	2-2-1	2-2	embryo_23	542.856	y	2-2-1A	A	y	2-2-1A.F8.embryo_23
290.593	3	0.535304	43.174	F8	stage5-2	2-2-1	2-2	embryo_23	542.856	y	2-2-1A	A	y	2-2-1A.F8.embryo_23
326.018	4	0.600561	35.425	F8	stage5-2	2-2-1	2-2	embryo_23	542.856	y	2-2-1A	A	y	2-2-1A.F8.embryo_23
370.299	5	0.682131	44.281	F8	stage5-2	2-2-1	2-2	embryo_23	542.856	y	2-2-1A	A	y	2-2-1A.F8.embryo_23
406.277	6	0.748407	35.978	F8	stage5-2	2-2-1	2-2	embryo_23	542.856	y	2-2-1A	A	y	2-2-1A.F8.embryo_23
445.576	7	0.8208	39.299	F8	stage5-2	2-2-1	2-2	embryo_23	542.856	y	2-2-1A	A	y	2-2-1A.F8.embryo_23
221.05	1	0.384079	221.05	F8	stage5-2	2-2-1	2-2	embryo_24	575.533	y	2-2-1A	A	y	2-2-1A.F8.embryo_24
271.589	2	0.471891	50.539	F8	stage5-2	2-2-1	2-2	embryo_24	575.533	y	2-2-1A	A	y	2-2-1A.F8.embryo_24
317.405	3	0.551497	45.816	F8	stage5-2	2-2-1	2-2	embryo_24	575.533	y	2-2-1A	A	y	2-2-1A.F8.embryo_24
357.081	4	0.620435	39.676	F8	stage5-2	2-2-1	2-2	embryo_24	575.533	y	2-2-1A	A	y	2-2-1A.F8.embryo_24
402.424	5	0.69922	45.343	F8	stage5-2	2-2-1	2-2	embryo_24	575.533	y	2-2-1A	A	y	2-2-1A.F8.embryo_24
439.738	6	0.764053	37.314	F8	stage5-2	2-2-1	2-2	embryo_24	575.533	y	2-2-1A	A	y	2-2-1A.F8.embryo_24
478.942	7	0.832171	39.204	F8	stage5-2	2-2-1	2-2	embryo_24	575.533	y	2-2-1A	A	y	2-2-1A.F8.embryo_24
199.817	1	0.367336	199.817	F8	stage5-2	2-2-1	2-2	embryo_25	543.963	y	2-2-1A	A	y	2-2-1A.F8.embryo_25
249.08	2	0.457899	49.263	F8	stage5-2	2-2-1	2-2	embryo_25	543.963	y	2-2-1A	A	y	2-2-1A.F8.embryo_25
293.361	3	0.539303	44.281	F8	stage5-2	2-2-1	2-2	embryo_25	543.963	y	2-2-1A	A	y	2-2-1A.F8.embryo_25
327.125	4	0.601374	33.764	F8	stage5-2	2-2-1	2-2	embryo_25	543.963	y	2-2-1A	A	y	2-2-1A.F8.embryo_25
364.21	5	0.669549	37.085	F8	stage5-2	2-2-1	2-2	embryo_25	543.963	y	2-2-1A	A	y	2-2-1A.F8.embryo_25
397.421	6	0.730603	33.211	F8	stage5-2	2-2-1	2-2	embryo_25	543.963	y	2-2-1A	A	y	2-2-1A.F8.embryo_25
433.399	7	0.796744	35.978	F8	stage5-2	2-2-1	2-2	embryo_25	543.963	y	2-2-1A	A	y	2-2-1A.F8.embryo_25
204.245	1	0.356263	204.245	F8	stage5-2	2-2-1	2-2	embryo_26	573.299	y	2-2-1A	A	y	2-2-1A.F8.embryo_26
259.043	2	0.451846	54.798	F8	stage5-2	2-2-1	2-2	embryo_26	573.299	y	2-2-1A	A	y	2-2-1A.F8.embryo_26
307.752	3	0.536809	48.709	F8	stage5-2	2-2-1	2-2	embryo_26	573.299	y	2-2-1A	A	y	2-2-1A.F8.embryo_26
353.14	4	0.615979	45.388	F8	stage5-2	2-2-1	2-2	embryo_26	573.299	y	2-2-1A	A	y	2-2-1A.F8.embryo_26
395.207	5	0.689356	42.067	F8	stage5-2	2-2-1	2-2	embryo_26	573.299	y	2-2-1A	A	y	2-2-1A.F8.embryo_26
431.738	6	0.753076	36.531	F8	stage5-2	2-2-1	2-2	embryo_26	573.299	y	2-2-1A	A	y	2-2-1A.F8.embryo_26
469.931	7	0.819696	38.193	F8	stage5-2	2-2-1	2-2	embryo_26	573.299	y	2-2-1A	A	y	2-2-1A.F8.embryo_26
178.23	1	0.361087	178.23	F8	stage5-2	2-2-1	2-2	embryo_27	493.593	y	2-2-1A	A	y	2-2-1A.F8.embryo_27
220.297	2	0.446313	42.067	F8	stage5-2	2-2-1	2-2	embryo_27	493.593	y	2-2-1A	A	y	2-2-1A.F8.embryo_27
257.936	3	0.522568	37.639	F8	stage5-2	2-2-1	2-2	embryo_27	493.593	y	2-2-1A	A	y	2-2-1A.F8.embryo_27
288.933	4	0.585367	30.997	F8	stage5-2	2-2-1	2-2	embryo_27	493.593	y	2-2-1A	A	y	2-2-1A.F8.embryo_27
326.018	5	0.6605	37.085	F8	stage5-2	2-2-1	2-2	embryo_27	493.593	y	2-2-1A	A	y	2-2-1A.F8.embryo_27
358.121	6	0.725539	32.103	F8	stage5-2	2-2-1	2-2	embryo_27	493.593	y	2-2-1A	A	y	2-2-1A.F8.embryo_27
395.207	7	0.800674	37.086	F8	stage5-2	2-2-1	2-2	embryo_27	493.593	y	2-2-1A	A	y	2-2-1A.F8.embryo_27
191.515	1	0.340971	191.515	F8	stage5-2	2-2-1	2-2	embryo_28	561.675	y	2-2-1A	A	y	2-2-1A.F8.embryo_28
242.991	2	0.432619	51.476	F8	stage5-2	2-2-1	2-2	embryo_28	561.675	y	2-2-1A	A	y	2-2-1A.F8.embryo_28
290.593	3	0.517369	47.602	F8	stage5-2	2-2-1	2-2	embryo_28	561.675	y	2-2-1A	A	y	2-2-1A.F8.embryo_28
332.106	4	0.591278	41.513	F8	stage5-2	2-2-1	2-2	embryo_28	561.675	y	2-2-1A	A	y	2-2-1A.F8.embryo_28
374.173	5	0.666173	42.067	F8	stage5-2	2-2-1	2-2	embryo_28	561.675	y	2-2-1A	A	y	2-2-1A.F8.embryo_28
408.491	6	0.727273	34.318	F8	stage5-2	2-2-1	2-2	embryo_28	561.675	y	2-2-1A	A	y	2-2-1A.F8.embryo_28
451.111	7	0.803153	42.62	F8	stage5-2	2-2-1	2-2	embryo_28	561.675	y	2-2-1A	A	y	2-2-1A.F8.embryo_28
205.352	1	0.354091	205.352	F8	stage5-2	2-2-1	2-2	embryo_30	579.941	y	2-2-1A	A	y	2-2-1A.F8.embryo_30
266.792	2	0.460033	61.44	F8	stage5-2	2-2-1	2-2	embryo_30	579.941	y	2-2-1A	A	y	2-2-1A.F8.embryo_30
316.055	3	0.544978	49.263	F8	stage5-2	2-2-1	2-2	embryo_30	579.941	y	2-2-1A	A	y	2-2-1A.F8.embryo_30
355.907	4	0.613695	39.852	F8	stage5-2	2-2-1	2-2	embryo_30	579.941	y	2-2-1A	A	y	2-2-1A.F8.embryo_30
401.849	5	0.692914	45.942	F8	stage5-2	2-2-1	2-2	embryo_30	579.941	y	2-2-1A	A	y	2-2-1A.F8.embryo_30
442.809	6	0.763541	40.96	F8	stage5-2	2-2-1	2-2	embryo_30	579.941	y	2-2-1A	A	y	2-2-1A.F8.embryo_30
481.554	7	0.83035	38.745	F8	stage5-2	2-2-1	2-2	embryo_30	579.941	y	2-2-1A	A	y	2-2-1A.F8.embryo_30
194.836	1	0.359643	194.836	F8	stage5-2	2-2-1	2-2	embryo_31	541.749	y	2-2-1A	A	y	2-2-1A.F8.embryo_31
249.633	2	0.460791	54.797	F8	stage5-2	2-2-1	2-2	embryo_31	541.749	y	2-2-1A	A	y	2-2-1A.F8.embryo_31
293.361	3	0.541507	43.728	F8	stage5-2	2-2-1	2-2	embryo_31	541.749	y	2-2-1A	A	y	2-2-1A.F8.embryo_31
330.446	4	0.609961	37.085	F8	stage5-2	2-2-1	2-2	embryo_31	541.749	y	2-2-1A	A	y	2-2-1A.F8.embryo_31
369.192	5	0.681482	38.746	F8	stage5-2	2-2-1	2-2	embryo_31	541.749	y	2-2-1A	A	y	2-2-1A.F8.embryo_31
400.188	6	0.738696	30.996	F8	stage5-2	2-2-1	2-2	embryo_31	541.749	y	2-2-1A	A	y	2-2-1A.F8.embryo_31
437.273	7	0.807151	37.085	F8	stage5-2	2-2-1	2-2	embryo_31	541.749	y	2-2-1A	A	y	2-2-1A.F8.embryo_31
203.692	1	0.338002	203.692	F8	stage5-2	2-2-1	2-2	embryo_32	602.635	y	2-2-1A	A	y	2-2-1A.F8.embryo_32
258.489	2	0.428931	54.797	F8	stage5-2	2-2-1	2-2	embryo_32	602.635	y	2-2-1A	A	y	2-2-1A.F8.embryo_32
304.984	3	0.506084	46.495	F8	stage5-2	2-2-1	2-2	embryo_32	602.635	y	2-2-1A	A	y	2-2-1A.F8.embryo_32
354.8	4	0.588748	49.816	F8	stage5-2	2-2-1	2-2	embryo_32	602.635	y	2-2-1A	A	y	2-2-1A.F8.embryo_32
402.402	5	0.667738	47.602	F8	stage5-2	2-2-1	2-2	embryo_32	602.635	y	2-2-1A	A	y	2-2-1A.F8.embryo_32
448.344	6	0.743973	45.942	F8	stage5-2	2-2-1	2-2	embryo_32	602.635	y	2-2-1A	A	y	2-2-1A.F8.embryo_32
493.731	7	0.819287	45.387	F8	stage5-2	2-2-1	2-2	embryo_32	602.635	y	2-2-1A	A	y	2-2-1A.F8.embryo_32
193.729	1	0.335652	193.729	F8	stage5-2	2-2-1	2-2	embryo_33	577.173	y	2-2-1A	A	y	2-2-1A.F8.embryo_33
250.74	2	0.434428	57.011	F8	stage5-2	2-2-1	2-2	embryo_33	577.173	y	2-2-1A	A	y	2-2-1A.F8.embryo_33
306.091	3	0.530328	55.351	F8	stage5-2	2-2-1	2-2	embryo_33	577.173	y	2-2-1A	A	y	2-2-1A.F8.embryo_33
349.265	4	0.605131	43.174	F8	stage5-2	2-2-1	2-2	embryo_33	577.173	y	2-2-1A	A	y	2-2-1A.F8.embryo_33
403.509	5	0.699113	54.244	F8	stage5-2	2-2-1	2-2	embryo_33	577.173	y	2-2-1A	A	y	2-2-1A.F8.embryo_33
447.237	6	0.774875	43.728	F8	stage5-2	2-2-1	2-2	embryo_33	577.173	y	2-2-1A	A	y	2-2-1A.F8.embryo_33
484.322	7	0.839128	37.085	F8	stage5-2	2-2-1	2-2	embryo_33	577.173	y	2-2-1A	A	y	2-2-1A.F8.embryo_33
225.832	1	0.384513	225.832	F8	stage5-2	2-2-2	2-2	embryo_4	587.321	y	2-2-2A	A	y	2-2-2A.F8.embryo_4
277.724	2	0.472866	51.8916	F8	stage5-2	2-2-2	2-2	embryo_4	587.321	y	2-2-2A	A	y	2-2-2A.F8.embryo_4
324.588	3	0.552658	46.8638	F8	stage5-2	2-2-2	2-2	embryo_4	587.321	y	2-2-2A	A	y	2-2-2A.F8.embryo_4
367.024	4	0.624912	42.436	F8	stage5-2	2-2-2	2-2	embryo_4	587.321	y	2-2-2A	A	y	2-2-2A.F8.embryo_4
407.984	5	0.694652	40.9598	F8	stage5-2	2-2-2	2-2	embryo_4	587.321	y	2-2-2A	A	y	2-2-2A.F8.embryo_4
445.253	6	0.758109	37.2695	F8	stage5-2	2-2-2	2-2	embryo_4	587.321	y	2-2-2A	A	y	2-2-2A.F8.embryo_4
482.154	7	0.820938	36.9009	F8	stage5-2	2-2-2	2-2	embryo_4	587.321	y	2-2-2A	A	y	2-2-2A.F8.embryo_4
207.013	1	0.378383	207.013	F8	stage5-2	2-2-2	2-2	embryo_5	547.099	y	2-2-2A	A	y	2-2-2A.F8.embryo_5
254.476	2	0.465138	47.4635	F8	stage5-2	2-2-2	2-2	embryo_5	547.099	y	2-2-2A	A	y	2-2-2A.F8.embryo_5
298.019	3	0.544726	43.5427	F8	stage5-2	2-2-2	2-2	embryo_5	547.099	y	2-2-2A	A	y	2-2-2A.F8.embryo_5
333.444	4	0.609476	35.4247	F8	stage5-2	2-2-2	2-2	embryo_5	547.099	y	2-2-2A	A	y	2-2-2A.F8.embryo_5
369.607	5	0.675576	36.1628	F8	stage5-2	2-2-2	2-2	embryo_5	547.099	y	2-2-2A	A	y	2-2-2A.F8.embryo_5
405.031	6	0.740326	35.4247	F8	stage5-2	2-2-2	2-2	embryo_5	547.099	y	2-2-2A	A	y	2-2-2A.F8.embryo_5
445.622	7	0.814518	40.5909	F8	stage5-2	2-2-2	2-2	embryo_5	547.099	y	2-2-2A	A	y	2-2-2A.F8.embryo_5
199.541	1	0.349181	199.541	F8	stage5-2	2-2-2	2-2	embryo_6	571.453	y	2-2-2A	A	y	2-2-2A.F8.embryo_6
255.215	2	0.446606	55.674	F8	stage5-2	2-2-2	2-2	embryo_6	571.453	y	2-2-2A	A	y	2-2-2A.F8.embryo_6
302.447	3	0.52926	47.2327	F8	stage5-2	2-2-2	2-2	embryo_6	571.453	y	2-2-2A	A	y	2-2-2A.F8.embryo_6
339.717	4	0.594479	37.2698	F8	stage5-2	2-2-2	2-2	embryo_6	571.453	y	2-2-2A	A	y	2-2-2A.F8.embryo_6
377.725	5	0.66099	38.0076	F8	stage5-2	2-2-2	2-2	embryo_6	571.453	y	2-2-2A	A	y	2-2-2A.F8.embryo_6
415.363	6	0.726854	37.6387	F8	stage5-2	2-2-2	2-2	embryo_6	571.453	y	2-2-2A	A	y	2-2-2A.F8.embryo_6
457.43	7	0.800468	42.0668	F8	stage5-2	2-2-2	2-2	embryo_6	571.453	y	2-2-2A	A	y	2-2-2A.F8.embryo_6
202.585	1	0.368797	202.585	F8	stage5-2	2-2-2	2-2	embryo_8	549.313	y	2-2-2A	A	y	2-2-2A.F8.embryo_8
255.584	2	0.465278	52.9986	F8	stage5-2	2-2-2	2-2	embryo_8	549.313	y	2-2-2A	A	y	2-2-2A.F8.embryo_8
298.757	3	0.543874	43.1738	F8	stage5-2	2-2-2	2-2	embryo_8	549.313	y	2-2-2A	A	y	2-2-2A.F8.embryo_8
336.396	4	0.612394	37.6387	F8	stage5-2	2-2-2	2-2	embryo_8	549.313	y	2-2-2A	A	y	2-2-2A.F8.embryo_8
377.725	5	0.687631	41.3287	F8	stage5-2	2-2-2	2-2	embryo_8	549.313	y	2-2-2A	A	y	2-2-2A.F8.embryo_8
410.935	6	0.74809	33.2106	F8	stage5-2	2-2-2	2-2	embryo_8	549.313	y	2-2-2A	A	y	2-2-2A.F8.embryo_8
453.74	7	0.826014	42.8049	F8	stage5-2	2-2-2	2-2	embryo_8	549.313	y	2-2-2A	A	y	2-2-2A.F8.embryo_8
195.112	1	0.387753	195.112	F8	stage5-2	2-2-2	2-2	embryo_9	503.187	y	2-2-2A	A	y	2-2-2A.F8.embryo_9
243.775	2	0.484462	48.6627	F8	stage5-2	2-2-2	2-2	embryo_9	503.187	y	2-2-2A	A	y	2-2-2A.F8.embryo_9
284.735	3	0.565863	40.9598	F8	stage5-2	2-2-2	2-2	embryo_9	503.187	y	2-2-2A	A	y	2-2-2A.F8.embryo_9
318.315	4	0.632597	33.5798	F8	stage5-2	2-2-2	2-2	embryo_9	503.187	y	2-2-2A	A	y	2-2-2A.F8.embryo_9
350.418	5	0.696398	32.1036	F8	stage5-2	2-2-2	2-2	embryo_9	503.187	y	2-2-2A	A	y	2-2-2A.F8.embryo_9
380.308	6	0.755798	29.8896	F8	stage5-2	2-2-2	2-2	embryo_9	503.187	y	2-2-2A	A	y	2-2-2A.F8.embryo_9
419.792	7	0.834265	39.4836	F8	stage5-2	2-2-2	2-2	embryo_9	503.187	y	2-2-2A	A	y	2-2-2A.F8.embryo_9
216.146	1	0.391119	216.146	F8	stage5-2	2-2-2	2-2	embryo_10	552.634	y	2-2-2A	A	y	2-2-2A.F8.embryo_10
273.296	2	0.494533	57.15	F8	stage5-2	2-2-2	2-2	embryo_10	552.634	y	2-2-2A	A	y	2-2-2A.F8.embryo_10
312.042	3	0.564644	38.7457	F8	stage5-2	2-2-2	2-2	embryo_10	552.634	y	2-2-2A	A	y	2-2-2A.F8.embryo_10
345.621	4	0.625407	33.5796	F8	stage5-2	2-2-2	2-2	embryo_10	552.634	y	2-2-2A	A	y	2-2-2A.F8.embryo_10
381.415	5	0.690176	35.7939	F8	stage5-2	2-2-2	2-2	embryo_10	552.634	y	2-2-2A	A	y	2-2-2A.F8.embryo_10
413.888	6	0.748936	32.4725	F8	stage5-2	2-2-2	2-2	embryo_10	552.634	y	2-2-2A	A	y	2-2-2A.F8.embryo_10
450.05	7	0.814373	36.1628	F8	stage5-2	2-2-2	2-2	embryo_10	552.634	y	2-2-2A	A	y	2-2-2A.F8.embryo_10
217.53	1	0.364988	217.53	F8	stage5-2	2-2-2	2-2	embryo_18	595.992	y	2-2-2A	A	y	2-2-2A.F8.embryo_18
269.421	2	0.452055	51.891	F8	stage5-2	2-2-2	2-2	embryo_18	595.992	y	2-2-2A	A	y	2-2-2A.F8.embryo_18
317.577	3	0.532854	48.156	F8	stage5-2	2-2-2	2-2	embryo_18	595.992	y	2-2-2A	A	y	2-2-2A.F8.embryo_18
361.304	4	0.606223	43.727	F8	stage5-2	2-2-2	2-2	embryo_18	595.992	y	2-2-2A	A	y	2-2-2A.F8.embryo_18
405.585	5	0.680521	44.281	F8	stage5-2	2-2-2	2-2	embryo_18	595.992	y	2-2-2A	A	y	2-2-2A.F8.embryo_18
443.777	6	0.744602	38.192	F8	stage5-2	2-2-2	2-2	embryo_18	595.992	y	2-2-2A	A	y	2-2-2A.F8.embryo_18
486.397	7	0.816113	42.62	F8	stage5-2	2-2-2	2-2	embryo_18	595.992	y	2-2-2A	A	y	2-2-2A.F8.embryo_18
197.327	1	0.345977	197.327	F8	stage5-2	2-2-2	2-2	embryo_19	570.346	y	2-2-2A	A	y	2-2-2A.F8.embryo_19
248.941	2	0.436474	51.6149	F8	stage5-2	2-2-2	2-2	embryo_19	570.346	y	2-2-2A	A	y	2-2-2A.F8.embryo_19
288.056	3	0.505055	39.1147	F8	stage5-2	2-2-2	2-2	embryo_19	570.346	y	2-2-2A	A	y	2-2-2A.F8.embryo_19
325.695	4	0.571047	37.6387	F8	stage5-2	2-2-2	2-2	embryo_19	570.346	y	2-2-2A	A	y	2-2-2A.F8.embryo_19
367.762	5	0.644804	42.0668	F8	stage5-2	2-2-2	2-2	embryo_19	570.346	y	2-2-2A	A	y	2-2-2A.F8.embryo_19
414.995	6	0.727618	47.233	F8	stage5-2	2-2-2	2-2	embryo_19	570.346	y	2-2-2A	A	y	2-2-2A.F8.embryo_19
468.132	7	0.820785	53.137	F8	stage5-2	2-2-2	2-2	embryo_19	570.346	y	2-2-2A	A	y	2-2-2A.F8.embryo_19
194.836	1	0.369328	194.836	F8	stage5-2	2-2-2	2-2	embryo_20	527.542	y	2-2-2A	A	y	2-2-2A.F8.embryo_20
245.989	2	0.466293	51.1535	F8	stage5-2	2-2-2	2-2	embryo_20	527.542	y	2-2-2A	A	y	2-2-2A.F8.embryo_20
285.104	3	0.540439	39.1149	F8	stage5-2	2-2-2	2-2	embryo_20	527.542	y	2-2-2A	A	y	2-2-2A.F8.embryo_20
322.005	4	0.610387	36.9006	F8	stage5-2	2-2-2	2-2	embryo_20	527.542	y	2-2-2A	A	y	2-2-2A.F8.embryo_20
355.215	5	0.673341	33.2106	F8	stage5-2	2-2-2	2-2	embryo_20	527.542	y	2-2-2A	A	y	2-2-2A.F8.embryo_20
388.795	6	0.736994	33.5796	F8	stage5-2	2-2-2	2-2	embryo_20	527.542	y	2-2-2A	A	y	2-2-2A.F8.embryo_20
427.541	7	0.810439	38.7457	F8	stage5-2	2-2-2	2-2	embryo_20	527.542	y	2-2-2A	A	y	2-2-2A.F8.embryo_20
200.648	1	0.350439	200.648	F8	stage5-2	2-2-2	2-2	embryo_21	572.56	y	2-2-2A	A	y	2-2-2A.F8.embryo_21
262.964	2	0.459277	62.3162	F8	stage5-2	2-2-2	2-2	embryo_21	572.56	y	2-2-2A	A	y	2-2-2A.F8.embryo_21
314.256	3	0.54886	51.2919	F8	stage5-2	2-2-2	2-2	embryo_21	572.56	y	2-2-2A	A	y	2-2-2A.F8.embryo_21
360.751	4	0.630065	46.4949	F8	stage5-2	2-2-2	2-2	embryo_21	572.56	y	2-2-2A	A	y	2-2-2A.F8.embryo_21
403.924	5	0.70547	43.1738	F8	stage5-2	2-2-2	2-2	embryo_21	572.56	y	2-2-2A	A	y	2-2-2A.F8.embryo_21
440.825	6	0.769919	36.9006	F8	stage5-2	2-2-2	2-2	embryo_21	572.56	y	2-2-2A	A	y	2-2-2A.F8.embryo_21
479.202	7	0.836945	38.3768	F8	stage5-2	2-2-2	2-2	embryo_21	572.56	y	2-2-2A	A	y	2-2-2A.F8.embryo_21
216.146	1	0.371521	216.146	F8	stage5-2	2-2-2	2-2	embryo_22	581.786	y	2-2-2A	A	y	2-2-2A.F8.embryo_22
276.617	2	0.475462	60.471	F8	stage5-2	2-2-2	2-2	embryo_22	581.786	y	2-2-2A	A	y	2-2-2A.F8.embryo_22
324.219	3	0.557282	47.6019	F8	stage5-2	2-2-2	2-2	embryo_22	581.786	y	2-2-2A	A	y	2-2-2A.F8.embryo_22
367.393	4	0.631491	43.1738	F8	stage5-2	2-2-2	2-2	embryo_22	581.786	y	2-2-2A	A	y	2-2-2A.F8.embryo_22
406.507	5	0.698723	39.1147	F8	stage5-2	2-2-2	2-2	embryo_22	581.786	y	2-2-2A	A	y	2-2-2A.F8.embryo_22
447.836	6	0.769761	41.329	F8	stage5-2	2-2-2	2-2	embryo_22	581.786	y	2-2-2A	A	y	2-2-2A.F8.embryo_22
487.32	7	0.837628	39.4836	F8	stage5-2	2-2-2	2-2	embryo_22	581.786	y	2-2-2A	A	y	2-2-2A.F8.embryo_22
206.459	1	0.372101	206.459	F8	stage5-2	2-2-2	2-2	embryo_25	554.848	y	2-2-2A	A	y	2-2-2A.F8.embryo_25
253.369	2	0.456647	46.91	F8	stage5-2	2-2-2	2-2	embryo_25	554.848	y	2-2-2A	A	y	2-2-2A.F8.embryo_25
293.222	3	0.528473	39.8528	F8	stage5-2	2-2-2	2-2	embryo_25	554.848	y	2-2-2A	A	y	2-2-2A.F8.embryo_25
330.861	4	0.596309	37.6387	F8	stage5-2	2-2-2	2-2	embryo_25	554.848	y	2-2-2A	A	y	2-2-2A.F8.embryo_25
366.286	5	0.660155	35.4247	F8	stage5-2	2-2-2	2-2	embryo_25	554.848	y	2-2-2A	A	y	2-2-2A.F8.embryo_25
406.507	6	0.732646	40.2217	F8	stage5-2	2-2-2	2-2	embryo_25	554.848	y	2-2-2A	A	y	2-2-2A.F8.embryo_25
444.515	7	0.801148	38.0079	F8	stage5-2	2-2-2	2-2	embryo_25	554.848	y	2-2-2A	A	y	2-2-2A.F8.embryo_25
210.611	1	0.39923	210.611	F8	stage5-2	2-2-2	2-2	embryo_26	527.542	y	2-2-2A	A	y	2-2-2A.F8.embryo_26
259.273	2	0.491475	48.6627	F8	stage5-2	2-2-2	2-2	embryo_26	527.542	y	2-2-2A	A	y	2-2-2A.F8.embryo_26
299.864	3	0.568418	40.5909	F8	stage5-2	2-2-2	2-2	embryo_26	527.542	y	2-2-2A	A	y	2-2-2A.F8.embryo_26
334.182	4	0.63347	34.3177	F8	stage5-2	2-2-2	2-2	embryo_26	527.542	y	2-2-2A	A	y	2-2-2A.F8.embryo_26
370.714	5	0.702719	36.5317	F8	stage5-2	2-2-2	2-2	embryo_26	527.542	y	2-2-2A	A	y	2-2-2A.F8.embryo_26
405.769	6	0.76917	35.0558	F8	stage5-2	2-2-2	2-2	embryo_26	527.542	y	2-2-2A	A	y	2-2-2A.F8.embryo_26
439.349	7	0.832823	33.5796	F8	stage5-2	2-2-2	2-2	embryo_26	527.542	y	2-2-2A	A	y	2-2-2A.F8.embryo_26
221.958	1	0.36265	221.958	F8	stage5-2	2-3-1	2-3	embryo_6	612.044	y	2-3-1A	A	y	2-3-1A.F8.embryo_6
269.421	2	0.440199	47.463	F8	stage5-2	2-3-1	2-3	embryo_6	612.044	y	2-3-1A	A	y	2-3-1A.F8.embryo_6
326.433	3	0.533349	57.012	F8	stage5-2	2-3-1	2-3	embryo_6	612.044	y	2-3-1A	A	y	2-3-1A.F8.embryo_6
367.393	4	0.600272	40.96	F8	stage5-2	2-3-1	2-3	embryo_6	612.044	y	2-3-1A	A	y	2-3-1A.F8.embryo_6
410.566	5	0.670811	43.173	F8	stage5-2	2-3-1	2-3	embryo_6	612.044	y	2-3-1A	A	y	2-3-1A.F8.embryo_6
453.187	6	0.740448	42.621	F8	stage5-2	2-3-1	2-3	embryo_6	612.044	y	2-3-1A	A	y	2-3-1A.F8.embryo_6
505.217	7	0.825459	52.03	F8	stage5-2	2-3-1	2-3	embryo_6	612.044	y	2-3-1A	A	y	2-3-1A.F8.embryo_6
192.068	1	0.356598	192.068	F8	stage5-2	2-3-1	2-3	embryo_8	538.612	y	2-3-1A	A	y	2-3-1A.F8.embryo_8
241.93	2	0.449173	49.862	F8	stage5-2	2-3-1	2-3	embryo_8	538.612	y	2-3-1A	A	y	2-3-1A.F8.embryo_8
284.366	3	0.527961	42.436	F8	stage5-2	2-3-1	2-3	embryo_8	538.612	y	2-3-1A	A	y	2-3-1A.F8.embryo_8
321.636	4	0.597157	37.27	F8	stage5-2	2-3-1	2-3	embryo_8	538.612	y	2-3-1A	A	y	2-3-1A.F8.embryo_8
357.429	5	0.663611	35.793	F8	stage5-2	2-3-1	2-3	embryo_8	538.612	y	2-3-1A	A	y	2-3-1A.F8.embryo_8
395.068	6	0.733493	37.639	F8	stage5-2	2-3-1	2-3	embryo_8	538.612	y	2-3-1A	A	y	2-3-1A.F8.embryo_8
434.921	7	0.807485	39.853	F8	stage5-2	2-3-1	2-3	embryo_8	538.612	y	2-3-1A	A	y	2-3-1A.F8.embryo_8
215.039	1	0.364532	215.039	F8	stage5-2	2-3-1	2-3	embryo_9	589.904	y	2-3-1A	A	y	2-3-1A.F8.embryo_9
276.248	2	0.468293	61.209	F8	stage5-2	2-3-1	2-3	embryo_9	589.904	y	2-3-1A	A	y	2-3-1A.F8.embryo_9
321.267	3	0.544609	45.019	F8	stage5-2	2-3-1	2-3	embryo_9	589.904	y	2-3-1A	A	y	2-3-1A.F8.embryo_9
361.858	4	0.613418	40.591	F8	stage5-2	2-3-1	2-3	embryo_9	589.904	y	2-3-1A	A	y	2-3-1A.F8.embryo_9
404.293	5	0.685354	42.435	F8	stage5-2	2-3-1	2-3	embryo_9	589.904	y	2-3-1A	A	y	2-3-1A.F8.embryo_9
453.74	6	0.769176	49.447	F8	stage5-2	2-3-1	2-3	embryo_9	589.904	y	2-3-1A	A	y	2-3-1A.F8.embryo_9
502.449	7	0.851747	48.709	F8	stage5-2	2-3-1	2-3	embryo_9	589.904	y	2-3-1A	A	y	2-3-1A.F8.embryo_9
203.969	1	0.355781	203.969	F8	stage5-2	2-3-1	2-3	embryo_10	573.299	y	2-3-1A	A	y	2-3-1A.F8.embryo_10
261.857	2	0.456755	57.888	F8	stage5-2	2-3-1	2-3	embryo_10	573.299	y	2-3-1A	A	y	2-3-1A.F8.embryo_10
310.566	3	0.541717	48.709	F8	stage5-2	2-3-1	2-3	embryo_10	573.299	y	2-3-1A	A	y	2-3-1A.F8.embryo_10
357.429	4	0.62346	46.863	F8	stage5-2	2-3-1	2-3	embryo_10	573.299	y	2-3-1A	A	y	2-3-1A.F8.embryo_10
399.496	5	0.696837	42.067	F8	stage5-2	2-3-1	2-3	embryo_10	573.299	y	2-3-1A	A	y	2-3-1A.F8.embryo_10
437.135	6	0.76249	37.639	F8	stage5-2	2-3-1	2-3	embryo_10	573.299	y	2-3-1A	A	y	2-3-1A.F8.embryo_10
477.357	7	0.832649	40.222	F8	stage5-2	2-3-1	2-3	embryo_10	573.299	y	2-3-1A	A	y	2-3-1A.F8.embryo_10
205.352	1	0.35163	205.352	F8	stage5-2	2-3-1	2-3	embryo_11	584	y	2-3-1A	A	y	2-3-1A.F8.embryo_11
261.488	2	0.447753	56.136	F8	stage5-2	2-3-1	2-3	embryo_11	584	y	2-3-1A	A	y	2-3-1A.F8.embryo_11
307.245	3	0.526104	45.757	F8	stage5-2	2-3-1	2-3	embryo_11	584	y	2-3-1A	A	y	2-3-1A.F8.embryo_11
348.204	4	0.59624	40.959	F8	stage5-2	2-3-1	2-3	embryo_11	584	y	2-3-1A	A	y	2-3-1A.F8.embryo_11
389.902	5	0.66764	41.698	F8	stage5-2	2-3-1	2-3	embryo_11	584	y	2-3-1A	A	y	2-3-1A.F8.embryo_11
428.648	6	0.733986	38.746	F8	stage5-2	2-3-1	2-3	embryo_11	584	y	2-3-1A	A	y	2-3-1A.F8.embryo_11
469.608	7	0.804123	40.96	F8	stage5-2	2-3-1	2-3	embryo_11	584	y	2-3-1A	A	y	2-3-1A.F8.embryo_11
185.98	1	0.328634	185.98	F8	stage5-2	2-3-1	2-3	embryo_16	565.919	y	2-3-1A	A	y	2-3-1A.F8.embryo_16
245.251	2	0.433368	59.271	F8	stage5-2	2-3-1	2-3	embryo_16	565.919	y	2-3-1A	A	y	2-3-1A.F8.embryo_16
292.853	3	0.517482	47.602	F8	stage5-2	2-3-1	2-3	embryo_16	565.919	y	2-3-1A	A	y	2-3-1A.F8.embryo_16
334.92	4	0.591816	42.067	F8	stage5-2	2-3-1	2-3	embryo_16	565.919	y	2-3-1A	A	y	2-3-1A.F8.embryo_16
379.201	5	0.670062	44.281	F8	stage5-2	2-3-1	2-3	embryo_16	565.919	y	2-3-1A	A	y	2-3-1A.F8.embryo_16
417.578	6	0.737876	38.377	F8	stage5-2	2-3-1	2-3	embryo_16	565.919	y	2-3-1A	A	y	2-3-1A.F8.embryo_16
457.061	7	0.807644	39.483	F8	stage5-2	2-3-1	2-3	embryo_16	565.919	y	2-3-1A	A	y	2-3-1A.F8.embryo_16
202.585	1	0.376382	202.585	F8	stage5-2	2-3-1	2-3	embryo_21	538.243	y	2-3-1A	A	y	2-3-1A.F8.embryo_21
251.524	2	0.467306	48.939	F8	stage5-2	2-3-1	2-3	embryo_21	538.243	y	2-3-1A	A	y	2-3-1A.F8.embryo_21
292.115	3	0.54272	40.591	F8	stage5-2	2-3-1	2-3	embryo_21	538.243	y	2-3-1A	A	y	2-3-1A.F8.embryo_21
329.016	4	0.611278	36.901	F8	stage5-2	2-3-1	2-3	embryo_21	538.243	y	2-3-1A	A	y	2-3-1A.F8.embryo_21
363.703	5	0.675723	34.687	F8	stage5-2	2-3-1	2-3	embryo_21	538.243	y	2-3-1A	A	y	2-3-1A.F8.embryo_21
404.293	6	0.751135	40.59	F8	stage5-2	2-3-1	2-3	embryo_21	538.243	y	2-3-1A	A	y	2-3-1A.F8.embryo_21
440.825	7	0.819007	36.532	F8	stage5-2	2-3-1	2-3	embryo_21	538.243	y	2-3-1A	A	y	2-3-1A.F8.embryo_21
207.29	1	0.358574	207.29	F8	stage5-2	2-3-1	2-3	embryo_23	578.096	y	2-3-1A	A	y	2-3-1A.F8.embryo_23
253	2	0.437644	45.71	F8	stage5-2	2-3-1	2-3	embryo_23	578.096	y	2-3-1A	A	y	2-3-1A.F8.embryo_23
303.923	3	0.525731	50.923	F8	stage5-2	2-3-1	2-3	embryo_23	578.096	y	2-3-1A	A	y	2-3-1A.F8.embryo_23
346.728	4	0.599776	42.805	F8	stage5-2	2-3-1	2-3	embryo_23	578.096	y	2-3-1A	A	y	2-3-1A.F8.embryo_23
383.629	5	0.663608	36.901	F8	stage5-2	2-3-1	2-3	embryo_23	578.096	y	2-3-1A	A	y	2-3-1A.F8.embryo_23
427.172	6	0.738929	43.543	F8	stage5-2	2-3-1	2-3	embryo_23	578.096	y	2-3-1A	A	y	2-3-1A.F8.embryo_23
471.822	7	0.816165	44.65	F8	stage5-2	2-3-1	2-3	embryo_23	578.096	y	2-3-1A	A	y	2-3-1A.F8.embryo_23
199.264	1	0.362995	199.264	F8	stage5-2	2-3-1	2-3	embryo_24	548.944	y	2-3-1A	A	y	2-3-1A.F8.embryo_24
259.274	2	0.472314	60.01	F8	stage5-2	2-3-1	2-3	embryo_24	548.944	y	2-3-1A	A	y	2-3-1A.F8.embryo_24
308.352	3	0.561719	49.078	F8	stage5-2	2-3-1	2-3	embryo_24	548.944	y	2-3-1A	A	y	2-3-1A.F8.embryo_24
347.097	4	0.632299	38.745	F8	stage5-2	2-3-1	2-3	embryo_24	548.944	y	2-3-1A	A	y	2-3-1A.F8.embryo_24
386.95	5	0.704899	39.853	F8	stage5-2	2-3-1	2-3	embryo_24	548.944	y	2-3-1A	A	y	2-3-1A.F8.embryo_24
419.054	6	0.763382	32.104	F8	stage5-2	2-3-1	2-3	embryo_24	548.944	y	2-3-1A	A	y	2-3-1A.F8.embryo_24
457.799	7	0.833963	38.745	F8	stage5-2	2-3-1	2-3	embryo_24	548.944	y	2-3-1A	A	y	2-3-1A.F8.embryo_24
198.157	1	0.359528	198.157	F8	stage5-2	2-3-1	2-3	embryo_25	551.158	y	2-3-1A	A	y	2-3-1A.F8.embryo_25
256.322	2	0.465061	58.165	F8	stage5-2	2-3-1	2-3	embryo_25	551.158	y	2-3-1A	A	y	2-3-1A.F8.embryo_25
302.078	3	0.548079	45.756	F8	stage5-2	2-3-1	2-3	embryo_25	551.158	y	2-3-1A	A	y	2-3-1A.F8.embryo_25
338.61	4	0.614361	36.532	F8	stage5-2	2-3-1	2-3	embryo_25	551.158	y	2-3-1A	A	y	2-3-1A.F8.embryo_25
377.725	5	0.68533	39.115	F8	stage5-2	2-3-1	2-3	embryo_25	551.158	y	2-3-1A	A	y	2-3-1A.F8.embryo_25
418.685	6	0.759646	40.96	F8	stage5-2	2-3-1	2-3	embryo_25	551.158	y	2-3-1A	A	y	2-3-1A.F8.embryo_25
454.847	7	0.825257	36.162	F8	stage5-2	2-3-1	2-3	embryo_25	551.158	y	2-3-1A	A	y	2-3-1A.F8.embryo_25
205.076	1	0.37459	205.076	F8	stage5-2	2-3-1	2-3	embryo_31	547.468	y	2-3-1A	A	y	2-3-1A.F8.embryo_31
255.215	2	0.466173	50.139	F8	stage5-2	2-3-1	2-3	embryo_31	547.468	y	2-3-1A	A	y	2-3-1A.F8.embryo_31
296.912	3	0.542337	41.697	F8	stage5-2	2-3-1	2-3	embryo_31	547.468	y	2-3-1A	A	y	2-3-1A.F8.embryo_31
334.92	4	0.611762	38.008	F8	stage5-2	2-3-1	2-3	embryo_31	547.468	y	2-3-1A	A	y	2-3-1A.F8.embryo_31
372.928	5	0.681187	38.008	F8	stage5-2	2-3-1	2-3	embryo_31	547.468	y	2-3-1A	A	y	2-3-1A.F8.embryo_31
409.091	6	0.747242	36.163	F8	stage5-2	2-3-1	2-3	embryo_31	547.468	y	2-3-1A	A	y	2-3-1A.F8.embryo_31
445.253	7	0.813295	36.162	F8	stage5-2	2-3-1	2-3	embryo_31	547.468	y	2-3-1A	A	y	2-3-1A.F8.embryo_31
207.566	1	0.351205	207.566	F8	stage5-2	2-3-1	2-3	embryo_34	591.011	y	2-3-1A	A	y	2-3-1A.F8.embryo_34
264.809	2	0.448061	57.243	F8	stage5-2	2-3-1	2-3	embryo_34	591.011	y	2-3-1A	A	y	2-3-1A.F8.embryo_34
309.459	3	0.52361	44.65	F8	stage5-2	2-3-1	2-3	embryo_34	591.011	y	2-3-1A	A	y	2-3-1A.F8.embryo_34
349.68	4	0.591664	40.221	F8	stage5-2	2-3-1	2-3	embryo_34	591.011	y	2-3-1A	A	y	2-3-1A.F8.embryo_34
396.544	5	0.670959	46.864	F8	stage5-2	2-3-1	2-3	embryo_34	591.011	y	2-3-1A	A	y	2-3-1A.F8.embryo_34
437.873	6	0.740888	41.329	F8	stage5-2	2-3-1	2-3	embryo_34	591.011	y	2-3-1A	A	y	2-3-1A.F8.embryo_34
483.63	7	0.81831	45.757	F8	stage5-2	2-3-1	2-3	embryo_34	591.011	y	2-3-1A	A	y	2-3-1A.F8.embryo_34
190.408	1	0.353274	190.408	F8	stage5-2	1-1-1	1-1	embryo_2	538.981	y	1-1-1A	A	y	1-1-1A.F8.embryo_2
251.294	2	0.466239	60.886	F8	stage5-2	1-1-1	1-1	embryo_2	538.981	y	1-1-1A	A	y	1-1-1A.F8.embryo_2
297.789	3	0.552504	46.495	F8	stage5-2	1-1-1	1-1	embryo_2	538.981	y	1-1-1A	A	y	1-1-1A.F8.embryo_2
335.981	4	0.623363	38.192	F8	stage5-2	1-1-1	1-1	embryo_2	538.981	y	1-1-1A	A	y	1-1-1A.F8.embryo_2
372.513	5	0.691143	36.532	F8	stage5-2	1-1-1	1-1	embryo_2	538.981	y	1-1-1A	A	y	1-1-1A.F8.embryo_2
411.258	6	0.763029	38.745	F8	stage5-2	1-1-1	1-1	embryo_2	538.981	y	1-1-1A	A	y	1-1-1A.F8.embryo_2
450.004	7	0.834916	38.746	F8	stage5-2	1-1-1	1-1	embryo_2	538.981	y	1-1-1A	A	y	1-1-1A.F8.embryo_2
203.692	1	0.361227	203.692	F8	stage5-2	1-1-1	1-1	embryo_4	563.889	y	1-1-1A	A	y	1-1-1A.F8.embryo_4
252.954	2	0.448588	49.262	F8	stage5-2	1-1-1	1-1	embryo_4	563.889	y	1-1-1A	A	y	1-1-1A.F8.embryo_4
302.217	3	0.535951	49.263	F8	stage5-2	1-1-1	1-1	embryo_4	563.889	y	1-1-1A	A	y	1-1-1A.F8.embryo_4
337.641	4	0.598772	35.424	F8	stage5-2	1-1-1	1-1	embryo_4	563.889	y	1-1-1A	A	y	1-1-1A.F8.embryo_4
379.155	5	0.672393	41.514	F8	stage5-2	1-1-1	1-1	embryo_4	563.889	y	1-1-1A	A	y	1-1-1A.F8.embryo_4
418.454	6	0.742086	39.299	F8	stage5-2	1-1-1	1-1	embryo_4	563.889	y	1-1-1A	A	y	1-1-1A.F8.embryo_4
461.628	7	0.81865	43.174	F8	stage5-2	1-1-1	1-1	embryo_4	563.889	y	1-1-1A	A	y	1-1-1A.F8.embryo_4
213.965	1	0.374496	213.965	F8	stage5-2	1-1-1	1-1	embryo_5	571.341	y	1-1-1A	A	y	1-1-1A.F8.embryo_5
269.228	2	0.471221	55.263	F8	stage5-2	1-1-1	1-1	embryo_5	571.341	y	1-1-1A	A	y	1-1-1A.F8.embryo_5
313.154	3	0.548103	43.926	F8	stage5-2	1-1-1	1-1	embryo_5	571.341	y	1-1-1A	A	y	1-1-1A.F8.embryo_5
354.247	4	0.620027	41.093	F8	stage5-2	1-1-1	1-1	embryo_5	571.341	y	1-1-1A	A	y	1-1-1A.F8.embryo_5
396.756	5	0.694429	42.509	F8	stage5-2	1-1-1	1-1	embryo_5	571.341	y	1-1-1A	A	y	1-1-1A.F8.embryo_5
439.974	6	0.770073	43.218	F8	stage5-2	1-1-1	1-1	embryo_5	571.341	y	1-1-1A	A	y	1-1-1A.F8.embryo_5
476.816	7	0.834556	36.842	F8	stage5-2	1-1-1	1-1	embryo_5	571.341	y	1-1-1A	A	y	1-1-1A.F8.embryo_5
240.179	1	0.36738	240.179	F8	stage5-2	1-1-1	1-1	embryo_7	653.762	y	1-1-1A	A	y	1-1-1A.F8.embryo_7
297.567	2	0.455161	57.388	F8	stage5-2	1-1-1	1-1	embryo_7	653.762	y	1-1-1A	A	y	1-1-1A.F8.embryo_7
351.413	3	0.537524	53.846	F8	stage5-2	1-1-1	1-1	embryo_7	653.762	y	1-1-1A	A	y	1-1-1A.F8.embryo_7
391.088	4	0.598212	39.675	F8	stage5-2	1-1-1	1-1	embryo_7	653.762	y	1-1-1A	A	y	1-1-1A.F8.embryo_7
444.225	5	0.67949	53.137	F8	stage5-2	1-1-1	1-1	embryo_7	653.762	y	1-1-1A	A	y	1-1-1A.F8.embryo_7
489.569	6	0.748849	45.344	F8	stage5-2	1-1-1	1-1	embryo_7	653.762	y	1-1-1A	A	y	1-1-1A.F8.embryo_7
541.289	7	0.82796	51.72	F8	stage5-2	1-1-1	1-1	embryo_7	653.762	y	1-1-1A	A	y	1-1-1A.F8.embryo_7
209.227	1	0.347187	209.227	F8	stage5-2	1-1-1	1-1	embryo_8	602.635	y	1-1-1A	A	y	1-1-1A.F8.embryo_8
269.56	2	0.447302	60.333	F8	stage5-2	1-1-1	1-1	embryo_8	602.635	y	1-1-1A	A	y	1-1-1A.F8.embryo_8
321.59	3	0.53364	52.03	F8	stage5-2	1-1-1	1-1	embryo_8	602.635	y	1-1-1A	A	y	1-1-1A.F8.embryo_8
364.764	4	0.605282	43.174	F8	stage5-2	1-1-1	1-1	embryo_8	602.635	y	1-1-1A	A	y	1-1-1A.F8.embryo_8
410.151	5	0.680596	45.387	F8	stage5-2	1-1-1	1-1	embryo_8	602.635	y	1-1-1A	A	y	1-1-1A.F8.embryo_8
449.451	6	0.74581	39.3	F8	stage5-2	1-1-1	1-1	embryo_8	602.635	y	1-1-1A	A	y	1-1-1A.F8.embryo_8
497.606	7	0.825717	48.155	F8	stage5-2	1-1-1	1-1	embryo_8	602.635	y	1-1-1A	A	y	1-1-1A.F8.embryo_8
218.637	1	0.388112	218.637	F8	stage5-2	1-1-1	1-1	embryo_11	563.335	y	1-1-1A	A	y	1-1-1A.F8.embryo_11
277.862	2	0.493245	59.225	F8	stage5-2	1-1-1	1-1	embryo_11	563.335	y	1-1-1A	A	y	1-1-1A.F8.embryo_11
321.59	3	0.570868	43.728	F8	stage5-2	1-1-1	1-1	embryo_11	563.335	y	1-1-1A	A	y	1-1-1A.F8.embryo_11
360.889	4	0.640629	39.299	F8	stage5-2	1-1-1	1-1	embryo_11	563.335	y	1-1-1A	A	y	1-1-1A.F8.embryo_11
402.956	5	0.715304	42.067	F8	stage5-2	1-1-1	1-1	embryo_11	563.335	y	1-1-1A	A	y	1-1-1A.F8.embryo_11
435.059	6	0.772292	32.103	F8	stage5-2	1-1-1	1-1	embryo_11	563.335	y	1-1-1A	A	y	1-1-1A.F8.embryo_11
481.554	7	0.854827	46.495	F8	stage5-2	1-1-1	1-1	embryo_11	563.335	y	1-1-1A	A	y	1-1-1A.F8.embryo_11
215.382	1	0.356076	215.382	F8	stage5-2	1-1-1	1-1	embryo_12	604.876	y	1-1-1A	A	y	1-1-1A.F8.embryo_12
274.895	2	0.454465	59.513	F8	stage5-2	1-1-1	1-1	embryo_12	604.876	y	1-1-1A	A	y	1-1-1A.F8.embryo_12
328.033	3	0.542314	53.138	F8	stage5-2	1-1-1	1-1	embryo_12	604.876	y	1-1-1A	A	y	1-1-1A.F8.embryo_12
374.085	4	0.618449	46.052	F8	stage5-2	1-1-1	1-1	embryo_12	604.876	y	1-1-1A	A	y	1-1-1A.F8.embryo_12
421.554	5	0.696926	47.469	F8	stage5-2	1-1-1	1-1	embryo_12	604.876	y	1-1-1A	A	y	1-1-1A.F8.embryo_12
461.938	6	0.76369	40.384	F8	stage5-2	1-1-1	1-1	embryo_12	604.876	y	1-1-1A	A	y	1-1-1A.F8.embryo_12
505.864	7	0.83631	43.926	F8	stage5-2	1-1-1	1-1	embryo_12	604.876	y	1-1-1A	A	y	1-1-1A.F8.embryo_12
201.478	1	0.349412	201.478	F8	stage5-2	1-1-1	1-1	embryo_15	576.62	y	1-1-1A	A	y	1-1-1A.F8.embryo_15
249.08	2	0.431966	47.602	F8	stage5-2	1-1-1	1-1	embryo_15	576.62	y	1-1-1A	A	y	1-1-1A.F8.embryo_15
297.789	3	0.516439	48.709	F8	stage5-2	1-1-1	1-1	embryo_15	576.62	y	1-1-1A	A	y	1-1-1A.F8.embryo_15
339.302	4	0.588433	41.513	F8	stage5-2	1-1-1	1-1	embryo_15	576.62	y	1-1-1A	A	y	1-1-1A.F8.embryo_15
378.048	5	0.655628	38.746	F8	stage5-2	1-1-1	1-1	embryo_15	576.62	y	1-1-1A	A	y	1-1-1A.F8.embryo_15
422.882	6	0.733381	44.834	F8	stage5-2	1-1-1	1-1	embryo_15	576.62	y	1-1-1A	A	y	1-1-1A.F8.embryo_15
463.288	7	0.803455	40.406	F8	stage5-2	1-1-1	1-1	embryo_15	576.62	y	1-1-1A	A	y	1-1-1A.F8.embryo_15
200.504	1	0.345509	200.504	F8	stage5-2	1-1-1	1-1	embryo_16	580.315	y	1-1-1A	A	y	1-1-1A.F8.embryo_16
261.434	2	0.450504	60.93	F8	stage5-2	1-1-1	1-1	embryo_16	580.315	y	1-1-1A	A	y	1-1-1A.F8.embryo_16
312.091	3	0.537796	50.657	F8	stage5-2	1-1-1	1-1	embryo_16	580.315	y	1-1-1A	A	y	1-1-1A.F8.embryo_16
345.391	4	0.595178	33.3	F8	stage5-2	1-1-1	1-1	embryo_16	580.315	y	1-1-1A	A	y	1-1-1A.F8.embryo_16
391.088	5	0.673924	45.697	F8	stage5-2	1-1-1	1-1	embryo_16	580.315	y	1-1-1A	A	y	1-1-1A.F8.embryo_16
425.45	6	0.733136	34.362	F8	stage5-2	1-1-1	1-1	embryo_16	580.315	y	1-1-1A	A	y	1-1-1A.F8.embryo_16
476.108	7	0.82043	50.658	F8	stage5-2	1-1-1	1-1	embryo_16	580.315	y	1-1-1A	A	y	1-1-1A.F8.embryo_16
243.545	1	0.398281	243.545	F8	stage5-2	1-1-1	1-1	embryo_17	611.491	y	1-1-1A	A	y	1-1-1A.F8.embryo_17
302.77	2	0.495134	59.225	F8	stage5-2	1-1-1	1-1	embryo_17	611.491	y	1-1-1A	A	y	1-1-1A.F8.embryo_17
349.265	3	0.571169	46.495	F8	stage5-2	1-1-1	1-1	embryo_17	611.491	y	1-1-1A	A	y	1-1-1A.F8.embryo_17
384.136	4	0.628196	34.871	F8	stage5-2	1-1-1	1-1	embryo_17	611.491	y	1-1-1A	A	y	1-1-1A.F8.embryo_17
433.399	5	0.708758	49.263	F8	stage5-2	1-1-1	1-1	embryo_17	611.491	y	1-1-1A	A	y	1-1-1A.F8.embryo_17
469.931	6	0.7685	36.532	F8	stage5-2	1-1-1	1-1	embryo_17	611.491	y	1-1-1A	A	y	1-1-1A.F8.embryo_17
516.979	7	0.84544	47.048	F8	stage5-2	1-1-1	1-1	embryo_17	611.491	y	1-1-1A	A	y	1-1-1A.F8.embryo_17
234.135	1	0.368227	234.135	F8	stage5-2	1-1-1	1-1	embryo_18	635.845	y	1-1-1A	A	y	1-1-1A.F8.embryo_18
292.807	2	0.460501	58.672	F8	stage5-2	1-1-1	1-1	embryo_18	635.845	y	1-1-1A	A	y	1-1-1A.F8.embryo_18
348.158	3	0.547552	55.351	F8	stage5-2	1-1-1	1-1	embryo_18	635.845	y	1-1-1A	A	y	1-1-1A.F8.embryo_18
390.779	4	0.614582	42.621	F8	stage5-2	1-1-1	1-1	embryo_18	635.845	y	1-1-1A	A	y	1-1-1A.F8.embryo_18
436.72	5	0.686834	45.941	F8	stage5-2	1-1-1	1-1	embryo_18	635.845	y	1-1-1A	A	y	1-1-1A.F8.embryo_18
483.768	6	0.760827	47.048	F8	stage5-2	1-1-1	1-1	embryo_18	635.845	y	1-1-1A	A	y	1-1-1A.F8.embryo_18
528.603	7	0.831339	44.835	F8	stage5-2	1-1-1	1-1	embryo_18	635.845	y	1-1-1A	A	y	1-1-1A.F8.embryo_18
214.209	1	0.389827	214.209	F8	stage5-2	1-1-1	1-1	embryo_20	549.498	y	1-1-1A	A	y	1-1-1A.F8.embryo_20
268.453	2	0.488542	54.244	F8	stage5-2	1-1-1	1-1	embryo_20	549.498	y	1-1-1A	A	y	1-1-1A.F8.embryo_20
313.287	3	0.570133	44.834	F8	stage5-2	1-1-1	1-1	embryo_20	549.498	y	1-1-1A	A	y	1-1-1A.F8.embryo_20
350.926	4	0.63863	37.639	F8	stage5-2	1-1-1	1-1	embryo_20	549.498	y	1-1-1A	A	y	1-1-1A.F8.embryo_20
392.439	5	0.714177	41.513	F8	stage5-2	1-1-1	1-1	embryo_20	549.498	y	1-1-1A	A	y	1-1-1A.F8.embryo_20
427.864	6	0.778645	35.425	F8	stage5-2	1-1-1	1-1	embryo_20	549.498	y	1-1-1A	A	y	1-1-1A.F8.embryo_20
467.163	7	0.850163	39.299	F8	stage5-2	1-1-1	1-1	embryo_20	549.498	y	1-1-1A	A	y	1-1-1A.F8.embryo_20
219.161	1	0.357015	219.161	F8	stage5-2	1-1-1	1-1	embryo_21	613.87	y	1-1-1A	A	y	1-1-1A.F8.embryo_21
275.84	2	0.449346	56.679	F8	stage5-2	1-1-1	1-1	embryo_21	613.87	y	1-1-1A	A	y	1-1-1A.F8.embryo_21
333.149	3	0.542703	57.309	F8	stage5-2	1-1-1	1-1	embryo_21	613.87	y	1-1-1A	A	y	1-1-1A.F8.embryo_21
381.642	4	0.621698	48.493	F8	stage5-2	1-1-1	1-1	embryo_21	613.87	y	1-1-1A	A	y	1-1-1A.F8.embryo_21
433.283	5	0.705822	51.641	F8	stage5-2	1-1-1	1-1	embryo_21	613.87	y	1-1-1A	A	y	1-1-1A.F8.embryo_21
474.848	6	0.773532	41.565	F8	stage5-2	1-1-1	1-1	embryo_21	613.87	y	1-1-1A	A	y	1-1-1A.F8.embryo_21
517.043	7	0.842268	42.195	F8	stage5-2	1-1-1	1-1	embryo_21	613.87	y	1-1-1A	A	y	1-1-1A.F8.embryo_21
227.216	1	0.386626	227.216	F8	stage5-2	2-3-2	2-3	embryo_2	587.69	y	2-3-2A	A	y	2-3-2A.F8.embryo_2
280.676	2	0.477592	53.46	F8	stage5-2	2-3-2	2-3	embryo_2	587.69	y	2-3-2A	A	y	2-3-2A.F8.embryo_2
327.171	3	0.556707	46.4949	F8	stage5-2	2-3-2	2-3	embryo_2	587.69	y	2-3-2A	A	y	2-3-2A.F8.embryo_2
365.179	4	0.62138	38.0076	F8	stage5-2	2-3-2	2-3	embryo_2	587.69	y	2-3-2A	A	y	2-3-2A.F8.embryo_2
409.459	5	0.696727	44.2808	F8	stage5-2	2-3-2	2-3	embryo_2	587.69	y	2-3-2A	A	y	2-3-2A.F8.embryo_2
441.563	6	0.751354	32.1036	F8	stage5-2	2-3-2	2-3	embryo_2	587.69	y	2-3-2A	A	y	2-3-2A.F8.embryo_2
492.855	7	0.838631	51.2919	F8	stage5-2	2-3-2	2-3	embryo_2	587.69	y	2-3-2A	A	y	2-3-2A.F8.embryo_2
209.227	1	0.3456	209.227	F8	stage5-2	2-3-2	2-3	embryo_5	605.402	y	2-3-2A	A	y	2-3-2A.F8.embryo_5
274.034	2	0.452648	64.807	F8	stage5-2	2-3-2	2-3	embryo_5	605.402	y	2-3-2A	A	y	2-3-2A.F8.embryo_5
322.743	3	0.533105	48.709	F8	stage5-2	2-3-2	2-3	embryo_5	605.402	y	2-3-2A	A	y	2-3-2A.F8.embryo_5
366.655	4	0.605639	43.912	F8	stage5-2	2-3-2	2-3	embryo_5	605.402	y	2-3-2A	A	y	2-3-2A.F8.embryo_5
412.412	5	0.68122	45.757	F8	stage5-2	2-3-2	2-3	embryo_5	605.402	y	2-3-2A	A	y	2-3-2A.F8.embryo_5
453.74	6	0.749485	41.328	F8	stage5-2	2-3-2	2-3	embryo_5	605.402	y	2-3-2A	A	y	2-3-2A.F8.embryo_5
496.176	7	0.819581	42.436	F8	stage5-2	2-3-2	2-3	embryo_5	605.402	y	2-3-2A	A	y	2-3-2A.F8.embryo_5
219.19	1	0.380373	219.19	F8	stage5-2	2-3-2	2-3	embryo_6	576.251	y	2-3-2A	A	y	2-3-2A.F8.embryo_6
275.879	2	0.478748	56.6886	F8	stage5-2	2-3-2	2-3	embryo_6	576.251	y	2-3-2A	A	y	2-3-2A.F8.embryo_6
320.898	3	0.556872	45.019	F8	stage5-2	2-3-2	2-3	embryo_6	576.251	y	2-3-2A	A	y	2-3-2A.F8.embryo_6
361.119	4	0.626671	40.2217	F8	stage5-2	2-3-2	2-3	embryo_6	576.251	y	2-3-2A	A	y	2-3-2A.F8.embryo_6
400.972	5	0.695829	39.8528	F8	stage5-2	2-3-2	2-3	embryo_6	576.251	y	2-3-2A	A	y	2-3-2A.F8.embryo_6
440.456	6	0.764348	39.4838	F8	stage5-2	2-3-2	2-3	embryo_6	576.251	y	2-3-2A	A	y	2-3-2A.F8.embryo_6
483.999	7	0.83991	43.5427	F8	stage5-2	2-3-2	2-3	embryo_6	576.251	y	2-3-2A	A	y	2-3-2A.F8.embryo_6
198.434	1	0.360997	198.434	F8	stage5-2	2-3-2	2-3	embryo_7	549.682	y	2-3-2A	A	y	2-3-2A.F8.embryo_7
252.262	2	0.458924	53.8289	F8	stage5-2	2-3-2	2-3	embryo_7	549.682	y	2-3-2A	A	y	2-3-2A.F8.embryo_7
292.115	3	0.531426	39.8528	F8	stage5-2	2-3-2	2-3	embryo_7	549.682	y	2-3-2A	A	y	2-3-2A.F8.embryo_7
330.123	4	0.60057	38.0076	F8	stage5-2	2-3-2	2-3	embryo_7	549.682	y	2-3-2A	A	y	2-3-2A.F8.embryo_7
366.286	5	0.666359	36.1628	F8	stage5-2	2-3-2	2-3	embryo_7	549.682	y	2-3-2A	A	y	2-3-2A.F8.embryo_7
400.603	6	0.728791	34.3177	F8	stage5-2	2-3-2	2-3	embryo_7	549.682	y	2-3-2A	A	y	2-3-2A.F8.embryo_7
439.718	7	0.799949	39.1147	F8	stage5-2	2-3-2	2-3	embryo_7	549.682	y	2-3-2A	A	y	2-3-2A.F8.embryo_7
198.157	1	0.344093	198.157	F8	stage5-2	2-3-2	2-3	embryo_9	575.882	y	2-3-2A	A	y	2-3-2A.F8.embryo_9
252.262	2	0.438046	54.1057	F8	stage5-2	2-3-2	2-3	embryo_9	575.882	y	2-3-2A	A	y	2-3-2A.F8.embryo_9
299.495	3	0.520064	47.233	F8	stage5-2	2-3-2	2-3	embryo_9	575.882	y	2-3-2A	A	y	2-3-2A.F8.embryo_9
337.872	4	0.586704	38.3766	F8	stage5-2	2-3-2	2-3	embryo_9	575.882	y	2-3-2A	A	y	2-3-2A.F8.embryo_9
376.249	5	0.653344	38.3768	F8	stage5-2	2-3-2	2-3	embryo_9	575.882	y	2-3-2A	A	y	2-3-2A.F8.embryo_9
419.423	6	0.728314	43.1738	F8	stage5-2	2-3-2	2-3	embryo_9	575.882	y	2-3-2A	A	y	2-3-2A.F8.embryo_9
455.585	7	0.79111	36.1628	F8	stage5-2	2-3-2	2-3	embryo_9	575.882	y	2-3-2A	A	y	2-3-2A.F8.embryo_9
205.352	1	0.374842	205.352	F8	stage5-2	2-3-2	2-3	embryo_13	547.837	y	2-3-2A	A	y	2-3-2A.F8.embryo_13
258.536	2	0.471921	53.1832	F8	stage5-2	2-3-2	2-3	embryo_13	547.837	y	2-3-2A	A	y	2-3-2A.F8.embryo_13
302.447	3	0.552075	43.9117	F8	stage5-2	2-3-2	2-3	embryo_13	547.837	y	2-3-2A	A	y	2-3-2A.F8.embryo_13
339.717	4	0.620106	37.2698	F8	stage5-2	2-3-2	2-3	embryo_13	547.837	y	2-3-2A	A	y	2-3-2A.F8.embryo_13
382.522	5	0.69824	42.8049	F8	stage5-2	2-3-2	2-3	embryo_13	547.837	y	2-3-2A	A	y	2-3-2A.F8.embryo_13
416.102	6	0.759535	33.5796	F8	stage5-2	2-3-2	2-3	embryo_13	547.837	y	2-3-2A	A	y	2-3-2A.F8.embryo_13
450.788	7	0.822851	34.6866	F8	stage5-2	2-3-2	2-3	embryo_13	547.837	y	2-3-2A	A	y	2-3-2A.F8.embryo_13
206.183	1	0.364809	206.183	F8	stage5-2	2-3-2	2-3	embryo_16	565.181	y	2-3-2A	A	y	2-3-2A.F8.embryo_16
262.595	2	0.464621	56.4119	F8	stage5-2	2-3-2	2-3	embryo_16	565.181	y	2-3-2A	A	y	2-3-2A.F8.embryo_16
315.732	3	0.558638	53.137	F8	stage5-2	2-3-2	2-3	embryo_16	565.181	y	2-3-2A	A	y	2-3-2A.F8.embryo_16
356.691	4	0.63111	40.9598	F8	stage5-2	2-3-2	2-3	embryo_16	565.181	y	2-3-2A	A	y	2-3-2A.F8.embryo_16
392.485	5	0.694442	35.7939	F8	stage5-2	2-3-2	2-3	embryo_16	565.181	y	2-3-2A	A	y	2-3-2A.F8.embryo_16
435.29	6	0.770178	42.8046	F8	stage5-2	2-3-2	2-3	embryo_16	565.181	y	2-3-2A	A	y	2-3-2A.F8.embryo_16
468.501	7	0.82894	33.2106	F8	stage5-2	2-3-2	2-3	embryo_16	565.181	y	2-3-2A	A	y	2-3-2A.F8.embryo_16
211.441	1	0.362057	211.441	F8	stage5-2	2-3-2	2-3	embryo_19	584	y	2-3-2A	A	y	2-3-2A.F8.embryo_19
269.237	2	0.461022	57.796	F8	stage5-2	2-3-2	2-3	embryo_19	584	y	2-3-2A	A	y	2-3-2A.F8.embryo_19
316.47	3	0.541901	47.233	F8	stage5-2	2-3-2	2-3	embryo_19	584	y	2-3-2A	A	y	2-3-2A.F8.embryo_19
353.37	4	0.605086	36.9	F8	stage5-2	2-3-2	2-3	embryo_19	584	y	2-3-2A	A	y	2-3-2A.F8.embryo_19
403.186	5	0.690387	49.816	F8	stage5-2	2-3-2	2-3	embryo_19	584	y	2-3-2A	A	y	2-3-2A.F8.embryo_19
442.301	6	0.757365	39.115	F8	stage5-2	2-3-2	2-3	embryo_19	584	y	2-3-2A	A	y	2-3-2A.F8.embryo_19
488.427	7	0.836348	46.126	F8	stage5-2	2-3-2	2-3	embryo_19	584	y	2-3-2A	A	y	2-3-2A.F8.embryo_19
211.718	1	0.390938	211.718	F8	stage5-2	2-3-2	2-3	embryo_20	541.564	y	2-3-2A	A	y	2-3-2A.F8.embryo_20
271.082	2	0.500554	59.364	F8	stage5-2	2-3-2	2-3	embryo_20	541.564	y	2-3-2A	A	y	2-3-2A.F8.embryo_20
307.982	3	0.568691	36.9006	F8	stage5-2	2-3-2	2-3	embryo_20	541.564	y	2-3-2A	A	y	2-3-2A.F8.embryo_20
350.049	4	0.646367	42.0668	F8	stage5-2	2-3-2	2-3	embryo_20	541.564	y	2-3-2A	A	y	2-3-2A.F8.embryo_20
382.522	5	0.706329	32.4728	F8	stage5-2	2-3-2	2-3	embryo_20	541.564	y	2-3-2A	A	y	2-3-2A.F8.embryo_20
417.209	6	0.770377	34.6866	F8	stage5-2	2-3-2	2-3	embryo_20	541.564	y	2-3-2A	A	y	2-3-2A.F8.embryo_20
453.002	7	0.83647	35.7936	F8	stage5-2	2-3-2	2-3	embryo_20	541.564	y	2-3-2A	A	y	2-3-2A.F8.embryo_20
206.183	1	0.360804	206.183	F8	stage5-2	2-3-2	2-3	embryo_26	571.454	y	2-3-2A	A	y	2-3-2A.F8.embryo_26
253	2	0.44273	46.817	F8	stage5-2	2-3-2	2-3	embryo_26	571.454	y	2-3-2A	A	y	2-3-2A.F8.embryo_26
305.03	3	0.533779	52.03	F8	stage5-2	2-3-2	2-3	embryo_26	571.454	y	2-3-2A	A	y	2-3-2A.F8.embryo_26
341.193	4	0.597061	36.163	F8	stage5-2	2-3-2	2-3	embryo_26	571.454	y	2-3-2A	A	y	2-3-2A.F8.embryo_26
385.474	5	0.674549	44.281	F8	stage5-2	2-3-2	2-3	embryo_26	571.454	y	2-3-2A	A	y	2-3-2A.F8.embryo_26
420.899	6	0.73654	35.425	F8	stage5-2	2-3-2	2-3	embryo_26	571.454	y	2-3-2A	A	y	2-3-2A.F8.embryo_26
461.12	7	0.806924	40.221	F8	stage5-2	2-3-2	2-3	embryo_26	571.454	y	2-3-2A	A	y	2-3-2A.F8.embryo_26
208.397	1	0.371638	208.397	F8	stage5-2	2-3-2	2-3	embryo_27	560.752	y	2-3-2A	A	y	2-3-2A.F8.embryo_27
269.237	2	0.480135	60.8399	F8	stage5-2	2-3-2	2-3	embryo_27	560.752	y	2-3-2A	A	y	2-3-2A.F8.embryo_27
314.256	3	0.560418	45.019	F8	stage5-2	2-3-2	2-3	embryo_27	560.752	y	2-3-2A	A	y	2-3-2A.F8.embryo_27
347.835	4	0.620301	33.5796	F8	stage5-2	2-3-2	2-3	embryo_27	560.752	y	2-3-2A	A	y	2-3-2A.F8.embryo_27
387.319	5	0.690713	39.4838	F8	stage5-2	2-3-2	2-3	embryo_27	560.752	y	2-3-2A	A	y	2-3-2A.F8.embryo_27
422.006	6	0.75257	34.6866	F8	stage5-2	2-3-2	2-3	embryo_27	560.752	y	2-3-2A	A	y	2-3-2A.F8.embryo_27
463.335	7	0.826273	41.329	F8	stage5-2	2-3-2	2-3	embryo_27	560.752	y	2-3-2A	A	y	2-3-2A.F8.embryo_27
211.718	1	0.373383	211.718	F8	stage5-2	2-3-2	2-3	embryo_28	567.025	y	2-3-2A	A	y	2-3-2A.F8.embryo_28
253.001	2	0.446189	41.2828	F8	stage5-2	2-3-2	2-3	embryo_28	567.025	y	2-3-2A	A	y	2-3-2A.F8.embryo_28
298.019	3	0.525584	45.0187	F8	stage5-2	2-3-2	2-3	embryo_28	567.025	y	2-3-2A	A	y	2-3-2A.F8.embryo_28
338.241	4	0.596519	40.222	F8	stage5-2	2-3-2	2-3	embryo_28	567.025	y	2-3-2A	A	y	2-3-2A.F8.embryo_28
375.88	5	0.662898	37.6387	F8	stage5-2	2-3-2	2-3	embryo_28	567.025	y	2-3-2A	A	y	2-3-2A.F8.embryo_28
416.471	6	0.734483	40.5906	F8	stage5-2	2-3-2	2-3	embryo_28	567.025	y	2-3-2A	A	y	2-3-2A.F8.embryo_28
454.478	7	0.801513	38.0079	F8	stage5-2	2-3-2	2-3	embryo_28	567.025	y	2-3-2A	A	y	2-3-2A.F8.embryo_28
210.334	1	0.38971	210.334	F8	stage5-2	2-3-2	2-3	embryo_29	539.719	y	2-3-2A	A	y	2-3-2A.F8.embryo_29
261.119	2	0.483805	50.7846	F8	stage5-2	2-3-2	2-3	embryo_29	539.719	y	2-3-2A	A	y	2-3-2A.F8.embryo_29
303.185	3	0.561747	42.0668	F8	stage5-2	2-3-2	2-3	embryo_29	539.719	y	2-3-2A	A	y	2-3-2A.F8.embryo_29
341.562	4	0.632852	38.3768	F8	stage5-2	2-3-2	2-3	embryo_29	539.719	y	2-3-2A	A	y	2-3-2A.F8.embryo_29
375.511	5	0.695752	33.9485	F8	stage5-2	2-3-2	2-3	embryo_29	539.719	y	2-3-2A	A	y	2-3-2A.F8.embryo_29
409.091	6	0.757969	33.5798	F8	stage5-2	2-3-2	2-3	embryo_29	539.719	y	2-3-2A	A	y	2-3-2A.F8.embryo_29
446.36	7	0.827023	37.2695	F8	stage5-2	2-3-2	2-3	embryo_29	539.719	y	2-3-2A	A	y	2-3-2A.F8.embryo_29
228.046	1	0.372373	228.046	F8	stage5-2	2-3-2	2-3	embryo_33	612.413	y	2-3-2A	A	y	2-3-2A.F8.embryo_33
280.307	2	0.457709	52.2605	F8	stage5-2	2-3-2	2-3	embryo_33	612.413	y	2-3-2A	A	y	2-3-2A.F8.embryo_33
324.588	3	0.530014	44.2808	F8	stage5-2	2-3-2	2-3	embryo_33	612.413	y	2-3-2A	A	y	2-3-2A.F8.embryo_33
365.548	4	0.596897	40.9598	F8	stage5-2	2-3-2	2-3	embryo_33	612.413	y	2-3-2A	A	y	2-3-2A.F8.embryo_33
411.305	5	0.671613	45.7571	F8	stage5-2	2-3-2	2-3	embryo_33	612.413	y	2-3-2A	A	y	2-3-2A.F8.embryo_33
454.847	6	0.742713	43.5427	F8	stage5-2	2-3-2	2-3	embryo_33	612.413	y	2-3-2A	A	y	2-3-2A.F8.embryo_33
497.283	7	0.812006	42.4357	F8	stage5-2	2-3-2	2-3	embryo_33	612.413	y	2-3-2A	A	y	2-3-2A.F8.embryo_33
217.253	1	0.373661	217.253	F8	stage5-2	2-4-1	2-4	embryo_1	581.417	y	2-4-1A	A	y	2-4-1A.F8.embryo_1
270.344	2	0.464974	53.091	F8	stage5-2	2-4-1	2-4	embryo_1	581.417	y	2-4-1A	A	y	2-4-1A.F8.embryo_1
324.957	3	0.558905	54.613	F8	stage5-2	2-4-1	2-4	embryo_1	581.417	y	2-4-1A	A	y	2-4-1A.F8.embryo_1
370.345	4	0.63697	45.388	F8	stage5-2	2-4-1	2-4	embryo_1	581.417	y	2-4-1A	A	y	2-4-1A.F8.embryo_1
406.507	5	0.699166	36.162	F8	stage5-2	2-4-1	2-4	embryo_1	581.417	y	2-4-1A	A	y	2-4-1A.F8.embryo_1
445.991	6	0.767076	39.484	F8	stage5-2	2-4-1	2-4	embryo_1	581.417	y	2-4-1A	A	y	2-4-1A.F8.embryo_1
486.951	7	0.837525	40.96	F8	stage5-2	2-4-1	2-4	embryo_1	581.417	y	2-4-1A	A	y	2-4-1A.F8.embryo_1
213.932	1	0.37292	213.932	F8	stage5-2	2-4-1	2-4	embryo_7	573.668	y	2-4-1A	A	y	2-4-1A.F8.embryo_7
266.654	2	0.464823	52.722	F8	stage5-2	2-4-1	2-4	embryo_7	573.668	y	2-4-1A	A	y	2-4-1A.F8.embryo_7
311.673	3	0.543299	45.019	F8	stage5-2	2-4-1	2-4	embryo_7	573.668	y	2-4-1A	A	y	2-4-1A.F8.embryo_7
350.787	4	0.611481	39.114	F8	stage5-2	2-4-1	2-4	embryo_7	573.668	y	2-4-1A	A	y	2-4-1A.F8.embryo_7
393.223	5	0.685454	42.436	F8	stage5-2	2-4-1	2-4	embryo_7	573.668	y	2-4-1A	A	y	2-4-1A.F8.embryo_7
428.279	6	0.746562	35.056	F8	stage5-2	2-4-1	2-4	embryo_7	573.668	y	2-4-1A	A	y	2-4-1A.F8.embryo_7
472.929	7	0.824395	44.65	F8	stage5-2	2-4-1	2-4	embryo_7	573.668	y	2-4-1A	A	y	2-4-1A.F8.embryo_7
226.109	1	0.398245	226.109	F8	stage5-2	2-4-1	2-4	embryo_8	567.764	y	2-4-1A	A	y	2-4-1A.F8.embryo_8
281.783	2	0.496303	55.674	F8	stage5-2	2-4-1	2-4	embryo_8	567.764	y	2-4-1A	A	y	2-4-1A.F8.embryo_8
324.957	3	0.572345	43.174	F8	stage5-2	2-4-1	2-4	embryo_8	567.764	y	2-4-1A	A	y	2-4-1A.F8.embryo_8
360.382	4	0.634739	35.425	F8	stage5-2	2-4-1	2-4	embryo_8	567.764	y	2-4-1A	A	y	2-4-1A.F8.embryo_8
398.389	5	0.701681	38.007	F8	stage5-2	2-4-1	2-4	embryo_8	567.764	y	2-4-1A	A	y	2-4-1A.F8.embryo_8
433.445	6	0.763425	35.056	F8	stage5-2	2-4-1	2-4	embryo_8	567.764	y	2-4-1A	A	y	2-4-1A.F8.embryo_8
479.202	7	0.844016	45.757	F8	stage5-2	2-4-1	2-4	embryo_8	567.764	y	2-4-1A	A	y	2-4-1A.F8.embryo_8
211.995	1	0.378553	211.995	F8	stage5-2	2-4-1	2-4	embryo_11	560.014	y	2-4-1A	A	y	2-4-1A.F8.embryo_11
263.333	2	0.470226	51.338	F8	stage5-2	2-4-1	2-4	embryo_11	560.014	y	2-4-1A	A	y	2-4-1A.F8.embryo_11
308.721	3	0.551274	45.388	F8	stage5-2	2-4-1	2-4	embryo_11	560.014	y	2-4-1A	A	y	2-4-1A.F8.embryo_11
347.466	4	0.620459	38.745	F8	stage5-2	2-4-1	2-4	embryo_11	560.014	y	2-4-1A	A	y	2-4-1A.F8.embryo_11
381.23	5	0.680751	33.764	F8	stage5-2	2-4-1	2-4	embryo_11	560.014	y	2-4-1A	A	y	2-4-1A.F8.embryo_11
416.102	6	0.743021	34.872	F8	stage5-2	2-4-1	2-4	embryo_11	560.014	y	2-4-1A	A	y	2-4-1A.F8.embryo_11
459.275	7	0.820113	43.173	F8	stage5-2	2-4-1	2-4	embryo_11	560.014	y	2-4-1A	A	y	2-4-1A.F8.embryo_11
188.47	1	0.346594	188.47	F8	stage5-2	2-4-1	2-4	embryo_13	543.778	y	2-4-1A	A	y	2-4-1A.F8.embryo_13
237.133	2	0.436084	48.663	F8	stage5-2	2-4-1	2-4	embryo_13	543.778	y	2-4-1A	A	y	2-4-1A.F8.embryo_13
281.045	3	0.516838	43.912	F8	stage5-2	2-4-1	2-4	embryo_13	543.778	y	2-4-1A	A	y	2-4-1A.F8.embryo_13
325.326	4	0.59827	44.281	F8	stage5-2	2-4-1	2-4	embryo_13	543.778	y	2-4-1A	A	y	2-4-1A.F8.embryo_13
364.81	5	0.67088	39.484	F8	stage5-2	2-4-1	2-4	embryo_13	543.778	y	2-4-1A	A	y	2-4-1A.F8.embryo_13
402.079	6	0.739418	37.269	F8	stage5-2	2-4-1	2-4	embryo_13	543.778	y	2-4-1A	A	y	2-4-1A.F8.embryo_13
437.135	7	0.803885	35.056	F8	stage5-2	2-4-1	2-4	embryo_13	543.778	y	2-4-1A	A	y	2-4-1A.F8.embryo_13
188.47	1	0.339003	188.47	F8	stage5-2	2-4-2	2-4	embryo_1	555.955	y	2-4-2A	A	y	2-4-2A.F8.embryo_1
247.834	2	0.445781	59.364	F8	stage5-2	2-4-2	2-4	embryo_1	555.955	y	2-4-2A	A	y	2-4-2A.F8.embryo_1
295.805	3	0.532067	47.9708	F8	stage5-2	2-4-2	2-4	embryo_1	555.955	y	2-4-2A	A	y	2-4-2A.F8.embryo_1
340.824	4	0.613042	45.019	F8	stage5-2	2-4-2	2-4	embryo_1	555.955	y	2-4-2A	A	y	2-4-2A.F8.embryo_1
382.891	5	0.688708	42.0668	F8	stage5-2	2-4-2	2-4	embryo_1	555.955	y	2-4-2A	A	y	2-4-2A.F8.embryo_1
418.685	6	0.75309	35.7936	F8	stage5-2	2-4-2	2-4	embryo_1	555.955	y	2-4-2A	A	y	2-4-2A.F8.embryo_1
457.061	7	0.822119	38.3768	F8	stage5-2	2-4-2	2-4	embryo_1	555.955	y	2-4-2A	A	y	2-4-2A.F8.embryo_1
209.504	1	0.363099	209.504	F8	stage5-2	2-4-2	2-4	embryo_4	576.989	y	2-4-2A	A	y	2-4-2A.F8.embryo_4
263.333	2	0.456391	53.8289	F8	stage5-2	2-4-2	2-4	embryo_4	576.989	y	2-4-2A	A	y	2-4-2A.F8.embryo_4
307.982	3	0.533776	44.6498	F8	stage5-2	2-4-2	2-4	embryo_4	576.989	y	2-4-2A	A	y	2-4-2A.F8.embryo_4
347.835	4	0.602846	39.8528	F8	stage5-2	2-4-2	2-4	embryo_4	576.989	y	2-4-2A	A	y	2-4-2A.F8.embryo_4
380.677	5	0.659765	32.8417	F8	stage5-2	2-4-2	2-4	embryo_4	576.989	y	2-4-2A	A	y	2-4-2A.F8.embryo_4
422.006	6	0.731393	41.3287	F8	stage5-2	2-4-2	2-4	embryo_4	576.989	y	2-4-2A	A	y	2-4-2A.F8.embryo_4
461.489	7	0.799824	39.4838	F8	stage5-2	2-4-2	2-4	embryo_4	576.989	y	2-4-2A	A	y	2-4-2A.F8.embryo_4
200.786	1	0.355492	200.786	F8	stage5-2	2-4-2	2-4	embryo_12	564.811	y	2-4-2A	A	y	2-4-2A.F8.embryo_12
257.429	2	0.455778	56.6427	F8	stage5-2	2-4-2	2-4	embryo_12	564.811	y	2-4-2A	A	y	2-4-2A.F8.embryo_12
304.846	3	0.539731	47.4173	F8	stage5-2	2-4-2	2-4	embryo_12	564.811	y	2-4-2A	A	y	2-4-2A.F8.embryo_12
341.562	4	0.604737	36.7163	F8	stage5-2	2-4-2	2-4	embryo_12	564.811	y	2-4-2A	A	y	2-4-2A.F8.embryo_12
384.736	5	0.681176	43.1737	F8	stage5-2	2-4-2	2-4	embryo_12	564.811	y	2-4-2A	A	y	2-4-2A.F8.embryo_12
417.393	6	0.738996	32.6573	F8	stage5-2	2-4-2	2-4	embryo_12	564.811	y	2-4-2A	A	y	2-4-2A.F8.embryo_12
457.246	7	0.809555	39.8526	F8	stage5-2	2-4-2	2-4	embryo_12	564.811	y	2-4-2A	A	y	2-4-2A.F8.embryo_12
194.559	1	0.358277	194.559	F8	stage5-2	2-4-2	2-4	embryo_13	543.04	y	2-4-2A	A	y	2-4-2A.F8.embryo_13
251.34	2	0.462839	56.7811	F8	stage5-2	2-4-2	2-4	embryo_13	543.04	y	2-4-2A	A	y	2-4-2A.F8.embryo_13
299.311	3	0.551176	47.9708	F8	stage5-2	2-4-2	2-4	embryo_13	543.04	y	2-4-2A	A	y	2-4-2A.F8.embryo_13
340.64	4	0.627283	41.3288	F8	stage5-2	2-4-2	2-4	embryo_13	543.04	y	2-4-2A	A	y	2-4-2A.F8.embryo_13
377.725	5	0.695574	37.0851	F8	stage5-2	2-4-2	2-4	embryo_13	543.04	y	2-4-2A	A	y	2-4-2A.F8.embryo_13
413.703	6	0.761828	35.9783	F8	stage5-2	2-4-2	2-4	embryo_13	543.04	y	2-4-2A	A	y	2-4-2A.F8.embryo_13
450.973	7	0.830459	37.2697	F8	stage5-2	2-4-2	2-4	embryo_13	543.04	y	2-4-2A	A	y	2-4-2A.F8.embryo_13
193.175	1	0.34046	193.175	F8	stage5-2	2-4-2	2-4	embryo_15	567.395	y	2-4-2A	A	y	2-4-2A.F8.embryo_15
248.941	2	0.438745	55.7662	F8	stage5-2	2-4-2	2-4	embryo_15	567.395	y	2-4-2A	A	y	2-4-2A.F8.embryo_15
296.912	3	0.523291	47.9708	F8	stage5-2	2-4-2	2-4	embryo_15	567.395	y	2-4-2A	A	y	2-4-2A.F8.embryo_15
335.658	4	0.591578	38.7457	F8	stage5-2	2-4-2	2-4	embryo_15	567.395	y	2-4-2A	A	y	2-4-2A.F8.embryo_15
380.677	5	0.670921	45.019	F8	stage5-2	2-4-2	2-4	embryo_15	567.395	y	2-4-2A	A	y	2-4-2A.F8.embryo_15
417.578	6	0.735956	36.9006	F8	stage5-2	2-4-2	2-4	embryo_15	567.395	y	2-4-2A	A	y	2-4-2A.F8.embryo_15
464.072	7	0.817901	46.4949	F8	stage5-2	2-4-2	2-4	embryo_15	567.395	y	2-4-2A	A	y	2-4-2A.F8.embryo_15
191.791	1	0.347281	191.791	F8	stage5-2	2-4-2	2-4	embryo_16	552.265	y	2-4-2A	A	y	2-4-2A.F8.embryo_16
243.775	2	0.44141	51.9838	F8	stage5-2	2-4-2	2-4	embryo_16	552.265	y	2-4-2A	A	y	2-4-2A.F8.embryo_16
295.067	3	0.534286	51.2922	F8	stage5-2	2-4-2	2-4	embryo_16	552.265	y	2-4-2A	A	y	2-4-2A.F8.embryo_16
331.599	4	0.600434	36.5317	F8	stage5-2	2-4-2	2-4	embryo_16	552.265	y	2-4-2A	A	y	2-4-2A.F8.embryo_16
364.81	5	0.66057	33.2106	F8	stage5-2	2-4-2	2-4	embryo_16	552.265	y	2-4-2A	A	y	2-4-2A.F8.embryo_16
398.02	6	0.720705	33.2106	F8	stage5-2	2-4-2	2-4	embryo_16	552.265	y	2-4-2A	A	y	2-4-2A.F8.embryo_16
435.659	7	0.788858	37.6387	F8	stage5-2	2-4-2	2-4	embryo_16	552.265	y	2-4-2A	A	y	2-4-2A.F8.embryo_16
220.851	1	0.375559	220.851	F8	stage5-2	2-4-2	2-4	embryo_19	588.059	y	2-4-2A	A	y	2-4-2A.F8.embryo_19
271.451	2	0.461605	50.6	F8	stage5-2	2-4-2	2-4	embryo_19	588.059	y	2-4-2A	A	y	2-4-2A.F8.embryo_19
314.994	3	0.53565	43.543	F8	stage5-2	2-4-2	2-4	embryo_19	588.059	y	2-4-2A	A	y	2-4-2A.F8.embryo_19
359.643	4	0.611576	44.649	F8	stage5-2	2-4-2	2-4	embryo_19	588.059	y	2-4-2A	A	y	2-4-2A.F8.embryo_19
396.913	5	0.674954	37.27	F8	stage5-2	2-4-2	2-4	embryo_19	588.059	y	2-4-2A	A	y	2-4-2A.F8.embryo_19
439.349	6	0.747117	42.436	F8	stage5-2	2-4-2	2-4	embryo_19	588.059	y	2-4-2A	A	y	2-4-2A.F8.embryo_19
480.309	7	0.81677	40.96	F8	stage5-2	2-4-2	2-4	embryo_19	588.059	y	2-4-2A	A	y	2-4-2A.F8.embryo_19
199.264	1	0.34491	199.264	F8	stage5-2	2-4-2	2-4	embryo_21	577.727	y	2-4-2A	A	y	2-4-2A.F8.embryo_21
265.178	2	0.459002	65.914	F8	stage5-2	2-4-2	2-4	embryo_21	577.727	y	2-4-2A	A	y	2-4-2A.F8.embryo_21
305.768	3	0.529261	40.5906	F8	stage5-2	2-4-2	2-4	embryo_21	577.727	y	2-4-2A	A	y	2-4-2A.F8.embryo_21
346.728	4	0.60016	40.9598	F8	stage5-2	2-4-2	2-4	embryo_21	577.727	y	2-4-2A	A	y	2-4-2A.F8.embryo_21
386.95	5	0.669781	40.222	F8	stage5-2	2-4-2	2-4	embryo_21	577.727	y	2-4-2A	A	y	2-4-2A.F8.embryo_21
423.113	6	0.732375	36.1625	F8	stage5-2	2-4-2	2-4	embryo_21	577.727	y	2-4-2A	A	y	2-4-2A.F8.embryo_21
463.704	7	0.802635	40.5909	F8	stage5-2	2-4-2	2-4	embryo_21	577.727	y	2-4-2A	A	y	2-4-2A.F8.embryo_21
179.337	1	0.349231	179.337	F8	stage5-2	2-5-1	2-5	embryo_1	513.519	y	2-5-1A	A	y	2-5-1A.F8.embryo_1
231.229	2	0.450283	51.892	F8	stage5-2	2-5-1	2-5	embryo_1	513.519	y	2-5-1A	A	y	2-5-1A.F8.embryo_1
278.462	3	0.542262	47.233	F8	stage5-2	2-5-1	2-5	embryo_1	513.519	y	2-5-1A	A	y	2-5-1A.F8.embryo_1
310.935	4	0.605499	32.473	F8	stage5-2	2-5-1	2-5	embryo_1	513.519	y	2-5-1A	A	y	2-5-1A.F8.embryo_1
344.514	5	0.670889	33.579	F8	stage5-2	2-5-1	2-5	embryo_1	513.519	y	2-5-1A	A	y	2-5-1A.F8.embryo_1
378.094	6	0.73628	33.58	F8	stage5-2	2-5-1	2-5	embryo_1	513.519	y	2-5-1A	A	y	2-5-1A.F8.embryo_1
411.674	7	0.801672	33.58	F8	stage5-2	2-5-1	2-5	embryo_1	513.519	y	2-5-1A	A	y	2-5-1A.F8.embryo_1
189.854	1	0.339912	189.854	F8	stage5-2	2-5-1	2-5	embryo_5	558.538	y	2-5-1A	A	y	2-5-1A.F8.embryo_5
242.668	2	0.43447	52.814	F8	stage5-2	2-5-1	2-5	embryo_5	558.538	y	2-5-1A	A	y	2-5-1A.F8.embryo_5
295.805	3	0.529606	53.137	F8	stage5-2	2-5-1	2-5	embryo_5	558.538	y	2-5-1A	A	y	2-5-1A.F8.embryo_5
332.706	4	0.595673	36.901	F8	stage5-2	2-5-1	2-5	embryo_5	558.538	y	2-5-1A	A	y	2-5-1A.F8.embryo_5
377.356	5	0.675614	44.65	F8	stage5-2	2-5-1	2-5	embryo_5	558.538	y	2-5-1A	A	y	2-5-1A.F8.embryo_5
424.958	6	0.76084	47.602	F8	stage5-2	2-5-1	2-5	embryo_5	558.538	y	2-5-1A	A	y	2-5-1A.F8.embryo_5
465.918	7	0.834174	40.96	F8	stage5-2	2-5-1	2-5	embryo_5	558.538	y	2-5-1A	A	y	2-5-1A.F8.embryo_5
219.744	1	0.373442	219.744	F8	stage5-2	2-5-1	2-5	embryo_6	588.428	y	2-5-1A	A	y	2-5-1A.F8.embryo_6
280.676	2	0.476993	60.932	F8	stage5-2	2-5-1	2-5	embryo_6	588.428	y	2-5-1A	A	y	2-5-1A.F8.embryo_6
322.743	3	0.548483	42.067	F8	stage5-2	2-5-1	2-5	embryo_6	588.428	y	2-5-1A	A	y	2-5-1A.F8.embryo_6
367.024	4	0.623736	44.281	F8	stage5-2	2-5-1	2-5	embryo_6	588.428	y	2-5-1A	A	y	2-5-1A.F8.embryo_6
412.781	5	0.701498	45.757	F8	stage5-2	2-5-1	2-5	embryo_6	588.428	y	2-5-1A	A	y	2-5-1A.F8.embryo_6
450.788	6	0.766089	38.007	F8	stage5-2	2-5-1	2-5	embryo_6	588.428	y	2-5-1A	A	y	2-5-1A.F8.embryo_6
498.759	7	0.847613	47.971	F8	stage5-2	2-5-1	2-5	embryo_6	588.428	y	2-5-1A	A	y	2-5-1A.F8.embryo_6
196.496	1	0.362831	196.496	F8	stage5-2	2-5-1	2-5	embryo_8	541.564	y	2-5-1A	A	y	2-5-1A.F8.embryo_8
246.358	2	0.454901	49.862	F8	stage5-2	2-5-1	2-5	embryo_8	541.564	y	2-5-1A	A	y	2-5-1A.F8.embryo_8
292.115	3	0.539391	45.757	F8	stage5-2	2-5-1	2-5	embryo_8	541.564	y	2-5-1A	A	y	2-5-1A.F8.embryo_8
325.695	4	0.601397	33.58	F8	stage5-2	2-5-1	2-5	embryo_8	541.564	y	2-5-1A	A	y	2-5-1A.F8.embryo_8
362.965	5	0.670216	37.27	F8	stage5-2	2-5-1	2-5	embryo_8	541.564	y	2-5-1A	A	y	2-5-1A.F8.embryo_8
399.496	6	0.737671	36.531	F8	stage5-2	2-5-1	2-5	embryo_8	541.564	y	2-5-1A	A	y	2-5-1A.F8.embryo_8
442.301	7	0.81671	42.805	F8	stage5-2	2-5-1	2-5	embryo_8	541.564	y	2-5-1A	A	y	2-5-1A.F8.embryo_8
178.507	1	0.350639	178.507	F8	stage5-2	2-5-1	2-5	embryo_9	509.091	y	2-5-1A	A	y	2-5-1A.F8.embryo_9
227.17	2	0.446227	48.663	F8	stage5-2	2-5-1	2-5	embryo_9	509.091	y	2-5-1A	A	y	2-5-1A.F8.embryo_9
275.141	3	0.540455	47.971	F8	stage5-2	2-5-1	2-5	embryo_9	509.091	y	2-5-1A	A	y	2-5-1A.F8.embryo_9
309.828	4	0.608591	34.687	F8	stage5-2	2-5-1	2-5	embryo_9	509.091	y	2-5-1A	A	y	2-5-1A.F8.embryo_9
350.787	5	0.689046	40.959	F8	stage5-2	2-5-1	2-5	embryo_9	509.091	y	2-5-1A	A	y	2-5-1A.F8.embryo_9
383.629	6	0.753557	32.842	F8	stage5-2	2-5-1	2-5	embryo_9	509.091	y	2-5-1A	A	y	2-5-1A.F8.embryo_9
423.113	7	0.831115	39.484	F8	stage5-2	2-5-1	2-5	embryo_9	509.091	y	2-5-1A	A	y	2-5-1A.F8.embryo_9
205.906	1	0.361956	205.906	F8	stage5-2	2-5-1	2-5	embryo_10	568.871	y	2-5-1A	A	y	2-5-1A.F8.embryo_10
260.381	2	0.457715	54.475	F8	stage5-2	2-5-1	2-5	embryo_10	568.871	y	2-5-1A	A	y	2-5-1A.F8.embryo_10
306.876	3	0.539447	46.495	F8	stage5-2	2-5-1	2-5	embryo_10	568.871	y	2-5-1A	A	y	2-5-1A.F8.embryo_10
348.942	4	0.613394	42.066	F8	stage5-2	2-5-1	2-5	embryo_10	568.871	y	2-5-1A	A	y	2-5-1A.F8.embryo_10
391.009	5	0.687342	42.067	F8	stage5-2	2-5-1	2-5	embryo_10	568.871	y	2-5-1A	A	y	2-5-1A.F8.embryo_10
427.91	6	0.752209	36.901	F8	stage5-2	2-5-1	2-5	embryo_10	568.871	y	2-5-1A	A	y	2-5-1A.F8.embryo_10
469.239	7	0.82486	41.329	F8	stage5-2	2-5-1	2-5	embryo_10	568.871	y	2-5-1A	A	y	2-5-1A.F8.embryo_10
198.157	1	0.347657	198.157	F8	stage5-2	2-5-1	2-5	embryo_11	569.978	y	2-5-1A	A	y	2-5-1A.F8.embryo_11
267.392	2	0.469127	69.235	F8	stage5-2	2-5-1	2-5	embryo_11	569.978	y	2-5-1A	A	y	2-5-1A.F8.embryo_11
316.839	3	0.555879	49.447	F8	stage5-2	2-5-1	2-5	embryo_11	569.978	y	2-5-1A	A	y	2-5-1A.F8.embryo_11
358.168	4	0.628389	41.329	F8	stage5-2	2-5-1	2-5	embryo_11	569.978	y	2-5-1A	A	y	2-5-1A.F8.embryo_11
398.389	5	0.698955	40.221	F8	stage5-2	2-5-1	2-5	embryo_11	569.978	y	2-5-1A	A	y	2-5-1A.F8.embryo_11
437.135	6	0.766933	38.746	F8	stage5-2	2-5-1	2-5	embryo_11	569.978	y	2-5-1A	A	y	2-5-1A.F8.embryo_11
471.822	7	0.82779	34.687	F8	stage5-2	2-5-1	2-5	embryo_11	569.978	y	2-5-1A	A	y	2-5-1A.F8.embryo_11
201.755	1	0.351919	201.755	F8	stage5-2	2-5-1	2-5	embryo_14	573.299	y	2-5-1A	A	y	2-5-1A.F8.embryo_14
262.226	2	0.457398	60.471	F8	stage5-2	2-5-1	2-5	embryo_14	573.299	y	2-5-1A	A	y	2-5-1A.F8.embryo_14
304.661	3	0.531417	42.435	F8	stage5-2	2-5-1	2-5	embryo_14	573.299	y	2-5-1A	A	y	2-5-1A.F8.embryo_14
346.359	4	0.604151	41.698	F8	stage5-2	2-5-1	2-5	embryo_14	573.299	y	2-5-1A	A	y	2-5-1A.F8.embryo_14
389.533	5	0.679459	43.174	F8	stage5-2	2-5-1	2-5	embryo_14	573.299	y	2-5-1A	A	y	2-5-1A.F8.embryo_14
430.124	6	0.750261	40.591	F8	stage5-2	2-5-1	2-5	embryo_14	573.299	y	2-5-1A	A	y	2-5-1A.F8.embryo_14
475.881	7	0.830075	45.757	F8	stage5-2	2-5-1	2-5	embryo_14	573.299	y	2-5-1A	A	y	2-5-1A.F8.embryo_14
224.725	1	0.389728	224.725	F8	stage5-2	2-5-1	2-5	embryo_15	576.62	y	2-5-1A	A	y	2-5-1A.F8.embryo_15
278.462	2	0.482921	53.737	F8	stage5-2	2-5-1	2-5	embryo_15	576.62	y	2-5-1A	A	y	2-5-1A.F8.embryo_15
325.326	3	0.564195	46.864	F8	stage5-2	2-5-1	2-5	embryo_15	576.62	y	2-5-1A	A	y	2-5-1A.F8.embryo_15
353.739	4	0.61347	28.413	F8	stage5-2	2-5-1	2-5	embryo_15	576.62	y	2-5-1A	A	y	2-5-1A.F8.embryo_15
401.341	5	0.696023	47.602	F8	stage5-2	2-5-1	2-5	embryo_15	576.62	y	2-5-1A	A	y	2-5-1A.F8.embryo_15
434.921	6	0.754259	33.58	F8	stage5-2	2-5-1	2-5	embryo_15	576.62	y	2-5-1A	A	y	2-5-1A.F8.embryo_15
475.143	7	0.824014	40.222	F8	stage5-2	2-5-1	2-5	embryo_15	576.62	y	2-5-1A	A	y	2-5-1A.F8.embryo_15
229.153	1	0.35966	229.153	F8	stage5-2	2-5-1	2-5	embryo_16	637.137	y	2-5-1A	A	y	2-5-1A.F8.embryo_16
296.543	2	0.465431	67.39	F8	stage5-2	2-5-1	2-5	embryo_16	637.137	y	2-5-1A	A	y	2-5-1A.F8.embryo_16
351.156	3	0.551147	54.613	F8	stage5-2	2-5-1	2-5	embryo_16	637.137	y	2-5-1A	A	y	2-5-1A.F8.embryo_16
401.71	4	0.630492	50.554	F8	stage5-2	2-5-1	2-5	embryo_16	637.137	y	2-5-1A	A	y	2-5-1A.F8.embryo_16
457.061	5	0.717367	55.351	F8	stage5-2	2-5-1	2-5	embryo_16	637.137	y	2-5-1A	A	y	2-5-1A.F8.embryo_16
489.165	6	0.767755	32.104	F8	stage5-2	2-5-1	2-5	embryo_16	637.137	y	2-5-1A	A	y	2-5-1A.F8.embryo_16
538.243	7	0.844784	49.078	F8	stage5-2	2-5-1	2-5	embryo_16	637.137	y	2-5-1A	A	y	2-5-1A.F8.embryo_16
205.076	1	0.338744	205.076	F8	stage5-2	2-5-1	2-5	embryo_18	605.402	y	2-5-1A	A	y	2-5-1A.F8.embryo_18
265.178	2	0.43802	60.102	F8	stage5-2	2-5-1	2-5	embryo_18	605.402	y	2-5-1A	A	y	2-5-1A.F8.embryo_18
309.828	3	0.511772	44.65	F8	stage5-2	2-5-1	2-5	embryo_18	605.402	y	2-5-1A	A	y	2-5-1A.F8.embryo_18
361.858	4	0.597715	52.03	F8	stage5-2	2-5-1	2-5	embryo_18	605.402	y	2-5-1A	A	y	2-5-1A.F8.embryo_18
408.721	5	0.675123	46.863	F8	stage5-2	2-5-1	2-5	embryo_18	605.402	y	2-5-1A	A	y	2-5-1A.F8.embryo_18
447.836	6	0.739733	39.115	F8	stage5-2	2-5-1	2-5	embryo_18	605.402	y	2-5-1A	A	y	2-5-1A.F8.embryo_18
499.128	7	0.824457	51.292	F8	stage5-2	2-5-1	2-5	embryo_18	605.402	y	2-5-1A	A	y	2-5-1A.F8.embryo_18
206.183	1	0.344988	206.183	F8	stage5-2	2-5-1	2-5	embryo_20	597.653	y	2-5-1A	A	y	2-5-1A.F8.embryo_20
262.595	2	0.439377	56.412	F8	stage5-2	2-5-1	2-5	embryo_20	597.653	y	2-5-1A	A	y	2-5-1A.F8.embryo_20
305.399	3	0.510997	42.804	F8	stage5-2	2-5-1	2-5	embryo_20	597.653	y	2-5-1A	A	y	2-5-1A.F8.embryo_20
354.108	4	0.592498	48.709	F8	stage5-2	2-5-1	2-5	embryo_20	597.653	y	2-5-1A	A	y	2-5-1A.F8.embryo_20
402.079	5	0.672763	47.971	F8	stage5-2	2-5-1	2-5	embryo_20	597.653	y	2-5-1A	A	y	2-5-1A.F8.embryo_20
444.146	6	0.74315	42.067	F8	stage5-2	2-5-1	2-5	embryo_20	597.653	y	2-5-1A	A	y	2-5-1A.F8.embryo_20
486.582	7	0.814155	42.436	F8	stage5-2	2-5-1	2-5	embryo_20	597.653	y	2-5-1A	A	y	2-5-1A.F8.embryo_20
217.253	1	0.368516	217.253	F8	stage5-2	2-5-1	2-5	embryo_22	589.535	y	2-5-1A	A	y	2-5-1A.F8.embryo_22
282.521	2	0.479227	65.268	F8	stage5-2	2-5-1	2-5	embryo_22	589.535	y	2-5-1A	A	y	2-5-1A.F8.embryo_22
326.433	3	0.553713	43.912	F8	stage5-2	2-5-1	2-5	embryo_22	589.535	y	2-5-1A	A	y	2-5-1A.F8.embryo_22
363.334	4	0.616306	36.901	F8	stage5-2	2-5-1	2-5	embryo_22	589.535	y	2-5-1A	A	y	2-5-1A.F8.embryo_22
409.091	5	0.693921	45.757	F8	stage5-2	2-5-1	2-5	embryo_22	589.535	y	2-5-1A	A	y	2-5-1A.F8.embryo_22
448.943	6	0.761521	39.852	F8	stage5-2	2-5-1	2-5	embryo_22	589.535	y	2-5-1A	A	y	2-5-1A.F8.embryo_22
492.855	7	0.836006	43.912	F8	stage5-2	2-5-1	2-5	embryo_22	589.535	y	2-5-1A	A	y	2-5-1A.F8.embryo_22
193.729	1	0.35079	193.729	F8	stage5-2	2-5-1	2-5	embryo_24	552.265	y	2-5-1A	A	y	2-5-1A.F8.embryo_24
254.846	2	0.461456	61.117	F8	stage5-2	2-5-1	2-5	embryo_24	552.265	y	2-5-1A	A	y	2-5-1A.F8.embryo_24
300.602	3	0.544308	45.756	F8	stage5-2	2-5-1	2-5	embryo_24	552.265	y	2-5-1A	A	y	2-5-1A.F8.embryo_24
341.562	4	0.618475	40.96	F8	stage5-2	2-5-1	2-5	embryo_24	552.265	y	2-5-1A	A	y	2-5-1A.F8.embryo_24
378.463	5	0.685292	36.901	F8	stage5-2	2-5-1	2-5	embryo_24	552.265	y	2-5-1A	A	y	2-5-1A.F8.embryo_24
420.161	6	0.760796	41.698	F8	stage5-2	2-5-1	2-5	embryo_24	552.265	y	2-5-1A	A	y	2-5-1A.F8.embryo_24
454.478	7	0.822935	34.317	F8	stage5-2	2-5-1	2-5	embryo_24	552.265	y	2-5-1A	A	y	2-5-1A.F8.embryo_24
209.504	1	0.358513	209.504	F8	stage5-2	2-5-1	2-5	embryo_27	584.369	y	2-5-1A	A	y	2-5-1A.F8.embryo_27
269.606	2	0.461363	60.102	F8	stage5-2	2-5-1	2-5	embryo_27	584.369	y	2-5-1A	A	y	2-5-1A.F8.embryo_27
315.363	3	0.539664	45.757	F8	stage5-2	2-5-1	2-5	embryo_27	584.369	y	2-5-1A	A	y	2-5-1A.F8.embryo_27
358.906	4	0.614177	43.543	F8	stage5-2	2-5-1	2-5	embryo_27	584.369	y	2-5-1A	A	y	2-5-1A.F8.embryo_27
396.544	5	0.678585	37.638	F8	stage5-2	2-5-1	2-5	embryo_27	584.369	y	2-5-1A	A	y	2-5-1A.F8.embryo_27
443.039	6	0.758149	46.495	F8	stage5-2	2-5-1	2-5	embryo_27	584.369	y	2-5-1A	A	y	2-5-1A.F8.embryo_27
477.726	7	0.817507	34.687	F8	stage5-2	2-5-1	2-5	embryo_27	584.369	y	2-5-1A	A	y	2-5-1A.F8.embryo_27
177.677	1	0.32564	177.677	F8	stage5-2	2-5-2	2-5	embryo_1	545.623	y	2-5-2A	A	y	2-5-2A.F8.embryo_1
225.325	2	0.412968	47.6481	F8	stage5-2	2-5-2	2-5	embryo_1	545.623	y	2-5-2A	A	y	2-5-2A.F8.embryo_1
275.879	3	0.505622	50.5538	F8	stage5-2	2-5-2	2-5	embryo_1	545.623	y	2-5-2A	A	y	2-5-2A.F8.embryo_1
314.625	4	0.576634	38.7457	F8	stage5-2	2-5-2	2-5	embryo_1	545.623	y	2-5-2A	A	y	2-5-2A.F8.embryo_1
359.644	5	0.659143	45.019	F8	stage5-2	2-5-2	2-5	embryo_1	545.623	y	2-5-2A	A	y	2-5-2A.F8.embryo_1
402.817	6	0.73827	43.1738	F8	stage5-2	2-5-2	2-5	embryo_1	545.623	y	2-5-2A	A	y	2-5-2A.F8.embryo_1
450.788	7	0.82619	47.9708	F8	stage5-2	2-5-2	2-5	embryo_1	545.623	y	2-5-2A	A	y	2-5-2A.F8.embryo_1
219.744	1	0.352654	219.744	F8	stage5-2	2-5-2	2-5	embryo_3	623.115	y	2-5-2A	A	y	2-5-2A.F8.embryo_3
278.277	2	0.446591	58.5337	F8	stage5-2	2-5-2	2-5	embryo_3	623.115	y	2-5-2A	A	y	2-5-2A.F8.embryo_3
332.521	3	0.533644	54.244	F8	stage5-2	2-5-2	2-5	embryo_3	623.115	y	2-5-2A	A	y	2-5-2A.F8.embryo_3
377.909	4	0.606485	45.3879	F8	stage5-2	2-5-2	2-5	embryo_3	623.115	y	2-5-2A	A	y	2-5-2A.F8.embryo_3
426.065	5	0.683766	48.1554	F8	stage5-2	2-5-2	2-5	embryo_3	623.115	y	2-5-2A	A	y	2-5-2A.F8.embryo_3
470.346	6	0.75483	44.2808	F8	stage5-2	2-5-2	2-5	embryo_3	623.115	y	2-5-2A	A	y	2-5-2A.F8.embryo_3
515.734	7	0.82767	45.3879	F8	stage5-2	2-5-2	2-5	embryo_3	623.115	y	2-5-2A	A	y	2-5-2A.F8.embryo_3
209.227	1	0.341643	209.227	F8	stage5-2	2-5-2	2-5	embryo_4	612.413	y	2-5-2A	A	y	2-5-2A.F8.embryo_4
270.713	2	0.442043	61.4859	F8	stage5-2	2-5-2	2-5	embryo_4	612.413	y	2-5-2A	A	y	2-5-2A.F8.embryo_4
327.171	3	0.534232	56.4581	F8	stage5-2	2-5-2	2-5	embryo_4	612.413	y	2-5-2A	A	y	2-5-2A.F8.embryo_4
372.928	4	0.608948	45.7568	F8	stage5-2	2-5-2	2-5	embryo_4	612.413	y	2-5-2A	A	y	2-5-2A.F8.embryo_4
422.006	5	0.689086	49.0778	F8	stage5-2	2-5-2	2-5	embryo_4	612.413	y	2-5-2A	A	y	2-5-2A.F8.embryo_4
463.704	6	0.757174	41.6979	F8	stage5-2	2-5-2	2-5	embryo_4	612.413	y	2-5-2A	A	y	2-5-2A.F8.embryo_4
518.686	7	0.846954	54.9821	F8	stage5-2	2-5-2	2-5	embryo_4	612.413	y	2-5-2A	A	y	2-5-2A.F8.embryo_4
217.53	1	0.346944	217.53	F8	stage5-2	2-5-2	2-5	embryo_6	626.989	y	2-5-2A	A	y	2-5-2A.F8.embryo_6
270.528	2	0.431472	52.998	F8	stage5-2	2-5-2	2-5	embryo_6	626.989	y	2-5-2A	A	y	2-5-2A.F8.embryo_6
319.237	3	0.509159	48.709	F8	stage5-2	2-5-2	2-5	embryo_6	626.989	y	2-5-2A	A	y	2-5-2A.F8.embryo_6
363.518	4	0.579784	44.281	F8	stage5-2	2-5-2	2-5	embryo_6	626.989	y	2-5-2A	A	y	2-5-2A.F8.embryo_6
406.138	5	0.647759	42.62	F8	stage5-2	2-5-2	2-5	embryo_6	626.989	y	2-5-2A	A	y	2-5-2A.F8.embryo_6
448.205	6	0.714853	42.067	F8	stage5-2	2-5-2	2-5	embryo_6	626.989	y	2-5-2A	A	y	2-5-2A.F8.embryo_6
497.468	7	0.793424	49.263	F8	stage5-2	2-5-2	2-5	embryo_6	626.989	y	2-5-2A	A	y	2-5-2A.F8.embryo_6
190.961	1	0.349987	190.961	F8	stage5-2	2-5-2	2-5	embryo_8	545.623	y	2-5-2A	A	y	2-5-2A.F8.embryo_8
244.513	2	0.448136	53.5522	F8	stage5-2	2-5-2	2-5	embryo_8	545.623	y	2-5-2A	A	y	2-5-2A.F8.embryo_8
289.348	3	0.530307	44.8344	F8	stage5-2	2-5-2	2-5	embryo_8	545.623	y	2-5-2A	A	y	2-5-2A.F8.embryo_8
333.075	4	0.610449	43.7273	F8	stage5-2	2-5-2	2-5	embryo_8	545.623	y	2-5-2A	A	y	2-5-2A.F8.embryo_8
375.142	5	0.687548	42.0668	F8	stage5-2	2-5-2	2-5	embryo_8	545.623	y	2-5-2A	A	y	2-5-2A.F8.embryo_8
413.334	6	0.757545	38.1922	F8	stage5-2	2-5-2	2-5	embryo_8	545.623	y	2-5-2A	A	y	2-5-2A.F8.embryo_8
449.866	7	0.824499	36.5317	F8	stage5-2	2-5-2	2-5	embryo_8	545.623	y	2-5-2A	A	y	2-5-2A.F8.embryo_8
221.958	1	0.355891	221.958	F8	stage5-2	2-5-2	2-5	embryo_9	623.668	y	2-5-2A	A	y	2-5-2A.F8.embryo_9
282.152	2	0.452407	60.194	F8	stage5-2	2-5-2	2-5	embryo_9	623.668	y	2-5-2A	A	y	2-5-2A.F8.embryo_9
324.219	3	0.519858	42.067	F8	stage5-2	2-5-2	2-5	embryo_9	623.668	y	2-5-2A	A	y	2-5-2A.F8.embryo_9
369.607	4	0.592634	45.388	F8	stage5-2	2-5-2	2-5	embryo_9	623.668	y	2-5-2A	A	y	2-5-2A.F8.embryo_9
415.548	5	0.666297	45.941	F8	stage5-2	2-5-2	2-5	embryo_9	623.668	y	2-5-2A	A	y	2-5-2A.F8.embryo_9
455.954	6	0.731084	40.406	F8	stage5-2	2-5-2	2-5	embryo_9	623.668	y	2-5-2A	A	y	2-5-2A.F8.embryo_9
498.021	7	0.798535	42.067	F8	stage5-2	2-5-2	2-5	embryo_9	623.668	y	2-5-2A	A	y	2-5-2A.F8.embryo_9
218.083	1	0.395682	218.083	F8	stage5-2	2-5-2	2-5	embryo_11	551.158	y	2-5-2A	A	y	2-5-2A.F8.embryo_11
269.975	2	0.489832	51.8916	F8	stage5-2	2-5-2	2-5	embryo_11	551.158	y	2-5-2A	A	y	2-5-2A.F8.embryo_11
313.518	3	0.568834	43.5427	F8	stage5-2	2-5-2	2-5	embryo_11	551.158	y	2-5-2A	A	y	2-5-2A.F8.embryo_11
355.584	4	0.645158	42.0668	F8	stage5-2	2-5-2	2-5	embryo_11	551.158	y	2-5-2A	A	y	2-5-2A.F8.embryo_11
391.747	5	0.710771	36.1628	F8	stage5-2	2-5-2	2-5	embryo_11	551.158	y	2-5-2A	A	y	2-5-2A.F8.embryo_11
424.22	6	0.769688	32.4725	F8	stage5-2	2-5-2	2-5	embryo_11	551.158	y	2-5-2A	A	y	2-5-2A.F8.embryo_11
459.644	7	0.833961	35.4247	F8	stage5-2	2-5-2	2-5	embryo_11	551.158	y	2-5-2A	A	y	2-5-2A.F8.embryo_11
202.585	1	0.368549	202.585	F8	stage5-2	2-5-2	2-5	embryo_12	549.682	y	2-5-2A	A	y	2-5-2A.F8.embryo_12
250.417	2	0.455567	47.8324	F8	stage5-2	2-5-2	2-5	embryo_12	549.682	y	2-5-2A	A	y	2-5-2A.F8.embryo_12
295.067	3	0.536796	44.65	F8	stage5-2	2-5-2	2-5	embryo_12	549.682	y	2-5-2A	A	y	2-5-2A.F8.embryo_12
331.599	4	0.603256	36.5317	F8	stage5-2	2-5-2	2-5	embryo_12	549.682	y	2-5-2A	A	y	2-5-2A.F8.embryo_12
366.655	5	0.66703	35.0555	F8	stage5-2	2-5-2	2-5	embryo_12	549.682	y	2-5-2A	A	y	2-5-2A.F8.embryo_12
405.769	6	0.738189	39.1149	F8	stage5-2	2-5-2	2-5	embryo_12	549.682	y	2-5-2A	A	y	2-5-2A.F8.embryo_12
446.729	7	0.812705	40.9598	F8	stage5-2	2-5-2	2-5	embryo_12	549.682	y	2-5-2A	A	y	2-5-2A.F8.embryo_12
205.906	1	0.350696	205.906	F8	stage5-2	2-5-2	2-5	embryo_14	587.136	y	2-5-2A	A	y	2-5-2A.F8.embryo_14
262.226	2	0.446619	56.32	F8	stage5-2	2-5-2	2-5	embryo_14	587.136	y	2-5-2A	A	y	2-5-2A.F8.embryo_14
313.702	3	0.534292	51.476	F8	stage5-2	2-5-2	2-5	embryo_14	587.136	y	2-5-2A	A	y	2-5-2A.F8.embryo_14
361.858	4	0.61631	48.156	F8	stage5-2	2-5-2	2-5	embryo_14	587.136	y	2-5-2A	A	y	2-5-2A.F8.embryo_14
404.478	5	0.6889	42.62	F8	stage5-2	2-5-2	2-5	embryo_14	587.136	y	2-5-2A	A	y	2-5-2A.F8.embryo_14
442.117	6	0.753006	37.639	F8	stage5-2	2-5-2	2-5	embryo_14	587.136	y	2-5-2A	A	y	2-5-2A.F8.embryo_14
478.648	7	0.815225	36.531	F8	stage5-2	2-5-2	2-5	embryo_14	587.136	y	2-5-2A	A	y	2-5-2A.F8.embryo_14
192.898	1	0.356188	192.898	F8	stage5-2	2-5-2	2-5	embryo_15	541.564	y	2-5-2A	A	y	2-5-2A.F8.embryo_15
242.299	2	0.447407	49.4008	F8	stage5-2	2-5-2	2-5	embryo_15	541.564	y	2-5-2A	A	y	2-5-2A.F8.embryo_15
286.58	3	0.529171	44.2808	F8	stage5-2	2-5-2	2-5	embryo_15	541.564	y	2-5-2A	A	y	2-5-2A.F8.embryo_15
320.898	4	0.592539	34.3177	F8	stage5-2	2-5-2	2-5	embryo_15	541.564	y	2-5-2A	A	y	2-5-2A.F8.embryo_15
357.429	5	0.659995	36.5317	F8	stage5-2	2-5-2	2-5	embryo_15	541.564	y	2-5-2A	A	y	2-5-2A.F8.embryo_15
395.437	6	0.730176	38.0076	F8	stage5-2	2-5-2	2-5	embryo_15	541.564	y	2-5-2A	A	y	2-5-2A.F8.embryo_15
440.456	7	0.813304	45.019	F8	stage5-2	2-5-2	2-5	embryo_15	541.564	y	2-5-2A	A	y	2-5-2A.F8.embryo_15
209.781	1	0.37166	209.781	F8	stage5-2	2-5-2	2-5	embryo_17	564.442	y	2-5-2A	A	y	2-5-2A.F8.embryo_17
268.868	2	0.476342	59.0873	F8	stage5-2	2-5-2	2-5	embryo_17	564.442	y	2-5-2A	A	y	2-5-2A.F8.embryo_17
318.13	3	0.563619	49.2624	F8	stage5-2	2-5-2	2-5	embryo_17	564.442	y	2-5-2A	A	y	2-5-2A.F8.embryo_17
357.429	4	0.633243	39.2993	F8	stage5-2	2-5-2	2-5	embryo_17	564.442	y	2-5-2A	A	y	2-5-2A.F8.embryo_17
395.068	5	0.699926	37.6387	F8	stage5-2	2-5-2	2-5	embryo_17	564.442	y	2-5-2A	A	y	2-5-2A.F8.embryo_17
429.386	6	0.760726	34.3177	F8	stage5-2	2-5-2	2-5	embryo_17	564.442	y	2-5-2A	A	y	2-5-2A.F8.embryo_17
462.043	7	0.818583	32.6571	F8	stage5-2	2-5-2	2-5	embryo_17	564.442	y	2-5-2A	A	y	2-5-2A.F8.embryo_17
204.799	1	0.358846	204.799	F8	stage5-2	2-6-1	2-6	embryo_2	570.716	y	2-6-1A	A	y	2-6-1A.F8.embryo_2
257.429	2	0.451063	52.63	F8	stage5-2	2-6-1	2-6	embryo_2	570.716	y	2-6-1A	A	y	2-6-1A.F8.embryo_2
300.602	3	0.52671	43.173	F8	stage5-2	2-6-1	2-6	embryo_2	570.716	y	2-6-1A	A	y	2-6-1A.F8.embryo_2
338.61	4	0.593307	38.008	F8	stage5-2	2-6-1	2-6	embryo_2	570.716	y	2-6-1A	A	y	2-6-1A.F8.embryo_2
376.618	5	0.659904	38.008	F8	stage5-2	2-6-1	2-6	embryo_2	570.716	y	2-6-1A	A	y	2-6-1A.F8.embryo_2
417.578	6	0.731674	40.96	F8	stage5-2	2-6-1	2-6	embryo_2	570.716	y	2-6-1A	A	y	2-6-1A.F8.embryo_2
457.061	7	0.800855	39.483	F8	stage5-2	2-6-1	2-6	embryo_2	570.716	y	2-6-1A	A	y	2-6-1A.F8.embryo_2
180.998	1	0.329499	180.998	F8	stage5-2	2-6-1	2-6	embryo_6	549.313	y	2-6-1A	A	y	2-6-1A.F8.embryo_6
230.86	2	0.42027	49.862	F8	stage5-2	2-6-1	2-6	embryo_6	549.313	y	2-6-1A	A	y	2-6-1A.F8.embryo_6
274.403	3	0.499539	43.543	F8	stage5-2	2-6-1	2-6	embryo_6	549.313	y	2-6-1A	A	y	2-6-1A.F8.embryo_6
308.721	4	0.562013	34.318	F8	stage5-2	2-6-1	2-6	embryo_6	549.313	y	2-6-1A	A	y	2-6-1A.F8.embryo_6
354.477	5	0.64531	45.756	F8	stage5-2	2-6-1	2-6	embryo_6	549.313	y	2-6-1A	A	y	2-6-1A.F8.embryo_6
398.389	6	0.72525	43.912	F8	stage5-2	2-6-1	2-6	embryo_6	549.313	y	2-6-1A	A	y	2-6-1A.F8.embryo_6
443.777	7	0.807876	45.388	F8	stage5-2	2-6-1	2-6	embryo_6	549.313	y	2-6-1A	A	y	2-6-1A.F8.embryo_6
212.825	1	0.357425	212.825	F8	stage5-2	2-6-1	2-6	embryo_7	595.439	y	2-6-1A	A	y	2-6-1A.F8.embryo_7
276.986	2	0.465179	64.161	F8	stage5-2	2-6-1	2-6	embryo_7	595.439	y	2-6-1A	A	y	2-6-1A.F8.embryo_7
324.957	3	0.545744	47.971	F8	stage5-2	2-6-1	2-6	embryo_7	595.439	y	2-6-1A	A	y	2-6-1A.F8.embryo_7
370.714	4	0.622589	45.757	F8	stage5-2	2-6-1	2-6	embryo_7	595.439	y	2-6-1A	A	y	2-6-1A.F8.embryo_7
414.626	5	0.696337	43.912	F8	stage5-2	2-6-1	2-6	embryo_7	595.439	y	2-6-1A	A	y	2-6-1A.F8.embryo_7
457.799	6	0.768843	43.173	F8	stage5-2	2-6-1	2-6	embryo_7	595.439	y	2-6-1A	A	y	2-6-1A.F8.embryo_7
496.914	7	0.834534	39.115	F8	stage5-2	2-6-1	2-6	embryo_7	595.439	y	2-6-1A	A	y	2-6-1A.F8.embryo_7
193.729	1	0.334688	193.729	F8	stage5-2	2-6-1	2-6	embryo_8	578.834	y	2-6-1A	A	y	2-6-1A.F8.embryo_8
243.775	2	0.421148	50.046	F8	stage5-2	2-6-1	2-6	embryo_8	578.834	y	2-6-1A	A	y	2-6-1A.F8.embryo_8
293.222	3	0.506574	49.447	F8	stage5-2	2-6-1	2-6	embryo_8	578.834	y	2-6-1A	A	y	2-6-1A.F8.embryo_8
334.182	4	0.577337	40.96	F8	stage5-2	2-6-1	2-6	embryo_8	578.834	y	2-6-1A	A	y	2-6-1A.F8.embryo_8
380.308	5	0.657024	46.126	F8	stage5-2	2-6-1	2-6	embryo_8	578.834	y	2-6-1A	A	y	2-6-1A.F8.embryo_8
423.113	6	0.730975	42.805	F8	stage5-2	2-6-1	2-6	embryo_8	578.834	y	2-6-1A	A	y	2-6-1A.F8.embryo_8
465.18	7	0.80365	42.067	F8	stage5-2	2-6-1	2-6	embryo_8	578.834	y	2-6-1A	A	y	2-6-1A.F8.embryo_8
187.64	1	0.355687	187.64	F8	stage5-2	2-6-1	2-6	embryo_9	527.542	y	2-6-1A	A	y	2-6-1A.F8.embryo_9
233.443	2	0.442511	45.803	F8	stage5-2	2-6-1	2-6	embryo_9	527.542	y	2-6-1A	A	y	2-6-1A.F8.embryo_9
270.713	3	0.513159	37.27	F8	stage5-2	2-6-1	2-6	embryo_9	527.542	y	2-6-1A	A	y	2-6-1A.F8.embryo_9
305.769	4	0.579611	35.056	F8	stage5-2	2-6-1	2-6	embryo_9	527.542	y	2-6-1A	A	y	2-6-1A.F8.embryo_9
340.086	5	0.644661	34.317	F8	stage5-2	2-6-1	2-6	embryo_9	527.542	y	2-6-1A	A	y	2-6-1A.F8.embryo_9
372.928	6	0.706916	32.842	F8	stage5-2	2-6-1	2-6	embryo_9	527.542	y	2-6-1A	A	y	2-6-1A.F8.embryo_9
415.733	7	0.788057	42.805	F8	stage5-2	2-6-1	2-6	embryo_9	527.542	y	2-6-1A	A	y	2-6-1A.F8.embryo_9
207.566	1	0.35928	207.566	F8	stage5-2	2-6-1	2-6	embryo_11	577.727	y	2-6-1A	A	y	2-6-1A.F8.embryo_11
263.333	2	0.455809	55.767	F8	stage5-2	2-6-1	2-6	embryo_11	577.727	y	2-6-1A	A	y	2-6-1A.F8.embryo_11
308.352	3	0.533733	45.019	F8	stage5-2	2-6-1	2-6	embryo_11	577.727	y	2-6-1A	A	y	2-6-1A.F8.embryo_11
351.156	4	0.607823	42.804	F8	stage5-2	2-6-1	2-6	embryo_11	577.727	y	2-6-1A	A	y	2-6-1A.F8.embryo_11
393.592	5	0.681277	42.436	F8	stage5-2	2-6-1	2-6	embryo_11	577.727	y	2-6-1A	A	y	2-6-1A.F8.embryo_11
437.504	6	0.757285	43.912	F8	stage5-2	2-6-1	2-6	embryo_11	577.727	y	2-6-1A	A	y	2-6-1A.F8.embryo_11
478.464	7	0.828184	40.96	F8	stage5-2	2-6-1	2-6	embryo_11	577.727	y	2-6-1A	A	y	2-6-1A.F8.embryo_11
223.618	1	0.386571	223.618	F8	stage5-2	2-6-1	2-6	embryo_12	578.465	y	2-6-1A	A	y	2-6-1A.F8.embryo_12
279.2	2	0.482657	55.582	F8	stage5-2	2-6-1	2-6	embryo_12	578.465	y	2-6-1A	A	y	2-6-1A.F8.embryo_12
319.053	3	0.551551	39.853	F8	stage5-2	2-6-1	2-6	embryo_12	578.465	y	2-6-1A	A	y	2-6-1A.F8.embryo_12
356.322	4	0.615978	37.269	F8	stage5-2	2-6-1	2-6	embryo_12	578.465	y	2-6-1A	A	y	2-6-1A.F8.embryo_12
395.437	5	0.683597	39.115	F8	stage5-2	2-6-1	2-6	embryo_12	578.465	y	2-6-1A	A	y	2-6-1A.F8.embryo_12
433.076	6	0.748664	37.639	F8	stage5-2	2-6-1	2-6	embryo_12	578.465	y	2-6-1A	A	y	2-6-1A.F8.embryo_12
471.453	7	0.815007	38.377	F8	stage5-2	2-6-1	2-6	embryo_12	578.465	y	2-6-1A	A	y	2-6-1A.F8.embryo_12
209.504	1	0.366853	209.504	F8	stage5-2	2-6-1	2-6	embryo_13	571.085	y	2-6-1A	A	y	2-6-1A.F8.embryo_13
261.488	2	0.457879	51.984	F8	stage5-2	2-6-1	2-6	embryo_13	571.085	y	2-6-1A	A	y	2-6-1A.F8.embryo_13
304.292	3	0.532831	42.804	F8	stage5-2	2-6-1	2-6	embryo_13	571.085	y	2-6-1A	A	y	2-6-1A.F8.embryo_13
342.669	4	0.600032	38.377	F8	stage5-2	2-6-1	2-6	embryo_13	571.085	y	2-6-1A	A	y	2-6-1A.F8.embryo_13
385.105	5	0.674339	42.436	F8	stage5-2	2-6-1	2-6	embryo_13	571.085	y	2-6-1A	A	y	2-6-1A.F8.embryo_13
423.851	6	0.742185	38.746	F8	stage5-2	2-6-1	2-6	embryo_13	571.085	y	2-6-1A	A	y	2-6-1A.F8.embryo_13
466.656	7	0.817139	42.805	F8	stage5-2	2-6-1	2-6	embryo_13	571.085	y	2-6-1A	A	y	2-6-1A.F8.embryo_13
202.585	1	0.338758	202.585	F8	stage5-2	2-6-1	2-6	embryo_15	598.022	y	2-6-1A	A	y	2-6-1A.F8.embryo_15
253.738	2	0.424295	51.153	F8	stage5-2	2-6-1	2-6	embryo_15	598.022	y	2-6-1A	A	y	2-6-1A.F8.embryo_15
310.566	3	0.519322	56.828	F8	stage5-2	2-6-1	2-6	embryo_15	598.022	y	2-6-1A	A	y	2-6-1A.F8.embryo_15
349.68	4	0.584728	39.114	F8	stage5-2	2-6-1	2-6	embryo_15	598.022	y	2-6-1A	A	y	2-6-1A.F8.embryo_15
402.817	5	0.673582	53.137	F8	stage5-2	2-6-1	2-6	embryo_15	598.022	y	2-6-1A	A	y	2-6-1A.F8.embryo_15
450.788	6	0.753798	47.971	F8	stage5-2	2-6-1	2-6	embryo_15	598.022	y	2-6-1A	A	y	2-6-1A.F8.embryo_15
496.914	7	0.830929	46.126	F8	stage5-2	2-6-1	2-6	embryo_15	598.022	y	2-6-1A	A	y	2-6-1A.F8.embryo_15
182.935	1	0.339642	182.935	F8	stage5-2	2-6-1	2-6	embryo_16	538.612	y	2-6-1A	A	y	2-6-1A.F8.embryo_16
230.86	2	0.42862	47.925	F8	stage5-2	2-6-1	2-6	embryo_16	538.612	y	2-6-1A	A	y	2-6-1A.F8.embryo_16
278.093	3	0.516314	47.233	F8	stage5-2	2-6-1	2-6	embryo_16	538.612	y	2-6-1A	A	y	2-6-1A.F8.embryo_16
313.887	4	0.58277	35.794	F8	stage5-2	2-6-1	2-6	embryo_16	538.612	y	2-6-1A	A	y	2-6-1A.F8.embryo_16
353.739	5	0.65676	39.852	F8	stage5-2	2-6-1	2-6	embryo_16	538.612	y	2-6-1A	A	y	2-6-1A.F8.embryo_16
388.795	6	0.721846	35.056	F8	stage5-2	2-6-1	2-6	embryo_16	538.612	y	2-6-1A	A	y	2-6-1A.F8.embryo_16
427.541	7	0.793783	38.746	F8	stage5-2	2-6-1	2-6	embryo_16	538.612	y	2-6-1A	A	y	2-6-1A.F8.embryo_16
211.718	1	0.365533	211.718	F8	stage5-2	2-6-1	2-6	embryo_19	579.203	y	2-6-1A	A	y	2-6-1A.F8.embryo_19
264.809	2	0.457195	53.091	F8	stage5-2	2-6-1	2-6	embryo_19	579.203	y	2-6-1A	A	y	2-6-1A.F8.embryo_19
306.876	3	0.529825	42.067	F8	stage5-2	2-6-1	2-6	embryo_19	579.203	y	2-6-1A	A	y	2-6-1A.F8.embryo_19
350.418	4	0.605	43.542	F8	stage5-2	2-6-1	2-6	embryo_19	579.203	y	2-6-1A	A	y	2-6-1A.F8.embryo_19
385.843	5	0.666162	35.425	F8	stage5-2	2-6-1	2-6	embryo_19	579.203	y	2-6-1A	A	y	2-6-1A.F8.embryo_19
426.803	6	0.73688	40.96	F8	stage5-2	2-6-1	2-6	embryo_19	579.203	y	2-6-1A	A	y	2-6-1A.F8.embryo_19
468.87	7	0.809509	42.067	F8	stage5-2	2-6-1	2-6	embryo_19	579.203	y	2-6-1A	A	y	2-6-1A.F8.embryo_19
201.478	1	0.354402	201.478	F8	stage5-2	2-6-1	2-6	embryo_20	568.502	y	2-6-1A	A	y	2-6-1A.F8.embryo_20
262.964	2	0.462556	61.486	F8	stage5-2	2-6-1	2-6	embryo_20	568.502	y	2-6-1A	A	y	2-6-1A.F8.embryo_20
304.661	3	0.535901	41.697	F8	stage5-2	2-6-1	2-6	embryo_20	568.502	y	2-6-1A	A	y	2-6-1A.F8.embryo_20
345.252	4	0.607301	40.591	F8	stage5-2	2-6-1	2-6	embryo_20	568.502	y	2-6-1A	A	y	2-6-1A.F8.embryo_20
388.426	5	0.683245	43.174	F8	stage5-2	2-6-1	2-6	embryo_20	568.502	y	2-6-1A	A	y	2-6-1A.F8.embryo_20
431.231	6	0.758539	42.805	F8	stage5-2	2-6-1	2-6	embryo_20	568.502	y	2-6-1A	A	y	2-6-1A.F8.embryo_20
469.239	7	0.825396	38.008	F8	stage5-2	2-6-1	2-6	embryo_20	568.502	y	2-6-1A	A	y	2-6-1A.F8.embryo_20
221.681	1	0.356184	221.681	F8	stage5-2	2-6-1	2-6	embryo_21	622.377	y	2-6-1A	A	y	2-6-1A.F8.embryo_21
278.462	2	0.447417	56.781	F8	stage5-2	2-6-1	2-6	embryo_21	622.377	y	2-6-1A	A	y	2-6-1A.F8.embryo_21
329.016	3	0.528644	50.554	F8	stage5-2	2-6-1	2-6	embryo_21	622.377	y	2-6-1A	A	y	2-6-1A.F8.embryo_21
371.083	4	0.596235	42.067	F8	stage5-2	2-6-1	2-6	embryo_21	622.377	y	2-6-1A	A	y	2-6-1A.F8.embryo_21
425.696	5	0.683984	54.613	F8	stage5-2	2-6-1	2-6	embryo_21	622.377	y	2-6-1A	A	y	2-6-1A.F8.embryo_21
477.357	6	0.76699	51.661	F8	stage5-2	2-6-1	2-6	embryo_21	622.377	y	2-6-1A	A	y	2-6-1A.F8.embryo_21
524.221	7	0.842289	46.864	F8	stage5-2	2-6-1	2-6	embryo_21	622.377	y	2-6-1A	A	y	2-6-1A.F8.embryo_21
198.157	1	0.350723	198.157	F8	stage5-2	2-6-2	2-6	embryo_1	564.996	y	2-6-2A	A	y	2-6-2A.F8.embryo_1
247.281	2	0.437668	49.1241	F8	stage5-2	2-6-2	2-6	embryo_1	564.996	y	2-6-2A	A	y	2-6-2A.F8.embryo_1
297.097	3	0.525839	49.816	F8	stage5-2	2-6-2	2-6	embryo_1	564.996	y	2-6-2A	A	y	2-6-2A.F8.embryo_1
334.182	4	0.591477	37.0852	F8	stage5-2	2-6-2	2-6	embryo_1	564.996	y	2-6-2A	A	y	2-6-2A.F8.embryo_1
375.142	5	0.663973	40.9598	F8	stage5-2	2-6-2	2-6	embryo_1	564.996	y	2-6-2A	A	y	2-6-2A.F8.embryo_1
415.548	6	0.735489	40.4063	F8	stage5-2	2-6-2	2-6	embryo_1	564.996	y	2-6-2A	A	y	2-6-2A.F8.embryo_1
452.08	7	0.800147	36.5317	F8	stage5-2	2-6-2	2-6	embryo_1	564.996	y	2-6-2A	A	y	2-6-2A.F8.embryo_1
200.924	1	0.352855	200.924	F8	stage5-2	2-6-2	2-6	embryo_5	569.424	y	2-6-2A	A	y	2-6-2A.F8.embryo_5
258.351	2	0.453706	57.4267	F8	stage5-2	2-6-2	2-6	embryo_5	569.424	y	2-6-2A	A	y	2-6-2A.F8.embryo_5
304.846	3	0.535358	46.4949	F8	stage5-2	2-6-2	2-6	embryo_5	569.424	y	2-6-2A	A	y	2-6-2A.F8.embryo_5
350.234	4	0.615067	45.3879	F8	stage5-2	2-6-2	2-6	embryo_5	569.424	y	2-6-2A	A	y	2-6-2A.F8.embryo_5
390.087	5	0.685055	39.8528	F8	stage5-2	2-6-2	2-6	embryo_5	569.424	y	2-6-2A	A	y	2-6-2A.F8.embryo_5
427.725	6	0.751154	37.6387	F8	stage5-2	2-6-2	2-6	embryo_5	569.424	y	2-6-2A	A	y	2-6-2A.F8.embryo_5
462.596	7	0.812394	34.8712	F8	stage5-2	2-6-2	2-6	embryo_5	569.424	y	2-6-2A	A	y	2-6-2A.F8.embryo_5
209.781	1	0.368768	209.781	F8	stage5-2	2-6-2	2-6	embryo_7	568.87	y	2-6-2A	A	y	2-6-2A.F8.embryo_7
265.547	2	0.466797	55.766	F8	stage5-2	2-6-2	2-6	embryo_7	568.87	y	2-6-2A	A	y	2-6-2A.F8.embryo_7
316.47	3	0.556313	50.923	F8	stage5-2	2-6-2	2-6	embryo_7	568.87	y	2-6-2A	A	y	2-6-2A.F8.embryo_7
345.252	4	0.606908	28.782	F8	stage5-2	2-6-2	2-6	embryo_7	568.87	y	2-6-2A	A	y	2-6-2A.F8.embryo_7
387.873	5	0.681831	42.621	F8	stage5-2	2-6-2	2-6	embryo_7	568.87	y	2-6-2A	A	y	2-6-2A.F8.embryo_7
427.172	6	0.750913	39.299	F8	stage5-2	2-6-2	2-6	embryo_7	568.87	y	2-6-2A	A	y	2-6-2A.F8.embryo_7
467.025	7	0.82097	39.853	F8	stage5-2	2-6-2	2-6	embryo_7	568.87	y	2-6-2A	A	y	2-6-2A.F8.embryo_7
205.906	1	0.362308	205.906	F8	stage5-2	2-6-2	2-6	embryo_8	568.317	y	2-6-2A	A	y	2-6-2A.F8.embryo_8
262.779	2	0.462381	56.8732	F8	stage5-2	2-6-2	2-6	embryo_8	568.317	y	2-6-2A	A	y	2-6-2A.F8.embryo_8
305.399	3	0.537375	42.6203	F8	stage5-2	2-6-2	2-6	embryo_8	568.317	y	2-6-2A	A	y	2-6-2A.F8.embryo_8
340.271	4	0.598734	34.8712	F8	stage5-2	2-6-2	2-6	embryo_8	568.317	y	2-6-2A	A	y	2-6-2A.F8.embryo_8
378.463	5	0.665936	38.1922	F8	stage5-2	2-6-2	2-6	embryo_8	568.317	y	2-6-2A	A	y	2-6-2A.F8.embryo_8
414.995	6	0.730217	36.5317	F8	stage5-2	2-6-2	2-6	embryo_8	568.317	y	2-6-2A	A	y	2-6-2A.F8.embryo_8
458.168	7	0.806185	43.1738	F8	stage5-2	2-6-2	2-6	embryo_8	568.317	y	2-6-2A	A	y	2-6-2A.F8.embryo_8
195.943	1	0.338837	195.943	F8	stage5-2	2-6-2	2-6	embryo_10	578.28	y	2-6-2A	A	y	2-6-2A.F8.embryo_10
261.119	2	0.451543	65.1759	F8	stage5-2	2-6-2	2-6	embryo_10	578.28	y	2-6-2A	A	y	2-6-2A.F8.embryo_10
307.06	3	0.530988	45.9414	F8	stage5-2	2-6-2	2-6	embryo_10	578.28	y	2-6-2A	A	y	2-6-2A.F8.embryo_10
348.02	4	0.601819	40.9598	F8	stage5-2	2-6-2	2-6	embryo_10	578.28	y	2-6-2A	A	y	2-6-2A.F8.embryo_10
393.408	5	0.680306	45.3879	F8	stage5-2	2-6-2	2-6	embryo_10	578.28	y	2-6-2A	A	y	2-6-2A.F8.embryo_10
432.707	6	0.748265	39.2993	F8	stage5-2	2-6-2	2-6	embryo_10	578.28	y	2-6-2A	A	y	2-6-2A.F8.embryo_10
468.132	7	0.809524	35.4247	F8	stage5-2	2-6-2	2-6	embryo_10	578.28	y	2-6-2A	A	y	2-6-2A.F8.embryo_10
184.873	1	0.338485	184.873	F8	stage5-2	2-6-2	2-6	embryo_11	546.177	y	2-6-2A	A	y	2-6-2A.F8.embryo_11
241.192	2	0.441601	56.3197	F8	stage5-2	2-6-2	2-6	embryo_11	546.177	y	2-6-2A	A	y	2-6-2A.F8.embryo_11
286.58	3	0.524702	45.3879	F8	stage5-2	2-6-2	2-6	embryo_11	546.177	y	2-6-2A	A	y	2-6-2A.F8.embryo_11
336.396	4	0.615911	49.816	F8	stage5-2	2-6-2	2-6	embryo_11	546.177	y	2-6-2A	A	y	2-6-2A.F8.embryo_11
375.142	5	0.686851	38.7457	F8	stage5-2	2-6-2	2-6	embryo_11	546.177	y	2-6-2A	A	y	2-6-2A.F8.embryo_11
410.566	6	0.75171	35.4247	F8	stage5-2	2-6-2	2-6	embryo_11	546.177	y	2-6-2A	A	y	2-6-2A.F8.embryo_11
447.652	7	0.81961	37.0852	F8	stage5-2	2-6-2	2-6	embryo_11	546.177	y	2-6-2A	A	y	2-6-2A.F8.embryo_11
202.031	1	0.365823	202.031	F8	stage5-2	2-6-2	2-6	embryo_14	552.265	y	2-6-2A	A	y	2-6-2A.F8.embryo_14
256.137	2	0.463794	54.1057	F8	stage5-2	2-6-2	2-6	embryo_14	552.265	y	2-6-2A	A	y	2-6-2A.F8.embryo_14
304.292	3	0.55099	48.1554	F8	stage5-2	2-6-2	2-6	embryo_14	552.265	y	2-6-2A	A	y	2-6-2A.F8.embryo_14
334.182	4	0.605112	29.8896	F8	stage5-2	2-6-2	2-6	embryo_14	552.265	y	2-6-2A	A	y	2-6-2A.F8.embryo_14
379.016	5	0.686294	44.8344	F8	stage5-2	2-6-2	2-6	embryo_14	552.265	y	2-6-2A	A	y	2-6-2A.F8.embryo_14
418.316	6	0.757454	39.2993	F8	stage5-2	2-6-2	2-6	embryo_14	552.265	y	2-6-2A	A	y	2-6-2A.F8.embryo_14
457.615	7	0.828614	39.2993	F8	stage5-2	2-6-2	2-6	embryo_14	552.265	y	2-6-2A	A	y	2-6-2A.F8.embryo_14
217.53	1	0.361297	217.53	F8	stage5-2	2-6-2	2-6	embryo_15	602.081	y	2-6-2A	A	y	2-6-2A.F8.embryo_15
275.51	2	0.457596	57.98	F8	stage5-2	2-6-2	2-6	embryo_15	602.081	y	2-6-2A	A	y	2-6-2A.F8.embryo_15
324.772	3	0.539416	49.262	F8	stage5-2	2-6-2	2-6	embryo_15	602.081	y	2-6-2A	A	y	2-6-2A.F8.embryo_15
368.5	4	0.612044	43.728	F8	stage5-2	2-6-2	2-6	embryo_15	602.081	y	2-6-2A	A	y	2-6-2A.F8.embryo_15
408.906	5	0.679154	40.406	F8	stage5-2	2-6-2	2-6	embryo_15	602.081	y	2-6-2A	A	y	2-6-2A.F8.embryo_15
447.652	6	0.743508	38.746	F8	stage5-2	2-6-2	2-6	embryo_15	602.081	y	2-6-2A	A	y	2-6-2A.F8.embryo_15
493.04	7	0.818893	45.388	F8	stage5-2	2-6-2	2-6	embryo_15	602.081	y	2-6-2A	A	y	2-6-2A.F8.embryo_15
213.655	1	0.364581	213.655	F8	stage5-2	2-6-2	2-6	embryo_17	586.029	y	2-6-2A	A	y	2-6-2A.F8.embryo_17
283.259	2	0.483353	69.604	F8	stage5-2	2-6-2	2-6	embryo_17	586.029	y	2-6-2A	A	y	2-6-2A.F8.embryo_17
330.861	3	0.564581	47.6019	F8	stage5-2	2-6-2	2-6	embryo_17	586.029	y	2-6-2A	A	y	2-6-2A.F8.embryo_17
367.393	4	0.626919	36.5317	F8	stage5-2	2-6-2	2-6	embryo_17	586.029	y	2-6-2A	A	y	2-6-2A.F8.embryo_17
418.316	5	0.713813	50.923	F8	stage5-2	2-6-2	2-6	embryo_17	586.029	y	2-6-2A	A	y	2-6-2A.F8.embryo_17
452.633	6	0.772373	34.3177	F8	stage5-2	2-6-2	2-6	embryo_17	586.029	y	2-6-2A	A	y	2-6-2A.F8.embryo_17
485.844	7	0.829044	33.2106	F8	stage5-2	2-6-2	2-6	embryo_17	586.029	y	2-6-2A	A	y	2-6-2A.F8.embryo_17
214.209	1	0.364836	214.209	F8	stage5-2	2-6-2	2-6	embryo_18	587.136	y	2-6-2A	A	y	2-6-2A.F8.embryo_18
273.296	2	0.465473	59.0873	F8	stage5-2	2-6-2	2-6	embryo_18	587.136	y	2-6-2A	A	y	2-6-2A.F8.embryo_18
330.861	3	0.563516	57.5651	F8	stage5-2	2-6-2	2-6	embryo_18	587.136	y	2-6-2A	A	y	2-6-2A.F8.embryo_18
375.695	4	0.639877	44.8344	F8	stage5-2	2-6-2	2-6	embryo_18	587.136	y	2-6-2A	A	y	2-6-2A.F8.embryo_18
418.869	5	0.71341	43.1738	F8	stage5-2	2-6-2	2-6	embryo_18	587.136	y	2-6-2A	A	y	2-6-2A.F8.embryo_18
459.829	6	0.783172	40.9598	F8	stage5-2	2-6-2	2-6	embryo_18	587.136	y	2-6-2A	A	y	2-6-2A.F8.embryo_18
490.826	7	0.835965	30.9966	F8	stage5-2	2-6-2	2-6	embryo_18	587.136	y	2-6-2A	A	y	2-6-2A.F8.embryo_18
212.548	1	0.367201	212.548	F8	stage5-2	2-6-2	2-6	embryo_19	578.834	y	2-6-2A	A	y	2-6-2A.F8.embryo_19
265.547	2	0.458762	52.9986	F8	stage5-2	2-6-2	2-6	embryo_19	578.834	y	2-6-2A	A	y	2-6-2A.F8.embryo_19
310.381	3	0.536218	44.8344	F8	stage5-2	2-6-2	2-6	embryo_19	578.834	y	2-6-2A	A	y	2-6-2A.F8.embryo_19
351.341	4	0.606981	40.9598	F8	stage5-2	2-6-2	2-6	embryo_19	578.834	y	2-6-2A	A	y	2-6-2A.F8.embryo_19
391.747	5	0.676787	40.4063	F8	stage5-2	2-6-2	2-6	embryo_19	578.834	y	2-6-2A	A	y	2-6-2A.F8.embryo_19
431.046	6	0.744681	39.2993	F8	stage5-2	2-6-2	2-6	embryo_19	578.834	y	2-6-2A	A	y	2-6-2A.F8.embryo_19
472.56	7	0.8164	41.5133	F8	stage5-2	2-6-2	2-6	embryo_19	578.834	y	2-6-2A	A	y	2-6-2A.F8.embryo_19
198.157	1	0.345977	198.157	F8	stage5-2	2-6-2	2-6	embryo_21	572.745	y	2-6-2A	A	y	2-6-2A.F8.embryo_21
248.388	2	0.43368	50.2311	F8	stage5-2	2-6-2	2-6	embryo_21	572.745	y	2-6-2A	A	y	2-6-2A.F8.embryo_21
298.757	3	0.521624	50.3695	F8	stage5-2	2-6-2	2-6	embryo_21	572.745	y	2-6-2A	A	y	2-6-2A.F8.embryo_21
342.485	4	0.597971	43.7273	F8	stage5-2	2-6-2	2-6	embryo_21	572.745	y	2-6-2A	A	y	2-6-2A.F8.embryo_21
386.766	5	0.675284	44.2808	F8	stage5-2	2-6-2	2-6	embryo_21	572.745	y	2-6-2A	A	y	2-6-2A.F8.embryo_21
424.958	6	0.741967	38.1922	F8	stage5-2	2-6-2	2-6	embryo_21	572.745	y	2-6-2A	A	y	2-6-2A.F8.embryo_21
468.685	7	0.818314	43.7273	F8	stage5-2	2-6-2	2-6	embryo_21	572.745	y	2-6-2A	A	y	2-6-2A.F8.embryo_21
203.138	1	0.367458	203.138	F8	stage5-2	ctrl1	ctrl	embryo_3	552.819	y	ctrl1A	A	y	ctrl1A.F8.embryo_3
255.584	2	0.462329	52.446	F8	stage5-2	ctrl1	ctrl	embryo_3	552.819	y	ctrl1A	A	y	ctrl1A.F8.embryo_3
298.204	3	0.539424	42.62	F8	stage5-2	ctrl1	ctrl	embryo_3	552.819	y	ctrl1A	A	y	ctrl1A.F8.embryo_3
332.522	4	0.601502	34.318	F8	stage5-2	ctrl1	ctrl	embryo_3	552.819	y	ctrl1A	A	y	ctrl1A.F8.embryo_3
371.267	5	0.671589	38.745	F8	stage5-2	ctrl1	ctrl	embryo_3	552.819	y	ctrl1A	A	y	ctrl1A.F8.embryo_3
404.478	6	0.731664	33.211	F8	stage5-2	ctrl1	ctrl	embryo_3	552.819	y	ctrl1A	A	y	ctrl1A.F8.embryo_3
445.991	7	0.806758	41.513	F8	stage5-2	ctrl1	ctrl	embryo_3	552.819	y	ctrl1A	A	y	ctrl1A.F8.embryo_3
209.227	1	0.392626	209.227	F8	stage5-2	ctrl1	ctrl	embryo_7	532.892	y	ctrl1A	A	y	ctrl1A.F8.embryo_7
260.012	2	0.487926	50.785	F8	stage5-2	ctrl1	ctrl	embryo_7	532.892	y	ctrl1A	A	y	ctrl1A.F8.embryo_7
295.99	3	0.555441	35.978	F8	stage5-2	ctrl1	ctrl	embryo_7	532.892	y	ctrl1A	A	y	ctrl1A.F8.embryo_7
332.522	4	0.623995	36.532	F8	stage5-2	ctrl1	ctrl	embryo_7	532.892	y	ctrl1A	A	y	ctrl1A.F8.embryo_7
371.821	5	0.697742	39.299	F8	stage5-2	ctrl1	ctrl	embryo_7	532.892	y	ctrl1A	A	y	ctrl1A.F8.embryo_7
410.013	6	0.769411	38.192	F8	stage5-2	ctrl1	ctrl	embryo_7	532.892	y	ctrl1A	A	y	ctrl1A.F8.embryo_7
448.759	7	0.84212	38.746	F8	stage5-2	ctrl1	ctrl	embryo_7	532.892	y	ctrl1A	A	y	ctrl1A.F8.embryo_7
191.515	1	0.344365	191.515	F8	stage5-2	ctrl1	ctrl	embryo_10	556.14	y	ctrl1A	A	y	ctrl1A.F8.embryo_10
253.369	2	0.455585	61.854	F8	stage5-2	ctrl1	ctrl	embryo_10	556.14	y	ctrl1A	A	y	ctrl1A.F8.embryo_10
298.757	3	0.537197	45.388	F8	stage5-2	ctrl1	ctrl	embryo_10	556.14	y	ctrl1A	A	y	ctrl1A.F8.embryo_10
335.289	4	0.602886	36.532	F8	stage5-2	ctrl1	ctrl	embryo_10	556.14	y	ctrl1A	A	y	ctrl1A.F8.embryo_10
375.142	5	0.674546	39.853	F8	stage5-2	ctrl1	ctrl	embryo_10	556.14	y	ctrl1A	A	y	ctrl1A.F8.embryo_10
410.013	6	0.737248	34.871	F8	stage5-2	ctrl1	ctrl	embryo_10	556.14	y	ctrl1A	A	y	ctrl1A.F8.embryo_10
453.187	7	0.814879	43.174	F8	stage5-2	ctrl1	ctrl	embryo_10	556.14	y	ctrl1A	A	y	ctrl1A.F8.embryo_10
190.961	1	0.352851	190.961	F8	stage5-2	ctrl1	ctrl	embryo_11	541.195	y	ctrl1A	A	y	ctrl1A.F8.embryo_11
239.532	2	0.442598	48.571	F8	stage5-2	ctrl1	ctrl	embryo_11	541.195	y	ctrl1A	A	y	ctrl1A.F8.embryo_11
286.58	3	0.529532	47.048	F8	stage5-2	ctrl1	ctrl	embryo_11	541.195	y	ctrl1A	A	y	ctrl1A.F8.embryo_11
329.2	4	0.608284	42.62	F8	stage5-2	ctrl1	ctrl	embryo_11	541.195	y	ctrl1A	A	y	ctrl1A.F8.embryo_11
364.625	5	0.673741	35.425	F8	stage5-2	ctrl1	ctrl	embryo_11	541.195	y	ctrl1A	A	y	ctrl1A.F8.embryo_11
403.371	6	0.745334	38.746	F8	stage5-2	ctrl1	ctrl	embryo_11	541.195	y	ctrl1A	A	y	ctrl1A.F8.embryo_11
439.349	7	0.811813	35.978	F8	stage5-2	ctrl1	ctrl	embryo_11	541.195	y	ctrl1A	A	y	ctrl1A.F8.embryo_11
205.352	1	0.363102	205.352	F8	stage5-2	ctrl1	ctrl	embryo_12	565.549	y	ctrl1A	A	y	ctrl1A.F8.embryo_12
252.262	2	0.446048	46.91	F8	stage5-2	ctrl1	ctrl	embryo_12	565.549	y	ctrl1A	A	y	ctrl1A.F8.embryo_12
294.329	3	0.520431	42.067	F8	stage5-2	ctrl1	ctrl	embryo_12	565.549	y	ctrl1A	A	y	ctrl1A.F8.embryo_12
330.861	4	0.585026	36.532	F8	stage5-2	ctrl1	ctrl	embryo_12	565.549	y	ctrl1A	A	y	ctrl1A.F8.embryo_12
372.374	5	0.658429	41.513	F8	stage5-2	ctrl1	ctrl	embryo_12	565.549	y	ctrl1A	A	y	ctrl1A.F8.embryo_12
413.334	6	0.730854	40.96	F8	stage5-2	ctrl1	ctrl	embryo_12	565.549	y	ctrl1A	A	y	ctrl1A.F8.embryo_12
460.382	7	0.814044	47.048	F8	stage5-2	ctrl1	ctrl	embryo_12	565.549	y	ctrl1A	A	y	ctrl1A.F8.embryo_12
176.016	1	0.350702	176.016	F8	stage5-2	ctrl1	ctrl	embryo_14	501.896	y	ctrl1A	A	y	ctrl1A.F8.embryo_14
216.838	2	0.432038	40.822	F8	stage5-2	ctrl1	ctrl	embryo_14	501.896	y	ctrl1A	A	y	ctrl1A.F8.embryo_14
260.012	3	0.51806	43.174	F8	stage5-2	ctrl1	ctrl	embryo_14	501.896	y	ctrl1A	A	y	ctrl1A.F8.embryo_14
295.99	4	0.589744	35.978	F8	stage5-2	ctrl1	ctrl	embryo_14	501.896	y	ctrl1A	A	y	ctrl1A.F8.embryo_14
324.219	5	0.645988	28.229	F8	stage5-2	ctrl1	ctrl	embryo_14	501.896	y	ctrl1A	A	y	ctrl1A.F8.embryo_14
360.751	6	0.718776	36.532	F8	stage5-2	ctrl1	ctrl	embryo_14	501.896	y	ctrl1A	A	y	ctrl1A.F8.embryo_14
399.496	7	0.795974	38.745	F8	stage5-2	ctrl1	ctrl	embryo_14	501.896	y	ctrl1A	A	y	ctrl1A.F8.embryo_14
207.566	1	0.375468	207.566	F8	stage5-2	ctrl1	ctrl	embryo_15	552.819	y	ctrl1A	A	y	ctrl1A.F8.embryo_15
257.244	2	0.465331	49.678	F8	stage5-2	ctrl1	ctrl	embryo_15	552.819	y	ctrl1A	A	y	ctrl1A.F8.embryo_15
300.418	3	0.543429	43.174	F8	stage5-2	ctrl1	ctrl	embryo_15	552.819	y	ctrl1A	A	y	ctrl1A.F8.embryo_15
339.717	4	0.614518	39.299	F8	stage5-2	ctrl1	ctrl	embryo_15	552.819	y	ctrl1A	A	y	ctrl1A.F8.embryo_15
378.463	5	0.684606	38.746	F8	stage5-2	ctrl1	ctrl	embryo_15	552.819	y	ctrl1A	A	y	ctrl1A.F8.embryo_15
416.102	6	0.752691	37.639	F8	stage5-2	ctrl1	ctrl	embryo_15	552.819	y	ctrl1A	A	y	ctrl1A.F8.embryo_15
455.401	7	0.82378	39.299	F8	stage5-2	ctrl1	ctrl	embryo_15	552.819	y	ctrl1A	A	y	ctrl1A.F8.embryo_15
209.227	1	0.399261	209.227	F8	stage5-2	ctrl1	ctrl	embryo_18	524.036	y	ctrl1A	A	y	ctrl1A.F8.embryo_18
260.565	2	0.497227	51.338	F8	stage5-2	ctrl1	ctrl	embryo_18	524.036	y	ctrl1A	A	y	ctrl1A.F8.embryo_18
298.204	3	0.569053	37.639	F8	stage5-2	ctrl1	ctrl	embryo_18	524.036	y	ctrl1A	A	y	ctrl1A.F8.embryo_18
332.522	4	0.63454	34.318	F8	stage5-2	ctrl1	ctrl	embryo_18	524.036	y	ctrl1A	A	y	ctrl1A.F8.embryo_18
363.518	5	0.693689	30.996	F8	stage5-2	ctrl1	ctrl	embryo_18	524.036	y	ctrl1A	A	y	ctrl1A.F8.embryo_18
396.729	6	0.757064	33.211	F8	stage5-2	ctrl1	ctrl	embryo_18	524.036	y	ctrl1A	A	y	ctrl1A.F8.embryo_18
439.349	7	0.838395	42.62	F8	stage5-2	ctrl1	ctrl	embryo_18	524.036	y	ctrl1A	A	y	ctrl1A.F8.embryo_18
211.995	1	0.350172	211.995	F8	stage5-2	ctrl1	ctrl	embryo_19	605.402	y	ctrl1A	A	y	ctrl1A.F8.embryo_19
274.956	2	0.454171	62.961	F8	stage5-2	ctrl1	ctrl	embryo_19	605.402	y	ctrl1A	A	y	ctrl1A.F8.embryo_19
320.344	3	0.529143	45.388	F8	stage5-2	ctrl1	ctrl	embryo_19	605.402	y	ctrl1A	A	y	ctrl1A.F8.embryo_19
362.965	4	0.599544	42.621	F8	stage5-2	ctrl1	ctrl	embryo_19	605.402	y	ctrl1A	A	y	ctrl1A.F8.embryo_19
409.459	5	0.676342	46.494	F8	stage5-2	ctrl1	ctrl	embryo_19	605.402	y	ctrl1A	A	y	ctrl1A.F8.embryo_19
447.098	6	0.738514	37.639	F8	stage5-2	ctrl1	ctrl	embryo_19	605.402	y	ctrl1A	A	y	ctrl1A.F8.embryo_19
488.058	7	0.806172	40.96	F8	stage5-2	ctrl1	ctrl	embryo_19	605.402	y	ctrl1A	A	y	ctrl1A.F8.embryo_19
230.26	1	0.399327	230.26	F8	stage5-2	ctrl1	ctrl	embryo_20	576.62	y	ctrl1A	A	y	ctrl1A.F8.embryo_20
285.473	2	0.49508	55.213	F8	stage5-2	ctrl1	ctrl	embryo_20	576.62	y	ctrl1A	A	y	ctrl1A.F8.embryo_20
325.879	3	0.565154	40.406	F8	stage5-2	ctrl1	ctrl	embryo_20	576.62	y	ctrl1A	A	y	ctrl1A.F8.embryo_20
359.09	4	0.62275	33.211	F8	stage5-2	ctrl1	ctrl	embryo_20	576.62	y	ctrl1A	A	y	ctrl1A.F8.embryo_20
396.175	5	0.687064	37.085	F8	stage5-2	ctrl1	ctrl	embryo_20	576.62	y	ctrl1A	A	y	ctrl1A.F8.embryo_20
439.349	6	0.761939	43.174	F8	stage5-2	ctrl1	ctrl	embryo_20	576.62	y	ctrl1A	A	y	ctrl1A.F8.embryo_20
479.755	7	0.832012	40.406	F8	stage5-2	ctrl1	ctrl	embryo_20	576.62	y	ctrl1A	A	y	ctrl1A.F8.embryo_20
191.515	1	0.34334	191.515	F8	stage5-2	ctrl1	ctrl	embryo_23	557.8	y	ctrl1A	A	y	ctrl1A.F8.embryo_23
240.639	2	0.431407	49.124	F8	stage5-2	ctrl1	ctrl	embryo_23	557.8	y	ctrl1A	A	y	ctrl1A.F8.embryo_23
288.241	3	0.516746	47.602	F8	stage5-2	ctrl1	ctrl	embryo_23	557.8	y	ctrl1A	A	y	ctrl1A.F8.embryo_23
331.968	4	0.595138	43.727	F8	stage5-2	ctrl1	ctrl	embryo_23	557.8	y	ctrl1A	A	y	ctrl1A.F8.embryo_23
377.356	5	0.676508	45.388	F8	stage5-2	ctrl1	ctrl	embryo_23	557.8	y	ctrl1A	A	y	ctrl1A.F8.embryo_23
417.762	6	0.748946	40.406	F8	stage5-2	ctrl1	ctrl	embryo_23	557.8	y	ctrl1A	A	y	ctrl1A.F8.embryo_23
459.829	7	0.824362	42.067	F8	stage5-2	ctrl1	ctrl	embryo_23	557.8	y	ctrl1A	A	y	ctrl1A.F8.embryo_23
194.836	1	0.339851	194.836	F8	stage5-2	ctrl1	ctrl	embryo_24	573.299	y	ctrl1A	A	y	ctrl1A.F8.embryo_24
251.709	2	0.439054	56.873	F8	stage5-2	ctrl1	ctrl	embryo_24	573.299	y	ctrl1A	A	y	ctrl1A.F8.embryo_24
298.204	3	0.520154	46.495	F8	stage5-2	ctrl1	ctrl	embryo_24	573.299	y	ctrl1A	A	y	ctrl1A.F8.embryo_24
340.824	4	0.594496	42.62	F8	stage5-2	ctrl1	ctrl	embryo_24	573.299	y	ctrl1A	A	y	ctrl1A.F8.embryo_24
381.784	5	0.665942	40.96	F8	stage5-2	ctrl1	ctrl	embryo_24	573.299	y	ctrl1A	A	y	ctrl1A.F8.embryo_24
427.725	6	0.746077	45.941	F8	stage5-2	ctrl1	ctrl	embryo_24	573.299	y	ctrl1A	A	y	ctrl1A.F8.embryo_24
468.132	7	0.816558	40.407	F8	stage5-2	ctrl1	ctrl	embryo_24	573.299	y	ctrl1A	A	y	ctrl1A.F8.embryo_24
178.784	1	0.342252	178.784	F8	stage5-2	ctrl1	ctrl	embryo_27	522.376	y	ctrl1A	A	y	ctrl1A.F8.embryo_27
225.694	2	0.432053	46.91	F8	stage5-2	ctrl1	ctrl	embryo_27	522.376	y	ctrl1A	A	y	ctrl1A.F8.embryo_27
271.082	3	0.51894	45.388	F8	stage5-2	ctrl1	ctrl	embryo_27	522.376	y	ctrl1A	A	y	ctrl1A.F8.embryo_27
304.292	4	0.582515	33.21	F8	stage5-2	ctrl1	ctrl	embryo_27	522.376	y	ctrl1A	A	y	ctrl1A.F8.embryo_27
341.931	5	0.654569	37.639	F8	stage5-2	ctrl1	ctrl	embryo_27	522.376	y	ctrl1A	A	y	ctrl1A.F8.embryo_27
381.23	6	0.7298	39.299	F8	stage5-2	ctrl1	ctrl	embryo_27	522.376	y	ctrl1A	A	y	ctrl1A.F8.embryo_27
418.316	7	0.800795	37.086	F8	stage5-2	ctrl1	ctrl	embryo_27	522.376	y	ctrl1A	A	y	ctrl1A.F8.embryo_27
202.585	1	0.384152	202.585	F8	stage5-2	ctrl1	ctrl	embryo_28	527.357	y	ctrl1A	A	y	ctrl1A.F8.embryo_28
257.798	2	0.488849	55.213	F8	stage5-2	ctrl1	ctrl	embryo_28	527.357	y	ctrl1A	A	y	ctrl1A.F8.embryo_28
297.65	3	0.564418	39.852	F8	stage5-2	ctrl1	ctrl	embryo_28	527.357	y	ctrl1A	A	y	ctrl1A.F8.embryo_28
334.182	4	0.633692	36.532	F8	stage5-2	ctrl1	ctrl	embryo_28	527.357	y	ctrl1A	A	y	ctrl1A.F8.embryo_28
369.053	5	0.699816	34.871	F8	stage5-2	ctrl1	ctrl	embryo_28	527.357	y	ctrl1A	A	y	ctrl1A.F8.embryo_28
401.157	6	0.760693	32.104	F8	stage5-2	ctrl1	ctrl	embryo_28	527.357	y	ctrl1A	A	y	ctrl1A.F8.embryo_28
440.456	7	0.835214	39.299	F8	stage5-2	ctrl1	ctrl	embryo_28	527.357	y	ctrl1A	A	y	ctrl1A.F8.embryo_28
213.655	1	0.374848	213.655	F8	stage5-2	ctrl1	ctrl	embryo_31	569.978	y	ctrl1A	A	y	ctrl1A.F8.embryo_31
255.584	2	0.44841	41.929	F8	stage5-2	ctrl1	ctrl	embryo_31	569.978	y	ctrl1A	A	y	ctrl1A.F8.embryo_31
300.971	3	0.52804	45.387	F8	stage5-2	ctrl1	ctrl	embryo_31	569.978	y	ctrl1A	A	y	ctrl1A.F8.embryo_31
340.271	4	0.59699	39.3	F8	stage5-2	ctrl1	ctrl	embryo_31	569.978	y	ctrl1A	A	y	ctrl1A.F8.embryo_31
378.463	5	0.663996	38.192	F8	stage5-2	ctrl1	ctrl	embryo_31	569.978	y	ctrl1A	A	y	ctrl1A.F8.embryo_31
416.102	6	0.730032	37.639	F8	stage5-2	ctrl1	ctrl	embryo_31	569.978	y	ctrl1A	A	y	ctrl1A.F8.embryo_31
455.401	7	0.79898	39.299	F8	stage5-2	ctrl1	ctrl	embryo_31	569.978	y	ctrl1A	A	y	ctrl1A.F8.embryo_31
210.334	1	0.383161	210.334	F8	stage5-2	ctrl1	ctrl	embryo_33	548.944	y	ctrl1A	A	y	ctrl1A.F8.embryo_33
250.048	2	0.455507	39.714	F8	stage5-2	ctrl1	ctrl	embryo_33	548.944	y	ctrl1A	A	y	ctrl1A.F8.embryo_33
296.543	3	0.540206	46.495	F8	stage5-2	ctrl1	ctrl	embryo_33	548.944	y	ctrl1A	A	y	ctrl1A.F8.embryo_33
334.736	4	0.609782	38.193	F8	stage5-2	ctrl1	ctrl	embryo_33	548.944	y	ctrl1A	A	y	ctrl1A.F8.embryo_33
366.286	5	0.667256	31.55	F8	stage5-2	ctrl1	ctrl	embryo_33	548.944	y	ctrl1A	A	y	ctrl1A.F8.embryo_33
403.371	6	0.734813	37.085	F8	stage5-2	ctrl1	ctrl	embryo_33	548.944	y	ctrl1A	A	y	ctrl1A.F8.embryo_33
442.67	7	0.806403	39.299	F8	stage5-2	ctrl1	ctrl	embryo_33	548.944	y	ctrl1A	A	y	ctrl1A.F8.embryo_33
205.906	1	0.358814	205.906	F8	stage5-2	ctrl1	ctrl	embryo_34	573.852	y	ctrl1A	A	y	ctrl1A.F8.embryo_34
268.868	2	0.468532	62.962	F8	stage5-2	ctrl1	ctrl	embryo_34	573.852	y	ctrl1A	A	y	ctrl1A.F8.embryo_34
312.595	3	0.544731	43.727	F8	stage5-2	ctrl1	ctrl	embryo_34	573.852	y	ctrl1A	A	y	ctrl1A.F8.embryo_34
353.001	4	0.615143	40.406	F8	stage5-2	ctrl1	ctrl	embryo_34	573.852	y	ctrl1A	A	y	ctrl1A.F8.embryo_34
401.157	5	0.69906	48.156	F8	stage5-2	ctrl1	ctrl	embryo_34	573.852	y	ctrl1A	A	y	ctrl1A.F8.embryo_34
437.135	6	0.761756	35.978	F8	stage5-2	ctrl1	ctrl	embryo_34	573.852	y	ctrl1A	A	y	ctrl1A.F8.embryo_34
474.774	7	0.827346	37.639	F8	stage5-2	ctrl1	ctrl	embryo_34	573.852	y	ctrl1A	A	y	ctrl1A.F8.embryo_34
195.389	1	0.370506	195.389	F8	stage5-2	ctrl1	ctrl	embryo_35	527.357	y	ctrl1A	A	y	ctrl1A.F8.embryo_35
237.871	2	0.451063	42.482	F8	stage5-2	ctrl1	ctrl	embryo_35	527.357	y	ctrl1A	A	y	ctrl1A.F8.embryo_35
282.706	3	0.536081	44.835	F8	stage5-2	ctrl1	ctrl	embryo_35	527.357	y	ctrl1A	A	y	ctrl1A.F8.embryo_35
317.023	4	0.601154	34.317	F8	stage5-2	ctrl1	ctrl	embryo_35	527.357	y	ctrl1A	A	y	ctrl1A.F8.embryo_35
353.001	5	0.669378	35.978	F8	stage5-2	ctrl1	ctrl	embryo_35	527.357	y	ctrl1A	A	y	ctrl1A.F8.embryo_35
386.212	6	0.732354	33.211	F8	stage5-2	ctrl1	ctrl	embryo_35	527.357	y	ctrl1A	A	y	ctrl1A.F8.embryo_35
430.493	7	0.816322	44.281	F8	stage5-2	ctrl1	ctrl	embryo_35	527.357	y	ctrl1A	A	y	ctrl1A.F8.embryo_35
193.729	1	0.34055	193.729	F8	stage5-2	ctrl1	ctrl	embryo_38	568.871	y	ctrl1A	A	y	ctrl1A.F8.embryo_38
248.941	2	0.437605	55.212	F8	stage5-2	ctrl1	ctrl	embryo_38	568.871	y	ctrl1A	A	y	ctrl1A.F8.embryo_38
294.329	3	0.517391	45.388	F8	stage5-2	ctrl1	ctrl	embryo_38	568.871	y	ctrl1A	A	y	ctrl1A.F8.embryo_38
333.629	4	0.586476	39.3	F8	stage5-2	ctrl1	ctrl	embryo_38	568.871	y	ctrl1A	A	y	ctrl1A.F8.embryo_38
381.23	5	0.670152	47.601	F8	stage5-2	ctrl1	ctrl	embryo_38	568.871	y	ctrl1A	A	y	ctrl1A.F8.embryo_38
425.511	6	0.747992	44.281	F8	stage5-2	ctrl1	ctrl	embryo_38	568.871	y	ctrl1A	A	y	ctrl1A.F8.embryo_38
466.471	7	0.819994	40.96	F8	stage5-2	ctrl1	ctrl	embryo_38	568.871	y	ctrl1A	A	y	ctrl1A.F8.embryo_38
186.533	1	0.334408	186.533	F8	stage5-2	ctrl1	ctrl	embryo_42	557.8	y	ctrl1A	A	y	ctrl1A.F8.embryo_42
251.709	2	0.451253	65.176	F8	stage5-2	ctrl1	ctrl	embryo_42	557.8	y	ctrl1A	A	y	ctrl1A.F8.embryo_42
300.971	3	0.539568	49.262	F8	stage5-2	ctrl1	ctrl	embryo_42	557.8	y	ctrl1A	A	y	ctrl1A.F8.embryo_42
342.485	4	0.613992	41.514	F8	stage5-2	ctrl1	ctrl	embryo_42	557.8	y	ctrl1A	A	y	ctrl1A.F8.embryo_42
382.337	5	0.685437	39.852	F8	stage5-2	ctrl1	ctrl	embryo_42	557.8	y	ctrl1A	A	y	ctrl1A.F8.embryo_42
422.744	6	0.757877	40.407	F8	stage5-2	ctrl1	ctrl	embryo_42	557.8	y	ctrl1A	A	y	ctrl1A.F8.embryo_42
471.453	7	0.845201	48.709	F8	stage5-2	ctrl1	ctrl	embryo_42	557.8	y	ctrl1A	A	y	ctrl1A.F8.embryo_42
210.334	1	0.383548	210.334	F8	stage5-2	ctrl1	ctrl	embryo_43	548.391	y	ctrl1A	A	y	ctrl1A.F8.embryo_43
253.923	2	0.463033	43.589	F8	stage5-2	ctrl1	ctrl	embryo_43	548.391	y	ctrl1A	A	y	ctrl1A.F8.embryo_43
295.436	3	0.538732	41.513	F8	stage5-2	ctrl1	ctrl	embryo_43	548.391	y	ctrl1A	A	y	ctrl1A.F8.embryo_43
336.95	4	0.614434	41.514	F8	stage5-2	ctrl1	ctrl	embryo_43	548.391	y	ctrl1A	A	y	ctrl1A.F8.embryo_43
369.607	5	0.673984	32.657	F8	stage5-2	ctrl1	ctrl	embryo_43	548.391	y	ctrl1A	A	y	ctrl1A.F8.embryo_43
406.692	6	0.74161	37.085	F8	stage5-2	ctrl1	ctrl	embryo_43	548.391	y	ctrl1A	A	y	ctrl1A.F8.embryo_43
448.759	7	0.818319	42.067	F8	stage5-2	ctrl1	ctrl	embryo_43	548.391	y	ctrl1A	A	y	ctrl1A.F8.embryo_43
188.194	1	0.352424	188.194	F8	stage5-2	ctrl1	ctrl	embryo_44	533.999	y	ctrl1A	A	y	ctrl1A.F8.embryo_44
234.55	2	0.439233	46.356	F8	stage5-2	ctrl1	ctrl	embryo_44	533.999	y	ctrl1A	A	y	ctrl1A.F8.embryo_44
282.152	3	0.528376	47.602	F8	stage5-2	ctrl1	ctrl	embryo_44	533.999	y	ctrl1A	A	y	ctrl1A.F8.embryo_44
322.558	4	0.604042	40.406	F8	stage5-2	ctrl1	ctrl	embryo_44	533.999	y	ctrl1A	A	y	ctrl1A.F8.embryo_44
360.197	5	0.674527	37.639	F8	stage5-2	ctrl1	ctrl	embryo_44	533.999	y	ctrl1A	A	y	ctrl1A.F8.embryo_44
397.282	6	0.743975	37.085	F8	stage5-2	ctrl1	ctrl	embryo_44	533.999	y	ctrl1A	A	y	ctrl1A.F8.embryo_44
440.456	7	0.824826	43.174	F8	stage5-2	ctrl1	ctrl	embryo_44	533.999	y	ctrl1A	A	y	ctrl1A.F8.embryo_44
198.157	1	0.364284	198.157	F8	stage5-2	ctrl1	ctrl	embryo_45	543.963	y	ctrl1A	A	y	ctrl1A.F8.embryo_45
253.369	2	0.465784	55.212	F8	stage5-2	ctrl1	ctrl	embryo_45	543.963	y	ctrl1A	A	y	ctrl1A.F8.embryo_45
294.329	3	0.541083	40.96	F8	stage5-2	ctrl1	ctrl	embryo_45	543.963	y	ctrl1A	A	y	ctrl1A.F8.embryo_45
329.2	4	0.605188	34.871	F8	stage5-2	ctrl1	ctrl	embryo_45	543.963	y	ctrl1A	A	y	ctrl1A.F8.embryo_45
365.732	5	0.672347	36.532	F8	stage5-2	ctrl1	ctrl	embryo_45	543.963	y	ctrl1A	A	y	ctrl1A.F8.embryo_45
401.157	6	0.737471	35.425	F8	stage5-2	ctrl1	ctrl	embryo_45	543.963	y	ctrl1A	A	y	ctrl1A.F8.embryo_45
438.796	7	0.806665	37.639	F8	stage5-2	ctrl1	ctrl	embryo_45	543.963	y	ctrl1A	A	y	ctrl1A.F8.embryo_45
211.441	1	0.362859	211.441	F8	stage5-2	ctrl2	ctrl	embryo_1	582.708	y	ctrl2A	A	y	ctrl2A.F8.embryo_1
269.975	2	0.463311	58.534	F8	stage5-2	ctrl2	ctrl	embryo_1	582.708	y	ctrl2A	A	y	ctrl2A.F8.embryo_1
323.665	3	0.55545	53.69	F8	stage5-2	ctrl2	ctrl	embryo_1	582.708	y	ctrl2A	A	y	ctrl2A.F8.embryo_1
365.732	4	0.627642	42.067	F8	stage5-2	ctrl2	ctrl	embryo_1	582.708	y	ctrl2A	A	y	ctrl2A.F8.embryo_1
402.817	5	0.691284	37.085	F8	stage5-2	ctrl2	ctrl	embryo_1	582.708	y	ctrl2A	A	y	ctrl2A.F8.embryo_1
445.438	6	0.764427	42.621	F8	stage5-2	ctrl2	ctrl	embryo_1	582.708	y	ctrl2A	A	y	ctrl2A.F8.embryo_1
485.844	7	0.833769	40.406	F8	stage5-2	ctrl2	ctrl	embryo_1	582.708	y	ctrl2A	A	y	ctrl2A.F8.embryo_1
223.618	1	0.375901	223.618	F8	stage5-2	ctrl2	ctrl	embryo_3	594.885	y	ctrl2A	A	y	ctrl2A.F8.embryo_3
277.724	2	0.466853	54.106	F8	stage5-2	ctrl2	ctrl	embryo_3	594.885	y	ctrl2A	A	y	ctrl2A.F8.embryo_3
322.558	3	0.542219	44.834	F8	stage5-2	ctrl2	ctrl	embryo_3	594.885	y	ctrl2A	A	y	ctrl2A.F8.embryo_3
370.16	4	0.622238	47.602	F8	stage5-2	ctrl2	ctrl	embryo_3	594.885	y	ctrl2A	A	y	ctrl2A.F8.embryo_3
411.673	5	0.692021	41.513	F8	stage5-2	ctrl2	ctrl	embryo_3	594.885	y	ctrl2A	A	y	ctrl2A.F8.embryo_3
450.419	6	0.757153	38.746	F8	stage5-2	ctrl2	ctrl	embryo_3	594.885	y	ctrl2A	A	y	ctrl2A.F8.embryo_3
495.807	7	0.83345	45.388	F8	stage5-2	ctrl2	ctrl	embryo_3	594.885	y	ctrl2A	A	y	ctrl2A.F8.embryo_3
185.426	1	0.344384	185.426	F8	stage5-2	ctrl2	ctrl	embryo_4	538.427	y	ctrl2A	A	y	ctrl2A.F8.embryo_4
247.834	2	0.460293	62.4083	F8	stage5-2	ctrl2	ctrl	embryo_4	538.427	y	ctrl2A	A	y	ctrl2A.F8.embryo_4
292.115	3	0.542534	44.2808	F8	stage5-2	ctrl2	ctrl	embryo_4	538.427	y	ctrl2A	A	y	ctrl2A.F8.embryo_4
334.182	4	0.620663	42.0668	F8	stage5-2	ctrl2	ctrl	embryo_4	538.427	y	ctrl2A	A	y	ctrl2A.F8.embryo_4
372.374	5	0.691596	38.1922	F8	stage5-2	ctrl2	ctrl	embryo_4	538.427	y	ctrl2A	A	y	ctrl2A.F8.embryo_4
407.245	6	0.756361	34.8712	F8	stage5-2	ctrl2	ctrl	embryo_4	538.427	y	ctrl2A	A	y	ctrl2A.F8.embryo_4
442.67	7	0.822154	35.4247	F8	stage5-2	ctrl2	ctrl	embryo_4	538.427	y	ctrl2A	A	y	ctrl2A.F8.embryo_4
214.762	1	0.370671	214.762	F8	stage5-2	ctrl2	ctrl	embryo_6	579.387	y	ctrl2A	A	y	ctrl2A.F8.embryo_6
266.654	2	0.460235	51.892	F8	stage5-2	ctrl2	ctrl	embryo_6	579.387	y	ctrl2A	A	y	ctrl2A.F8.embryo_6
316.47	3	0.546215	49.816	F8	stage5-2	ctrl2	ctrl	embryo_6	579.387	y	ctrl2A	A	y	ctrl2A.F8.embryo_6
354.108	4	0.611177	37.638	F8	stage5-2	ctrl2	ctrl	embryo_6	579.387	y	ctrl2A	A	y	ctrl2A.F8.embryo_6
401.157	5	0.692382	47.049	F8	stage5-2	ctrl2	ctrl	embryo_6	579.387	y	ctrl2A	A	y	ctrl2A.F8.embryo_6
436.581	6	0.753522	35.424	F8	stage5-2	ctrl2	ctrl	embryo_6	579.387	y	ctrl2A	A	y	ctrl2A.F8.embryo_6
477.541	7	0.824218	40.96	F8	stage5-2	ctrl2	ctrl	embryo_6	579.387	y	ctrl2A	A	y	ctrl2A.F8.embryo_6
200.371	1	0.347492	200.371	F8	stage5-2	ctrl2	ctrl	embryo_9	576.62	y	ctrl2A	A	y	ctrl2A.F8.embryo_9
260.565	2	0.451883	60.194	F8	stage5-2	ctrl2	ctrl	embryo_9	576.62	y	ctrl2A	A	y	ctrl2A.F8.embryo_9
307.613	3	0.533476	47.048	F8	stage5-2	ctrl2	ctrl	embryo_9	576.62	y	ctrl2A	A	y	ctrl2A.F8.embryo_9
349.68	4	0.606431	42.067	F8	stage5-2	ctrl2	ctrl	embryo_9	576.62	y	ctrl2A	A	y	ctrl2A.F8.embryo_9
398.389	5	0.690904	48.709	F8	stage5-2	ctrl2	ctrl	embryo_9	576.62	y	ctrl2A	A	y	ctrl2A.F8.embryo_9
439.349	6	0.761939	40.96	F8	stage5-2	ctrl2	ctrl	embryo_9	576.62	y	ctrl2A	A	y	ctrl2A.F8.embryo_9
478.648	7	0.830093	39.299	F8	stage5-2	ctrl2	ctrl	embryo_9	576.62	y	ctrl2A	A	y	ctrl2A.F8.embryo_9
205.906	1	0.352023	205.906	F8	stage5-2	ctrl2	ctrl	embryo_13	584.922	y	ctrl2A	A	y	ctrl2A.F8.embryo_13
260.012	2	0.444523	54.1057	F8	stage5-2	ctrl2	ctrl	embryo_13	584.922	y	ctrl2A	A	y	ctrl2A.F8.embryo_13
308.167	3	0.526851	48.1554	F8	stage5-2	ctrl2	ctrl	embryo_13	584.922	y	ctrl2A	A	y	ctrl2A.F8.embryo_13
351.341	4	0.600662	43.1738	F8	stage5-2	ctrl2	ctrl	embryo_13	584.922	y	ctrl2A	A	y	ctrl2A.F8.embryo_13
395.622	5	0.676366	44.2808	F8	stage5-2	ctrl2	ctrl	embryo_13	584.922	y	ctrl2A	A	y	ctrl2A.F8.embryo_13
437.135	6	0.747339	41.5133	F8	stage5-2	ctrl2	ctrl	embryo_13	584.922	y	ctrl2A	A	y	ctrl2A.F8.embryo_13
479.755	7	0.820203	42.6203	F8	stage5-2	ctrl2	ctrl	embryo_13	584.922	y	ctrl2A	A	y	ctrl2A.F8.embryo_13
188.747	1	0.342455	188.747	F8	stage5-2	ctrl2	ctrl	embryo_14	551.158	y	ctrl2A	A	y	ctrl2A.F8.embryo_14
251.155	2	0.455687	62.4083	F8	stage5-2	ctrl2	ctrl	embryo_14	551.158	y	ctrl2A	A	y	ctrl2A.F8.embryo_14
298.757	3	0.542054	47.6019	F8	stage5-2	ctrl2	ctrl	embryo_14	551.158	y	ctrl2A	A	y	ctrl2A.F8.embryo_14
338.057	4	0.613357	39.2993	F8	stage5-2	ctrl2	ctrl	embryo_14	551.158	y	ctrl2A	A	y	ctrl2A.F8.embryo_14
382.337	5	0.693698	44.2808	F8	stage5-2	ctrl2	ctrl	embryo_14	551.158	y	ctrl2A	A	y	ctrl2A.F8.embryo_14
414.995	6	0.75295	32.6571	F8	stage5-2	ctrl2	ctrl	embryo_14	551.158	y	ctrl2A	A	y	ctrl2A.F8.embryo_14
458.722	7	0.832287	43.7273	F8	stage5-2	ctrl2	ctrl	embryo_14	551.158	y	ctrl2A	A	y	ctrl2A.F8.embryo_14
205.352	1	0.34746	205.352	F8	stage5-2	ctrl2	ctrl	embryo_21	591.011	y	ctrl2A	A	y	ctrl2A.F8.embryo_21
267.207	2	0.452119	61.8548	F8	stage5-2	ctrl2	ctrl	embryo_21	591.011	y	ctrl2A	A	y	ctrl2A.F8.embryo_21
314.809	3	0.532662	47.6019	F8	stage5-2	ctrl2	ctrl	embryo_21	591.011	y	ctrl2A	A	y	ctrl2A.F8.embryo_21
354.108	4	0.599157	39.2993	F8	stage5-2	ctrl2	ctrl	embryo_21	591.011	y	ctrl2A	A	y	ctrl2A.F8.embryo_21
398.943	5	0.675018	44.8344	F8	stage5-2	ctrl2	ctrl	embryo_21	591.011	y	ctrl2A	A	y	ctrl2A.F8.embryo_21
441.01	6	0.746195	42.0668	F8	stage5-2	ctrl2	ctrl	embryo_21	591.011	y	ctrl2A	A	y	ctrl2A.F8.embryo_21
484.183	7	0.819246	43.1738	F8	stage5-2	ctrl2	ctrl	embryo_21	591.011	y	ctrl2A	A	y	ctrl2A.F8.embryo_21
190.961	1	0.337656	190.961	F8	stage5-2	ctrl2	ctrl	embryo_27	565.549	y	ctrl2A	A	y	ctrl2A.F8.embryo_27
245.62	2	0.434304	54.6592	F8	stage5-2	ctrl2	ctrl	embryo_27	565.549	y	ctrl2A	A	y	ctrl2A.F8.embryo_27
294.883	3	0.521409	49.2624	F8	stage5-2	ctrl2	ctrl	embryo_27	565.549	y	ctrl2A	A	y	ctrl2A.F8.embryo_27
337.503	4	0.59677	42.6203	F8	stage5-2	ctrl2	ctrl	embryo_27	565.549	y	ctrl2A	A	y	ctrl2A.F8.embryo_27
382.337	5	0.676046	44.8344	F8	stage5-2	ctrl2	ctrl	embryo_27	565.549	y	ctrl2A	A	y	ctrl2A.F8.embryo_27
423.297	6	0.748471	40.9598	F8	stage5-2	ctrl2	ctrl	embryo_27	565.549	y	ctrl2A	A	y	ctrl2A.F8.embryo_27
464.811	7	0.821874	41.5133	F8	stage5-2	ctrl2	ctrl	embryo_27	565.549	y	ctrl2A	A	y	ctrl2A.F8.embryo_27
197.05	1	0.341733	197.05	F8	stage5-2	ctrl2	ctrl	embryo_30	576.62	y	ctrl2A	A	y	ctrl2A.F8.embryo_30
250.602	2	0.434605	53.5522	F8	stage5-2	ctrl2	ctrl	embryo_30	576.62	y	ctrl2A	A	y	ctrl2A.F8.embryo_30
301.525	3	0.522918	50.923	F8	stage5-2	ctrl2	ctrl	embryo_30	576.62	y	ctrl2A	A	y	ctrl2A.F8.embryo_30
343.038	4	0.594912	41.5133	F8	stage5-2	ctrl2	ctrl	embryo_30	576.62	y	ctrl2A	A	y	ctrl2A.F8.embryo_30
388.98	5	0.674586	45.9414	F8	stage5-2	ctrl2	ctrl	embryo_30	576.62	y	ctrl2A	A	y	ctrl2A.F8.embryo_30
432.707	6	0.75042	43.7273	F8	stage5-2	ctrl2	ctrl	embryo_30	576.62	y	ctrl2A	A	y	ctrl2A.F8.embryo_30
472.006	7	0.818575	39.2993	F8	stage5-2	ctrl2	ctrl	embryo_30	576.62	y	ctrl2A	A	y	ctrl2A.F8.embryo_30
204.799	1	0.36177	204.799	F8	stage5-2	ctrl2	ctrl	embryo_33	566.103	y	ctrl2A	A	y	ctrl2A.F8.embryo_33
257.798	2	0.455391	52.999	F8	stage5-2	ctrl2	ctrl	embryo_33	566.103	y	ctrl2A	A	y	ctrl2A.F8.embryo_33
301.525	3	0.532633	43.727	F8	stage5-2	ctrl2	ctrl	embryo_33	566.103	y	ctrl2A	A	y	ctrl2A.F8.embryo_33
344.699	4	0.608898	43.174	F8	stage5-2	ctrl2	ctrl	embryo_33	566.103	y	ctrl2A	A	y	ctrl2A.F8.embryo_33
383.998	5	0.678318	39.299	F8	stage5-2	ctrl2	ctrl	embryo_33	566.103	y	ctrl2A	A	y	ctrl2A.F8.embryo_33
422.19	6	0.745783	38.192	F8	stage5-2	ctrl2	ctrl	embryo_33	566.103	y	ctrl2A	A	y	ctrl2A.F8.embryo_33
460.382	7	0.813248	38.192	F8	stage5-2	ctrl2	ctrl	embryo_33	566.103	y	ctrl2A	A	y	ctrl2A.F8.embryo_33
214.762	1	0.353772	214.762	F8	stage5-2	ctrl3	ctrl	embryo_2	607.063	y	ctrl3A	A	y	ctrl3A.F8.embryo_2
277.724	2	0.457488	62.962	F8	stage5-2	ctrl3	ctrl	embryo_2	607.063	y	ctrl3A	A	y	ctrl3A.F8.embryo_2
322.005	3	0.530431	44.281	F8	stage5-2	ctrl3	ctrl	embryo_2	607.063	y	ctrl3A	A	y	ctrl3A.F8.embryo_2
364.072	4	0.599727	42.067	F8	stage5-2	ctrl3	ctrl	embryo_2	607.063	y	ctrl3A	A	y	ctrl3A.F8.embryo_2
410.013	5	0.675404	45.941	F8	stage5-2	ctrl3	ctrl	embryo_2	607.063	y	ctrl3A	A	y	ctrl3A.F8.embryo_2
445.991	6	0.73467	35.978	F8	stage5-2	ctrl3	ctrl	embryo_2	607.063	y	ctrl3A	A	y	ctrl3A.F8.embryo_2
491.933	7	0.810349	45.942	F8	stage5-2	ctrl3	ctrl	embryo_2	607.063	y	ctrl3A	A	y	ctrl3A.F8.embryo_2
203.692	1	0.347908	203.692	F8	stage5-2	ctrl3	ctrl	embryo_4	585.476	y	ctrl3A	A	y	ctrl3A.F8.embryo_4
250.048	2	0.427086	46.3565	F8	stage5-2	ctrl3	ctrl	embryo_4	585.476	y	ctrl3A	A	y	ctrl3A.F8.embryo_4
291.562	3	0.497991	41.5133	F8	stage5-2	ctrl3	ctrl	embryo_4	585.476	y	ctrl3A	A	y	ctrl3A.F8.embryo_4
333.075	4	0.568896	41.5133	F8	stage5-2	ctrl3	ctrl	embryo_4	585.476	y	ctrl3A	A	y	ctrl3A.F8.embryo_4
383.444	5	0.654928	50.3695	F8	stage5-2	ctrl3	ctrl	embryo_4	585.476	y	ctrl3A	A	y	ctrl3A.F8.embryo_4
422.744	6	0.722052	39.2993	F8	stage5-2	ctrl3	ctrl	embryo_4	585.476	y	ctrl3A	A	y	ctrl3A.F8.embryo_4
464.257	7	0.792957	41.5133	F8	stage5-2	ctrl3	ctrl	embryo_4	585.476	y	ctrl3A	A	y	ctrl3A.F8.embryo_4
190.408	1	0.337669	190.408	F8	stage5-2	ctrl3	ctrl	embryo_6	563.889	y	ctrl3A	A	y	ctrl3A.F8.embryo_6
243.406	2	0.431656	52.9986	F8	stage5-2	ctrl3	ctrl	embryo_6	563.889	y	ctrl3A	A	y	ctrl3A.F8.embryo_6
292.669	3	0.519018	49.2624	F8	stage5-2	ctrl3	ctrl	embryo_6	563.889	y	ctrl3A	A	y	ctrl3A.F8.embryo_6
343.592	4	0.609325	50.923	F8	stage5-2	ctrl3	ctrl	embryo_6	563.889	y	ctrl3A	A	y	ctrl3A.F8.embryo_6
391.747	5	0.694724	48.1554	F8	stage5-2	ctrl3	ctrl	embryo_6	563.889	y	ctrl3A	A	y	ctrl3A.F8.embryo_6
429.939	6	0.762454	38.1922	F8	stage5-2	ctrl3	ctrl	embryo_6	563.889	y	ctrl3A	A	y	ctrl3A.F8.embryo_6
471.453	7	0.836074	41.5133	F8	stage5-2	ctrl3	ctrl	embryo_6	563.889	y	ctrl3A	A	y	ctrl3A.F8.embryo_6
188.747	1	0.328912	188.747	F8	stage5-2	ctrl3	ctrl	embryo_9	573.852	y	ctrl3A	A	y	ctrl3A.F8.embryo_9
238.978	2	0.416446	50.2311	F8	stage5-2	ctrl3	ctrl	embryo_9	573.852	y	ctrl3A	A	y	ctrl3A.F8.embryo_9
292.115	3	0.509043	53.137	F8	stage5-2	ctrl3	ctrl	embryo_9	573.852	y	ctrl3A	A	y	ctrl3A.F8.embryo_9
336.95	4	0.587171	44.8344	F8	stage5-2	ctrl3	ctrl	embryo_9	573.852	y	ctrl3A	A	y	ctrl3A.F8.embryo_9
376.802	5	0.656619	39.8528	F8	stage5-2	ctrl3	ctrl	embryo_9	573.852	y	ctrl3A	A	y	ctrl3A.F8.embryo_9
418.869	6	0.729925	42.0668	F8	stage5-2	ctrl3	ctrl	embryo_9	573.852	y	ctrl3A	A	y	ctrl3A.F8.embryo_9
463.15	7	0.807089	44.2808	F8	stage5-2	ctrl3	ctrl	embryo_9	573.852	y	ctrl3A	A	y	ctrl3A.F8.embryo_9
210.334	1	0.368664	210.334	F8	stage5-2	ctrl3	ctrl	embryo_11	570.531	y	ctrl3A	A	y	ctrl3A.F8.embryo_11
264.993	2	0.464467	54.659	F8	stage5-2	ctrl3	ctrl	embryo_11	570.531	y	ctrl3A	A	y	ctrl3A.F8.embryo_11
307.06	3	0.5382	42.067	F8	stage5-2	ctrl3	ctrl	embryo_11	570.531	y	ctrl3A	A	y	ctrl3A.F8.embryo_11
349.68	4	0.612903	42.62	F8	stage5-2	ctrl3	ctrl	embryo_11	570.531	y	ctrl3A	A	y	ctrl3A.F8.embryo_11
395.622	5	0.693428	45.942	F8	stage5-2	ctrl3	ctrl	embryo_11	570.531	y	ctrl3A	A	y	ctrl3A.F8.embryo_11
432.707	6	0.758429	37.085	F8	stage5-2	ctrl3	ctrl	embryo_11	570.531	y	ctrl3A	A	y	ctrl3A.F8.embryo_11
479.202	7	0.839923	46.495	F8	stage5-2	ctrl3	ctrl	embryo_11	570.531	y	ctrl3A	A	y	ctrl3A.F8.embryo_11

## Sheet: Fig1l
length	generation	population3
615.365	F4	1-1-1A
631.971	F4	1-1-1A
550.051	F4	1-1-1A
561.121	F4	1-1-1A
563.335	F4	1-1-1A
576.989	F4	1-1-1A
605.402	F4	1-1-2A
555.033	F4	1-1-2A
525.697	F4	1-1-3A
552.265	F4	1-1-3A
563.335	F4	1-1-3A
584.369	F4	1-1-3A
561.121	F4	1-1-3A
545.07	F4	1-1-3A
546.73	F4	1-1-3A
569.239	F4	1-1-3A
603.926	F4	1-1-3A
548.575	F4	2-2-1A
584.369	F4	2-2-1A
582.155	F4	2-2-1A
552.265	F4	2-2-1A
517.209	F4	2-2-2A
494.7	F4	2-2-2A
522.007	F4	2-2-2A
523.483	F4	2-2-2A
567.763	F4	2-3-1A
571.823	F4	2-3-2A
579.203	F4	2-3-2A
495.069	F4	2-3-2A
533.446	F4	2-3-2A
553.926	F4	2-3-2A
537.32	F4	2-3-2A
538.612	F4	2-4-1A
529.756	F4	2-4-1A
570.716	F4	2-4-1A
511.674	F4	2-4-1A
548.206	F4	2-4-1A
560.752	F4	2-4-1A
578.834	F4	2-4-2A
540.457	F4	2-4-2A
576.62	F4	2-4-2A
542.671	F4	2-5-1A
513.151	F4	2-5-1A
547.099	F4	2-5-1A
557.431	F4	2-5-2A
559.645	F4	2-5-2A
494.331	F4	2-5-2A
512.412	F4	2-6-1A
596.546	F4	2-6-1A
549.498	F4	2-6-1A
521.822	F4	2-6-1A
536.213	F4	2-6-1A
566.656	F4	2-6-1A
536.767	F4	2-6-1A
525.697	F4	2-6-1A
531.785	F4	2-6-1A
517.948	F4	2-6-1A
552.819	F4	2-6-1A
531.232	F4	2-6-1A
558.538	F4	ctrl2A
557.431	F8	1-1-2A
566.656	F8	1-1-2A
582.893	F8	1-1-2A
548.206	F8	1-1-2A
602.819	F8	1-1-2A
562.966	F8	1-1-2A
568.132	F8	1-1-2A
529.018	F8	1-1-2A
541.195	F8	1-1-2A
537.505	F8	1-1-2A
550.789	F8	1-1-3A
581.417	F8	1-1-3A
532.708	F8	1-1-3A
563.704	F8	1-1-3A
565.918	F8	1-1-3A
562.597	F8	1-1-3A
547.837	F8	1-1-3A
560.752	F8	1-1-3A
531.232	F8	1-1-3A
563.335	F8	1-1-3A
556.324	F8	1-1-3A
560.752	F8	1-1-3A
536.029	F8	1-1-3A
547.468	F8	1-1-3A
559.645	F8	1-1-3A
536.029	F8	1-1-3A
582.893	F8	1-1-3A
572.93	F8	1-1-3A
556.324	F8	1-1-3A
538.612	F8	1-1-3A
553.003	F8	1-1-3A
554.479	F8	1-1-3A
586.928	F8	2-1-1A
570.531	F8	2-1-1A
571.085	F8	2-1-1A
512.412	F8	2-1-1A
617.026	F8	2-1-1A
594.332	F8	2-1-1A
584.369	F8	2-1-1A
634.185	F8	2-1-2A
559.461	F8	2-1-2A
573.299	F8	2-1-2A
532.339	F8	2-1-2A
526.25	F8	2-1-2A
547.284	F8	2-2-1A
564.996	F8	2-2-1A
567.503	F8	2-2-1A
543.963	F8	2-2-1A
560.014	F8	2-2-1A
586.711	F8	2-2-1A
531.785	F8	2-2-1A
540.088	F8	2-2-1A
542.856	F8	2-2-1A
575.533	F8	2-2-1A
543.963	F8	2-2-1A
573.299	F8	2-2-1A
493.593	F8	2-2-1A
561.675	F8	2-2-1A
579.941	F8	2-2-1A
541.749	F8	2-2-1A
602.635	F8	2-2-1A
577.173	F8	2-2-1A
587.321	F8	2-2-2A
547.099	F8	2-2-2A
571.453	F8	2-2-2A
549.313	F8	2-2-2A
503.187	F8	2-2-2A
552.634	F8	2-2-2A
595.992	F8	2-2-2A
570.346	F8	2-2-2A
527.542	F8	2-2-2A
572.56	F8	2-2-2A
581.786	F8	2-2-2A
554.848	F8	2-2-2A
527.542	F8	2-2-2A
612.044	F8	2-3-1A
538.612	F8	2-3-1A
589.904	F8	2-3-1A
573.299	F8	2-3-1A
584	F8	2-3-1A
565.919	F8	2-3-1A
538.243	F8	2-3-1A
578.096	F8	2-3-1A
548.944	F8	2-3-1A
551.158	F8	2-3-1A
547.468	F8	2-3-1A
591.011	F8	2-3-1A
538.981	F8	1-1-1A
563.889	F8	1-1-1A
571.341	F8	1-1-1A
653.762	F8	1-1-1A
602.635	F8	1-1-1A
563.335	F8	1-1-1A
604.876	F8	1-1-1A
576.62	F8	1-1-1A
580.315	F8	1-1-1A
611.491	F8	1-1-1A
635.845	F8	1-1-1A
549.498	F8	1-1-1A
613.87	F8	1-1-1A
539.525	G0	stock
542.688	G0	stock
541.007	G0	stock
537.746	G0	stock
530.925	G0	stock
497.715	G0	stock
539.821	G0	stock
531.519	G0	stock
587.69	F8	2-3-2A
605.402	F8	2-3-2A
576.251	F8	2-3-2A
549.682	F8	2-3-2A
575.882	F8	2-3-2A
547.837	F8	2-3-2A
565.181	F8	2-3-2A
584	F8	2-3-2A
541.564	F8	2-3-2A
571.454	F8	2-3-2A
560.752	F8	2-3-2A
567.025	F8	2-3-2A
539.719	F8	2-3-2A
612.413	F8	2-3-2A
581.417	F8	2-4-1A
573.668	F8	2-4-1A
567.764	F8	2-4-1A
560.014	F8	2-4-1A
543.778	F8	2-4-1A
555.955	F8	2-4-2A
576.989	F8	2-4-2A
564.811	F8	2-4-2A
543.04	F8	2-4-2A
567.395	F8	2-4-2A
552.265	F8	2-4-2A
588.059	F8	2-4-2A
577.727	F8	2-4-2A
513.519	F8	2-5-1A
558.538	F8	2-5-1A
588.428	F8	2-5-1A
541.564	F8	2-5-1A
509.091	F8	2-5-1A
568.871	F8	2-5-1A
569.978	F8	2-5-1A
573.299	F8	2-5-1A
576.62	F8	2-5-1A
637.137	F8	2-5-1A
605.402	F8	2-5-1A
597.653	F8	2-5-1A
589.535	F8	2-5-1A
552.265	F8	2-5-1A
584.369	F8	2-5-1A
545.623	F8	2-5-2A
623.115	F8	2-5-2A
612.413	F8	2-5-2A
626.989	F8	2-5-2A
545.623	F8	2-5-2A
623.668	F8	2-5-2A
551.158	F8	2-5-2A
549.682	F8	2-5-2A
587.136	F8	2-5-2A
541.564	F8	2-5-2A
564.442	F8	2-5-2A
570.716	F8	2-6-1A
549.313	F8	2-6-1A
595.439	F8	2-6-1A
578.834	F8	2-6-1A
527.542	F8	2-6-1A
577.727	F8	2-6-1A
578.465	F8	2-6-1A
571.085	F8	2-6-1A
598.022	F8	2-6-1A
538.612	F8	2-6-1A
579.203	F8	2-6-1A
568.502	F8	2-6-1A
622.377	F8	2-6-1A
564.996	F8	2-6-2A
569.424	F8	2-6-2A
568.87	F8	2-6-2A
568.317	F8	2-6-2A
578.28	F8	2-6-2A
546.177	F8	2-6-2A
552.265	F8	2-6-2A
602.081	F8	2-6-2A
586.029	F8	2-6-2A
587.136	F8	2-6-2A
578.834	F8	2-6-2A
572.745	F8	2-6-2A
552.819	F8	ctrl1A
532.892	F8	ctrl1A
556.14	F8	ctrl1A
541.195	F8	ctrl1A
565.549	F8	ctrl1A
501.896	F8	ctrl1A
552.819	F8	ctrl1A
524.036	F8	ctrl1A
605.402	F8	ctrl1A
576.62	F8	ctrl1A
557.8	F8	ctrl1A
573.299	F8	ctrl1A
522.376	F8	ctrl1A
527.357	F8	ctrl1A
569.978	F8	ctrl1A
548.944	F8	ctrl1A
573.852	F8	ctrl1A
527.357	F8	ctrl1A
568.871	F8	ctrl1A
557.8	F8	ctrl1A
548.391	F8	ctrl1A
533.999	F8	ctrl1A
543.963	F8	ctrl1A
582.708	F8	ctrl2A
594.885	F8	ctrl2A
538.427	F8	ctrl2A
579.387	F8	ctrl2A
576.62	F8	ctrl2A
584.922	F8	ctrl2A
551.158	F8	ctrl2A
591.011	F8	ctrl2A
565.549	F8	ctrl2A
576.62	F8	ctrl2A
566.103	F8	ctrl2A
607.063	F8	ctrl3A
585.476	F8	ctrl3A
563.889	F8	ctrl3A
573.852	F8	ctrl3A
570.531	F8	ctrl3A
506.166	G0	stock
505.573	G0	stock
550.051	G0	stock
499.049	G0	stock
553.906	G0	stock
500.828	G0	stock
481.851	G0	stock
553.313	G0	stock
509.131	G0	stock
539.376	G0	stock
546.196	G0	stock
542.935	G0	stock
529.295	G0	stock
558.057	G0	stock
541.749	G0	stock
545.01	G0	stock
515.951	G0	stock
528.702	G0	stock
531.37	G0	stock
519.213	G0	stock
525.44	G0	stock
535.225	G0	stock
540.562	G0	stock
546.493	G0	stock
491.636	G0	stock
517.582	G0	stock
525.835	w1118	w1118
563.197	w1118	w1118
517.533	w1118	w1118
536.559	w1118	w1118
550.051	w1118	w1118
537.597	w1118	w1118
536.213	w1118	w1118
551.781	w1118	w1118
547.976	w1118	w1118
541.749	w1118	w1118
582.57	w1118	w1118
540.365	w1118	w1118
542.786	w1118	w1118
543.478	w1118	w1118
543.478	w1118	w1118
529.987	w1118	w1118
548.667	w1118	w1118
579.802	w1118	w1118
525.835	w1118	w1118
564.027	w1118	w1118
541.887	w1118	w1118
560.429	w1118	w1118
536.075	w1118	w1118
543.824	w1118	w1118
536.352	w1118	w1118
560.153	w1118	w1118
569.286	w1118	w1118
553.511	w1118	w1118
545.761	w1118	w1118
577.035	F4	1-1-1A
557.761	F4	1-1-1A
553.016	F4	1-1-1A
520.102	F4	1-1-1A
604.908	F4	1-1-1A
536.411	F4	1-1-1A
558.492	F4	2-2-1A
516.425	F4	2-2-1A
536.905	F4	2-2-1A
507.569	F4	2-2-1A
500.374	F4	2-2-1A
543.547	F4	2-2-1A
513.104	F4	2-2-1A
542.994	F4	2-2-1A
559.599	F4	2-2-1A
533.861	F4	2-2-1A
564.858	F4	2-2-1A
533.861	F4	2-2-1A
579.249	F4	2-2-1A
600.005	F4	2-2-1A
550.19	F4	2-2-1A
565.688	F4	2-2-1A
591.426	F4	2-2-1A
551.297	F4	2-2-1A
542.717	F4	2-2-1A
543.824	F4	2-2-1A
578.142	F4	2-2-1A
566.241	F4	2-3-1A
567.072	F4	2-3-1A
544.654	F4	2-3-1A
533.861	F4	2-3-1A
518.363	F4	2-3-1A
542.717	F4	2-3-1A
559.046	F4	2-3-1A
573.437	F4	2-3-1A
539.673	F4	2-3-1A
544.101	F4	2-3-1A
551.297	F4	2-3-1A
525.835	F4	2-3-1A
551.297	F4	2-3-1A
552.404	F4	2-3-1A
545.992	F4	2-3-1A
553.511	F4	2-3-1A
573.714	F4	2-3-1A
557.108	F4	2-3-1A
556.001	F4	2-3-1A
580.633	F4	2-3-1A
567.902	F4	2-4-1A
558.907	F4	2-4-1A
558.492	F4	2-4-1A
548.529	F4	2-4-1A
544.101	F4	2-4-1A
560.429	F4	2-4-1A
542.717	F4	2-4-1A
561.26	F4	2-4-1A
553.511	F4	2-4-1A
526.389	F4	2-4-1A
555.725	F4	2-4-1A
577.865	F4	2-4-1A
586.168	F4	2-4-1A
556.832	F4	2-4-1A
551.573	F4	2-4-1A
536.905	F4	2-4-1A
548.252	F4	2-4-1A
531.37	F4	2-4-1A
558.215	F4	2-4-1A
543.824	F4	2-4-1A
530.817	F4	2-4-1A
548.252	F4	2-4-1A
533.861	F4	2-4-1A
550.743	F4	2-4-1A
559.599	F4	2-4-1A
540.226	F4	2-4-1A
529.71	F4	2-4-1A
572.883	F4	2-4-1A
538.566	F4	2-5-1A
574.544	F4	2-5-1A
528.326	F4	2-5-1A
531.924	F4	2-5-1A
502.864	F4	2-5-1A
534.691	F4	2-5-1A
540.226	F4	2-5-1A
543.824	F4	2-5-1A
544.654	F4	2-5-1A
533.031	F4	2-6-1A
551.297	F4	2-6-1A
534.138	F4	2-6-1A
529.71	F4	2-6-1A
523.898	F4	2-6-1A
535.798	F4	2-6-1A
541.333	F4	2-6-1A
549.636	F4	2-6-1A
533.861	F4	2-6-1A
545.208	F4	2-6-1A
551.297	F4	2-6-1A
559.599	F4	2-6-1A
542.44	F4	2-6-1A
532.477	F4	2-6-1A
528.879	F4	2-6-1A
546.315	F4	2-6-1A
536.352	F4	2-6-1A
537.459	F4	2-6-1A
545.761	F4	2-6-1A
505.909	F4	2-6-1A
591.703	F4	2-6-1A
557.108	F4	ctrl1A
580.079	F4	ctrl1A
561.121	F4	ctrl1A
573.437	F4	ctrl1A
613.567	F4	ctrl1A
589.489	F4	ctrl1A
549.083	F4	ctrl1A
552.68	F4	ctrl1A
570.669	F4	ctrl1A
582.293	F4	ctrl1A
609.415	F4	ctrl1A

## Sheet: Fig2c_S4a
length	stripe	scaled	segment_length	generation	embryo	population3
165.5	1	0.293497	165.5	stock	embryo_10	VK33
212.41	2	0.376687	46.91	stock	embryo_10	VK33
266.1	3	0.471902	53.6905	stock	embryo_10	VK33
311.488	4	0.552393	45.3879	stock	embryo_10	VK33
357.983	5	0.634847	46.4949	stock	embryo_10	VK33
402.264	6	0.713374	44.2808	stock	embryo_10	VK33
441.01	7	0.782086	38.7457	stock	embryo_10	VK33
563.889	8	1	122.879	stock	embryo_10	VK33
147.234	1	0.274297	147.234	stock	embryo_11	VK33
194.697	2	0.362722	47.4635	stock	embryo_11	VK33
253.369	3	0.472029	58.6721	stock	embryo_11	VK33
298.204	4	0.555556	44.8344	stock	embryo_11	VK33
344.699	5	0.642176	46.4949	stock	embryo_11	VK33
384.551	6	0.716422	39.8528	stock	embryo_11	VK33
430.493	7	0.802011	45.9414	stock	embryo_11	VK33
536.767	8	1	106.274	stock	embryo_11	VK33
162.179	1	0.294251	162.179	stock	embryo_12	VK33
210.196	2	0.381371	48.017	stock	embryo_12	VK33
266.654	3	0.483806	56.4581	stock	embryo_12	VK33
311.488	4	0.565152	44.8344	stock	embryo_12	VK33
348.02	5	0.631434	36.5317	stock	embryo_12	VK33
391.747	6	0.710771	43.7273	stock	embryo_12	VK33
445.438	7	0.808185	53.6905	stock	embryo_12	VK33
551.158	8	1	105.721	stock	embryo_12	VK33
150.555	1	0.273161	150.555	stock	embryo_13	VK33
205.768	2	0.373337	55.2127	stock	embryo_13	VK33
260.012	3	0.471755	54.244	stock	embryo_13	VK33
307.06	4	0.557118	47.0484	stock	embryo_13	VK33
361.304	5	0.655536	54.244	stock	embryo_13	VK33
405.031	6	0.734873	43.7273	stock	embryo_13	VK33
444.331	7	0.806176	39.2993	stock	embryo_13	VK33
551.158	8	1	106.828	stock	embryo_13	VK33
155.536	1	0.279672	155.536	stock	embryo_14	VK33
207.982	2	0.373974	52.4451	stock	embryo_14	VK33
264.993	3	0.476487	57.0116	stock	embryo_14	VK33
313.149	4	0.563075	48.1554	stock	embryo_14	VK33
361.858	5	0.650659	48.7089	stock	embryo_14	VK33
404.478	6	0.727295	42.6203	stock	embryo_14	VK33
450.973	7	0.810898	46.4949	stock	embryo_14	VK33
556.14	8	1	105.167	stock	embryo_14	VK33
136.717	1	0.272401	136.717	stock	embryo_15	VK33
180.306	2	0.35925	43.589	stock	embryo_15	VK33
230.676	3	0.459608	50.3695	stock	embryo_15	VK33
275.51	4	0.548939	44.8344	stock	embryo_15	VK33
316.47	5	0.630549	40.9598	stock	embryo_15	VK33
359.09	6	0.715467	42.6203	stock	embryo_15	VK33
399.496	7	0.795975	40.4063	stock	embryo_15	VK33
501.896	8	1	102.399	stock	embryo_15	VK33
152.769	1	0.284316	152.769	stock	embryo_16	VK33
196.358	2	0.365439	43.589	stock	embryo_16	VK33
249.495	3	0.464332	53.137	stock	embryo_16	VK33
288.794	4	0.537471	39.2993	stock	embryo_16	VK33
334.182	5	0.621942	45.3879	stock	embryo_16	VK33
384.551	6	0.715684	50.3695	stock	embryo_16	VK33
429.386	7	0.799124	44.8344	stock	embryo_16	VK33
537.32	8	1	107.935	stock	embryo_16	VK33
158.304	1	0.295226	158.304	stock	embryo_17	VK33
203	2	0.378581	44.696	stock	embryo_17	VK33
260.012	3	0.484903	57.0116	stock	embryo_17	VK33
299.864	4	0.559226	39.8528	stock	embryo_17	VK33
342.485	5	0.63871	42.6203	stock	embryo_17	VK33
381.23	6	0.710968	38.7457	stock	embryo_17	VK33
422.744	7	0.788387	41.5133	stock	embryo_17	VK33
536.213	8	1	113.47	stock	embryo_17	VK33
152.769	1	0.280845	152.769	stock	embryo_18	VK33
204.661	2	0.37624	51.8916	stock	embryo_18	VK33
256.691	3	0.47189	52.03	stock	embryo_18	VK33
299.864	4	0.551259	43.1738	stock	embryo_18	VK33
353.555	5	0.649962	53.6905	stock	embryo_18	VK33
395.068	6	0.726278	41.5133	stock	embryo_18	VK33
439.349	7	0.807683	44.2808	stock	embryo_18	VK33
543.963	8	1	104.614	stock	embryo_18	VK33
152.215	1	0.303616	152.215	stock	embryo_19	VK33
193.59	2	0.386144	41.3749	stock	embryo_19	VK33
243.96	3	0.486613	50.3695	stock	embryo_19	VK33
276.617	4	0.551753	32.6571	stock	embryo_19	VK33
313.702	5	0.625725	37.0852	stock	embryo_19	VK33
352.448	6	0.703009	38.7457	stock	embryo_19	VK33
392.854	7	0.783605	40.4063	stock	embryo_19	VK33
501.342	8	1	108.488	stock	embryo_19	VK33
152.215	1	0.283871	152.215	stock	embryo_20	VK33
204.661	2	0.381677	52.4451	stock	embryo_20	VK33
245.067	3	0.457032	40.4063	stock	embryo_20	VK33
289.348	4	0.539613	44.2808	stock	embryo_20	VK33
336.396	5	0.627355	47.0484	stock	embryo_20	VK33
383.998	6	0.716129	47.6019	stock	embryo_20	VK33
427.725	7	0.797677	43.7273	stock	embryo_20	VK33
536.213	8	1	108.488	stock	embryo_20	VK33
156.09	1	0.280388	156.09	stock	embryo_21	VK33
207.428	2	0.372608	51.3381	stock	embryo_21	VK33
260.565	3	0.468059	53.137	stock	embryo_21	VK33
304.292	4	0.546607	43.7273	stock	embryo_21	VK33
356.876	5	0.641064	52.5835	stock	embryo_21	VK33
400.603	6	0.719612	43.7273	stock	embryo_21	VK33
443.777	7	0.797166	43.1738	stock	embryo_21	VK33
556.693	8	1	112.916	stock	embryo_21	VK33
160.518	1	0.2933	160.518	stock	embryo_22	VK33
211.856	2	0.387105	51.3381	stock	embryo_22	VK33
266.654	3	0.487231	54.7975	stock	embryo_22	VK33
305.399	4	0.558028	38.7457	stock	embryo_22	VK33
351.894	5	0.642984	46.4949	stock	embryo_22	VK33
390.087	6	0.712769	38.1922	stock	embryo_22	VK33
435.474	7	0.795702	45.3879	stock	embryo_22	VK33
547.284	8	1	111.809	stock	embryo_22	VK33
146.68	1	0.265066	146.68	stock	embryo_1	VK33
206.875	2	0.373843	60.1943	stock	embryo_1	VK33
260.012	3	0.469867	53.137	stock	embryo_1	VK33
305.399	4	0.551888	45.3879	stock	embryo_1	VK33
353.555	5	0.63891	48.1554	stock	embryo_1	VK33
391.194	6	0.706927	37.6387	stock	embryo_1	VK33
452.633	7	0.817954	61.4397	stock	embryo_1	VK33
553.372	8	1	100.739	stock	embryo_1	VK33
164.393	1	0.290394	164.393	stock	embryo_3	VK33
219.605	2	0.387925	55.2127	stock	embryo_3	VK33
269.975	3	0.476901	50.3695	stock	embryo_3	VK33
318.684	4	0.562943	48.7089	stock	embryo_3	VK33
362.965	5	0.641164	44.2808	stock	embryo_3	VK33
410.566	6	0.725251	47.6019	stock	embryo_3	VK33
456.508	7	0.806404	45.9414	stock	embryo_3	VK33
566.103	8	1	109.595	stock	embryo_3	VK33
139.9	1	0.260634	139.9	stock	embryo_4	VK33
197.465	2	0.367878	57.5651	stock	embryo_4	VK33
253.923	3	0.47306	56.4581	stock	embryo_4	VK33
307.06	4	0.572055	53.137	stock	embryo_4	VK33
355.769	5	0.6628	48.7089	stock	embryo_4	VK33
393.408	6	0.732921	37.6387	stock	embryo_4	VK33
434.921	7	0.81026	41.5133	stock	embryo_4	VK33
536.767	8	1	101.846	stock	embryo_4	VK33
155.536	1	0.288872	155.536	stock	embryo_5	VK33
212.41	2	0.3945	56.8732	stock	embryo_5	VK33
260.012	3	0.482909	47.6019	stock	embryo_5	VK33
309.274	4	0.574402	49.2624	stock	embryo_5	VK33
351.341	5	0.652531	42.0668	stock	embryo_5	VK33
392.301	6	0.728604	40.9598	stock	embryo_5	VK33
435.474	7	0.80879	43.1738	stock	embryo_5	VK33
538.427	8	1	102.953	stock	embryo_5	VK33
154.429	1	0.272794	154.429	stock	embryo_6	VK33
207.982	2	0.367392	53.5522	stock	embryo_6	VK33
266.654	3	0.471034	58.6721	stock	embryo_6	VK33
319.237	4	0.563921	52.5835	stock	embryo_6	VK33
370.16	5	0.653874	50.923	stock	embryo_6	VK33
427.725	6	0.755561	57.5651	stock	embryo_6	VK33
468.685	7	0.827915	40.9598	stock	embryo_6	VK33
566.103	8	1	97.4179	stock	embryo_6	VK33
155.536	1	0.289169	155.536	stock	embryo_7	VK33
200.232	2	0.372267	44.696	stock	embryo_7	VK33
253.923	3	0.472086	53.6905	stock	embryo_7	VK33
294.883	4	0.548238	40.9598	stock	embryo_7	VK33
340.271	5	0.632622	45.3879	stock	embryo_7	VK33
383.998	6	0.713918	43.7273	stock	embryo_7	VK33
423.297	7	0.786982	39.2993	stock	embryo_7	VK33
537.874	8	1	114.577	stock	embryo_7	VK33
162.732	1	0.290586	162.732	stock	embryo_8	VK33
207.982	2	0.371386	45.2495	stock	embryo_8	VK33
258.905	3	0.462318	50.923	stock	embryo_8	VK33
303.185	4	0.541389	44.2808	stock	embryo_8	VK33
350.234	5	0.625402	47.0484	stock	embryo_8	VK33
395.068	6	0.705461	44.8344	stock	embryo_8	VK33
436.028	7	0.778601	40.9598	stock	embryo_8	VK33
560.014	8	1	123.986	stock	embryo_8	VK33
150.001	1	0.279453	150.001	stock	embryo_9	VK33
199.679	2	0.372003	49.6776	stock	embryo_9	VK33
247.281	3	0.460686	47.6019	stock	embryo_9	VK33
289.348	4	0.539056	42.0668	stock	embryo_9	VK33
338.61	5	0.630833	49.2624	stock	embryo_9	VK33
386.212	6	0.719515	47.6019	stock	embryo_9	VK33
424.958	7	0.791699	38.7457	stock	embryo_9	VK33
536.767	8	1	111.809	stock	embryo_9	VK33
202.031	1	0.385937	202.031	outcrossed	embryo_2	bcd4xVK33
246.174	2	0.470262	44.1425	outcrossed	embryo_2	bcd4xVK33
288.241	3	0.550621	42.0668	outcrossed	embryo_2	bcd4xVK33
323.665	4	0.618292	35.4247	outcrossed	embryo_2	bcd4xVK33
357.983	5	0.683849	34.3177	outcrossed	embryo_2	bcd4xVK33
396.729	6	0.757864	38.7457	outcrossed	embryo_2	bcd4xVK33
433.26	7	0.82765	36.5317	outcrossed	embryo_2	bcd4xVK33
523.483	8	1	90.2222	outcrossed	embryo_2	bcd4xVK33
200.371	1	0.372141	200.371	outcrossed	embryo_4	bcd4xVK33
254.476	2	0.472629	54.1057	outcrossed	embryo_4	bcd4xVK33
303.185	3	0.563094	48.7089	outcrossed	embryo_4	bcd4xVK33
338.61	4	0.628887	35.4247	outcrossed	embryo_4	bcd4xVK33
377.356	5	0.700848	38.7457	outcrossed	embryo_4	bcd4xVK33
412.781	6	0.766641	35.4247	outcrossed	embryo_4	bcd4xVK33
449.312	7	0.83449	36.5317	outcrossed	embryo_4	bcd4xVK33
538.427	8	1	89.1152	outcrossed	embryo_4	bcd4xVK33
204.799	1	0.383122	204.799	outcrossed	embryo_5	bcd4xVK33
257.798	2	0.482268	52.9986	outcrossed	embryo_5	bcd4xVK33
299.864	3	0.560963	42.0668	outcrossed	embryo_5	bcd4xVK33
337.503	4	0.631375	37.6387	outcrossed	embryo_5	bcd4xVK33
376.802	5	0.704893	39.2993	outcrossed	embryo_5	bcd4xVK33
416.655	6	0.779446	39.8528	outcrossed	embryo_5	bcd4xVK33
450.973	7	0.843645	34.3177	outcrossed	embryo_5	bcd4xVK33
534.553	8	1	83.5801	outcrossed	embryo_5	bcd4xVK33
208.673	1	0.37336	208.673	outcrossed	embryo_6	bcd4xVK33
260.565	2	0.466205	51.8916	outcrossed	embryo_6	bcd4xVK33
303.739	3	0.543451	43.1738	outcrossed	embryo_6	bcd4xVK33
343.592	4	0.614756	39.8528	outcrossed	embryo_6	bcd4xVK33
381.784	5	0.68309	38.1922	outcrossed	embryo_6	bcd4xVK33
423.851	6	0.758356	42.0668	outcrossed	embryo_6	bcd4xVK33
465.918	7	0.833622	42.0668	outcrossed	embryo_6	bcd4xVK33
558.907	8	1	92.9898	outcrossed	embryo_6	bcd4xVK33
188.609	1	0.36106	188.609	outcrossed	embryo_7	bcd4xVK33
248.388	2	0.475497	59.7791	outcrossed	embryo_7	bcd4xVK33
292.115	3	0.559205	43.7273	outcrossed	embryo_7	bcd4xVK33
329.2	4	0.630199	37.0852	outcrossed	embryo_7	bcd4xVK33
372.928	5	0.713907	43.7273	outcrossed	embryo_7	bcd4xVK33
407.245	6	0.779603	34.3177	outcrossed	embryo_7	bcd4xVK33
440.456	7	0.843179	33.2106	outcrossed	embryo_7	bcd4xVK33
522.376	8	1	81.9196	outcrossed	embryo_7	bcd4xVK33
208.12	1	0.38299	208.12	outcrossed	embryo_8	bcd4xVK33
262.226	2	0.482557	54.1057	outcrossed	embryo_8	bcd4xVK33
309.274	3	0.569137	47.0484	outcrossed	embryo_8	bcd4xVK33
345.806	4	0.636364	36.5317	outcrossed	embryo_8	bcd4xVK33
381.784	5	0.702572	35.9782	outcrossed	embryo_8	bcd4xVK33
419.423	6	0.771836	37.6387	outcrossed	embryo_8	bcd4xVK33
455.401	7	0.838044	35.9782	outcrossed	embryo_8	bcd4xVK33
543.409	8	1	88.0082	outcrossed	embryo_8	bcd4xVK33
214.209	1	0.389434	214.209	outcrossed	embryo_9	bcd4xVK33
267.761	2	0.486792	53.5522	outcrossed	embryo_9	bcd4xVK33
310.935	3	0.565283	43.1738	outcrossed	embryo_9	bcd4xVK33
345.252	4	0.627673	34.3177	outcrossed	embryo_9	bcd4xVK33
392.301	5	0.713208	47.0484	outcrossed	embryo_9	bcd4xVK33
424.404	6	0.771572	32.1036	outcrossed	embryo_9	bcd4xVK33
462.596	7	0.841006	38.1922	outcrossed	embryo_9	bcd4xVK33
550.051	8	1	87.4547	outcrossed	embryo_9	bcd4xVK33
203.138	1	0.379622	203.138	outcrossed	embryo_10	bcd4xVK33
263.886	2	0.493147	60.7478	outcrossed	embryo_10	bcd4xVK33
308.167	3	0.575899	44.2808	outcrossed	embryo_10	bcd4xVK33
348.573	4	0.651409	40.4063	outcrossed	embryo_10	bcd4xVK33
381.784	5	0.713473	33.2106	outcrossed	embryo_10	bcd4xVK33
411.12	6	0.768296	29.3361	outcrossed	embryo_10	bcd4xVK33
449.312	7	0.839669	38.1922	outcrossed	embryo_10	bcd4xVK33
535.106	8	1	85.7941	outcrossed	embryo_10	bcd4xVK33
206.459	1	0.384635	206.459	outcrossed	embryo_11	bcd4xVK33
260.012	2	0.484403	53.5522	outcrossed	embryo_11	bcd4xVK33
304.292	3	0.566899	44.2808	outcrossed	embryo_11	bcd4xVK33
341.378	4	0.635989	37.0852	outcrossed	embryo_11	bcd4xVK33
380.123	5	0.708172	38.7457	outcrossed	embryo_11	bcd4xVK33
416.655	6	0.776231	36.5317	outcrossed	embryo_11	bcd4xVK33
451.526	7	0.841196	34.8712	outcrossed	embryo_11	bcd4xVK33
536.767	8	1	85.2406	outcrossed	embryo_11	bcd4xVK33
208.673	1	0.384792	208.673	outcrossed	embryo_13	bcd4xVK33
267.207	2	0.492728	58.5337	outcrossed	embryo_13	bcd4xVK33
310.381	3	0.57234	43.1738	outcrossed	embryo_13	bcd4xVK33
351.894	4	0.64889	41.5133	outcrossed	embryo_13	bcd4xVK33
392.301	5	0.723399	40.4063	outcrossed	embryo_13	bcd4xVK33
424.404	6	0.782598	32.1036	outcrossed	embryo_13	bcd4xVK33
462.043	7	0.852003	37.6387	outcrossed	embryo_13	bcd4xVK33
542.302	8	1	80.259	outcrossed	embryo_13	bcd4xVK33
198.157	1	0.380143	198.157	outcrossed	embryo_14	bcd4xVK33
247.834	2	0.475445	49.6776	outcrossed	embryo_14	bcd4xVK33
289.348	3	0.555084	41.5133	outcrossed	embryo_14	bcd4xVK33
322.558	4	0.618795	33.2106	outcrossed	embryo_14	bcd4xVK33
359.09	5	0.688877	36.5317	outcrossed	embryo_14	bcd4xVK33
395.068	6	0.757898	35.9782	outcrossed	embryo_14	bcd4xVK33
432.707	7	0.830104	37.6387	outcrossed	embryo_14	bcd4xVK33
521.269	8	1	88.5617	outcrossed	embryo_14	bcd4xVK33
197.603	1	0.386887	197.603	outcrossed	embryo_15	bcd4xVK33
242.853	2	0.475481	45.2495	outcrossed	embryo_15	bcd4xVK33
290.455	3	0.568681	47.6019	outcrossed	embryo_15	bcd4xVK33
322.558	4	0.631536	32.1036	outcrossed	embryo_15	bcd4xVK33
356.876	5	0.698727	34.3177	outcrossed	embryo_15	bcd4xVK33
393.408	6	0.770252	36.5317	outcrossed	embryo_15	bcd4xVK33
428.279	7	0.838526	34.8712	outcrossed	embryo_15	bcd4xVK33
510.752	8	1	82.4731	outcrossed	embryo_15	bcd4xVK33
202.031	1	0.368036	202.031	outcrossed	embryo_17	bcd4xVK33
255.584	2	0.465591	53.5522	outcrossed	embryo_17	bcd4xVK33
301.525	3	0.549282	45.9414	outcrossed	embryo_17	bcd4xVK33
339.164	4	0.617847	37.6387	outcrossed	embryo_17	bcd4xVK33
380.123	5	0.692463	40.9598	outcrossed	embryo_17	bcd4xVK33
423.297	6	0.771112	43.1738	outcrossed	embryo_17	bcd4xVK33
464.257	7	0.845727	40.9598	outcrossed	embryo_17	bcd4xVK33
548.944	8	1	84.6871	outcrossed	embryo_17	bcd4xVK33
208.673	1	0.389563	208.673	outcrossed	embryo_18	bcd4xVK33
254.476	2	0.475071	45.803	outcrossed	embryo_18	bcd4xVK33
295.99	3	0.55257	41.5133	outcrossed	embryo_18	bcd4xVK33
329.754	4	0.615603	33.7641	outcrossed	embryo_18	bcd4xVK33
365.732	5	0.682769	35.9782	outcrossed	embryo_18	bcd4xVK33
402.264	6	0.750969	36.5317	outcrossed	embryo_18	bcd4xVK33
440.456	7	0.822268	38.1922	outcrossed	embryo_18	bcd4xVK33
535.66	8	1	95.2038	outcrossed	embryo_18	bcd4xVK33
194.282	1	0.368021	194.282	outcrossed	embryo_19	bcd4xVK33
243.96	2	0.462123	49.6776	outcrossed	embryo_19	bcd4xVK33
291.562	3	0.552294	47.6019	outcrossed	embryo_19	bcd4xVK33
327.54	4	0.620446	35.9782	outcrossed	embryo_19	bcd4xVK33
365.179	5	0.691743	37.6387	outcrossed	embryo_19	bcd4xVK33
403.371	6	0.764089	38.1922	outcrossed	embryo_19	bcd4xVK33
439.349	7	0.832241	35.9782	outcrossed	embryo_19	bcd4xVK33
527.911	8	1	88.5617	outcrossed	embryo_19	bcd4xVK33
205.906	1	0.379689	205.906	outcrossed	embryo_1	bcd4xW1118
250.602	2	0.462108	44.696	outcrossed	embryo_1	bcd4xW1118
293.776	3	0.54172	43.1738	outcrossed	embryo_1	bcd4xW1118
327.54	4	0.603981	33.7641	outcrossed	embryo_1	bcd4xW1118
370.16	5	0.682572	42.6203	outcrossed	embryo_1	bcd4xW1118
403.924	6	0.744833	33.7641	outcrossed	embryo_1	bcd4xW1118
446.545	7	0.823424	42.6203	outcrossed	embryo_1	bcd4xW1118
542.302	8	1	95.7573	outcrossed	embryo_1	bcd4xW1118
208.12	1	0.366561	208.12	outcrossed	embryo_2	bcd4xW1118
260.565	2	0.458932	52.4451	outcrossed	embryo_2	bcd4xW1118
308.167	3	0.542774	47.6019	outcrossed	embryo_2	bcd4xW1118
344.145	4	0.606142	35.9782	outcrossed	embryo_2	bcd4xW1118
391.747	5	0.689983	47.6019	outcrossed	embryo_2	bcd4xW1118
429.939	6	0.757251	38.1922	outcrossed	embryo_2	bcd4xW1118
475.327	7	0.837192	45.3879	outcrossed	embryo_2	bcd4xW1118
567.763	8	1	92.4363	outcrossed	embryo_2	bcd4xW1118
215.869	1	0.37437	215.869	outcrossed	embryo_3	bcd4xW1118
269.975	2	0.468203	54.1057	outcrossed	embryo_3	bcd4xW1118
308.721	3	0.535397	38.7457	outcrossed	embryo_3	bcd4xW1118
351.894	4	0.610271	43.1738	outcrossed	embryo_3	bcd4xW1118
390.64	5	0.677466	38.7457	outcrossed	embryo_3	bcd4xW1118
427.172	6	0.740821	36.5317	outcrossed	embryo_3	bcd4xW1118
468.132	7	0.811855	40.9598	outcrossed	embryo_3	bcd4xW1118
576.62	8	1	108.488	outcrossed	embryo_3	bcd4xW1118
205.352	1	0.395628	205.352	outcrossed	embryo_1	bcd4xW1118
247.834	2	0.477473	42.4819	outcrossed	embryo_1	bcd4xW1118
284.366	3	0.547854	36.5317	outcrossed	embryo_1	bcd4xW1118
319.791	4	0.616102	35.4247	outcrossed	embryo_1	bcd4xW1118
358.536	5	0.690749	38.7457	outcrossed	embryo_1	bcd4xW1118
389.533	6	0.750467	30.9966	outcrossed	embryo_1	bcd4xW1118
423.297	7	0.815516	33.7641	outcrossed	embryo_1	bcd4xW1118
519.055	8	1	95.7573	outcrossed	embryo_1	bcd4xW1118
214.762	1	0.374246	214.762	outcrossed	embryo_2	bcd4xW1118
263.333	2	0.458886	48.5706	outcrossed	embryo_2	bcd4xW1118
307.06	3	0.535086	43.7273	outcrossed	embryo_2	bcd4xW1118
342.485	4	0.596817	35.4247	outcrossed	embryo_2	bcd4xW1118
377.356	5	0.657584	34.8712	outcrossed	embryo_2	bcd4xW1118
417.209	6	0.727032	39.8528	outcrossed	embryo_2	bcd4xW1118
459.275	7	0.800338	42.0668	outcrossed	embryo_2	bcd4xW1118
573.852	8	1	114.577	outcrossed	embryo_2	bcd4xW1118
193.175	1	0.354765	193.175	outcrossed	embryo_4	bcd4xW1118
248.941	2	0.457179	55.7662	outcrossed	embryo_4	bcd4xW1118
293.776	3	0.539517	44.8344	outcrossed	embryo_4	bcd4xW1118
329.2	4	0.604574	35.4247	outcrossed	embryo_4	bcd4xW1118
364.072	5	0.668615	34.8712	outcrossed	embryo_4	bcd4xW1118
404.478	6	0.742821	40.4063	outcrossed	embryo_4	bcd4xW1118
447.098	7	0.821093	42.6203	outcrossed	embryo_4	bcd4xW1118
544.516	8	1	97.4179	outcrossed	embryo_4	bcd4xW1118
198.71	1	0.361622	198.71	outcrossed	embryo_5	bcd4xW1118
253.369	2	0.461093	54.6592	outcrossed	embryo_5	bcd4xW1118
294.883	3	0.536641	41.5133	outcrossed	embryo_5	bcd4xW1118
328.647	4	0.598086	33.7641	outcrossed	embryo_5	bcd4xW1118
376.249	5	0.684714	47.6019	outcrossed	embryo_5	bcd4xW1118
413.888	6	0.753211	37.6387	outcrossed	embryo_5	bcd4xW1118
460.936	7	0.838832	47.0484	outcrossed	embryo_5	bcd4xW1118
549.498	8	1	88.5617	outcrossed	embryo_5	bcd4xW1118
203.692	1	0.374459	203.692	outcrossed	embryo_7	bcd4xW1118
256.691	2	0.47189	52.9986	outcrossed	embryo_7	bcd4xW1118
298.757	3	0.549224	42.0668	outcrossed	embryo_7	bcd4xW1118
335.289	4	0.616383	36.5317	outcrossed	embryo_7	bcd4xW1118
370.16	5	0.680488	34.8712	outcrossed	embryo_7	bcd4xW1118
408.906	6	0.751717	38.7457	outcrossed	embryo_7	bcd4xW1118
448.759	7	0.824981	39.8528	outcrossed	embryo_7	bcd4xW1118
543.963	8	1	95.2038	outcrossed	embryo_7	bcd4xW1118
207.566	1	0.364166	207.566	outcrossed	embryo_8	bcd4xW1118
256.691	2	0.450352	49.1241	outcrossed	embryo_8	bcd4xW1118
299.864	3	0.526099	43.1738	outcrossed	embryo_8	bcd4xW1118
333.629	4	0.585336	33.7641	outcrossed	embryo_8	bcd4xW1118
368.5	5	0.646516	34.8712	outcrossed	embryo_8	bcd4xW1118
406.692	6	0.713523	38.1922	outcrossed	embryo_8	bcd4xW1118
447.098	7	0.784414	40.4063	outcrossed	embryo_8	bcd4xW1118
569.978	8	1	122.879	outcrossed	embryo_8	bcd4xW1118
200.924	1	0.381804	200.924	outcrossed	embryo_11	bcd4xW1118
255.584	2	0.485669	54.6592	outcrossed	embryo_11	bcd4xW1118
295.436	3	0.561399	39.8528	outcrossed	embryo_11	bcd4xW1118
334.182	4	0.635025	38.7457	outcrossed	embryo_11	bcd4xW1118
368.5	5	0.700237	34.3177	outcrossed	embryo_11	bcd4xW1118
402.264	6	0.764397	33.7641	outcrossed	embryo_11	bcd4xW1118
440.456	7	0.836971	38.1922	outcrossed	embryo_11	bcd4xW1118
526.25	8	1	85.7941	outcrossed	embryo_11	bcd4xW1118
216.423	1	0.391098	216.423	outcrossed	embryo_12	bcd4xW1118
261.672	2	0.472868	45.2495	outcrossed	embryo_12	bcd4xW1118
302.078	3	0.545886	40.4063	outcrossed	embryo_12	bcd4xW1118
339.164	4	0.612903	37.0852	outcrossed	embryo_12	bcd4xW1118
371.267	5	0.670918	32.1036	outcrossed	embryo_12	bcd4xW1118
411.12	6	0.742936	39.8528	outcrossed	embryo_12	bcd4xW1118
449.312	7	0.811953	38.1922	outcrossed	embryo_12	bcd4xW1118
553.372	8	1	104.06	outcrossed	embryo_12	bcd4xW1118
205.352	1	0.384955	205.352	outcrossed	embryo_13	bcd4xW1118
250.602	2	0.46978	45.2495	outcrossed	embryo_13	bcd4xW1118
288.794	3	0.541375	38.1922	outcrossed	embryo_13	bcd4xW1118
322.005	4	0.603632	33.2106	outcrossed	embryo_13	bcd4xW1118
354.108	5	0.663813	32.1036	outcrossed	embryo_13	bcd4xW1118
392.301	6	0.735409	38.1922	outcrossed	embryo_13	bcd4xW1118
431.6	7	0.809079	39.2993	outcrossed	embryo_13	bcd4xW1118
533.446	8	1	101.846	outcrossed	embryo_13	bcd4xW1118
202.585	1	0.384151	202.585	outcrossed	embryo_15	bcd4xW1118
256.691	2	0.486749	54.1057	outcrossed	embryo_15	bcd4xW1118
297.097	3	0.563369	40.4063	outcrossed	embryo_15	bcd4xW1118
334.736	4	0.634742	37.6387	outcrossed	embryo_15	bcd4xW1118
371.267	5	0.704015	36.5317	outcrossed	embryo_15	bcd4xW1118
404.478	6	0.76699	33.2106	outcrossed	embryo_15	bcd4xW1118
443.224	7	0.840462	38.7457	outcrossed	embryo_15	bcd4xW1118
527.357	8	1	84.1336	outcrossed	embryo_15	bcd4xW1118
208.12	1	0.38574	208.12	outcrossed	embryo_16	bcd4xW1118
255.03	2	0.472685	46.91	outcrossed	embryo_16	bcd4xW1118
295.99	3	0.548602	40.9598	outcrossed	embryo_16	bcd4xW1118
329.754	4	0.611182	33.7641	outcrossed	embryo_16	bcd4xW1118
364.625	5	0.675814	34.8712	outcrossed	embryo_16	bcd4xW1118
397.282	6	0.736343	32.6571	outcrossed	embryo_16	bcd4xW1118
442.117	7	0.819441	44.8344	outcrossed	embryo_16	bcd4xW1118
539.534	8	1	97.4179	outcrossed	embryo_16	bcd4xW1118
200.371	1	0.370617	200.371	outcrossed	embryo_17	bcd4xW1118
244.513	2	0.452265	44.1425	outcrossed	embryo_17	bcd4xW1118
284.366	3	0.525979	39.8528	outcrossed	embryo_17	bcd4xW1118
315.916	4	0.584336	31.5501	outcrossed	embryo_17	bcd4xW1118
365.179	5	0.675454	49.2624	outcrossed	embryo_17	bcd4xW1118
407.245	6	0.753263	42.0668	outcrossed	embryo_17	bcd4xW1118
448.205	7	0.829025	40.9598	outcrossed	embryo_17	bcd4xW1118
540.641	8	1	92.4363	outcrossed	embryo_17	bcd4xW1118
188.194	1	0.350606	188.194	outcrossed	embryo_18	bcd4xW1118
246.174	2	0.458623	57.9802	outcrossed	embryo_18	bcd4xW1118
290.455	3	0.541119	44.2808	outcrossed	embryo_18	bcd4xW1118
329.2	4	0.613302	38.7457	outcrossed	embryo_18	bcd4xW1118
379.57	5	0.707141	50.3695	outcrossed	embryo_18	bcd4xW1118
414.441	6	0.772106	34.8712	outcrossed	embryo_18	bcd4xW1118
446.545	7	0.831915	32.1036	outcrossed	embryo_18	bcd4xW1118
536.767	8	1	90.2222	outcrossed	embryo_18	bcd4xW1118
215.316	1	0.387933	215.316	outcrossed	embryo_19	bcd4xW1118
260.012	2	0.468462	44.696	outcrossed	embryo_19	bcd4xW1118
298.757	3	0.53827	38.7457	outcrossed	embryo_19	bcd4xW1118
334.182	4	0.602094	35.4247	outcrossed	embryo_19	bcd4xW1118
369.053	5	0.664921	34.8712	outcrossed	embryo_19	bcd4xW1118
401.157	6	0.722762	32.1036	outcrossed	embryo_19	bcd4xW1118
442.117	7	0.796559	40.9598	outcrossed	embryo_19	bcd4xW1118
555.033	8	1	112.916	outcrossed	embryo_19	bcd4xW1118
195.389	1	0.358831	195.389	outcrossed	embryo_20	bcd4xW1118
243.96	2	0.44803	48.5706	outcrossed	embryo_20	bcd4xW1118
289.348	3	0.531385	45.3879	outcrossed	embryo_20	bcd4xW1118
327.54	4	0.601525	38.1922	outcrossed	embryo_20	bcd4xW1118
364.072	5	0.668615	36.5317	outcrossed	embryo_20	bcd4xW1118
398.943	6	0.732656	34.8712	outcrossed	embryo_20	bcd4xW1118
439.903	7	0.807878	40.9598	outcrossed	embryo_20	bcd4xW1118
544.516	8	1	104.614	outcrossed	embryo_20	bcd4xW1118
195.943	1	0.384052	195.943	outcrossed	embryo_21	bcd4xW1118
240.085	2	0.470572	44.1425	outcrossed	embryo_21	bcd4xW1118
274.956	3	0.538921	34.8712	outcrossed	embryo_21	bcd4xW1118
305.953	4	0.599675	30.9966	outcrossed	embryo_21	bcd4xW1118
339.164	5	0.664768	33.2106	outcrossed	embryo_21	bcd4xW1118
376.249	6	0.737456	37.0852	outcrossed	embryo_21	bcd4xW1118
413.888	7	0.811229	37.6387	outcrossed	embryo_21	bcd4xW1118
510.198	8	1	96.3108	outcrossed	embryo_21	bcd4xW1118
203.138	1	0.372305	203.138	outcrossed	embryo_22	bcd4xW1118
252.816	2	0.463353	49.6776	outcrossed	embryo_22	bcd4xW1118
293.222	3	0.537408	40.4063	outcrossed	embryo_22	bcd4xW1118
330.307	4	0.605377	37.0852	outcrossed	embryo_22	bcd4xW1118
371.267	5	0.680446	40.9598	outcrossed	embryo_22	bcd4xW1118
408.352	6	0.748415	37.0852	outcrossed	embryo_22	bcd4xW1118
447.652	7	0.820441	39.2993	outcrossed	embryo_22	bcd4xW1118
545.623	8	1	97.9714	outcrossed	embryo_22	bcd4xW1118
208.12	1	0.387729	208.12	outcrossed	embryo_23	bcd4xW1118
257.244	2	0.479247	49.1241	outcrossed	embryo_23	bcd4xW1118
297.65	3	0.554524	40.4063	outcrossed	embryo_23	bcd4xW1118
333.629	4	0.621552	35.9782	outcrossed	embryo_23	bcd4xW1118
366.839	5	0.683424	33.2106	outcrossed	embryo_23	bcd4xW1118
406.138	6	0.756638	39.2993	outcrossed	embryo_23	bcd4xW1118
444.884	7	0.828822	38.7457	outcrossed	embryo_23	bcd4xW1118
536.767	8	1	91.8828	outcrossed	embryo_23	bcd4xW1118
209.781	1	0.389617	209.781	outcrossed	embryo_24	bcd4xW1118
261.672	2	0.485993	51.8916	outcrossed	embryo_24	bcd4xW1118
302.632	3	0.562066	40.9598	outcrossed	embryo_24	bcd4xW1118
336.396	4	0.624775	33.7641	outcrossed	embryo_24	bcd4xW1118
372.928	5	0.692624	36.5317	outcrossed	embryo_24	bcd4xW1118
406.692	6	0.755333	33.7641	outcrossed	embryo_24	bcd4xW1118
440.456	7	0.818042	33.7641	outcrossed	embryo_24	bcd4xW1118
538.427	8	1	97.9714	outcrossed	embryo_24	bcd4xW1118
209.781	1	0.372025	209.781	outcrossed	embryo_25	bcd4xW1118
260.565	2	0.462086	50.7846	outcrossed	embryo_25	bcd4xW1118
307.614	3	0.545521	47.0484	outcrossed	embryo_25	bcd4xW1118
344.145	4	0.610307	36.5317	outcrossed	embryo_25	bcd4xW1118
382.891	5	0.679018	38.7457	outcrossed	embryo_25	bcd4xW1118
421.083	6	0.746748	38.1922	outcrossed	embryo_25	bcd4xW1118
461.489	7	0.818405	40.4063	outcrossed	embryo_25	bcd4xW1118
563.889	8	1	102.399	outcrossed	embryo_25	bcd4xW1118
205.906	1	0.389631	205.906	outcrossed	embryo_26	bcd4xW1118
255.584	2	0.483634	49.6776	outcrossed	embryo_26	bcd4xW1118
294.883	3	0.557999	39.2993	outcrossed	embryo_26	bcd4xW1118
330.307	4	0.625033	35.4247	outcrossed	embryo_26	bcd4xW1118
365.732	5	0.692066	35.4247	outcrossed	embryo_26	bcd4xW1118
393.961	6	0.745483	28.229	outcrossed	embryo_26	bcd4xW1118
432.153	7	0.817753	38.1922	outcrossed	embryo_26	bcd4xW1118
528.464	8	1	96.3108	outcrossed	embryo_26	bcd4xW1118
207.566	1	0.369428	207.566	outcrossed	embryo_1	bcd4xW1118
267.023	2	0.475248	59.4562	outcrossed	embryo_1	bcd4xW1118
309.089	3	0.550119	42.0668	outcrossed	embryo_1	bcd4xW1118
346.359	4	0.616452	37.2698	outcrossed	embryo_1	bcd4xW1118
388.795	5	0.691979	42.4357	outcrossed	embryo_1	bcd4xW1118
427.91	6	0.761596	39.1149	outcrossed	embryo_1	bcd4xW1118
466.286	7	0.829899	38.3766	outcrossed	embryo_1	bcd4xW1118
561.859	8	1	95.573	outcrossed	embryo_1	bcd4xW1118
189.577	1	0.356616	189.577	outcrossed	embryo_2	bcd4xW1118
237.502	2	0.446768	47.9249	outcrossed	embryo_2	bcd4xW1118
275.879	3	0.518959	38.3766	outcrossed	embryo_2	bcd4xW1118
310.935	4	0.584902	35.0558	outcrossed	embryo_2	bcd4xW1118
351.525	5	0.661258	40.5909	outcrossed	embryo_2	bcd4xW1118
387.319	6	0.72859	35.7936	outcrossed	embryo_2	bcd4xW1118
430.862	7	0.810499	43.5427	outcrossed	embryo_2	bcd4xW1118
531.601	8	1	100.739	outcrossed	embryo_2	bcd4xW1118
216.976	1	0.373185	216.976	outcrossed	embryo_4	bcd4xW1118
269.237	2	0.46307	52.2605	outcrossed	embryo_4	bcd4xW1118
316.101	3	0.543673	46.8641	outcrossed	embryo_4	bcd4xW1118
354.477	4	0.609679	38.3766	outcrossed	embryo_4	bcd4xW1118
395.437	5	0.680127	40.9598	outcrossed	embryo_4	bcd4xW1118
431.231	6	0.74169	35.7939	outcrossed	embryo_4	bcd4xW1118
473.298	7	0.814042	42.0668	outcrossed	embryo_4	bcd4xW1118
581.417	8	1	108.119	outcrossed	embryo_4	bcd4xW1118
219.467	1	0.386295	219.467	outcrossed	embryo_5	bcd4xW1118
268.499	2	0.472599	49.0319	outcrossed	embryo_5	bcd4xW1118
314.256	3	0.553138	45.7568	outcrossed	embryo_5	bcd4xW1118
346.359	4	0.609645	32.1036	outcrossed	embryo_5	bcd4xW1118
386.212	5	0.679792	39.8528	outcrossed	embryo_5	bcd4xW1118
421.268	6	0.741496	35.0558	outcrossed	embryo_5	bcd4xW1118
462.965	7	0.81489	41.6976	outcrossed	embryo_5	bcd4xW1118
568.132	8	1	105.167	outcrossed	embryo_5	bcd4xW1118
203.692	1	0.371561	203.692	outcrossed	embryo_6	bcd4xW1118
253.001	2	0.461506	49.3087	outcrossed	embryo_6	bcd4xW1118
295.067	3	0.538242	42.0668	outcrossed	embryo_6	bcd4xW1118
331.599	4	0.60488	36.5317	outcrossed	embryo_6	bcd4xW1118
370.714	5	0.676231	39.1147	outcrossed	embryo_6	bcd4xW1118
410.935	6	0.7496	40.2217	outcrossed	embryo_6	bcd4xW1118
451.895	7	0.824316	40.9598	outcrossed	embryo_6	bcd4xW1118
548.206	8	1	96.3108	outcrossed	embryo_6	bcd4xW1118
198.71	1	0.36642	198.71	outcrossed	embryo_7	bcd4xW1118
252.631	2	0.46585	53.9211	outcrossed	embryo_7	bcd4xW1118
300.971	3	0.554989	48.34	outcrossed	embryo_7	bcd4xW1118
331.599	4	0.611466	30.6277	outcrossed	embryo_7	bcd4xW1118
374.035	5	0.689717	42.4357	outcrossed	embryo_7	bcd4xW1118
411.674	6	0.759122	37.6387	outcrossed	embryo_7	bcd4xW1118
456.323	7	0.841456	44.6498	outcrossed	embryo_7	bcd4xW1118
542.302	8	1	85.9787	outcrossed	embryo_7	bcd4xW1118
210.334	1	0.372884	210.334	outcrossed	embryo_9	bcd4xW1118
258.166	2	0.457682	47.8324	outcrossed	embryo_9	bcd4xW1118
301.709	3	0.534876	43.543	outcrossed	embryo_9	bcd4xW1118
337.134	4	0.597678	35.4247	outcrossed	embryo_9	bcd4xW1118
378.094	5	0.670292	40.9598	outcrossed	embryo_9	bcd4xW1118
419.054	6	0.742906	40.9598	outcrossed	embryo_9	bcd4xW1118
459.644	7	0.814866	40.5906	outcrossed	embryo_9	bcd4xW1118
564.074	8	1	104.429	outcrossed	embryo_9	bcd4xW1118
210.888	1	0.365965	210.888	outcrossed	embryo_10	bcd4xW1118
269.606	2	0.467862	58.7183	outcrossed	embryo_10	bcd4xW1118
323.112	3	0.560714	53.5059	outcrossed	embryo_10	bcd4xW1118
362.965	4	0.629873	39.8528	outcrossed	embryo_10	bcd4xW1118
405.769	5	0.704154	42.8049	outcrossed	embryo_10	bcd4xW1118
443.408	6	0.769471	37.6387	outcrossed	embryo_10	bcd4xW1118
486.213	7	0.843752	42.8046	outcrossed	embryo_10	bcd4xW1118
576.251	8	1	90.0379	outcrossed	embryo_10	bcd4xW1118
175.186	1	0.350725	175.186	outcrossed	embryo_11	bcd4xW1118
224.587	2	0.449626	49.4008	outcrossed	embryo_11	bcd4xW1118
265.178	3	0.53089	40.5909	outcrossed	embryo_11	bcd4xW1118
301.34	4	0.603287	36.1625	outcrossed	embryo_11	bcd4xW1118
338.61	5	0.677902	37.2698	outcrossed	embryo_11	bcd4xW1118
374.773	6	0.7503	36.1628	outcrossed	embryo_11	bcd4xW1118
412.781	7	0.826392	38.0076	outcrossed	embryo_11	bcd4xW1118
499.497	8	1	86.7166	outcrossed	embryo_11	bcd4xW1118
219.744	1	0.408822	219.744	outcrossed	embryo_12	bcd4xW1118
264.071	2	0.49129	44.3271	outcrossed	embryo_12	bcd4xW1118
303.185	3	0.564061	39.1147	outcrossed	embryo_12	bcd4xW1118
337.503	4	0.627907	34.3177	outcrossed	embryo_12	bcd4xW1118
371.452	5	0.691067	33.9487	outcrossed	embryo_12	bcd4xW1118
407.984	6	0.759032	36.5317	outcrossed	embryo_12	bcd4xW1118
446.36	7	0.83043	38.3766	outcrossed	embryo_12	bcd4xW1118
537.505	8	1	91.1449	outcrossed	embryo_12	bcd4xW1118
204.245	1	0.376627	204.245	outcrossed	embryo_13	bcd4xW1118
255.584	2	0.471294	51.3381	outcrossed	embryo_13	bcd4xW1118
301.34	3	0.555669	45.7568	outcrossed	embryo_13	bcd4xW1118
333.444	4	0.614868	32.1036	outcrossed	embryo_13	bcd4xW1118
375.88	5	0.693119	42.436	outcrossed	embryo_13	bcd4xW1118
411.674	6	0.759122	35.7936	outcrossed	embryo_13	bcd4xW1118
450.05	7	0.829889	38.3768	outcrossed	embryo_13	bcd4xW1118
542.302	8	1	92.2517	outcrossed	embryo_13	bcd4xW1118
193.729	1	0.36646	193.729	outcrossed	embryo_14	bcd4xW1118
242.299	2	0.458337	48.5706	outcrossed	embryo_14	bcd4xW1118
288.794	3	0.546287	46.4949	outcrossed	embryo_14	bcd4xW1118
327.171	4	0.618881	38.3768	outcrossed	embryo_14	bcd4xW1118
364.072	5	0.688683	36.9006	outcrossed	embryo_14	bcd4xW1118
401.341	6	0.759183	37.2698	outcrossed	embryo_14	bcd4xW1118
439.718	7	0.831777	38.3766	outcrossed	embryo_14	bcd4xW1118
528.649	8	1	88.9309	outcrossed	embryo_14	bcd4xW1118
202.862	1	0.356142	202.862	outcrossed	embryo_15	bcd4xW1118
263.333	2	0.462305	60.471	outcrossed	embryo_15	bcd4xW1118
307.982	3	0.540691	44.6498	outcrossed	embryo_15	bcd4xW1118
348.942	4	0.6126	40.9598	outcrossed	embryo_15	bcd4xW1118
385.474	5	0.676735	36.5317	outcrossed	embryo_15	bcd4xW1118
424.22	6	0.744756	38.7457	outcrossed	embryo_15	bcd4xW1118
468.501	7	0.822495	44.2808	outcrossed	embryo_15	bcd4xW1118
569.609	8	1	101.108	outcrossed	embryo_15	bcd4xW1118
212.825	1	0.374848	212.825	outcrossed	embryo_16	bcd4xW1118
265.178	2	0.467057	52.353	outcrossed	embryo_16	bcd4xW1118
309.828	3	0.545698	44.6498	outcrossed	embryo_16	bcd4xW1118
343.407	4	0.604842	33.5796	outcrossed	embryo_16	bcd4xW1118
383.629	5	0.675685	40.222	outcrossed	embryo_16	bcd4xW1118
424.589	6	0.747827	40.9598	outcrossed	embryo_16	bcd4xW1118
470.715	7	0.829068	46.1257	outcrossed	embryo_16	bcd4xW1118
567.763	8	1	97.049	outcrossed	embryo_16	bcd4xW1118
202.585	1	0.363908	202.585	outcrossed	embryo_17	bcd4xW1118
255.952	2	0.459773	53.3676	outcrossed	embryo_17	bcd4xW1118
297.281	3	0.534013	41.329	outcrossed	embryo_17	bcd4xW1118
337.872	4	0.606927	40.5906	outcrossed	embryo_17	bcd4xW1118
383.629	5	0.689121	45.7571	outcrossed	embryo_17	bcd4xW1118
418.316	6	0.751429	34.6866	outcrossed	embryo_17	bcd4xW1118
464.072	7	0.833623	45.7568	outcrossed	embryo_17	bcd4xW1118
556.693	8	1	92.6209	outcrossed	embryo_17	bcd4xW1118
207.566	1	0.359741	207.566	outcrossed	embryo_18	bcd4xW1118
261.857	2	0.453833	54.2903	outcrossed	embryo_18	bcd4xW1118
307.982	3	0.533776	46.1257	outcrossed	embryo_18	bcd4xW1118
344.883	4	0.59773	36.9009	outcrossed	embryo_18	bcd4xW1118
395.806	5	0.685986	50.923	outcrossed	embryo_18	bcd4xW1118
432.707	6	0.74994	36.9006	outcrossed	embryo_18	bcd4xW1118
472.191	7	0.818371	39.4838	outcrossed	embryo_18	bcd4xW1118
576.989	8	1	104.798	outcrossed	embryo_18	bcd4xW1118
215.039	1	0.380727	215.039	outcrossed	embryo_19	bcd4xW1118
272.927	2	0.483218	57.8881	outcrossed	embryo_19	bcd4xW1118
310.935	3	0.550511	38.0076	outcrossed	embryo_19	bcd4xW1118
349.311	4	0.618457	38.3768	outcrossed	embryo_19	bcd4xW1118
393.223	5	0.696202	43.9117	outcrossed	embryo_19	bcd4xW1118
429.755	6	0.760882	36.5317	outcrossed	embryo_19	bcd4xW1118
466.286	7	0.825561	36.5317	outcrossed	embryo_19	bcd4xW1118
564.811	8	1	98.5249	outcrossed	embryo_19	bcd4xW1118
202.585	1	0.356349	202.585	outcrossed	embryo_20	bcd4xW1118
252.631	2	0.444381	50.0465	outcrossed	embryo_20	bcd4xW1118
302.078	3	0.531359	49.447	outcrossed	embryo_20	bcd4xW1118
339.348	4	0.596917	37.2698	outcrossed	embryo_20	bcd4xW1118
382.891	5	0.673509	43.5427	outcrossed	embryo_20	bcd4xW1118
430.124	6	0.756592	47.233	outcrossed	embryo_20	bcd4xW1118
480.309	7	0.844868	50.1849	outcrossed	embryo_20	bcd4xW1118
568.502	8	1	88.1928	outcrossed	embryo_20	bcd4xW1118
193.175	1	0.369019	193.175	outcrossed	embryo_21	bcd4xW1118
237.871	2	0.454401	44.696	outcrossed	embryo_21	bcd4xW1118
272.189	3	0.519958	34.3177	outcrossed	embryo_21	bcd4xW1118
308.352	4	0.589039	36.1628	outcrossed	embryo_21	bcd4xW1118
344.514	5	0.658119	36.1625	outcrossed	embryo_21	bcd4xW1118
379.939	6	0.725791	35.4247	outcrossed	embryo_21	bcd4xW1118
414.995	7	0.792757	35.0558	outcrossed	embryo_21	bcd4xW1118
523.483	8	1	108.488	outcrossed	embryo_21	bcd4xW1118
220.297	1	0.386752	220.297	outcrossed	embryo_22	bcd4xW1118
269.237	2	0.47267	48.9395	outcrossed	embryo_22	bcd4xW1118
309.828	3	0.543931	40.5909	outcrossed	embryo_22	bcd4xW1118
348.204	4	0.611305	38.3768	outcrossed	embryo_22	bcd4xW1118
385.474	5	0.676735	37.2695	outcrossed	embryo_22	bcd4xW1118
422.006	6	0.740869	36.5317	outcrossed	embryo_22	bcd4xW1118
465.179	7	0.816665	43.1738	outcrossed	embryo_22	bcd4xW1118
569.609	8	1	104.429	outcrossed	embryo_22	bcd4xW1118
206.459	1	0.372101	206.459	outcrossed	embryo_23	bcd4xW1118
257.059	2	0.463297	50.6	outcrossed	embryo_23	bcd4xW1118
299.495	3	0.539779	42.436	outcrossed	embryo_23	bcd4xW1118
334.551	4	0.602959	35.0555	outcrossed	embryo_23	bcd4xW1118
371.452	5	0.669466	36.9009	outcrossed	embryo_23	bcd4xW1118
408.352	6	0.735972	36.9006	outcrossed	embryo_23	bcd4xW1118
450.05	7	0.811123	41.6979	outcrossed	embryo_23	bcd4xW1118
554.848	8	1	104.798	outcrossed	embryo_23	bcd4xW1118
188.47	1	0.359019	188.47	F49	embryo_2	2-6-1A
250.786	2	0.477725	62.316	F49	embryo_2	2-6-1A
296.543	3	0.564888	45.757	F49	embryo_2	2-6-1A
339.348	4	0.646428	42.805	F49	embryo_2	2-6-1A
370.714	5	0.706177	31.366	F49	embryo_2	2-6-1A
402.817	6	0.76733	32.103	F49	embryo_2	2-6-1A
444.515	7	0.846761	41.698	F49	embryo_2	2-6-1A
524.959	8	1	80.444	F49	embryo_2	2-6-1A
196.496	1	0.370402	196.496	F49	embryo_3	2-6-1A
250.786	2	0.472741	54.29	F49	embryo_3	2-6-1A
297.281	3	0.560385	46.495	F49	embryo_3	2-6-1A
334.551	4	0.63064	37.27	F49	embryo_3	2-6-1A
369.976	5	0.697418	35.425	F49	embryo_3	2-6-1A
406.876	6	0.766976	36.9	F49	embryo_3	2-6-1A
442.301	7	0.833753	35.425	F49	embryo_3	2-6-1A
530.494	8	1	88.193	F49	embryo_3	2-6-1A
211.441	1	0.38831	211.441	F49	embryo_4	2-6-1A
261.119	2	0.479543	49.678	F49	embryo_4	2-6-1A
299.495	3	0.550021	38.376	F49	embryo_4	2-6-1A
335.658	4	0.616434	36.163	F49	embryo_4	2-6-1A
367.393	5	0.674715	31.735	F49	embryo_4	2-6-1A
402.817	6	0.739771	35.424	F49	embryo_4	2-6-1A
444.884	7	0.817026	42.067	F49	embryo_4	2-6-1A
544.516	8	1	99.632	F49	embryo_4	2-6-1A
201.755	1	0.358614	201.755	F49	embryo_5	2-6-1A
259.274	2	0.460852	57.519	F49	embryo_5	2-6-1A
300.602	3	0.534311	41.328	F49	embryo_5	2-6-1A
342.3	4	0.608428	41.698	F49	embryo_5	2-6-1A
383.998	5	0.682545	41.698	F49	embryo_5	2-6-1A
421.268	6	0.748792	37.27	F49	embryo_5	2-6-1A
463.704	7	0.824221	42.436	F49	embryo_5	2-6-1A
562.597	8	1	98.893	F49	embryo_5	2-6-1A
211.672	1	0.390587	211.672	F49	embryo_6	2-6-1A
265.916	2	0.490681	54.244	F49	embryo_6	2-6-1A
311.304	3	0.574433	45.388	F49	embryo_6	2-6-1A
348.573	4	0.643203	37.269	F49	embryo_6	2-6-1A
385.843	5	0.711975	37.27	F49	embryo_6	2-6-1A
423.113	6	0.780748	37.27	F49	embryo_6	2-6-1A
466.656	7	0.861095	43.543	F49	embryo_6	2-6-1A
541.933	8	1	75.277	F49	embryo_6	2-6-1A
202.585	1	0.363667	202.585	F49	embryo_7	2-6-1A
250.786	2	0.450194	48.201	F49	embryo_7	2-6-1A
299.495	3	0.537633	48.709	F49	embryo_7	2-6-1A
334.551	4	0.600563	35.056	F49	embryo_7	2-6-1A
371.452	5	0.666805	36.901	F49	embryo_7	2-6-1A
409.091	6	0.734372	37.639	F49	embryo_7	2-6-1A
454.109	7	0.815186	45.018	F49	embryo_7	2-6-1A
557.062	8	1	102.953	F49	embryo_7	2-6-1A
197.05	1	0.365347	197.05	F49	embryo_8	2-6-1A
248.572	2	0.460873	51.522	F49	embryo_8	2-6-1A
292.115	3	0.541606	43.543	F49	embryo_8	2-6-1A
334.92	4	0.62097	42.805	F49	embryo_8	2-6-1A
375.142	5	0.695545	40.222	F49	embryo_8	2-6-1A
413.888	6	0.767383	38.746	F49	embryo_8	2-6-1A
453.371	7	0.840588	39.483	F49	embryo_8	2-6-1A
539.35	8	1	85.979	F49	embryo_8	2-6-1A
185.426	1	0.365289	185.426	F49	embryo_9	2-6-1A
234.181	2	0.461336	48.755	F49	embryo_9	2-6-1A
269.975	3	0.53185	35.794	F49	embryo_9	2-6-1A
306.507	4	0.603818	36.532	F49	embryo_9	2-6-1A
340.455	5	0.670695	33.948	F49	embryo_9	2-6-1A
375.511	6	0.739756	35.056	F49	embryo_9	2-6-1A
413.888	7	0.815358	38.377	F49	embryo_9	2-6-1A
507.615	8	1	93.727	F49	embryo_9	2-6-1A
208.12	1	0.380663	208.12	F49	embryo_10	2-6-1A
258.905	2	0.473552	50.785	F49	embryo_10	2-6-1A
307.614	3	0.562643	48.709	F49	embryo_10	2-6-1A
346.728	4	0.634185	39.114	F49	embryo_10	2-6-1A
382.891	5	0.700329	36.163	F49	embryo_10	2-6-1A
420.161	6	0.768498	37.27	F49	embryo_10	2-6-1A
457.061	7	0.83599	36.9	F49	embryo_10	2-6-1A
546.73	8	1	89.669	F49	embryo_10	2-6-1A
186.256	1	0.339984	186.256	F49	embryo_11	2-6-1A
246.727	2	0.450366	60.471	F49	embryo_11	2-6-1A
298.757	3	0.545339	52.03	F49	embryo_11	2-6-1A
338.61	4	0.618085	39.853	F49	embryo_11	2-6-1A
383.26	5	0.699588	44.65	F49	embryo_11	2-6-1A
418.316	6	0.763577	35.056	F49	embryo_11	2-6-1A
464.442	7	0.847774	46.126	F49	embryo_11	2-6-1A
547.837	8	1	83.395	F49	embryo_11	2-6-1A
190.684	1	0.374016	190.684	F49	embryo_12	2-6-1A
241.192	2	0.473084	50.508	F49	embryo_12	2-6-1A
283.259	3	0.555596	42.067	F49	embryo_12	2-6-1A
316.839	4	0.621461	33.58	F49	embryo_12	2-6-1A
355.953	5	0.698181	39.114	F49	embryo_12	2-6-1A
388.426	6	0.761875	32.473	F49	embryo_12	2-6-1A
420.161	7	0.824121	31.735	F49	embryo_12	2-6-1A
509.829	8	1	89.668	F49	embryo_12	2-6-1A
192.898	1	0.377266	192.898	F49	embryo_15	2-6-1A
247.096	2	0.483265	54.198	F49	embryo_15	2-6-1A
287.318	3	0.561931	40.222	F49	embryo_15	2-6-1A
328.278	4	0.642039	40.96	F49	embryo_15	2-6-1A
365.548	5	0.714931	37.27	F49	embryo_15	2-6-1A
394.33	6	0.771223	28.782	F49	embryo_15	2-6-1A
424.22	7	0.829681	29.89	F49	embryo_15	2-6-1A
511.305	8	1	87.085	F49	embryo_15	2-6-1A
202.031	1	0.370276	202.031	F49	embryo_17	2-6-1A
254.477	2	0.466397	52.446	F49	embryo_17	2-6-1A
299.495	3	0.548905	45.018	F49	embryo_17	2-6-1A
335.658	4	0.615183	36.163	F49	embryo_17	2-6-1A
378.832	5	0.694311	43.174	F49	embryo_17	2-6-1A
414.626	6	0.759913	35.794	F49	embryo_17	2-6-1A
456.323	7	0.836334	41.697	F49	embryo_17	2-6-1A
545.623	8	1	89.3	F49	embryo_17	2-6-1A
207.566	1	0.364401	207.566	F49	embryo_18	2-6-1A
258.905	2	0.454531	51.339	F49	embryo_18	2-6-1A
305.03	3	0.535508	46.125	F49	embryo_18	2-6-1A
348.573	4	0.611951	43.543	F49	embryo_18	2-6-1A
398.02	5	0.69876	49.447	F49	embryo_18	2-6-1A
440.087	6	0.772612	42.067	F49	embryo_18	2-6-1A
478.833	7	0.840635	38.746	F49	embryo_18	2-6-1A
569.609	8	1	90.776	F49	embryo_18	2-6-1A
216.423	1	0.378723	216.423	F49	embryo_19	2-6-1A
269.237	2	0.471144	52.814	F49	embryo_19	2-6-1A
312.78	3	0.547341	43.543	F49	embryo_19	2-6-1A
345.99	4	0.605456	33.21	F49	embryo_19	2-6-1A
385.843	5	0.675195	39.853	F49	embryo_19	2-6-1A
420.53	6	0.735895	34.687	F49	embryo_19	2-6-1A
460.382	7	0.805633	39.852	F49	embryo_19	2-6-1A
571.454	8	1	111.072	F49	embryo_19	2-6-1A
194.836	1	0.380232	194.836	F4	embryo_1	2-6-1A
239.393	2	0.467189	44.5576	F4	embryo_1	2-6-1A
283.674	3	0.553605	44.2808	F4	embryo_1	2-6-1A
317.992	4	0.620578	34.3177	F4	embryo_1	2-6-1A
352.033	5	0.687011	34.0409	F4	embryo_1	2-6-1A
383.583	6	0.748582	31.5501	F4	embryo_1	2-6-1A
420.115	7	0.819876	36.5317	F4	embryo_1	2-6-1A
512.412	8	1	92.2979	F4	embryo_1	2-6-1A
226.939	1	0.380422	226.939	F4	embryo_5	2-6-1A
282.844	2	0.474136	55.905	F4	embryo_5	2-6-1A
327.678	3	0.549292	44.834	F4	embryo_5	2-6-1A
371.959	4	0.623521	44.281	F4	embryo_5	2-6-1A
416.24	5	0.69775	44.281	F4	embryo_5	2-6-1A
457.2	6	0.766412	40.96	F4	embryo_5	2-6-1A
498.713	7	0.836001	41.513	F4	embryo_5	2-6-1A
596.546	8	1	97.833	F4	embryo_5	2-6-1A
192.622	1	0.350541	192.622	F4	embryo_7	2-6-1A
244.098	2	0.444221	51.4765	F4	embryo_7	2-6-1A
292.807	3	0.532863	48.7089	F4	embryo_7	2-6-1A
330.999	4	0.602367	38.1922	F4	embryo_7	2-6-1A
379.155	5	0.690003	48.1554	F4	embryo_7	2-6-1A
420.115	6	0.764543	40.9598	F4	embryo_7	2-6-1A
457.753	7	0.83304	37.6387	F4	embryo_7	2-6-1A
549.498	8	1	91.7444	F4	embryo_7	2-6-1A
194.836	1	0.373376	194.836	F4	embryo_10	2-6-1A
241.331	2	0.462477	46.4949	F4	embryo_10	2-6-1A
286.165	3	0.548396	44.8344	F4	embryo_10	2-6-1A
319.376	4	0.612039	33.2106	F4	embryo_10	2-6-1A
352.586	5	0.675683	33.2106	F4	embryo_10	2-6-1A
386.904	6	0.741448	34.3177	F4	embryo_10	2-6-1A
426.203	7	0.816759	39.2993	F4	embryo_10	2-6-1A
521.822	8	1	95.619	F4	embryo_10	2-6-1A
196.496	1	0.366452	196.496	F4	embryo_11	2-6-1A
249.08	2	0.464516	52.5835	F4	embryo_11	2-6-1A
291.147	3	0.542968	42.0668	F4	embryo_11	2-6-1A
326.571	4	0.609032	35.4247	F4	embryo_11	2-6-1A
360.335	5	0.672	33.7641	F4	embryo_11	2-6-1A
400.188	6	0.746323	39.8528	F4	embryo_11	2-6-1A
444.469	7	0.828903	44.2808	F4	embryo_11	2-6-1A
536.213	8	1	91.7444	F4	embryo_11	2-6-1A
211.441	1	0.373138	211.441	F4	embryo_12	2-6-1A
264.578	2	0.466911	53.137	F4	embryo_12	2-6-1A
308.305	3	0.544078	43.7273	F4	embryo_12	2-6-1A
347.605	4	0.613431	39.2993	F4	embryo_12	2-6-1A
392.993	5	0.693529	45.3879	F4	embryo_12	2-6-1A
433.399	6	0.764835	40.4063	F4	embryo_12	2-6-1A
477.126	7	0.842002	43.7273	F4	embryo_12	2-6-1A
566.656	8	1	89.5303	F4	embryo_12	2-6-1A
198.157	1	0.369167	198.157	F4	embryo_13	2-6-1A
243.545	2	0.453725	45.3879	F4	embryo_13	2-6-1A
292.807	3	0.545501	49.2624	F4	embryo_13	2-6-1A
334.874	4	0.623872	42.0668	F4	embryo_13	2-6-1A
373.62	5	0.696056	38.7457	F4	embryo_13	2-6-1A
400.188	6	0.745553	26.5685	F4	embryo_13	2-6-1A
444.469	7	0.828048	44.2808	F4	embryo_13	2-6-1A
536.767	8	1	92.2979	F4	embryo_13	2-6-1A
205.352	1	0.390629	205.352	F4	embryo_14	2-6-1A
256.829	2	0.48855	51.4765	F4	embryo_14	2-6-1A
293.361	3	0.558042	36.5317	F4	embryo_14	2-6-1A
328.232	4	0.624375	34.8712	F4	embryo_14	2-6-1A
364.763	5	0.693867	36.5317	F4	embryo_14	2-6-1A
401.295	6	0.763359	36.5317	F4	embryo_14	2-6-1A
433.399	7	0.824427	32.1036	F4	embryo_14	2-6-1A
525.697	8	1	92.2979	F4	embryo_14	2-6-1A
203.692	1	0.383034	203.692	F4	embryo_15	2-6-1A
249.08	2	0.468384	45.3879	F4	embryo_15	2-6-1A
287.826	3	0.541244	38.7457	F4	embryo_15	2-6-1A
326.571	4	0.614104	38.7457	F4	embryo_15	2-6-1A
361.442	5	0.679677	34.8712	F4	embryo_15	2-6-1A
398.528	6	0.749415	37.0852	F4	embryo_15	2-6-1A
441.148	7	0.82956	42.6203	F4	embryo_15	2-6-1A
531.785	8	1	90.6374	F4	embryo_15	2-6-1A
203.692	1	0.393267	203.692	F4	embryo_16	2-6-1A
252.401	2	0.48731	48.7089	F4	embryo_16	2-6-1A
296.682	3	0.572803	44.2808	F4	embryo_16	2-6-1A
335.981	4	0.648678	39.2993	F4	embryo_16	2-6-1A
365.871	5	0.706385	29.8896	F4	embryo_16	2-6-1A
400.188	6	0.772642	34.3177	F4	embryo_16	2-6-1A
437.827	7	0.845311	37.6387	F4	embryo_16	2-6-1A
517.948	8	1	80.1207	F4	embryo_16	2-6-1A
205.352	1	0.371464	205.352	F4	embryo_18	2-6-1A
259.043	2	0.468586	53.6905	F4	embryo_18	2-6-1A
298.896	3	0.540676	39.8528	F4	embryo_18	2-6-1A
335.427	4	0.606758	36.5317	F4	embryo_18	2-6-1A
373.066	5	0.674844	37.6387	F4	embryo_18	2-6-1A
409.044	6	0.739925	35.9782	F4	embryo_18	2-6-1A
450.558	7	0.815019	41.5133	F4	embryo_18	2-6-1A
552.819	8	1	102.261	F4	embryo_18	2-6-1A
189.854	1	0.357385	189.854	F4	embryo_19	2-6-1A
238.286	2	0.448554	48.4322	F4	embryo_19	2-6-1A
288.102	3	0.542329	49.816	F4	embryo_19	2-6-1A
331.553	4	0.624121	43.4506	F4	embryo_19	2-6-1A
369.192	5	0.694973	37.6387	F4	embryo_19	2-6-1A
404.616	6	0.761657	35.4247	F4	embryo_19	2-6-1A
443.085	7	0.834071	38.469	F4	embryo_19	2-6-1A
531.232	8	1	88.1466	F4	embryo_19	2-6-1A
204.799	1	0.358846	204.799	F8	embryo_2	2-6-1A
257.429	2	0.451063	52.63	F8	embryo_2	2-6-1A
300.602	3	0.52671	43.173	F8	embryo_2	2-6-1A
338.61	4	0.593307	38.008	F8	embryo_2	2-6-1A
376.618	5	0.659904	38.008	F8	embryo_2	2-6-1A
417.578	6	0.731674	40.96	F8	embryo_2	2-6-1A
457.061	7	0.800855	39.483	F8	embryo_2	2-6-1A
570.716	8	1	113.655	F8	embryo_2	2-6-1A
180.998	1	0.329499	180.998	F8	embryo_6	2-6-1A
230.86	2	0.42027	49.862	F8	embryo_6	2-6-1A
274.403	3	0.499539	43.543	F8	embryo_6	2-6-1A
308.721	4	0.562013	34.318	F8	embryo_6	2-6-1A
354.477	5	0.64531	45.756	F8	embryo_6	2-6-1A
398.389	6	0.72525	43.912	F8	embryo_6	2-6-1A
443.777	7	0.807876	45.388	F8	embryo_6	2-6-1A
549.313	8	1	105.536	F8	embryo_6	2-6-1A
212.825	1	0.357425	212.825	F8	embryo_7	2-6-1A
276.986	2	0.465179	64.161	F8	embryo_7	2-6-1A
324.957	3	0.545744	47.971	F8	embryo_7	2-6-1A
370.714	4	0.622589	45.757	F8	embryo_7	2-6-1A
414.626	5	0.696337	43.912	F8	embryo_7	2-6-1A
457.799	6	0.768843	43.173	F8	embryo_7	2-6-1A
496.914	7	0.834534	39.115	F8	embryo_7	2-6-1A
595.439	8	1	98.525	F8	embryo_7	2-6-1A
193.729	1	0.334688	193.729	F8	embryo_8	2-6-1A
243.775	2	0.421148	50.046	F8	embryo_8	2-6-1A
293.222	3	0.506574	49.447	F8	embryo_8	2-6-1A
334.182	4	0.577337	40.96	F8	embryo_8	2-6-1A
380.308	5	0.657024	46.126	F8	embryo_8	2-6-1A
423.113	6	0.730975	42.805	F8	embryo_8	2-6-1A
465.18	7	0.80365	42.067	F8	embryo_8	2-6-1A
578.834	8	1	113.654	F8	embryo_8	2-6-1A
187.64	1	0.355687	187.64	F8	embryo_9	2-6-1A
233.443	2	0.442511	45.803	F8	embryo_9	2-6-1A
270.713	3	0.513159	37.27	F8	embryo_9	2-6-1A
305.769	4	0.579611	35.056	F8	embryo_9	2-6-1A
340.086	5	0.644661	34.317	F8	embryo_9	2-6-1A
372.928	6	0.706916	32.842	F8	embryo_9	2-6-1A
415.733	7	0.788057	42.805	F8	embryo_9	2-6-1A
527.542	8	1	111.809	F8	embryo_9	2-6-1A
207.566	1	0.35928	207.566	F8	embryo_11	2-6-1A
263.333	2	0.455809	55.767	F8	embryo_11	2-6-1A
308.352	3	0.533733	45.019	F8	embryo_11	2-6-1A
351.156	4	0.607823	42.804	F8	embryo_11	2-6-1A
393.592	5	0.681277	42.436	F8	embryo_11	2-6-1A
437.504	6	0.757285	43.912	F8	embryo_11	2-6-1A
478.464	7	0.828184	40.96	F8	embryo_11	2-6-1A
577.727	8	1	99.263	F8	embryo_11	2-6-1A
223.618	1	0.386571	223.618	F8	embryo_12	2-6-1A
279.2	2	0.482657	55.582	F8	embryo_12	2-6-1A
319.053	3	0.551551	39.853	F8	embryo_12	2-6-1A
356.322	4	0.615978	37.269	F8	embryo_12	2-6-1A
395.437	5	0.683597	39.115	F8	embryo_12	2-6-1A
433.076	6	0.748664	37.639	F8	embryo_12	2-6-1A
471.453	7	0.815007	38.377	F8	embryo_12	2-6-1A
578.465	8	1	107.012	F8	embryo_12	2-6-1A
209.504	1	0.366853	209.504	F8	embryo_13	2-6-1A
261.488	2	0.457879	51.984	F8	embryo_13	2-6-1A
304.292	3	0.532831	42.804	F8	embryo_13	2-6-1A
342.669	4	0.600032	38.377	F8	embryo_13	2-6-1A
385.105	5	0.674339	42.436	F8	embryo_13	2-6-1A
423.851	6	0.742185	38.746	F8	embryo_13	2-6-1A
466.656	7	0.817139	42.805	F8	embryo_13	2-6-1A
571.085	8	1	104.429	F8	embryo_13	2-6-1A
202.585	1	0.338758	202.585	F8	embryo_15	2-6-1A
253.738	2	0.424295	51.153	F8	embryo_15	2-6-1A
310.566	3	0.519322	56.828	F8	embryo_15	2-6-1A
349.68	4	0.584728	39.114	F8	embryo_15	2-6-1A
402.817	5	0.673582	53.137	F8	embryo_15	2-6-1A
450.788	6	0.753798	47.971	F8	embryo_15	2-6-1A
496.914	7	0.830929	46.126	F8	embryo_15	2-6-1A
598.022	8	1	101.108	F8	embryo_15	2-6-1A
182.935	1	0.339642	182.935	F8	embryo_16	2-6-1A
230.86	2	0.42862	47.925	F8	embryo_16	2-6-1A
278.093	3	0.516314	47.233	F8	embryo_16	2-6-1A
313.887	4	0.58277	35.794	F8	embryo_16	2-6-1A
353.739	5	0.65676	39.852	F8	embryo_16	2-6-1A
388.795	6	0.721846	35.056	F8	embryo_16	2-6-1A
427.541	7	0.793783	38.746	F8	embryo_16	2-6-1A
538.612	8	1	111.071	F8	embryo_16	2-6-1A
211.718	1	0.365533	211.718	F8	embryo_19	2-6-1A
264.809	2	0.457195	53.091	F8	embryo_19	2-6-1A
306.876	3	0.529825	42.067	F8	embryo_19	2-6-1A
350.418	4	0.605	43.542	F8	embryo_19	2-6-1A
385.843	5	0.666162	35.425	F8	embryo_19	2-6-1A
426.803	6	0.73688	40.96	F8	embryo_19	2-6-1A
468.87	7	0.809509	42.067	F8	embryo_19	2-6-1A
579.203	8	1	110.333	F8	embryo_19	2-6-1A
201.478	1	0.354402	201.478	F8	embryo_20	2-6-1A
262.964	2	0.462556	61.486	F8	embryo_20	2-6-1A
304.661	3	0.535901	41.697	F8	embryo_20	2-6-1A
345.252	4	0.607301	40.591	F8	embryo_20	2-6-1A
388.426	5	0.683245	43.174	F8	embryo_20	2-6-1A
431.231	6	0.758539	42.805	F8	embryo_20	2-6-1A
469.239	7	0.825396	38.008	F8	embryo_20	2-6-1A
568.502	8	1	99.263	F8	embryo_20	2-6-1A
221.681	1	0.356184	221.681	F8	embryo_21	2-6-1A
278.462	2	0.447417	56.781	F8	embryo_21	2-6-1A
329.016	3	0.528644	50.554	F8	embryo_21	2-6-1A
371.083	4	0.596235	42.067	F8	embryo_21	2-6-1A
425.696	5	0.683984	54.613	F8	embryo_21	2-6-1A
477.357	6	0.76699	51.661	F8	embryo_21	2-6-1A
524.221	7	0.842289	46.864	F8	embryo_21	2-6-1A
622.377	8	1	98.156	F8	embryo_21	2-6-1A
212.311	1	0.358568	212.311	F10	embryo_6	2-6-1A
273.84	2	0.462483	61.529	F10	embryo_6	2-6-1A
326.818	3	0.551957	52.978	F10	embryo_6	2-6-1A
368.332	4	0.622069	41.514	F10	embryo_6	2-6-1A
412.217	5	0.696185	43.885	F10	embryo_6	2-6-1A
448.195	6	0.756948	35.978	F10	embryo_6	2-6-1A
495.244	7	0.836408	47.049	F10	embryo_6	2-6-1A
592.108	8	1	96.864	F10	embryo_6	2-6-1A
205.787	1	0.371885	205.787	F10	embryo_9	2-6-1A
255.257	2	0.461284	49.47	F10	embryo_9	2-6-1A
298.352	3	0.539162	43.095	F10	embryo_9	2-6-1A
335.121	4	0.605609	36.769	F10	embryo_9	2-6-1A
370.309	5	0.669198	35.188	F10	embryo_9	2-6-1A
410.636	6	0.742075	40.327	F10	embryo_9	2-6-1A
452.149	7	0.817094	41.513	F10	embryo_9	2-6-1A
553.362	8	1	101.213	F10	embryo_9	2-6-1A
201.043	1	0.352239	201.043	F10	embryo_11	2-6-1A
256.443	2	0.449303	55.4	F10	embryo_11	2-6-1A
300.329	3	0.526193	43.886	F10	embryo_11	2-6-1A
339.865	4	0.595463	39.536	F10	embryo_11	2-6-1A
379.797	5	0.665426	39.932	F10	embryo_11	2-6-1A
419.729	6	0.735389	39.932	F10	embryo_11	2-6-1A
461.638	7	0.808816	41.909	F10	embryo_11	2-6-1A
570.758	8	1	109.12	F10	embryo_11	2-6-1A
219.724	1	0.373582	219.724	F10	embryo_12	2-6-1A
277.398	2	0.471641	57.674	F10	embryo_12	2-6-1A
324.051	3	0.550962	46.653	F10	embryo_12	2-6-1A
360.82	4	0.613478	36.769	F10	embryo_12	2-6-1A
401.938	5	0.683388	41.118	F10	embryo_12	2-6-1A
438.707	6	0.745904	36.769	F10	embryo_12	2-6-1A
475.871	7	0.809091	37.164	F10	embryo_12	2-6-1A
588.155	8	1	112.284	F10	embryo_12	2-6-1A
184.438	1	0.329072	184.438	F10	embryo_14	2-6-1A
244.978	2	0.437087	60.54	F10	embryo_14	2-6-1A
294.399	3	0.525263	49.421	F10	embryo_14	2-6-1A
329.586	4	0.588043	35.187	F10	embryo_14	2-6-1A
375.053	5	0.669165	45.467	F10	embryo_14	2-6-1A
413.008	6	0.736884	37.955	F10	embryo_14	2-6-1A
450.172	7	0.803192	37.164	F10	embryo_14	2-6-1A
560.479	8	1	110.307	F10	embryo_14	2-6-1A
222.393	1	0.380164	222.393	F10	embryo_16	2-6-1A
277.398	2	0.474191	55.005	F10	embryo_16	2-6-1A
323.655	3	0.553264	46.257	F10	embryo_16	2-6-1A
363.192	4	0.62085	39.537	F10	embryo_16	2-6-1A
397.984	5	0.680324	34.792	F10	embryo_16	2-6-1A
433.962	6	0.741826	35.978	F10	embryo_16	2-6-1A
477.848	7	0.816845	43.886	F10	embryo_16	2-6-1A
584.992	8	1	107.144	F10	embryo_16	2-6-1A
216.462	1	0.373051	216.462	F10	embryo_22	2-6-1A
266.723	2	0.459671	50.261	F10	embryo_22	2-6-1A
313.771	3	0.540754	47.048	F10	embryo_22	2-6-1A
351.331	4	0.605485	37.56	F10	embryo_22	2-6-1A
390.472	5	0.672941	39.141	F10	embryo_22	2-6-1A
437.521	6	0.754025	47.049	F10	embryo_22	2-6-1A
474.289	7	0.817392	36.768	F10	embryo_22	2-6-1A
580.247	8	1	105.958	F10	embryo_22	2-6-1A
187.996	1	0.339249	187.996	F10	embryo_25	2-6-1A
251.304	2	0.453492	63.308	F10	embryo_25	2-6-1A
297.957	3	0.53768	46.653	F10	embryo_25	2-6-1A
333.935	4	0.602604	35.978	F10	embryo_25	2-6-1A
376.634	5	0.679657	42.699	F10	embryo_25	2-6-1A
413.799	6	0.746723	37.165	F10	embryo_25	2-6-1A
452.149	7	0.815928	38.35	F10	embryo_25	2-6-1A
554.153	8	1	102.004	F10	embryo_25	2-6-1A
222.986	1	0.380921	222.986	F10	embryo_27	2-6-1A
278.584	2	0.475897	55.598	F10	embryo_27	2-6-1A
324.051	3	0.553567	45.467	F10	embryo_27	2-6-1A
364.378	4	0.622457	40.327	F10	embryo_27	2-6-1A
397.589	5	0.67919	33.211	F10	embryo_27	2-6-1A
433.567	6	0.74065	35.978	F10	embryo_27	2-6-1A
476.266	7	0.813592	42.699	F10	embryo_27	2-6-1A
585.387	8	1	109.121	F10	embryo_27	2-6-1A
207.863	1	0.371653	207.863	F10	embryo_28	2-6-1A
262.769	2	0.469824	54.906	F10	embryo_28	2-6-1A
304.283	3	0.544049	41.514	F10	embryo_28	2-6-1A
344.61	4	0.616153	40.327	F10	embryo_28	2-6-1A
386.123	5	0.690377	41.513	F10	embryo_28	2-6-1A
419.334	6	0.749757	33.211	F10	embryo_28	2-6-1A
461.638	7	0.825396	42.304	F10	embryo_28	2-6-1A
559.293	8	1	97.655	F10	embryo_28	2-6-1A
182.955	1	0.325737	182.955	F10	embryo_29	2-6-1A
229.954	2	0.409415	46.999	F10	embryo_29	2-6-1A
276.607	3	0.492477	46.653	F10	embryo_29	2-6-1A
314.167	4	0.559349	37.56	F10	embryo_29	2-6-1A
348.168	5	0.619886	34.001	F10	embryo_29	2-6-1A
393.24	6	0.700133	45.072	F10	embryo_29	2-6-1A
437.125	7	0.778266	43.885	F10	embryo_29	2-6-1A
561.665	8	1	124.54	F10	embryo_29	2-6-1A
207.863	1	0.378067	207.863	F10	embryo_33	2-6-1A
263.56	2	0.479371	55.697	F10	embryo_33	2-6-1A
308.632	3	0.561349	45.072	F10	embryo_33	2-6-1A
348.563	4	0.633977	39.931	F10	embryo_33	2-6-1A
381.379	5	0.693664	32.816	F10	embryo_33	2-6-1A
419.729	6	0.763416	38.35	F10	embryo_33	2-6-1A
455.707	7	0.828854	35.978	F10	embryo_33	2-6-1A
549.804	8	1	94.097	F10	embryo_33	2-6-1A
220.021	1	0.380742	220.021	F10	embryo_34	2-6-1A
274.235	2	0.474558	54.214	F10	embryo_34	2-6-1A
315.353	3	0.545711	41.118	F10	embryo_34	2-6-1A
357.262	4	0.618234	41.909	F10	embryo_34	2-6-1A
397.589	5	0.688019	40.327	F10	embryo_34	2-6-1A
433.172	6	0.749595	35.583	F10	embryo_34	2-6-1A
474.685	7	0.821432	41.513	F10	embryo_34	2-6-1A
577.875	8	1	103.19	F10	embryo_34	2-6-1A
228.027	1	0.383574	228.027	F10	embryo_36	2-6-1A
275.421	2	0.463297	47.394	F10	embryo_36	2-6-1A
318.911	3	0.536454	43.49	F10	embryo_36	2-6-1A
362.006	4	0.608946	43.095	F10	embryo_36	2-6-1A
399.961	5	0.672791	37.955	F10	embryo_36	2-6-1A
439.497	6	0.739297	39.536	F10	embryo_36	2-6-1A
479.825	7	0.807134	40.328	F10	embryo_36	2-6-1A
594.48	8	1	114.655	F10	embryo_36	2-6-1A
211.125	1	0.374573	211.125	F10	embryo_39	2-6-1A
267.514	2	0.474617	56.389	F10	embryo_39	2-6-1A
309.818	3	0.549672	42.304	F10	embryo_39	2-6-1A
358.843	4	0.636651	49.025	F10	embryo_39	2-6-1A
399.961	5	0.709601	41.118	F10	embryo_39	2-6-1A
428.427	6	0.760105	28.466	F10	embryo_39	2-6-1A
469.94	7	0.833756	41.513	F10	embryo_39	2-6-1A
563.642	8	1	93.702	F10	embryo_39	2-6-1A
191.258	1	0.349121	191.258	F10	embryo_41	2-6-1A
248.932	2	0.454399	57.674	F10	embryo_41	2-6-1A
289.259	3	0.528012	40.327	F10	embryo_41	2-6-1A
332.354	4	0.606677	43.095	F10	embryo_41	2-6-1A
374.262	5	0.683176	41.908	F10	embryo_41	2-6-1A
411.426	6	0.751014	37.164	F10	embryo_41	2-6-1A
444.242	7	0.810917	32.816	F10	embryo_41	2-6-1A
547.827	8	1	103.585	F10	embryo_41	2-6-1A
166.607	1	0.285106	166.607	stock	embryo_3	w1118
224.587	2	0.384324	57.98	stock	embryo_3	w1118
271.082	3	0.463888	46.495	stock	embryo_3	w1118
317.577	4	0.543453	46.495	stock	embryo_3	w1118
365.179	5	0.624912	47.602	stock	embryo_3	w1118
413.888	6	0.708265	48.709	stock	embryo_3	w1118
464.811	7	0.795407	50.923	stock	embryo_3	w1118
584.369	8	1	119.558	stock	embryo_3	w1118
153.876	1	0.27423	153.876	stock	embryo_10	w1118
214.624	2	0.382491	60.748	stock	embryo_10	w1118
266.654	3	0.475217	52.03	stock	embryo_10	w1118
312.042	4	0.556105	45.388	stock	embryo_10	w1118
360.751	5	0.642911	48.709	stock	embryo_10	w1118
400.05	6	0.712948	39.299	stock	embryo_10	w1118
459.275	7	0.818495	59.225	stock	embryo_10	w1118
561.121	8	1	101.846	stock	embryo_10	w1118
158.719	1	0.271865	158.719	stock	embryo_12	w1118
214.624	2	0.367623	55.905	stock	embryo_12	w1118
268.868	3	0.460536	54.244	stock	embryo_12	w1118
312.042	4	0.534488	43.174	stock	embryo_12	w1118
360.197	5	0.616971	48.155	stock	embryo_12	w1118
411.12	6	0.704196	50.923	stock	embryo_12	w1118
466.471	7	0.799005	55.351	stock	embryo_12	w1118
583.815	8	1	117.344	stock	embryo_12	w1118
176.57	1	0.300448	176.57	stock	embryo_13	w1118
231.229	2	0.393454	54.659	stock	embryo_13	w1118
285.473	3	0.485754	54.244	stock	embryo_13	w1118
333.075	4	0.566753	47.602	stock	embryo_13	w1118
379.57	5	0.645868	46.495	stock	embryo_13	w1118
424.404	6	0.722156	44.834	stock	embryo_13	w1118
468.685	7	0.797504	44.281	stock	embryo_13	w1118
587.69	8	1	119.005	stock	embryo_13	w1118
164.393	1	0.295891	164.393	stock	embryo_16	w1118
217.945	2	0.39228	53.552	stock	embryo_16	w1118
267.207	3	0.480946	49.262	stock	embryo_16	w1118
304.292	4	0.547696	37.085	stock	embryo_16	w1118
356.322	5	0.641344	52.03	stock	embryo_16	w1118
401.157	6	0.722043	44.835	stock	embryo_16	w1118
454.847	7	0.81868	53.69	stock	embryo_16	w1118
555.586	8	1	100.739	stock	embryo_16	w1118
164.946	1	0.285509	164.946	stock	embryo_17	w1118
214.624	2	0.371497	49.678	stock	embryo_17	w1118
272.189	3	0.471138	57.565	stock	embryo_17	w1118
317.577	4	0.549701	45.388	stock	embryo_17	w1118
365.732	5	0.633053	48.155	stock	embryo_17	w1118
408.906	6	0.707784	43.174	stock	embryo_17	w1118
458.168	7	0.793053	49.262	stock	embryo_17	w1118
577.727	8	1	119.559	stock	embryo_17	w1118
156.644	1	0.278065	156.644	stock	embryo_19	w1118
205.768	2	0.365268	49.124	stock	embryo_19	w1118
252.262	3	0.447801	46.494	stock	embryo_19	w1118
298.204	4	0.529355	45.942	stock	embryo_19	w1118
347.466	5	0.616802	49.262	stock	embryo_19	w1118
397.836	6	0.706216	50.37	stock	embryo_19	w1118
455.401	7	0.808402	57.565	stock	embryo_19	w1118
563.335	8	1	107.934	stock	embryo_19	w1118
169.374	1	0.298609	169.374	stock	embryo_20	w1118
212.41	2	0.374482	43.036	stock	embryo_20	w1118
264.44	3	0.466212	52.03	stock	embryo_20	w1118
305.399	4	0.538423	40.959	stock	embryo_20	w1118
348.573	5	0.61454	43.174	stock	embryo_20	w1118
395.068	6	0.696511	46.495	stock	embryo_20	w1118
445.991	7	0.786289	50.923	stock	embryo_20	w1118
567.21	8	1	121.219	stock	embryo_20	w1118
159.965	1	0.27041	159.965	stock	embryo_21	w1118
210.196	2	0.355323	50.231	stock	embryo_21	w1118
264.993	3	0.447953	54.797	stock	embryo_21	w1118
312.595	4	0.528421	47.602	stock	embryo_21	w1118
359.644	5	0.607955	47.049	stock	embryo_21	w1118
414.995	6	0.701522	55.351	stock	embryo_21	w1118
469.792	7	0.794152	54.797	stock	embryo_21	w1118
591.564	8	1	121.772	stock	embryo_21	w1118
162.732	1	0.282217	162.732	stock	embryo_23	w1118
212.41	2	0.368371	49.678	stock	embryo_23	w1118
264.993	3	0.459563	52.583	stock	embryo_23	w1118
308.167	4	0.534437	43.174	stock	embryo_23	w1118
350.787	5	0.60835	42.62	stock	embryo_23	w1118
401.157	6	0.695704	50.37	stock	embryo_23	w1118
452.08	7	0.784017	50.923	stock	embryo_23	w1118
576.62	8	1	124.54	stock	embryo_23	w1118
159.965	1	0.273999	159.965	stock	embryo_27	w1118
221.819	2	0.379947	61.854	stock	embryo_27	w1118
270.528	3	0.46338	48.709	stock	embryo_27	w1118
317.577	4	0.543969	47.049	stock	embryo_27	w1118
370.714	5	0.634985	53.137	stock	embryo_27	w1118
418.869	6	0.717469	48.155	stock	embryo_27	w1118
475.327	7	0.814174	56.458	stock	embryo_27	w1118
583.815	8	1	108.488	stock	embryo_27	w1118

## Sheet: Fig2e_S4b
length	generation	population3
563.889	stock	VK33
536.767	stock	VK33
551.158	stock	VK33
551.158	stock	VK33
556.14	stock	VK33
501.896	stock	VK33
537.32	stock	VK33
536.213	stock	VK33
543.963	stock	VK33
501.342	stock	VK33
536.213	stock	VK33
556.693	stock	VK33
547.284	stock	VK33
553.372	stock	VK33
566.103	stock	VK33
536.767	stock	VK33
538.427	stock	VK33
566.103	stock	VK33
537.874	stock	VK33
560.014	stock	VK33
536.767	stock	VK33
523.483	outcrossed	bcd4xVK33
538.427	outcrossed	bcd4xVK33
534.553	outcrossed	bcd4xVK33
558.907	outcrossed	bcd4xVK33
522.376	outcrossed	bcd4xVK33
543.409	outcrossed	bcd4xVK33
550.051	outcrossed	bcd4xVK33
535.106	outcrossed	bcd4xVK33
536.767	outcrossed	bcd4xVK33
542.302	outcrossed	bcd4xVK33
521.269	outcrossed	bcd4xVK33
510.752	outcrossed	bcd4xVK33
548.944	outcrossed	bcd4xVK33
535.66	outcrossed	bcd4xVK33
527.911	outcrossed	bcd4xVK33
542.302	outcrossed	bcd4xW1118
567.763	outcrossed	bcd4xW1118
576.62	outcrossed	bcd4xW1118
519.055	outcrossed	bcd4xW1118
573.852	outcrossed	bcd4xW1118
544.516	outcrossed	bcd4xW1118
549.498	outcrossed	bcd4xW1118
543.963	outcrossed	bcd4xW1118
569.978	outcrossed	bcd4xW1118
526.25	outcrossed	bcd4xW1118
553.372	outcrossed	bcd4xW1118
533.446	outcrossed	bcd4xW1118
527.357	outcrossed	bcd4xW1118
539.534	outcrossed	bcd4xW1118
540.641	outcrossed	bcd4xW1118
536.767	outcrossed	bcd4xW1118
555.033	outcrossed	bcd4xW1118
544.516	outcrossed	bcd4xW1118
510.198	outcrossed	bcd4xW1118
545.623	outcrossed	bcd4xW1118
536.767	outcrossed	bcd4xW1118
538.427	outcrossed	bcd4xW1118
563.889	outcrossed	bcd4xW1118
528.464	outcrossed	bcd4xW1118
561.859	outcrossed	bcd4xW1118
531.601	outcrossed	bcd4xW1118
581.417	outcrossed	bcd4xW1118
568.132	outcrossed	bcd4xW1118
548.206	outcrossed	bcd4xW1118
542.302	outcrossed	bcd4xW1118
564.074	outcrossed	bcd4xW1118
576.251	outcrossed	bcd4xW1118
499.497	outcrossed	bcd4xW1118
537.505	outcrossed	bcd4xW1118
542.302	outcrossed	bcd4xW1118
528.649	outcrossed	bcd4xW1118
569.609	outcrossed	bcd4xW1118
567.763	outcrossed	bcd4xW1118
556.693	outcrossed	bcd4xW1118
576.989	outcrossed	bcd4xW1118
564.811	outcrossed	bcd4xW1118
568.502	outcrossed	bcd4xW1118
523.483	outcrossed	bcd4xW1118
569.609	outcrossed	bcd4xW1118
554.848	outcrossed	bcd4xW1118
524.959	F49	2-6-1A
530.494	F49	2-6-1A
544.516	F49	2-6-1A
562.597	F49	2-6-1A
541.933	F49	2-6-1A
557.062	F49	2-6-1A
539.35	F49	2-6-1A
507.615	F49	2-6-1A
546.73	F49	2-6-1A
547.837	F49	2-6-1A
509.829	F49	2-6-1A
511.305	F49	2-6-1A
545.623	F49	2-6-1A
569.609	F49	2-6-1A
571.454	F49	2-6-1A
570.716	F8	2-6-1A
549.313	F8	2-6-1A
595.439	F8	2-6-1A
578.834	F8	2-6-1A
527.542	F8	2-6-1A
577.727	F8	2-6-1A
578.465	F8	2-6-1A
571.085	F8	2-6-1A
598.022	F8	2-6-1A
538.612	F8	2-6-1A
579.203	F8	2-6-1A
568.502	F8	2-6-1A
622.377	F8	2-6-1A
592.108	F10	2-6-1A
553.362	F10	2-6-1A
570.758	F10	2-6-1A
588.155	F10	2-6-1A
560.479	F10	2-6-1A
584.992	F10	2-6-1A
580.247	F10	2-6-1A
554.153	F10	2-6-1A
585.387	F10	2-6-1A
559.293	F10	2-6-1A
561.665	F10	2-6-1A
549.804	F10	2-6-1A
577.875	F10	2-6-1A
594.48	F10	2-6-1A
563.642	F10	2-6-1A
547.827	F10	2-6-1A
526.066	F15	2-6-1A
538.612	F15	2-6-1A
567.764	F15	2-6-1A
564.811	F15	2-6-1A
522.099	F17	2-6-1A
549.498	F17	2-6-1A
560.707	F17	2-6-1A
593.048	F17	2-6-1A
548.944	F17	2-6-1A
562.238	F17	2-6-1A
543.963	F17	2-6-1A
544.557	F17	2-6-1A
522.541	F17	2-6-1A
558.939	F17	2-6-1A
564.626	F17	2-6-1A
565.356	F17	2-6-1A
546.099	F17	2-6-1A
555.536	F17	2-6-1A
554.499	F10	2-6-1A
536.708	F10	2-6-1A
541.452	F10	2-6-1A
549.458	F10	2-6-1A
537.597	F10	2-6-1A
554.549	F10	2-6-1A
538.783	F10	2-6-1A
550.941	F10	2-6-1A
497.567	F10	2-6-1A
537.597	F10	2-6-1A
556.871	F10	2-6-1A
527.812	F10	2-6-1A
581.779	F10	2-6-1A
577.035	F10	2-6-1A
533.149	F10	2-6-1A
546.246	F10	2-6-1A
550.2	F10	2-6-1A
541.08	F10	2-6-1A
617.214	F10	2-6-1A
545.268	F10	2-6-1A
557.186	F10	2-6-1A
598.236	F10	2-6-1A
601.202	F10	2-6-1A
562.654	F10	2-6-1A
555.537	F10	2-6-1A
512.412	F4	2-6-1A
596.546	F4	2-6-1A
549.498	F4	2-6-1A
521.822	F4	2-6-1A
536.213	F4	2-6-1A
566.656	F4	2-6-1A
536.767	F4	2-6-1A
525.697	F4	2-6-1A
531.785	F4	2-6-1A
517.948	F4	2-6-1A
552.819	F4	2-6-1A
531.232	F4	2-6-1A
539.525	G0	stock
542.688	G0	stock
541.007	G0	stock
537.746	G0	stock
530.925	G0	stock
497.715	G0	stock
539.821	G0	stock
531.519	G0	stock
506.166	G0	stock
505.573	G0	stock
550.051	G0	stock
499.049	G0	stock
553.906	G0	stock
500.828	G0	stock
481.851	G0	stock
553.313	G0	stock
509.131	G0	stock
539.376	G0	stock
546.196	G0	stock
542.935	G0	stock
529.295	G0	stock
558.057	G0	stock
541.749	G0	stock
545.01	G0	stock
515.951	G0	stock
528.702	G0	stock
531.37	G0	stock
519.213	G0	stock
525.44	G0	stock
535.225	G0	stock
540.562	G0	stock
546.493	G0	stock
491.636	G0	stock
517.582	G0	stock
533.031	F4	2-6-1A
551.297	F4	2-6-1A
534.138	F4	2-6-1A
529.71	F4	2-6-1A
523.898	F4	2-6-1A
535.798	F4	2-6-1A
541.333	F4	2-6-1A
549.636	F4	2-6-1A
533.861	F4	2-6-1A
545.208	F4	2-6-1A
551.297	F4	2-6-1A
559.599	F4	2-6-1A
542.44	F4	2-6-1A
532.477	F4	2-6-1A
528.879	F4	2-6-1A
546.315	F4	2-6-1A
536.352	F4	2-6-1A
537.459	F4	2-6-1A
545.761	F4	2-6-1A
505.909	F4	2-6-1A
591.703	F4	2-6-1A

## Sheet: Fig2i
Gen8_embryo1	Gen8_embryo2	Gen8_embryo3	Gen8_embryo4	Gen8_embryo5	Gen8_embryo6	Gen8_embryo7	Gen8_embryo8	Gen8_embryo9	Gen8_embryo10	Gen8_embryo11	Gen8_embryo12	Gen8_embryo13	Gen8_embryo14	Gen4_embryo1	Gen4_embryo2	Gen4_embryo3	Gen4_embryo4	Gen4_embryo5	Gen4_embryo6	Gen4_embryo7	Gen4_embryo8	Gen4_embryo9	Gen4_embryo10	Gen4_embryo11	Gen4_embryo12	Gen4_embryo13	Gen4_embryo14	Gen4_embryo15	Gen4_embryo16	Gen4_embryo17	Gen4_embryo18	Gen4_embryo19	Gen4_embryo20	Gen4_embryo21	Gen4_embryo22
NaN	NaN	NaN	NaN	NaN	NaN	NaN	NaN	276.94	NaN	NaN	NaN	NaN	NaN	NaN	NaN	NaN	NaN	NaN	NaN	NaN	NaN	NaN	NaN	NaN	NaN	NaN	NaN	NaN	NaN	NaN	NaN	NaN	342.13	NaN	NaN
NaN	NaN	NaN	NaN	NaN	NaN	NaN	NaN	223.73	NaN	NaN	NaN	NaN	NaN	NaN	NaN	NaN	NaN	NaN	NaN	NaN	NaN	NaN	NaN	NaN	NaN	NaN	NaN	NaN	NaN	NaN	NaN	NaN	332.78	NaN	NaN
NaN	NaN	NaN	NaN	NaN	NaN	NaN	NaN	252.82	NaN	NaN	NaN	NaN	NaN	NaN	NaN	NaN	NaN	NaN	NaN	NaN	NaN	NaN	NaN	NaN	NaN	NaN	NaN	NaN	NaN	NaN	NaN	NaN	320.41	NaN	NaN
NaN	NaN	NaN	NaN	NaN	NaN	NaN	NaN	196.88	NaN	NaN	NaN	NaN	NaN	NaN	NaN	NaN	NaN	NaN	NaN	NaN	NaN	NaN	NaN	NaN	NaN	NaN	NaN	NaN	NaN	NaN	NaN	NaN	386.53	NaN	NaN
NaN	NaN	NaN	NaN	NaN	NaN	NaN	NaN	249.91	NaN	NaN	NaN	NaN	NaN	NaN	NaN	NaN	NaN	NaN	NaN	NaN	NaN	NaN	NaN	NaN	NaN	NaN	NaN	NaN	NaN	NaN	NaN	NaN	345.57	NaN	NaN
NaN	NaN	NaN	NaN	NaN	NaN	NaN	NaN	365.46	NaN	NaN	NaN	NaN	NaN	NaN	NaN	NaN	NaN	NaN	NaN	NaN	NaN	NaN	NaN	NaN	NaN	NaN	NaN	NaN	NaN	NaN	NaN	NaN	431.52	NaN	NaN
NaN	NaN	NaN	NaN	NaN	NaN	NaN	NaN	252.68	NaN	NaN	NaN	NaN	NaN	NaN	NaN	NaN	NaN	NaN	NaN	NaN	NaN	NaN	NaN	NaN	NaN	NaN	NaN	NaN	NaN	NaN	NaN	NaN	469.14	NaN	NaN
NaN	NaN	NaN	NaN	NaN	NaN	NaN	NaN	202.27	NaN	NaN	195.69	NaN	NaN	NaN	NaN	NaN	NaN	NaN	NaN	NaN	NaN	NaN	NaN	NaN	NaN	NaN	NaN	NaN	NaN	NaN	NaN	NaN	405.69	NaN	NaN
NaN	NaN	NaN	NaN	NaN	NaN	NaN	NaN	321.03	NaN	NaN	251.88	NaN	NaN	NaN	NaN	NaN	NaN	NaN	NaN	NaN	NaN	NaN	NaN	NaN	NaN	NaN	NaN	NaN	NaN	NaN	NaN	NaN	359.62	NaN	NaN
NaN	NaN	NaN	NaN	NaN	NaN	NaN	NaN	157.45	NaN	NaN	245.19	NaN	NaN	NaN	NaN	NaN	NaN	NaN	NaN	NaN	NaN	NaN	NaN	NaN	NaN	NaN	NaN	NaN	NaN	NaN	NaN	NaN	373.19	NaN	NaN
NaN	NaN	NaN	NaN	NaN	NaN	NaN	NaN	168.51	NaN	NaN	348.1	NaN	NaN	NaN	NaN	NaN	NaN	NaN	NaN	NaN	NaN	NaN	NaN	NaN	NaN	NaN	NaN	NaN	NaN	NaN	NaN	NaN	422.22	NaN	NaN
NaN	NaN	NaN	NaN	NaN	NaN	NaN	NaN	250.55	NaN	NaN	263.32	NaN	NaN	NaN	NaN	NaN	NaN	NaN	NaN	NaN	NaN	472.18	NaN	NaN	NaN	NaN	NaN	NaN	NaN	NaN	NaN	NaN	483.78	NaN	NaN
NaN	NaN	NaN	NaN	NaN	NaN	NaN	NaN	272.05	NaN	NaN	242.4	NaN	NaN	NaN	NaN	NaN	NaN	NaN	NaN	NaN	NaN	510.99	NaN	NaN	NaN	NaN	NaN	NaN	NaN	NaN	NaN	NaN	397.68	NaN	NaN
NaN	NaN	NaN	NaN	NaN	NaN	NaN	NaN	345.3	NaN	NaN	364.56	NaN	NaN	NaN	NaN	NaN	NaN	NaN	NaN	NaN	NaN	451.63	NaN	NaN	NaN	NaN	NaN	NaN	NaN	NaN	NaN	NaN	302.33	NaN	NaN
NaN	NaN	NaN	NaN	NaN	NaN	NaN	NaN	354.59	NaN	NaN	291.19	NaN	NaN	NaN	NaN	NaN	NaN	NaN	NaN	NaN	NaN	544.37	NaN	NaN	NaN	NaN	NaN	NaN	NaN	NaN	NaN	NaN	433.19	NaN	NaN
NaN	NaN	NaN	NaN	NaN	NaN	NaN	NaN	253.34	NaN	NaN	244.12	NaN	NaN	NaN	NaN	NaN	NaN	NaN	NaN	NaN	NaN	583.14	NaN	NaN	NaN	NaN	NaN	NaN	NaN	NaN	NaN	NaN	436.78	NaN	NaN
NaN	NaN	NaN	NaN	NaN	NaN	NaN	NaN	242.97	NaN	NaN	237.68	NaN	NaN	NaN	NaN	NaN	NaN	NaN	NaN	NaN	NaN	452.83	NaN	NaN	NaN	NaN	NaN	NaN	NaN	NaN	NaN	NaN	296.2	NaN	NaN
NaN	NaN	NaN	NaN	NaN	NaN	NaN	NaN	350.08	NaN	NaN	348	NaN	NaN	NaN	NaN	NaN	NaN	NaN	NaN	NaN	NaN	585.31	NaN	NaN	NaN	NaN	NaN	NaN	NaN	NaN	NaN	NaN	412.67	NaN	NaN
NaN	NaN	NaN	NaN	NaN	NaN	NaN	NaN	351.52	NaN	NaN	401.68	NaN	NaN	NaN	NaN	NaN	NaN	NaN	NaN	NaN	367.82	588.52	NaN	NaN	NaN	NaN	NaN	NaN	NaN	NaN	NaN	NaN	508.96	NaN	NaN
NaN	NaN	NaN	NaN	NaN	NaN	NaN	NaN	380.5	NaN	NaN	309.59	NaN	NaN	NaN	NaN	NaN	NaN	NaN	NaN	NaN	210.42	540.48	NaN	NaN	NaN	NaN	NaN	NaN	NaN	NaN	NaN	NaN	650.89	NaN	NaN
NaN	NaN	NaN	NaN	NaN	NaN	NaN	NaN	394.17	NaN	NaN	258.3	NaN	NaN	NaN	NaN	NaN	NaN	NaN	NaN	NaN	172.88	670.75	NaN	NaN	NaN	NaN	NaN	NaN	NaN	NaN	NaN	NaN	592.52	NaN	NaN
NaN	NaN	NaN	NaN	NaN	NaN	NaN	NaN	385.56	NaN	NaN	194.28	NaN	NaN	NaN	NaN	NaN	NaN	NaN	NaN	NaN	360.27	714.35	NaN	NaN	NaN	NaN	NaN	NaN	NaN	NaN	NaN	NaN	612.44	NaN	NaN
NaN	NaN	NaN	NaN	NaN	NaN	NaN	NaN	419.72	NaN	NaN	286.68	NaN	NaN	NaN	NaN	NaN	NaN	NaN	NaN	NaN	257.14	603.98	NaN	NaN	NaN	NaN	NaN	NaN	NaN	NaN	NaN	NaN	733.1	NaN	NaN
NaN	NaN	NaN	NaN	NaN	NaN	NaN	NaN	531.17	NaN	NaN	416.14	NaN	NaN	NaN	NaN	NaN	NaN	NaN	NaN	NaN	312.2	602.56	NaN	NaN	NaN	NaN	NaN	NaN	NaN	NaN	NaN	NaN	547.25	NaN	NaN
NaN	NaN	NaN	NaN	NaN	NaN	NaN	NaN	537.78	NaN	NaN	381.25	NaN	NaN	NaN	NaN	NaN	NaN	NaN	NaN	NaN	341.82	623.9	NaN	NaN	NaN	NaN	NaN	NaN	NaN	NaN	NaN	NaN	660.52	NaN	NaN
NaN	NaN	NaN	NaN	NaN	NaN	NaN	NaN	432.26	NaN	NaN	520.69	NaN	NaN	NaN	NaN	NaN	NaN	NaN	NaN	NaN	257.24	772.69	NaN	NaN	NaN	NaN	NaN	NaN	NaN	NaN	NaN	NaN	590.75	NaN	NaN
NaN	NaN	NaN	NaN	NaN	348.01	312.74	NaN	390.79	NaN	NaN	372.51	NaN	NaN	NaN	NaN	NaN	NaN	NaN	NaN	NaN	384.88	542.11	376.32	NaN	NaN	NaN	NaN	NaN	NaN	NaN	NaN	NaN	646.51	NaN	NaN
NaN	NaN	NaN	NaN	NaN	234.82	345.64	NaN	527.07	NaN	NaN	424.41	NaN	NaN	NaN	NaN	NaN	NaN	NaN	NaN	NaN	378.02	476.74	504.74	NaN	NaN	NaN	NaN	NaN	NaN	NaN	NaN	NaN	739.32	NaN	NaN
NaN	NaN	NaN	NaN	NaN	275.07	396.06	NaN	531.99	NaN	NaN	502.08	NaN	NaN	NaN	NaN	NaN	NaN	NaN	NaN	NaN	265.78	630.46	484.45	NaN	NaN	NaN	NaN	NaN	NaN	NaN	NaN	NaN	856.25	NaN	NaN
NaN	NaN	NaN	NaN	NaN	497.59	431.57	NaN	724.08	NaN	NaN	535.31	NaN	NaN	NaN	NaN	NaN	NaN	NaN	NaN	NaN	272.09	789.28	467.63	NaN	NaN	NaN	NaN	NaN	NaN	NaN	NaN	NaN	987.5	342.72	NaN
327.42	NaN	NaN	NaN	NaN	398.38	432.78	NaN	606.94	NaN	NaN	522.56	NaN	NaN	NaN	NaN	NaN	NaN	NaN	NaN	NaN	201.49	817.08	418.13	NaN	NaN	NaN	NaN	NaN	NaN	NaN	NaN	NaN	969.07	282.93	NaN
383.2	NaN	NaN	NaN	NaN	350.27	566.95	NaN	577.84	NaN	NaN	580.79	NaN	NaN	532.21	NaN	410.75	NaN	NaN	NaN	NaN	281.57	818.57	521.57	NaN	NaN	NaN	NaN	NaN	NaN	NaN	NaN	NaN	842.82	324.41	NaN
370.29	NaN	NaN	NaN	NaN	337.34	394.45	NaN	681.66	NaN	NaN	453.5	NaN	NaN	332.57	NaN	478.46	NaN	NaN	NaN	NaN	353.97	904.86	640.78	NaN	NaN	NaN	NaN	NaN	NaN	NaN	NaN	NaN	837.81	251.16	NaN
549.49	NaN	NaN	NaN	NaN	367.71	302.5	NaN	677.04	NaN	NaN	623	NaN	NaN	355.17	NaN	450.44	311.4	NaN	NaN	NaN	217.02	869.5	578.5	NaN	NaN	NaN	NaN	NaN	NaN	NaN	NaN	NaN	994.1	344.24	NaN
379.81	NaN	NaN	NaN	NaN	477.85	432.66	NaN	790.98	NaN	NaN	575.56	NaN	NaN	318.63	NaN	421.66	322.37	NaN	NaN	NaN	315.05	997.21	438.44	NaN	NaN	NaN	NaN	NaN	NaN	NaN	NaN	NaN	1178.3	288.64	NaN
366.94	NaN	NaN	NaN	NaN	458.04	459.58	NaN	767.83	NaN	NaN	566.42	NaN	NaN	332.26	NaN	326.95	360.21	NaN	NaN	NaN	307.93	874.06	536.88	NaN	NaN	NaN	NaN	NaN	NaN	NaN	NaN	NaN	1079.2	338.42	NaN
459.07	NaN	NaN	NaN	NaN	477.02	425.58	NaN	782.29	NaN	NaN	636.45	NaN	NaN	374.83	NaN	334.29	373.52	NaN	NaN	292.25	270.62	764.75	773.05	NaN	NaN	NaN	NaN	NaN	NaN	NaN	NaN	NaN	1258.1	221.53	NaN
360.75	NaN	NaN	NaN	NaN	512.4	506.07	NaN	694.77	NaN	NaN	621.84	NaN	NaN	324.46	NaN	381.43	358.62	NaN	NaN	462.23	321.38	781.2	736.39	NaN	NaN	NaN	NaN	NaN	NaN	NaN	NaN	NaN	1211.9	288.4	NaN
461.92	NaN	NaN	NaN	NaN	457.97	613.62	NaN	682.59	NaN	NaN	572.72	NaN	NaN	348.92	NaN	449.46	300.65	NaN	NaN	378.36	249.09	799.21	733.53	NaN	NaN	NaN	NaN	NaN	NaN	NaN	NaN	NaN	1191.6	292.69	NaN
413.66	NaN	NaN	NaN	NaN	361.99	519.05	NaN	764.74	NaN	NaN	604.48	NaN	NaN	264.69	NaN	382.33	283.76	NaN	NaN	307.62	337.46	1151.6	774.94	NaN	NaN	NaN	NaN	NaN	NaN	NaN	NaN	NaN	1130.5	263.74	263.74
499.69	NaN	NaN	NaN	NaN	329.68	587.17	NaN	851.83	NaN	NaN	828.2	NaN	NaN	356.11	NaN	425.17	321.4	NaN	NaN	380.31	426.18	957.21	764.77	NaN	NaN	NaN	NaN	NaN	NaN	NaN	NaN	NaN	1115.3	307.18	266.08
398.7	NaN	NaN	NaN	NaN	412.89	366	NaN	872.21	NaN	NaN	695.46	NaN	NaN	467.15	NaN	506.76	336.83	NaN	NaN	464.62	381.51	901.54	760.25	NaN	NaN	NaN	NaN	NaN	NaN	NaN	NaN	NaN	1219.3	264.77	314.21
409.91	NaN	NaN	NaN	NaN	595.36	431.83	NaN	897.86	NaN	NaN	704.14	NaN	NaN	364.81	NaN	486.21	351.87	NaN	NaN	424.03	354.15	1041.6	727.22	NaN	NaN	NaN	NaN	NaN	NaN	NaN	NaN	NaN	1335.2	361.36	266.48
555.84	NaN	NaN	NaN	NaN	616.24	490.76	NaN	763.89	NaN	NaN	763.38	NaN	NaN	391.78	NaN	491.75	335.91	NaN	NaN	436.4	428.12	1138.3	800.46	NaN	NaN	NaN	NaN	NaN	NaN	NaN	NaN	NaN	1323.1	331.9	324.81
640.96	NaN	NaN	NaN	NaN	548.44	580.38	NaN	894.94	NaN	NaN	813.93	NaN	NaN	364.37	NaN	334.12	336.27	NaN	NaN	413.2	397.59	1345.7	865.29	NaN	NaN	NaN	NaN	NaN	NaN	NaN	NaN	NaN	1112.5	253.57	439.73
456.51	NaN	NaN	NaN	NaN	587.18	544.12	NaN	790.58	NaN	NaN	700.06	NaN	NaN	458.56	NaN	434.03	349.01	NaN	NaN	488.82	322.26	1169.6	822.37	NaN	NaN	NaN	NaN	NaN	NaN	NaN	NaN	NaN	1225.2	187.99	232.52
438.56	NaN	NaN	NaN	NaN	599.25	741.32	NaN	815.1	NaN	NaN	894.87	NaN	NaN	393.07	NaN	409.66	377.51	NaN	NaN	505.57	384.33	1196.3	779.14	NaN	NaN	NaN	NaN	NaN	NaN	NaN	NaN	NaN	1273.3	370.69	361.92
588.78	NaN	NaN	NaN	NaN	513.36	644.71	NaN	965.62	NaN	NaN	762.11	NaN	NaN	331.93	NaN	380.27	385.05	NaN	NaN	544.41	425.39	1285.4	1027	NaN	NaN	351.73	NaN	NaN	NaN	NaN	NaN	NaN	1578.5	354.71	336.51
609.62	NaN	NaN	NaN	NaN	473.68	524.95	NaN	1105	NaN	NaN	681.22	NaN	NaN	402.64	NaN	390.32	390.93	NaN	NaN	581.46	373.86	1361.7	970.12	NaN	NaN	376.08	NaN	NaN	NaN	NaN	NaN	NaN	1528.8	358.85	244.62
667.95	NaN	NaN	NaN	NaN	599.71	581.15	NaN	903.14	NaN	NaN	714.54	NaN	NaN	355.1	NaN	392.98	423.14	NaN	NaN	654.35	391.09	1408.5	950.12	NaN	NaN	429.56	NaN	NaN	NaN	NaN	NaN	NaN	1248.8	226.31	299.97
697.67	NaN	NaN	NaN	NaN	678.58	582.52	NaN	898.49	NaN	NaN	627.7	NaN	NaN	356.09	NaN	436.81	464.7	NaN	NaN	594.02	439.67	1154.2	959.29	NaN	NaN	451.65	NaN	NaN	NaN	NaN	NaN	NaN	1398.4	417.02	338.05
690.93	NaN	NaN	NaN	NaN	696.81	821.59	NaN	793.97	NaN	NaN	736.35	NaN	NaN	337.39	NaN	469.63	414.53	NaN	NaN	687.56	445.42	1265.2	1225.2	NaN	NaN	626.53	NaN	NaN	NaN	NaN	NaN	NaN	1586.8	390.35	251.6
619.43	NaN	NaN	NaN	NaN	806.19	887.31	NaN	812.41	NaN	NaN	700.9	NaN	NaN	374.05	NaN	410.85	346.45	NaN	NaN	688.75	434.82	1481.2	1191.1	NaN	NaN	549.31	NaN	NaN	NaN	NaN	NaN	NaN	1522.3	344.7	286.11
736.01	NaN	NaN	NaN	NaN	708.95	818.41	NaN	890.45	NaN	NaN	830.92	NaN	NaN	406.16	NaN	431.99	342.22	NaN	NaN	794.29	325.66	1543.8	998.28	NaN	NaN	466.67	NaN	NaN	NaN	NaN	NaN	NaN	1722.4	195.27	264.11
816.21	NaN	NaN	NaN	NaN	785.97	772.32	NaN	960.9	NaN	NaN	955.93	NaN	NaN	366.37	NaN	509.68	387.79	NaN	NaN	709.95	279.66	1559.8	942.57	NaN	NaN	599.77	NaN	NaN	NaN	NaN	NaN	NaN	1739.9	314.14	273.36
660.18	NaN	NaN	NaN	NaN	719.72	850.07	NaN	1049.7	NaN	NaN	1019.3	NaN	NaN	414.71	NaN	463.13	450.88	NaN	NaN	793.66	326.05	1637.8	1044.4	NaN	NaN	667.4	NaN	NaN	NaN	NaN	NaN	NaN	1641.7	199.19	349.57
785.55	NaN	NaN	NaN	NaN	670.6	825.75	NaN	826.71	NaN	NaN	804.67	NaN	NaN	403.17	NaN	328.56	408.19	NaN	NaN	835.23	322.94	1745.3	1162.4	NaN	NaN	722.82	NaN	NaN	NaN	NaN	NaN	NaN	1765.9	379.67	278.53
771.18	NaN	NaN	NaN	NaN	728.23	821.62	NaN	1163.2	NaN	NaN	949.78	NaN	NaN	517.76	NaN	386.99	405.77	NaN	NaN	745.02	442.69	1814.1	1155.3	NaN	NaN	567.67	NaN	NaN	NaN	NaN	NaN	NaN	1699	229.82	333.27
831.54	NaN	NaN	NaN	NaN	797.14	739.31	NaN	946.38	NaN	NaN	913.86	NaN	NaN	350.05	NaN	424.08	450.77	NaN	NaN	828.4	406.7	1508.6	1229	NaN	NaN	696.75	NaN	NaN	NaN	NaN	NaN	NaN	1607.3	359.73	318.66
1131.5	NaN	NaN	NaN	NaN	841.64	688.14	NaN	882.81	NaN	NaN	975.94	NaN	NaN	493.29	NaN	458.45	476.96	NaN	NaN	911.01	494.7	1476.5	990.61	NaN	NaN	808.69	NaN	NaN	NaN	NaN	NaN	NaN	1807.3	235.72	335.46
1099.5	NaN	NaN	NaN	NaN	871.87	915.29	NaN	829.85	NaN	NaN	889.9	NaN	NaN	364.56	NaN	437.51	483.75	NaN	308.03	1080.3	410.33	1488.9	897.25	NaN	NaN	887.53	NaN	NaN	NaN	NaN	NaN	NaN	1634.6	267.56	261.06
1011.6	NaN	NaN	NaN	NaN	972.86	1021.9	NaN	948.7	NaN	NaN	1058.3	NaN	NaN	379.38	NaN	457.07	491.11	NaN	280.56	1061.1	487.99	1557.3	1119.8	NaN	NaN	996.76	NaN	NaN	NaN	NaN	NaN	NaN	1603.3	276.63	363.67
1029.4	NaN	NaN	NaN	NaN	914.09	1049.9	NaN	963.83	NaN	NaN	1004.9	NaN	NaN	393.9	NaN	384.25	476.87	NaN	197.77	1149.9	456.25	1650	1189.4	NaN	NaN	1039.2	NaN	NaN	NaN	NaN	NaN	NaN	1844.3	333.28	469.44
817.28	NaN	NaN	NaN	NaN	937.68	1014.3	NaN	942.25	NaN	NaN	904.57	NaN	NaN	343.17	NaN	479.79	423.2	NaN	176.99	1077.7	294.23	1691	1211.3	NaN	NaN	1106.7	NaN	NaN	NaN	NaN	345.94	NaN	1645.2	251.16	358
936.42	NaN	NaN	NaN	NaN	785.29	975.64	NaN	1095.9	NaN	NaN	862.93	NaN	NaN	473.71	NaN	476.66	369.27	NaN	226.5	1164.1	521.34	1838.4	1022.4	NaN	NaN	1250	NaN	NaN	NaN	NaN	333.48	NaN	1731.3	289.74	477.93
1088.5	NaN	NaN	NaN	NaN	884.67	1086.7	NaN	1013	NaN	NaN	619.29	NaN	NaN	356.94	NaN	472.55	311.09	NaN	243.63	1148.1	452.78	2097.2	1217.5	NaN	NaN	1239.2	NaN	NaN	NaN	NaN	235.91	NaN	1663.6	243.75	376.27
1056.1	NaN	NaN	NaN	NaN	788.11	1071.8	NaN	1062.1	NaN	NaN	912.41	NaN	NaN	342.55	NaN	466.58	365.26	NaN	267.97	1104.9	588.06	1900.5	1103.2	NaN	NaN	1010.7	NaN	NaN	NaN	NaN	323.41	NaN	1655	248.82	409.71
1306.2	NaN	NaN	NaN	NaN	915.77	969.59	NaN	1156.3	NaN	NaN	828.06	NaN	NaN	464.65	NaN	350.13	500.68	NaN	348.9	953.38	373.53	1959.2	1235.1	NaN	NaN	1255	NaN	NaN	NaN	NaN	376.91	NaN	1764.7	228.97	450.98
1220.6	NaN	NaN	NaN	NaN	928.72	1023.4	NaN	1185.6	NaN	NaN	852.97	NaN	NaN	302.14	NaN	367.49	535.51	NaN	279.37	1261	487.29	1904.3	1135.2	NaN	NaN	1400.8	NaN	NaN	NaN	NaN	326.15	NaN	1812.2	328.78	436.21
1326.8	NaN	NaN	NaN	NaN	954.82	1143.3	NaN	1290.4	NaN	NaN	1047	NaN	NaN	322.09	NaN	384.4	481.9	NaN	204.23	1240.5	412.41	1918.4	1144.6	NaN	NaN	1227.6	NaN	NaN	NaN	NaN	344.17	NaN	1942.2	423.5	506.74
1314.8	NaN	NaN	NaN	NaN	1017.3	1066.7	NaN	1219.4	NaN	NaN	907.33	NaN	NaN	340.06	NaN	400.53	444.13	NaN	331.69	1199.9	436.17	1714.9	1249	NaN	NaN	1219.2	NaN	NaN	NaN	NaN	401.14	NaN	1763.3	432.71	407.43
1081.8	NaN	NaN	NaN	NaN	1018	1224	NaN	1489.2	NaN	NaN	1017.6	NaN	NaN	388.2	NaN	297.41	429.61	NaN	290.81	991.17	392.72	1432.7	1300.9	NaN	NaN	1455.9	NaN	NaN	NaN	NaN	438.06	NaN	1683.7	289.8	551.23
1076.7	NaN	NaN	NaN	NaN	964.97	1099.2	NaN	1151.8	NaN	NaN	1040.6	NaN	NaN	307.7	NaN	505.55	508.83	NaN	271.83	1131.7	506.28	2056.2	1190.4	NaN	NaN	1447.2	NaN	NaN	NaN	NaN	527.42	NaN	1833.8	265.97	488.09
1224.3	NaN	NaN	NaN	NaN	1160.9	938.3	NaN	1236.6	NaN	NaN	1033.1	NaN	NaN	342.61	NaN	435.45	546.43	NaN	312.03	1154.2	570.76	2006.8	1382	NaN	NaN	1465.7	NaN	NaN	NaN	NaN	677.27	NaN	2052.9	306.37	408.98
1277.2	NaN	NaN	NaN	NaN	1054.9	1001.1	NaN	1124.2	NaN	NaN	1020.4	NaN	NaN	439.28	NaN	642.9	476.05	NaN	264.58	1229.9	536.42	1959.3	1366	NaN	NaN	1624.2	NaN	NaN	NaN	NaN	715.42	NaN	1990.3	411.03	599.33
1292.5	NaN	NaN	NaN	NaN	1075.1	1212.4	NaN	1223.9	NaN	NaN	1244.4	NaN	NaN	403.09	NaN	399.09	524.47	NaN	310.17	1384.2	520.83	2067	1329.8	NaN	NaN	1505.6	NaN	NaN	NaN	NaN	644.96	NaN	1769.7	524.98	539.91
1204.1	NaN	NaN	NaN	NaN	1032.7	1034.9	NaN	1152.5	NaN	NaN	1146.2	NaN	NaN	323.18	NaN	353.1	531.91	NaN	308.18	1310.1	538.36	2030.8	1223.4	NaN	NaN	1406	NaN	NaN	408.9	NaN	727.38	NaN	1788.6	344.82	522.21
1217.9	NaN	NaN	NaN	NaN	1078.9	1211.5	NaN	1213	NaN	NaN	1074.3	NaN	NaN	326.31	NaN	522.09	504.36	NaN	233.08	1414.4	545.62	1996.6	1457.5	NaN	NaN	1459.5	NaN	NaN	511.72	579.38	679.32	NaN	1958.6	438.1	605.23
1431.5	NaN	NaN	NaN	NaN	1137.4	1287.1	NaN	1379.8	NaN	NaN	1229	NaN	NaN	442.76	NaN	410.01	621.25	NaN	228.19	1209.9	594.59	2013.3	1377.2	NaN	NaN	1654.8	NaN	NaN	505.87	813.25	626.41	NaN	1897.4	488.6	510.95
1366.4	NaN	NaN	NaN	NaN	1150	1202.5	NaN	1394.1	NaN	NaN	1296.4	NaN	NaN	302.41	NaN	494.18	638.95	NaN	190.55	1414.9	641.66	1838.8	1260.9	NaN	NaN	1376.1	NaN	NaN	506.85	720.1	545.39	NaN	2047.8	427.76	402.67
1405.4	NaN	NaN	NaN	NaN	1093.4	1137.7	NaN	1405.5	NaN	NaN	1213.4	NaN	NaN	373.86	NaN	441.96	586.63	NaN	279.76	1579.9	626.11	1923.4	1496.5	NaN	NaN	1678.9	NaN	NaN	528.02	636.64	620.82	NaN	2224.1	398.91	470.17
1306.3	NaN	NaN	NaN	NaN	1157.5	1217.4	NaN	1269.8	NaN	NaN	1084.8	NaN	NaN	507.31	NaN	410.48	581.78	NaN	254.83	1617.3	546.5	1777.2	1590.7	NaN	NaN	1463.4	NaN	NaN	462.9	655.93	574.84	NaN	2121.7	488.97	581.49
1375.7	NaN	NaN	NaN	NaN	1117.1	1390.1	NaN	1229.7	NaN	NaN	1246	NaN	NaN	395.46	NaN	417.45	610.29	NaN	341.7	1419.1	660.54	1719.8	1513.4	NaN	NaN	1538.4	NaN	NaN	500.21	678.61	631.64	NaN	2231.3	465.53	666.12
1331.7	NaN	NaN	NaN	NaN	1146.8	1161.6	NaN	1461.7	NaN	NaN	1003.1	NaN	NaN	506.81	NaN	478.19	609.99	NaN	361.26	1538.2	653.71	1779.6	1309.1	NaN	NaN	1494	NaN	NaN	528.15	762.6	557.57	NaN	2167.3	656.17	875.67
1502	NaN	NaN	NaN	NaN	1173	1597.3	NaN	1616.2	NaN	NaN	1310.9	NaN	NaN	474.65	NaN	413.37	598.18	NaN	325.05	1398.6	701.3	1825.2	1392.9	NaN	NaN	1544.9	NaN	NaN	581.14	885.62	678.61	NaN	2354.1	545.74	690.66
1648.1	NaN	NaN	NaN	NaN	1123.5	1294.2	NaN	1357.1	NaN	NaN	1269.8	NaN	NaN	431.13	NaN	472.46	581.26	NaN	313.44	1433.3	626.17	2209.6	1266.7	NaN	NaN	1643	NaN	NaN	506.34	986.62	737.4	NaN	2189.5	472.41	838.91
1522.3	NaN	NaN	NaN	NaN	1221.4	1470.9	NaN	1504.7	NaN	NaN	1293.2	NaN	NaN	444.1	NaN	427.76	572.93	NaN	294.83	1326.9	705.09	2004.9	1557.9	NaN	NaN	1565.6	NaN	NaN	606.81	1060.3	709.42	NaN	2086	404.28	701.28
1373.4	NaN	NaN	NaN	NaN	1252.6	1426	NaN	1535.2	NaN	NaN	1532.6	NaN	NaN	251.79	NaN	544.91	642.93	NaN	305.6	1702	837.43	1975.6	1543.3	NaN	NaN	1829.1	NaN	NaN	534.54	954.97	662.21	NaN	2377.5	523.22	901.23
1348.5	NaN	NaN	NaN	NaN	1140.8	1478.8	NaN	1519.2	NaN	NaN	1364.8	NaN	NaN	379.47	NaN	486.28	617.2	NaN	331.28	1610.7	882.43	2152	1386.3	NaN	NaN	1883.5	NaN	NaN	553.38	916	719.11	NaN	2237.8	514.92	837.57
1337.5	NaN	NaN	NaN	NaN	1246.1	1188.2	263.55	1735.8	NaN	NaN	1287.5	NaN	NaN	362.85	NaN	457.79	592.73	NaN	248.1	1621.3	867.24	2393.6	1644.2	NaN	NaN	1990.2	NaN	NaN	511.51	1191.5	906.13	NaN	2003.8	492.79	903.72
1388.5	NaN	NaN	NaN	NaN	1392	1216.4	259.57	1735.6	NaN	NaN	1448.6	NaN	NaN	324.18	NaN	438.16	648.64	NaN	283.23	1589	949.88	2280.3	1477.9	NaN	NaN	1873.7	NaN	NaN	600.17	1146.8	896.18	NaN	1955.9	348.74	871.37
1602.1	NaN	NaN	NaN	NaN	1683.7	1248.6	282.88	1560.7	NaN	NaN	1247	NaN	NaN	381.55	NaN	445.46	632.82	NaN	226.62	1551.7	704.39	2221.8	1829.9	NaN	NaN	2074	NaN	NaN	632.1	1053.6	974.28	NaN	1773.5	409.62	939.36
1486.2	NaN	NaN	NaN	NaN	1516.7	1377.4	344.47	1494.6	NaN	NaN	1298.1	NaN	NaN	386.09	NaN	590.68	619.07	NaN	219.73	1813.3	952.94	2003.2	1699.9	NaN	NaN	2118.3	NaN	NaN	736.25	1142.1	946.28	NaN	2050.3	753.53	1125.3
1678.4	NaN	NaN	NaN	NaN	1397.3	1666.6	270.27	1563.8	NaN	NaN	1364.5	NaN	NaN	367.76	NaN	638.45	729.4	NaN	321.33	1607.1	1119.9	2122.7	1738	NaN	NaN	1953.9	NaN	NaN	621.82	1084.4	967.28	NaN	2093.2	541.09	1106.3
1622.1	NaN	NaN	NaN	NaN	1264.9	1473.8	250.05	1496.7	NaN	NaN	1644.6	NaN	NaN	389.96	NaN	746.49	684.33	NaN	247.17	1597.3	732.29	2024.8	1550.3	603.08	NaN	1875.4	NaN	NaN	656.34	1296.1	923.8	NaN	2025.4	731.81	939.01
1719.1	NaN	NaN	NaN	NaN	1297.7	1567.1	297.67	1669.1	NaN	NaN	1501.1	NaN	NaN	442.48	NaN	557.07	652.96	NaN	242.63	1576.7	752.14	2306.3	1877	587.88	NaN	1685.5	NaN	NaN	629.2	1197.6	982.14	NaN	2203.2	574.81	992.64
1596.3	NaN	NaN	NaN	NaN	1341.2	1522.3	216.43	1600.1	NaN	NaN	1601.6	NaN	NaN	260.22	NaN	644.4	795.56	NaN	239.65	1495.9	746.89	2191.4	1555.6	728.82	NaN	2013	NaN	NaN	745.4	1221.4	993.24	NaN	2231	683.23	1089.2
1670.5	NaN	NaN	NaN	NaN	1403.1	1654	217.67	1679.2	241.9	NaN	1343.4	NaN	NaN	321.5	NaN	761.26	769.88	NaN	224.53	1702.8	902.95	2351.9	1592.9	639.99	NaN	2070.8	NaN	NaN	852.46	1389.5	753.54	NaN	2012.3	642.08	988.2
1669.1	NaN	NaN	NaN	NaN	1382.5	1537.8	212.18	1509	315.02	NaN	1437	NaN	NaN	356.58	NaN	834.84	728.37	NaN	253.68	1719.6	1066.8	2365	1602.2	705.04	NaN	2141.8	NaN	NaN	556.34	1243.8	802.76	NaN	2158.5	565.52	1126
1802.8	NaN	NaN	NaN	NaN	1433.2	1736.8	256.61	1539	368.69	NaN	1363.1	NaN	NaN	285.07	NaN	900.37	738.26	NaN	246.62	1697.3	901.26	2246.6	1716	756.37	NaN	1964.4	NaN	NaN	631.4	1461.4	990.8	NaN	2193	776.16	1181.9
1816.8	NaN	NaN	NaN	NaN	1347.7	1645.9	325.21	1807.5	275.7	NaN	1642.7	NaN	NaN	256.76	NaN	850.26	759.07	NaN	295.27	1522.6	1086.9	2261.8	1693.9	752.82	NaN	2095.2	NaN	NaN	715.01	1503.7	944.33	NaN	2051.9	840.65	1092.9
1526.2	NaN	NaN	NaN	NaN	1508.1	1746.3	196.73	1905.7	309.44	NaN	1262.4	NaN	NaN	468.69	NaN	773.88	744.6	NaN	344.1	1417.2	965.68	2355.6	1670.6	725.3	NaN	2061.9	NaN	NaN	775.97	1501.3	1162.3	NaN	2394.1	701.88	1474
1653.2	281.32	NaN	NaN	NaN	1466.4	1664.6	362.27	1909	311.87	NaN	1417.6	NaN	NaN	495.62	NaN	1009.3	768.6	NaN	295.4	1605.3	1032.8	2559.4	1731.3	745.52	NaN	2270.1	NaN	NaN	689.53	1649.8	1071.2	NaN	2319.8	763.1	1302.7
1860.2	257.27	NaN	NaN	NaN	1494	1833.5	382.09	1979.9	430.34	NaN	1541.5	NaN	NaN	482.08	NaN	955.13	779.95	NaN	370.64	1348.8	1079.8	2471.7	1628.2	804.84	NaN	2227.3	369.16	NaN	634.07	1654.9	1239.2	NaN	2286.3	1033.3	1206
1879.4	436.84	NaN	NaN	NaN	1554.3	2007.9	284.18	1494.7	280.57	NaN	1510.3	NaN	NaN	324	NaN	1125.1	752.87	NaN	242.73	1530.8	1054.5	2194.3	1726	743.26	NaN	2113.5	326.13	NaN	806.22	1715	1249.9	NaN	2722.7	874.7	1346.9
1563.4	470.54	NaN	NaN	NaN	1821.4	1853.2	230.24	1715.7	351.43	NaN	1548.5	NaN	NaN	400.12	NaN	911.69	863.55	NaN	298.23	1683.7	1342.2	2577.8	1836.3	779.36	NaN	2449.9	366.66	NaN	765.74	1620.4	1072.8	NaN	2626.3	577.35	1379.5
1699.5	391.21	NaN	NaN	NaN	1783.4	2119.2	270.72	1942.2	362.25	NaN	1576	NaN	NaN	510.02	NaN	957.04	916.78	NaN	326.18	1587.7	1350.6	2232.7	1778.2	736.76	NaN	2195.7	376.51	NaN	703.55	1722.6	1103.9	NaN	2448.5	793.11	1342.7
1829.1	480.31	NaN	NaN	NaN	1714.7	2005	336.32	1645.5	408.18	NaN	1482.1	NaN	NaN	482.64	NaN	1045.6	904.37	NaN	297.99	1870.5	1270.4	2364.1	1759.8	892.28	NaN	2116.9	358.25	NaN	803.48	1586.2	907.62	NaN	2286.7	839.04	1297.2
2122.5	568.12	NaN	NaN	NaN	1461.9	1996.4	285.05	1881.4	301.37	NaN	1640.1	NaN	NaN	441.56	NaN	1250	975.45	NaN	278.94	2069.3	1084.9	2331.8	1839	1011.8	NaN	2234.4	261.47	NaN	715.09	1924.2	1044.4	NaN	2600.8	788.03	1425
2146.6	670.07	NaN	NaN	NaN	1758.9	1792.8	339.68	2016	436.41	NaN	1680.7	NaN	NaN	272.75	NaN	1261.2	1101.5	NaN	312.37	1853.3	1266.4	2373.4	1938.4	971.81	NaN	2198.6	225.72	NaN	814.73	1711.6	1048	NaN	2567.6	788.98	1339.2
1960.5	604.94	NaN	NaN	NaN	1874.1	2039.7	373.69	1999.1	476.03	NaN	1647.4	NaN	NaN	393.02	NaN	1097.7	1111.5	NaN	227.45	1501.7	1171.6	2652.5	1803	912.17	NaN	2523.8	375.22	NaN	968.66	1623.2	1012.2	NaN	2458.7	798.74	1306.4
1955.7	567.72	NaN	NaN	NaN	1632.9	2008.2	363.47	2028.4	337.24	NaN	1736.6	NaN	NaN	496.15	NaN	1197	1001.6	NaN	245.95	1884.6	1345.2	2389.9	1865.9	1068.7	NaN	1951.2	346.37	NaN	1065.4	1923.2	1137.4	NaN	2536.9	855.73	1215.1
1938.5	873.29	NaN	NaN	NaN	1552.3	2065.3	342.76	1962.2	407.66	NaN	1633.5	NaN	NaN	448.69	NaN	1114.3	1034.7	NaN	302.58	1726.9	1231.2	2447.7	1836.6	1038.2	NaN	2269	327.37	NaN	944.75	1734.1	1176.3	NaN	2157.8	796.97	1437.9
2075	978.46	NaN	NaN	NaN	1534.1	1941.3	469.29	1863.9	535.73	NaN	1727.7	NaN	NaN	518.73	NaN	1356.4	1118.6	NaN	425.59	1626	1157.5	2985.7	1849	839.65	NaN	2199.4	236.15	NaN	1044.1	1907.7	1116.6	NaN	2393.7	740.97	1209
2170.1	790.31	NaN	NaN	NaN	1785.7	2049	417.41	2025.1	406.65	NaN	1669.2	NaN	NaN	492.11	NaN	1364.2	1098.1	NaN	288.44	1702.5	1326.9	2737.5	1844.8	845.82	NaN	2088.3	356.65	NaN	1041.6	2147.4	1193.7	NaN	2570.7	730.61	1645.2
1997.1	921.69	NaN	NaN	NaN	2079.8	1919.1	425.96	1940.7	317.09	NaN	1743.8	NaN	NaN	393.39	NaN	1605.4	1131.5	NaN	295.6	1658.1	1320.6	2578.2	1784	921.61	NaN	2199	363.41	NaN	1206.4	1960	1318.8	NaN	2270	626.58	1333.9
1677.5	784.25	NaN	NaN	NaN	1943.8	1784.8	468.71	2121.2	339.97	NaN	1804.5	NaN	NaN	420.06	NaN	1568.1	1178.6	NaN	234.04	1511.2	1314.3	2672.9	2031.6	1078	NaN	2487.3	395.7	NaN	1231.3	1740.5	1404.5	NaN	2460.2	700.99	1406.8
1868.5	893.7	NaN	NaN	NaN	1758.5	1984.8	617.12	1927.7	308.9	NaN	1777.8	NaN	NaN	496.95	NaN	1290.2	1110.3	NaN	230.26	1508.6	1362.9	2602.5	1888.1	923.7	NaN	2278	264.95	NaN	1182.9	1746.2	1468	NaN	2410.4	872.68	1367.7
1979.8	1007	NaN	NaN	NaN	1627.3	1653.3	486.2	2051.7	304.79	NaN	1543.7	NaN	NaN	620.64	NaN	1486.6	1110.7	NaN	249.12	1708.2	1494.4	2811.6	1636.1	1035.8	NaN	2195.5	464.05	NaN	1164.9	2015	1465.2	NaN	2160.4	709.38	1661.2
2135.3	978.59	NaN	NaN	NaN	1897.3	1524.4	391.01	1918.1	446.02	NaN	1788.1	NaN	NaN	427.56	NaN	1067.3	1091.1	NaN	359.55	1808.6	1627.9	2801	1571.3	967.96	NaN	2386.3	336.58	NaN	1232	2051.8	1488.9	NaN	2227.7	925.12	1412.4
2124.1	930.9	NaN	NaN	NaN	1946.1	1771.6	421.37	2090.9	495.04	NaN	1710.7	NaN	NaN	600.03	NaN	1153.9	997.19	NaN	526.44	1499.3	1349.6	2993.8	1899.2	1061.7	NaN	2171	363.69	NaN	1148	2046.7	1474.1	NaN	2210.5	826.6	1606.6
2141.6	1035.6	NaN	NaN	NaN	1671.6	1916	448.47	1979.6	523.76	NaN	1919.3	NaN	NaN	374.27	NaN	1322.2	1200.2	NaN	295.17	1639.1	1264.1	2518.8	1731.9	1064.1	NaN	2334.3	338.38	NaN	1215.1	1898.8	1274.6	NaN	2396	906.54	1773
1945.6	1042.8	NaN	NaN	NaN	1874.5	1920	438.87	1971.8	486.36	NaN	1830.1	NaN	NaN	467.69	NaN	1660.2	1283.9	NaN	388.19	1659	1411.6	2800	1931.8	1008.6	NaN	2045.6	374.18	160.28	1361.3	2188.5	1307.6	NaN	2455.6	1072	1774.7
2158.7	1123.7	NaN	NaN	NaN	1931.4	1691.3	516.21	2056.7	379.22	NaN	1781.2	NaN	NaN	554.25	NaN	1505.8	1126.5	NaN	394.69	1947	1527.4	2776.3	2005.5	999.35	NaN	2049.6	413.25	312.2	1142.5	2021.3	1485.2	NaN	2590.4	1051.4	1484.4
2244.4	951.98	NaN	NaN	NaN	1850.2	2050.2	513.4	2224.9	487.6	NaN	1488.8	NaN	NaN	707.89	NaN	1805.9	1043.2	NaN	404.17	1637.6	1678.8	2832.5	1985.2	1044	NaN	2444.3	367.01	305.36	1054.1	2133.5	1299	NaN	2772.8	1143.3	1643.8
2431.9	926.54	431.39	NaN	NaN	1624.8	2177.3	721.58	2385.1	472.08	NaN	1617	NaN	NaN	623.32	NaN	1705.5	1064.4	NaN	316.38	1724.2	1280.2	2403.3	2084	1256.9	NaN	2346.8	304.87	388.9	1139.4	2007	1478.5	NaN	2883.5	981.91	1848.5
2147.2	827.02	417.52	NaN	NaN	1690.4	2068	561.67	2022.3	583.47	NaN	1643	NaN	NaN	563.14	NaN	1385.7	1157.3	NaN	434.54	1608.5	1440.2	2404.2	1929	1351.8	NaN	2221.2	216.12	328.63	1158.3	2055.9	1567.5	NaN	2605.6	1075	2099.2
1892.8	975.05	333.21	NaN	NaN	1769.5	2301.5	672.91	1869.5	658.52	NaN	1884.6	NaN	NaN	484.93	NaN	1500.6	1227.4	NaN	406.35	1864.7	1719.4	2874.1	1668.3	1059.6	NaN	2397.4	366.06	307.54	1318.4	2231.3	1251.3	NaN	2480.1	1049.1	1829.2
1907.2	998.68	398.2	NaN	NaN	1932.6	2301.3	735.72	2086.7	492.3	NaN	1772.1	NaN	NaN	450.64	NaN	1851.4	1252.5	NaN	398.91	1767.9	1729.4	2584.6	1810.9	1058.7	NaN	2299.9	369.82	282.91	1199.8	2319.9	1449.7	NaN	2491.5	1288.2	1689.1
2610.2	1091.7	474.84	NaN	NaN	1673.9	1774.7	630.69	2109.4	743.28	NaN	1707	NaN	NaN	742.85	NaN	1557.4	1197.4	NaN	375.41	2073.5	1604.3	2487.8	1981.8	1033.8	NaN	2363.7	272.73	303.68	1322	1968.5	1383	NaN	2496.5	1210	2037
2541.4	932.87	408.55	NaN	NaN	1874.2	2011.7	609.23	2149.2	654.25	NaN	1843.2	NaN	NaN	804.24	NaN	1880.9	1176.7	NaN	376.03	1694.6	1825.9	2414.5	1929	1090.7	NaN	2540.8	303.67	392.72	1317.8	2057.6	1520.6	NaN	2624.5	1182.8	1758.9
2279.1	1141.4	349.17	182.54	NaN	2107.9	2427	674.07	2045	524.95	NaN	1874.4	NaN	NaN	606.11	NaN	1955.9	1209.4	NaN	440.62	1552.6	1843.1	2464.8	1971.5	1324.7	NaN	2296.7	290.19	293.71	1324.3	1965	1521.2	NaN	2133.7	1085.2	1929.6
2265.7	1071.9	469.9	190.87	NaN	2211.5	2495.3	664.39	2150.2	584.1	NaN	1752.3	NaN	NaN	654.95	NaN	1617.6	1339.9	NaN	535.09	1742.1	1667.6	2647.9	1954.5	1372.5	NaN	2384.3	280.95	409.87	1219	2419.2	1496.4	NaN	2396.5	974.6	2049.6
2341.9	1101.2	432.11	246.79	NaN	1890.4	2174.5	603.29	1973.2	630.53	NaN	1904.6	NaN	NaN	582.88	NaN	1490.8	1309.1	NaN	451.58	1747.8	1427.5	2764.6	2012.1	1502.5	NaN	2428.5	340.68	324.98	1331.7	2366.9	1457.5	NaN	2590.5	925.66	1763.6
2340.5	1242.4	434.84	248.29	NaN	2111.5	2337.7	635.29	2134.2	724.5	NaN	2013.2	NaN	NaN	465.54	NaN	1743.5	1278.6	NaN	348.4	1701.4	1542.6	2335.6	1974.1	1249.8	NaN	2574.7	319.5	296.03	1251.8	2418.1	1608.9	NaN	2692.8	1166.8	1949.6
2340.8	1100.9	392.56	214.76	NaN	1831.4	2404	746.9	2523.2	843.26	NaN	1896.6	NaN	NaN	553.39	479	1859.7	1481.4	NaN	409.67	1869.8	1752.2	2601.1	1594.9	1203.4	NaN	3006.8	290.97	394.48	1206.8	2221.2	1610	NaN	2677.9	964.14	1779.3
2208.4	997.07	368.13	184.66	NaN	1863.1	2107.3	640.94	2260.6	938.71	NaN	1775.4	NaN	NaN	529.43	398.46	2019.3	1579.1	NaN	362.73	1593	1790.9	2410.5	1778.1	1194.8	NaN	2741.7	340.71	445.9	1393.1	2395.9	1840.9	NaN	2788	1164.6	1970.6
2311.4	1155.5	432.56	257.92	NaN	1916.3	2487.3	725.36	2356	735.04	NaN	1991.3	NaN	NaN	689.1	374.35	1905.1	1567.1	NaN	531.9	1457.5	1941	2570.3	1887	1143.2	NaN	2783.9	342	429.93	1390.4	2464.2	1897.5	NaN	2618.5	1139.7	2044.5
2373.4	1325.2	414.38	279.21	NaN	1898.6	2409.3	845.37	2507.8	757.33	NaN	2002.4	NaN	NaN	815.06	393.94	1655.2	1501.8	NaN	603.65	1588.4	1752.3	2787.5	2052.7	1219.6	NaN	2378.8	375.85	413.92	1516.7	2052.5	1585.7	NaN	2714	1119.6	2191.6
2285	992.97	450.42	257.78	NaN	1773.4	2365	830.69	2187.7	1010.1	NaN	1828.2	NaN	NaN	922.3	443.17	1586.3	1397.7	NaN	462.64	1875	1850.9	2896.7	2000.5	1091.8	NaN	2788.8	367.27	389.48	1369.4	2269	1710.9	NaN	2563.7	1141.6	1944.4
2392	1049.3	363.95	255.66	NaN	1936	2461.2	679.66	2049.3	1001.9	NaN	1716.7	NaN	NaN	853.98	287.53	1765.6	1399.1	NaN	587.81	1847.2	1688.5	2592.8	1935.8	1194.7	NaN	3145.5	397.92	482.38	1440.3	2282.8	1775.6	NaN	2481	1205.7	2156.9
2522.9	1220.9	372.52	313.97	NaN	1731.4	2430.5	636.55	2423.9	1101.2	NaN	2063	NaN	NaN	841.18	483.11	1595.9	1482.6	NaN	497.14	1587.9	1877.8	2631.8	1740.4	1193.9	NaN	2550.3	448.17	343.18	1420.3	2191.9	1637.3	NaN	2514.5	898.93	1892.8
2113.6	1081.6	587.67	374.36	NaN	1765.3	2179.3	721	2324.8	1216.1	NaN	2043.3	NaN	NaN	814.03	517.08	1754.3	1516.9	NaN	498.05	1786.6	1838.8	2927.5	1871.6	1159.2	NaN	2760.8	307.78	414.12	1503.1	2203.2	1816.3	NaN	2634	1212.9	2189.9
2392.3	1059.7	464.92	358.98	NaN	1926.4	2251.1	688.14	2300.6	1050.7	196.97	1850	NaN	NaN	716.48	363.06	2062.8	1515.7	NaN	556.9	1999.7	1813.1	3024.3	2013.7	1235.5	NaN	2460.9	286.49	354.85	1481.8	2394	1632.3	NaN	2724.7	1111	2103.4
2565.8	1430.5	452.92	232.29	NaN	1917.8	2402.1	868.93	2234.6	1199.8	273.38	2016.5	NaN	NaN	832.49	391.95	2064	1452.7	NaN	597.99	1836	1873.5	2453.3	2079.1	1157.4	NaN	2870.3	311.22	529.37	1526.3	2473.4	1766.8	NaN	2550	1239	1681.5
2408	1376.5	368.53	268.68	NaN	1719.4	2386.8	773.05	2567.7	1191.6	200.67	2062	NaN	NaN	873.26	458.72	2461.5	1393.4	NaN	530.44	1928.2	2020.6	2438.3	2207.9	1188.4	NaN	2435.9	333.99	422.32	1523.4	2490.7	1751.5	NaN	2411.7	1495.3	2000.4
2217.2	1585.2	542.91	379.58	NaN	2205.1	2387.9	875	2538	1098.1	325.45	2095.6	NaN	NaN	851.82	385.15	2366.8	1505.1	NaN	547.74	1882.4	1924.6	2475.9	1899.4	1346.4	NaN	2852.3	398.03	412.88	1517.6	2505.9	1556.7	523.64	2554	1963.4	2070
2326.4	1648.8	541.31	472.44	NaN	1931.6	2110	835.98	2370.6	1172.1	418.48	1986.7	NaN	NaN	846.31	449.74	2009.4	1595.4	NaN	693.56	1714.4	1824.2	2553.6	1905	1361.1	NaN	2539.7	370.47	390.16	1426.9	2399.7	1481.1	576.33	2424.2	1271.6	2362.7
2175.9	1435.1	567.26	343.92	NaN	2295.9	2077	882.13	2299.8	1271.9	266.76	2075.6	NaN	NaN	739.25	435.72	1986.4	1426.5	NaN	692.69	1741	1943.4	2468.6	2039.7	1232.7	NaN	2566.7	364.22	433.24	1643.8	2948.5	1674.6	704.73	2687.4	1309.3	2020.2
1915.3	1481.8	648.3	517.33	NaN	2254.2	2024.3	861.22	2120.2	1097.4	242.3	2226.4	NaN	NaN	812.85	403.49	2007.4	1368.9	NaN	794.17	1765.9	2092	2597.1	1881.3	1298.4	NaN	2665.9	383.72	543.34	1472.7	2628.5	1685.4	756.01	2785	1200.7	2066.7
2197.2	1495.5	679.71	501.81	NaN	2068.5	2278	1004.4	2270.9	1438.1	327.27	2201.8	NaN	NaN	876.81	547.49	2187.2	1419	NaN	736.12	1930.1	2148.3	2948.9	1701	1505.2	NaN	2704.9	466.29	551.91	1398.9	2511	1704.4	645.36	2651	1411.8	2441.7
2457.1	1441.3	547.68	519.54	NaN	2028.1	2194.2	1034.5	2539.7	1365.1	309.15	2145	NaN	NaN	949.11	434.26	2351.5	1425.2	NaN	586.92	1865.4	2170.8	2663.9	1973.8	1477.5	NaN	2517.6	348.76	527.35	1530.5	2437.4	1641.3	646.73	2941.8	1512.3	2256.8
2435.7	1398.3	559.42	529.27	NaN	2047.8	2307.6	867.32	2546	1299.9	295.23	2203.9	NaN	NaN	789.86	578.15	2010.8	1459.6	NaN	910.13	1778.6	2042.6	2615.2	1918.1	1394.6	NaN	2819.8	278.57	595.32	1719.7	2566	1761.6	639.03	2748.1	1634.9	2244.1
2428.6	1698.3	675.51	535.72	NaN	1891.5	2592	821.39	2224.5	1493.9	347.81	1998.7	NaN	NaN	738.97	436.44	2274.4	1556.4	NaN	1065	1618	2206.5	2617.4	1799.9	1353.5	NaN	2738.9	442.85	506.07	1573.2	2378.5	1567.1	824.7	2372.9	1497.9	2175.3
2465.5	1523.1	625.32	571.8	NaN	2048.3	2551.5	917.91	2279.4	1531	447.2	2121.7	NaN	NaN	938.14	535.21	2089.2	1645.1	NaN	712.44	1866.8	2036.9	2942.6	1971.9	1204.6	NaN	2476.1	641.06	524.5	1589.7	2404.2	1475.5	764.21	2637.8	1500.5	2028.6
2373.3	1487.2	600.24	521.08	NaN	2104.3	2703.1	913.53	2393.3	1494.2	431.35	2332	NaN	NaN	920.46	328.08	2473.2	1583.5	NaN	767.6	2079.8	1883.2	2975.9	2152.4	1499.7	NaN	3142.9	533.58	574.99	1601.9	2571.5	1841	781.26	2507.6	1361.6	2197.2
2227	1425.7	560.84	624.68	NaN	2137.6	2541.6	968.6	2512.1	1793.3	282.77	2188.6	NaN	NaN	808.96	512.01	2252.4	1532.9	NaN	670.37	1863.8	2198.3	2831.9	2066.2	1478.4	NaN	2648.6	544.63	628.79	1581.7	2399.2	1838.4	888.19	2591.1	1606.3	2257.9
2569.1	1353.8	661.76	726.75	NaN	2345.3	2837.3	1111.9	2592.2	1832.3	299.1	2282.8	NaN	NaN	966.04	537.56	2078.8	1627.3	NaN	719.81	1590.6	2157.8	2734	1822.4	1516.5	NaN	2417.8	672.25	690.78	1761.2	2676.3	1987	900.36	2516.6	1571.6	2539.4
2179.5	1516.2	618.53	552.27	NaN	2310	2735.1	1147.3	2257.8	1649.4	417.34	2220.9	NaN	NaN	848.93	494.41	2313.5	1602.6	NaN	901.97	1544.2	2098.5	2827.9	2007.5	1581.2	NaN	2552.7	693.38	940.71	1785.9	2634.6	1670.1	712.19	2614.9	1410.2	2359.8
2275.2	1295.8	889.4	619.61	NaN	2068.8	3042.6	1004.2	2416	1574.8	345.67	2066.4	NaN	NaN	812.79	462.15	2476.6	1552.5	NaN	936.59	1572.7	2130.2	2676.6	1970.7	1329.7	NaN	2381.3	598.1	694.91	1813.6	2627.4	1519.4	738.95	2465.6	1568.8	2099.6
2279.8	1416.2	807.06	649.63	NaN	2207.3	2693.2	994	2529.5	1631.1	409.94	2190.6	NaN	NaN	861.57	595.14	2074	1717.2	NaN	718.08	1652.1	1980.9	2893.6	2144.7	1356.2	NaN	2368.1	757.25	709.57	1785.2	2910	1713.1	921.38	2350.2	1540.6	2157.4
2291.3	1505.8	909.03	843.35	NaN	2191.2	2599.7	1194.8	2631.3	1455.4	432.96	1909.2	NaN	NaN	918.06	619.74	2514.7	1610.1	NaN	573.97	1767	2058.8	2792.6	2172.2	1486.9	NaN	3071.3	650.58	757.7	1675.1	2781.7	1716.6	1296.8	2638	1107.4	2083.6
2224.3	1626.7	973.93	817.05	NaN	2033.2	2494.6	1272.7	2497.8	1495.2	486.08	2014.8	NaN	NaN	917.44	652.67	2513.1	1347.6	NaN	729.44	1642.8	2279.9	2819.3	1986.8	1441.4	NaN	2728.4	492.08	859.56	1853.2	2806.3	1800	738.91	2459	1471.5	2163.8
2550	1779.1	993.44	872.13	NaN	2089.1	2738	996.57	2164.6	1636.7	424.28	1887.1	NaN	NaN	930.45	698.91	2349.6	1382.6	NaN	664.81	1681.6	2017.9	2645.3	2026.5	1349.5	NaN	2570	695.66	854.17	1671.4	2818.9	1676.2	812.77	2277.2	1329.3	2204.7
2613.8	1527.9	850.91	739.53	NaN	1810.1	2429.8	1107.7	2443.6	1429.3	410.69	1953	NaN	NaN	814.88	683.41	2306.7	1471.6	NaN	931.59	1671.2	2152	2804.3	1849.8	1339.9	NaN	2359	803.21	876.01	1706.7	2686.5	1789.8	858.68	2613.6	1230.2	2038.1
2183.5	1537.7	908.08	854.79	NaN	1983.4	2152.4	1077.5	2427	1787.3	456.25	2286.7	NaN	NaN	1031	675.6	2386.3	1427.9	NaN	870.12	1418.2	2336.7	2944.4	1938	1366	NaN	2228.7	669.19	908.8	1936.1	2740.1	1770.7	950.71	2551.8	1779.7	2212.3
2395.2	1725.8	858.34	730.15	NaN	2207.3	2060.3	1000.3	2488.4	1950.9	509.76	2240.3	NaN	NaN	1105.5	827.68	2010.1	1545.8	NaN	914.4	1753.5	2211.4	2771	2128.2	1495.2	NaN	2668	631.82	837.22	1680.1	2754.7	1546.6	886.88	2476.5	1593.5	2147.9
2280.1	1836.1	788.36	572.75	NaN	2329.5	2371.5	1222.4	2716.9	1970.3	416.84	1902	NaN	NaN	1321	803.92	2332.7	1636	NaN	835.85	1913.1	2115.7	2571.6	1967.8	1556	NaN	2816.3	505.9	714.65	1694.5	3050	1694.2	1180.6	2816	1544.5	2340.3
2425.5	1668.8	780.57	794.46	NaN	2291.3	2464.6	1081.2	2360.8	1829.6	568.22	1793.4	NaN	NaN	1002	913.07	2225.1	1547	NaN	1084.8	1720.9	1892	2719.4	2076.4	1701.1	NaN	2833.7	753.17	885.24	1779.4	2717.8	1683	1064.1	3040.9	1512.5	2375.2
2373.9	1522.9	901.46	993.12	NaN	2076.9	2616	1050.8	2649.4	1893.8	574.99	1963.7	NaN	NaN	1033.7	1095.1	2577.1	1640.7	NaN	984.83	1611.1	1916.6	2574	1959.7	1535.4	NaN	2841.2	979.69	1064.5	1914.1	2631.5	1630.2	931.27	2911.8	1462	2292
2544.7	1573.2	1069.5	869.15	NaN	2328.4	2785.9	1164.7	2536.6	1898.5	575.56	2396.7	NaN	NaN	939.66	936.67	2435.9	1750.5	NaN	975.83	1761.5	1931.7	2563.4	2049.2	1458.3	NaN	2661.1	700.82	1036.8	1864.5	2699.8	1925.3	1175.2	2897.5	1586.3	2136.4
2614.8	1564.8	882.2	946.07	NaN	2219.2	2896.7	1297.4	2513	1968.3	476.5	2147.3	NaN	NaN	1286.1	960.79	2410.6	1705.3	NaN	1035.4	1822	1998.2	2423.5	2086.2	1636.4	470.93	2400.4	989.38	926.84	1839.8	2753.8	1961.4	1331.8	2903.3	1676.6	2277.1
2445.8	1576.3	1118.4	719.35	NaN	2368.6	2640.2	1113.2	2572	1853.3	487.13	2348.4	NaN	NaN	1001.5	974.22	2295.3	1726.4	NaN	1140.7	1752.6	2543.4	2619.5	1997.4	1654.5	554.77	3145.7	883.13	994.11	1854.1	2839	1910.3	1206.1	2818.3	1878.9	2068.4
2593.2	1779.2	1070.8	898.79	NaN	2177.1	2597.1	1135.6	2783.4	2293.7	457.45	2247.6	NaN	NaN	1391.2	1046.2	2888.2	1788.6	NaN	1014.4	1877.3	2192.4	2942.6	2057.8	1680.4	489.08	2553.8	789.3	937.3	2086.5	2576.7	1696.9	1310.1	2722.7	1558.5	2576.8
2481.4	1722	1044.9	896.24	NaN	2232.5	2580.1	1195.5	2395.6	2023.2	459.55	2180.8	NaN	NaN	1456.3	1093.7	2379.9	1705.7	NaN	1252.2	1734.2	2403.3	2689.4	2051.4	1606	663.3	2596.4	868.63	1132.6	2112.3	2658.7	1737.4	1606.9	2574.7	1305.5	1973.9
2494.7	1897.1	1009.5	926.85	NaN	2106.1	2251.6	1176.6	2300.1	1599.9	635.14	2081.1	NaN	NaN	1246.7	993.03	2098.4	1643.8	NaN	1056.3	1677.2	2197.3	2946.7	2167.4	1831.8	621.94	2792.3	718.35	907.17	1934	2858.9	1860.8	1093.4	2627.6	1827.3	2311.1
2267.1	2163.8	1141.3	980.63	NaN	1872.2	2586.5	1120.3	2632.6	1467.1	567.21	2068.8	NaN	NaN	1334.5	951.74	2433.1	1722.2	NaN	1114.9	1563.4	2071.8	2823.3	2171.2	1738.4	738.31	2658.2	908.4	1115.9	1698.4	2847.5	1772.7	1520.5	2547.7	1376.9	2300.5
2501.6	1738	959.88	956.23	NaN	2017.4	2404.8	1279.3	2518.2	1843.5	751.87	1912.5	NaN	NaN	1255.7	789.19	2553.3	1752.2	NaN	1243.1	2026.7	2256.6	2806.9	2161.7	1669.1	838.37	2477.5	816.07	1212.3	2127.9	2875.7	1827.3	1524.3	2145.3	2019.8	2270.6
2537.9	1706.1	1047.3	990.17	NaN	1998.9	2664.4	1142.6	2390.6	2003.6	562.26	1886.4	NaN	NaN	1119.4	976.73	2116.1	1967.6	NaN	1256.6	1914.2	2245.2	2992.2	2233.6	1530.4	769.75	2801.4	932.02	1224.4	1922.7	2885.2	1767.8	1520.6	2460.9	1666.1	2418.2
2334.4	1562	1073.7	966.52	NaN	2086	2622.2	1121.2	2572.1	1757.8	582.59	2084.5	NaN	NaN	1375.3	1055.1	2419.9	2031.8	NaN	1190.6	1906	2095.6	3202.6	2118.6	1626.6	899.39	2379	926.51	1325.6	2104.8	3141.2	2182.9	1583.9	2347.9	1408.6	2365.4
2202.4	1840.4	1279.3	870.14	NaN	2059.1	2844.9	1168.6	2775.1	1876.3	713.23	2273.3	NaN	NaN	1095.2	1243	2256.4	1739.9	NaN	1373.4	1895.7	2107.8	2909.2	2127.3	1425	844.45	2523.7	971.92	1460.8	1901.1	3349.3	1962.3	1614.2	2416.3	1826.6	2006
2306.3	1865.8	1122.3	986.91	NaN	2288.2	2744.7	1158.4	2973.8	2194.8	804.03	1947	NaN	NaN	1160.1	1222.6	2297.5	1746.2	NaN	1331.1	1689.2	2336.2	2852.5	1930.1	1461.9	860.8	2457.1	1163.9	1331.1	1952.6	3093.8	1740.5	1770.6	2432.4	1625.4	2825.4
2320.8	1310.5	1109	1035.7	NaN	2299.5	2576.6	1215.3	2620.2	2147.7	788.24	2147.7	NaN	NaN	1274	965.08	2627.8	1779.2	NaN	1230.2	1779.5	1951.2	3003.1	2042.6	1505.5	835.23	2484	790.66	1344.8	2085.5	2817.7	1870.8	1558.8	2752.7	2135.8	2227.8
2344.5	1660	1207.9	931.55	NaN	2088.1	2881.1	1288.1	2891.9	2008.6	805.11	2194.1	NaN	NaN	1307.7	1138.5	2520.3	1643.5	NaN	1270.5	2044	2309.4	2848	2322.4	1663.9	1063.3	2745.1	756.22	1220.8	2075.1	2771.5	1991.8	1812.2	2923.9	1874.3	2190.2
2335.5	1623.5	1041.3	1046.3	NaN	2085.8	2728.3	1335.8	2801.9	1863.2	668.96	2451.4	NaN	NaN	1327.8	1285.2	2297.4	1784.1	NaN	1242.9	1919.9	2302.4	3009	2015.8	1630.1	1110.4	2653.2	1192.8	1189.1	1972.7	3152.9	1547.4	1732.7	2607.4	1587.5	2230
2256.5	1790	996.5	924.71	NaN	2410.8	2720.9	1356.7	2965.1	1964	799.09	2210.9	NaN	NaN	1508.9	1184.8	2435.8	1824.5	NaN	1427.3	1815.7	2111	2768.9	2209.7	1605.4	906.35	2781	1142.7	1253.2	2048.3	2793.3	1581.4	1649.1	2668.9	2082.8	2434.5
2036.1	1953.7	1329.8	1033.4	NaN	2371	2671.1	1252.7	2689.1	2184.1	807.57	2007.8	NaN	NaN	1463.8	1101.7	2571.4	1695.2	NaN	1299.8	1871.9	2302.5	2912.6	2163	1705.7	1253.7	2473.7	964.35	1114.6	2035.9	2843.5	1862.3	1550.5	2872.3	1772.3	2358.7
2284.7	1682.3	1516.5	968.45	NaN	2179.6	2451.4	1346.9	2465.2	2104.8	730.86	2191.2	NaN	NaN	1347.1	1236.7	2677	1752.1	NaN	1036.6	1785.9	2223.5	3003.8	2014.1	1390.2	1126.2	2544.2	1186.3	1375.1	1949.8	3045.8	1584.2	1298.7	3054.7	1649	2337.4
2209.8	1679	1342.3	832.52	NaN	2288.2	2290.3	1292.2	2792.7	2363.8	621.56	2103.7	NaN	NaN	1556	1333.8	2384.3	1676.9	NaN	1080.7	1767.8	2211.6	2856.4	1975.4	1456.3	1094	2812.6	959.09	1314.2	2124.7	2792.5	1893.9	1531.9	2704.3	1528.1	2374.2
2238.3	1690.1	1329.5	1000.5	NaN	2245.5	2577.8	1238	2740.3	2267.3	706.37	2163.5	393.52	NaN	1457.8	1144.9	2387.6	1630.5	NaN	1291.6	2006.4	2222.7	2919.3	2137	1416.6	1070.7	2779	1034.2	1386.9	1919.7	2818	1820.6	1415.8	3137.4	1948.6	2123.8
2362.4	1787.6	1299.9	1042.9	NaN	2274.2	2601.6	1375.5	2771.7	2608.6	765.81	2206.4	326.91	NaN	1523.1	1221.6	2700.6	1701.7	NaN	1320.6	1905	2267.4	2823.1	1937	1372.3	1127.6	2648.2	1148.8	1244.7	1985	3083.8	1893.9	1604.2	2987.4	1838.5	2533.9
2538.7	1839.2	1241.1	1246.8	NaN	2438.4	2443.6	1444.4	2649.7	2322.1	966.5	2345.7	436.18	NaN	1254.3	1269.5	2441.9	1719.8	NaN	1483.4	1737.3	2380.5	2801.7	2136.2	1460.8	1208.9	2654.9	1190	1504.6	1989.3	3302.5	1800.6	1767	3081.5	1618.4	2366.3
2678.2	1653.6	1635.5	1300.4	NaN	2224.8	2568.3	1385.9	2401.8	1993.8	997.02	2202.4	421.24	NaN	1300.3	1289.5	2246.5	1863.3	NaN	1404.1	1438	2188.8	2911.7	2157.1	1718.2	1152.6	3113.8	1103.6	1273.1	2157.6	3200.4	1775.8	1877.6	2975	2075	2618
2533.7	1735.7	1368.5	1300	NaN	2405.7	2350.1	1324.8	2925	2071.8	845.08	2295.7	607.12	NaN	1416.3	1218	2661.4	2030.7	NaN	1428.2	1791.5	2364	2832.9	1857.5	1622.7	1429.8	2438.1	1107.9	1434.9	2164.5	3289.7	1554.5	1743.3	3035.7	1777	2408.6
2393.9	1975.1	1351.7	1247.8	NaN	2496.8	2385.5	1487.1	2652.3	2238.6	804.04	2296.2	592.54	NaN	1291.7	1139.5	2628.1	2025.9	NaN	1436.2	1904.1	2239	2642.9	1798.8	1611.3	1479.6	2844.9	1033.1	1557.6	2508.4	3205.6	1746.1	1429.1	2741.7	1683.9	2435.8
2352.7	1757.3	1231.8	1354.8	NaN	2468.7	2501.4	1205	2747.4	2411.6	996.56	2066.8	540.02	NaN	1468.2	1488.7	2246	1912.9	NaN	1496.5	1654.2	2142	2855.3	2025	1885	1284.5	2826.7	1013.2	1381.4	2370.9	3132.4	1653.1	1666.2	2659.6	1949.4	2507
2624.8	1796.3	1230.6	1366.4	NaN	2181.4	2660.6	1549.7	2728.9	2354.3	977.5	2079.9	485.34	NaN	1503.4	1420.3	2519.8	1920.8	NaN	1381.2	1757.3	2098.7	2889.6	1879.5	1672.9	1492	2951.7	974.97	1484	2116.1	3320.2	1706.1	2041.9	2863.3	1733.7	2485.3
2762.1	1695.5	1379.2	1222.5	NaN	2137.5	2437.1	1678.5	2641.5	2475.2	1074.4	2148.8	433.43	NaN	1557.1	1473.9	2536.8	1899.8	NaN	1597.6	2181	2186.1	2920.3	2218.4	1810.6	1358.1	2332.3	1062.8	1529.1	2071.2	2913.8	1835.4	1911.8	2798.1	2042.6	2317.1
2529.9	1742.6	1383.6	1232.6	NaN	1976.9	2705.4	1548.9	2812.8	2186.2	1149	2323.5	569.17	NaN	1611.4	1203.3	2329.7	1899.6	NaN	1528.7	1932.9	1979.4	2712.2	2211.9	1814.8	1367.2	2464	1242.9	1381.3	2066.7	2824.5	1640.1	1529.5	2801.5	1542.3	2162.6
2564.1	1903.9	1552	1250.9	NaN	2169	2654.3	1376.1	2915.6	2133	1115.8	2246.2	573.66	NaN	1538.6	1355.1	2271	2015.2	NaN	1544.7	2223.8	2251.2	2809.7	2508.3	1833.7	1436.3	2636	1231.6	1386.1	2208.9	3085.5	1806	1989.3	2625.9	2312.1	2345.8
2373.6	2122.8	1565.4	1262.7	NaN	2334.3	2726	1299.3	2632	2295	1149.8	2054	685.2	NaN	1512.6	1368.9	2649.3	2130.1	NaN	1639.7	1796	2211.3	2735.8	2259.3	1834.7	1251.1	2575.8	1026.6	1529.4	2103.1	2879.6	2013.6	1755.9	2594.1	2043.2	2159.2
2435.3	1886.9	1544.6	1655.4	NaN	2490.1	2769.9	1440.8	2754.7	2368.4	1159.1	2068.3	750.64	NaN	1427.8	1757.3	2328.9	2092.4	NaN	1420.1	2205.1	2689.9	2724.2	2254.8	1764.4	1353.5	2906.3	1158.2	1610.4	2164.7	3144.1	1881.6	1949.5	2834.2	2197.6	2282.7
2518.7	1748.3	1401.7	1729.8	NaN	2327.9	2608.4	1631.9	2432.4	2635.1	1156.6	1854.6	662.23	NaN	1556.6	1747.4	2598.2	1893.1	NaN	1612.4	2235.5	2705.1	2965.6	2432.1	1682.5	1448.3	2621.8	1175	1558.5	2193.5	3272	1680	1778.9	2700.3	1959.3	2540.1
2622.1	2271.9	1364.4	1622.5	NaN	2533	2903.3	1509	2514.8	2647.9	1250.4	2139.6	673.21	NaN	1581	1435.8	2575.8	1969.3	NaN	1757.7	1855.6	2437.4	2775.2	2176.1	1607.8	1256.8	2358.8	1226.1	1726.1	2149.8	3078.3	1661.2	1598.8	2762.9	1828.6	2703.7
2606.6	2064	1399.8	1411.1	NaN	2232	3051.3	1588.5	2681.4	2424.2	1254.5	2020	786.44	NaN	1832.5	1621.7	2494.3	2051	NaN	1399.5	1880.4	2513.9	3009.6	2048.2	1590.7	1493.2	2709.8	1640	1699.8	2327.8	2893.6	1769	1621.7	2869.2	1939.9	2375.3
2491	2219.3	1586.5	1149.1	NaN	2293.8	2841.3	1489.8	2727.5	2745.4	1478	1929.7	736.91	NaN	1584.5	1508.5	2380.7	1940.2	NaN	1601.8	1877.9	2321.3	2927.6	2229.4	1937.7	1507.7	2751.1	1390.1	1670.7	2420	3012.9	1791.7	1792	2783.9	2264.3	2332.7
2424.3	1905.4	1271.5	1648.7	NaN	2451	2650.9	1474.4	2877	2329.5	1221.5	2085.7	954.37	NaN	2045.2	1586.4	2879.7	1927.8	NaN	1626.9	2055.8	2347.2	2723.3	2336.3	1569.3	1535.6	2392.1	1349	1541.3	2218.4	3096.7	1905.3	1722.9	3030.9	2209.7	2443.8
2304.7	2146.5	1466.7	1624.6	573.33	2528.5	2411.9	1466.8	2595.8	2395.6	1408	2018.1	738.49	NaN	1689.8	1479.5	2491	2048.6	NaN	2173.3	1876.6	2310.5	2763	2243.2	1424.2	1575.7	2729.4	1419.1	1676	2240	3096	1906.3	1808.5	2699.5	2201.1	2176.9
2393.5	1981	1884.6	1448.1	541.38	2277.1	2349	1408.1	2755.9	2538.3	1532	2111.8	927.33	NaN	2002.7	1862.2	2456.4	2095.5	NaN	1857.4	1779	2432.1	2723.7	2121.2	1766.8	1366.5	2806.6	1645.3	1454.2	2320.3	3050.7	1633.8	1748.3	2811	1625.1	2497.2
2520.9	1957.4	1835.4	1402.7	685.44	2221.3	2387.8	1607.7	2600.8	2551.2	1658.9	2096.6	1061.7	NaN	1658.8	1645.8	2033.4	2084.9	NaN	1718	1675.7	2261.2	2589.1	2189.2	1726.6	1377.7	2743.1	1606.4	1663.2	2160.9	3015.3	1700.1	1891.7	3043.6	1521	2635.8
2202.7	2083.4	1878.9	1665.4	541.74	2324	2620.8	1446.8	2585.2	2376.6	1662.3	2243.2	1060.4	NaN	1681.1	1652.3	2221.1	1985.3	NaN	1675.6	1850	2542.3	2688.2	2245.2	1658.9	1602.1	2569.6	1552.1	1808.7	2321.5	3202.9	1832.6	1675.7	2784.6	1981	2523.5
2490.7	2224.5	1862.5	1598.2	629.52	2306.3	2621.7	1480.2	2551	2381.9	1390	2328.2	1036.1	243.53	1676.3	1710.4	2363.1	1892.4	NaN	1541.4	1877.2	2217.6	2588	2197.9	1992.2	1539.3	2920.7	1366.5	1937.2	2423.2	3066.6	1730.9	2111.5	2692.7	2019.6	2668.7
2562.5	1963.5	1782.2	1653.5	477.28	2483.2	2490.3	1489.2	2680.8	2305.5	1511.8	2312.3	1122.9	241.36	1544.5	1832.2	2274.6	1902.5	NaN	1835.4	1843.2	2492.5	2670	2083.2	1949	1540.1	2742.3	1459.3	1814.1	2539.9	3113.4	1936.1	1937	2819.7	1987.9	2508.5
2305.6	2135.1	1823.1	1500.9	452.98	2167.8	2536.7	1420.4	2555.2	2371.6	1484.8	2155.9	937.34	420.14	2056.4	1850.5	2313	1947.9	NaN	2207.9	1779.1	2467.6	2947.4	1957.9	1610.5	1547	2612.8	1670.9	1669.9	2626.8	3622	1610.3	2093.9	3045.7	2392.5	2501.5
2463.2	2162.1	1705.8	1767.4	549.88	2560.3	2667.5	1416.1	3117.5	2503.1	1453	2142.2	1037.3	271.21	1924.4	2096.5	2403.1	2058.2	NaN	2003.7	1796.2	2295.2	2629.9	2067.3	1869.3	1849.3	2757.4	1574.5	1544.3	2614.5	3330.6	1755.8	1709	2883.2	2124.4	2355
2556.1	1920.7	1699.9	1671.6	520.16	2418.3	2624.5	1339.3	2830.5	2409.5	1571.5	2112	1054.2	424.5	1813.7	1679.8	2476.4	2156.7	NaN	1575.6	1859.4	2043.3	2896.1	1987.1	1719.9	1560.9	2566.9	1419.5	2069.9	2829.1	3209.9	1724.8	1723.9	2982.7	1881.1	2316.4
2687.3	2036.9	1715.2	1808	479.33	2588.3	2714.2	1441.4	2668.2	2317.4	1661.1	1935.1	1031.7	277.09	1943.9	1709.6	2636.9	2063.3	NaN	1494	2162.2	2350.5	3124.9	1953.6	1723.5	1780.9	2586.8	1537.7	1586.8	2501.7	3500.8	1701.9	1943.4	2985.7	2451.9	2445.6
2676.9	1890	1907.8	1873.4	421.79	2287.4	2815.7	1617.5	2587.2	2496.7	1897.8	1970.7	1166.8	337.18	1924.1	1670.5	2230.7	1888.8	NaN	1725	2040.4	2832.3	3174.1	2051.9	1770	1699.6	2937.3	1648.3	1708.8	2488.3	3091.3	1911.3	1971.7	2748.2	1955.6	2566.1
2281.6	2210.9	2238.6	1589.2	427.13	2472.9	2774.4	1620.1	2853.1	2531.2	1739.8	1992.6	1342.4	380.58	1886.9	1480.5	2280.5	2020.5	NaN	2191.6	1850.8	2468.1	2702.1	1798.2	1822	1697.3	2842.8	1701.6	1752.3	2216.8	3249.8	1626.7	1947	2640.6	1983.5	2429.1
2769.9	2064.4	1665.8	1862.2	528.97	2661.2	2811.8	1594.3	2954.4	2300.7	1689.5	2230.5	1088.6	383.7	2194.7	1673.5	2568.2	2183.6	NaN	2015.3	1888	2318.6	3512.6	2028	1874.8	1682	2780.8	1407.4	1599.1	2190.9	3209.1	1430.9	2322.2	2681.9	2092.9	2172
2596.1	1834.6	1607.1	1822.7	449.16	2644.2	2494.8	1678	2607.6	2343.3	1522.1	2225.1	1039.7	267.47	2114.4	1676.7	2088	2217.5	NaN	2312.4	1793.7	2186.4	2838.3	2185.3	1810.9	1445.5	2950.4	1519.5	2107.7	2568.5	3143.6	1526.2	2077.1	2738.4	2102.6	2533.7
2415.9	1906.1	1834.4	1847.7	636.88	2395.6	2595.5	1660.4	2914.2	2469.5	1683.2	2398.1	1199.3	246.74	2106.2	1679.4	2184.4	2372.2	NaN	1689.7	1983	2522.4	2802.5	1836.6	1760.7	1855.4	2758.9	1629.3	1868.8	2524.5	3037.2	1744.6	1931.8	2833.6	2201.5	2479.3
2716.8	2102	1792.7	1812.7	820.97	2442.5	2796.2	1422.4	2985.6	2651.9	1920.7	2025.2	1343.5	394.39	2144.9	1851.5	2224.1	2412.7	NaN	2251.6	2006	2594.6	2764.3	2112.6	1990.8	1969.7	2744.4	1918.9	1958.9	2381.9	2961.7	1600	1868.8	2699	2431.2	2234.7
2657.2	1729.7	1888.5	2007.4	884.5	2347.5	2849.7	1598.2	2455.8	2429.7	1667	1999.5	1395.6	323.05	2080.9	1553.9	2523.7	2313.4	NaN	2064.5	1743.9	2701.9	2926.5	2164.1	1786.6	1734.8	2541.3	1576.7	2160.8	2423.5	3148.9	1655.4	1995.8	2797.4	2072.4	2442
3096.2	2041.6	1805.7	2167.6	709.32	2220.1	2716.9	1734.7	2812.9	2329.6	1770.3	2220.9	1189.2	280.99	1639.6	1892.3	2133.9	2223.7	NaN	1689.5	1974	2635.6	2870.6	2178.3	1664.4	1715.8	2640.5	1464.7	1896	2503.4	3297.4	1692.6	2066.9	2975.4	2058	2556.7
2682.7	2046.7	1959.6	2102.2	685.04	2078.6	2820.1	1849	2650.9	2264.4	1605.6	2227.6	1320.6	292.84	1991.6	1860.9	2172.8	2042.8	NaN	2142.3	1799.2	2484.8	3052.4	2074.7	1727.6	1983.5	2792.9	1637.3	1972.5	2429.5	3395.3	1785.8	1889	2965.4	2351.6	2513.6
2524.3	2136.8	2098.9	2110.7	836.37	2138.3	3027.2	1911.9	2529.1	2201.8	1589.1	2118.8	1180.1	386.54	1884.8	1789	1968.5	2103.9	NaN	1895.2	1761.7	2536.8	3081.7	2141.5	1877.6	2035.9	2684.7	1842.1	1783.7	2635	3192.7	1615.6	1832	2729	2144.1	2719.8
2509.8	2390.6	2068.1	1719.6	981.19	2310.7	2955.1	1643.5	2514.9	2538.9	1932.8	2166.9	1079	464.29	1808.1	1685.1	1764	2315.9	NaN	1847.7	2147.3	2411.3	3260.9	2226.4	1945.2	2069.9	2729.9	1734.1	1904.3	2444.5	3284.2	1790	2088.3	2677.6	1992.2	2969
2521.6	2272	2190.9	1998.5	1076.2	2410.2	2698.7	1746.1	2711.8	2254.5	1951	2163.6	1226.3	272.05	1805.4	1812.2	2593.3	2497.6	NaN	2621.2	2138.5	2495.9	3472.7	2090	1766.7	1882.4	2975.7	1649	1725.2	2511.2	3460.3	1743	1770.9	2789.9	1941.8	2682.8
2562.1	2458.6	2197.4	2002	1137.3	2482.5	2682.9	1712.4	2661.9	2391.9	1714.9	2198.2	1490.7	370.11	1896	1992.5	2529.4	2458.3	NaN	2031.9	1945.5	2270.8	3182.3	2388.8	1718.3	2095.6	3029.2	1731.6	1715.2	2577.9	3038.1	1654.1	1908.1	3047.2	2295.6	2667.9
2542.4	2209.1	1916.1	1944.6	1095.7	2558.9	2975.4	1561	2847.1	2308.5	1693	2264.7	1299.2	410.6	2398.5	1912.3	2360.4	2201.5	NaN	2291.3	2185.1	2523.3	3171.5	2171.2	1822.3	2050.2	2746.2	1610.8	1988.9	2420.2	3086.3	1719.3	1904.5	3206.4	2360.2	2197
2369.4	2074.7	1976.6	1653	1019.6	2739.3	2941.5	1733.5	2517.7	2092.7	1979.5	2169.5	1425.3	297.22	2345	1854.7	2134.9	2236.9	NaN	2188.8	1959.9	2547.6	3038.4	2248.9	2026.4	1730.4	2654.3	1770.5	1954	2640.2	3033.2	1468.4	1713.6	2640	2001	2535
2357.5	1751.1	2141.9	2334.9	1267.4	2350.6	2453.8	1794.9	2629.6	2468	1924.3	2133.7	1440	518	2125.7	2005.4	1956.8	2203.3	NaN	2056.1	2001.6	2281.5	2804.1	2123.5	1757.2	1743.1	3089.3	1979	1791.4	2823.7	3078.5	1524.1	1702.2	2776.3	2384.4	2174
2127.3	2012.2	2014	2266.6	1351	2102.5	2690.7	1935.9	2614.2	2488.9	2037.1	2055.6	1304	731.78	2304.9	1782.9	2112.5	1995.9	NaN	2339.2	1992.7	2393.5	2977.2	2151.6	1859.7	1789.3	2716.9	1761.8	1975.5	2452.3	3410.9	1677.6	1714	3087.5	2131	2437.2
2370.9	1813.5	2260.9	2311.4	1174.5	2358	2595.8	1740	2817.3	2536	1763.4	2370.6	1248.6	487.99	2027.7	1799.1	1813.4	2089	NaN	2342.3	2480.4	2059.9	2622.9	1986.5	1716	2145.3	2691.6	1816.7	1707.9	2582.7	2957.4	1411.8	1617.6	2751.6	2304.2	2330.4
2925.4	2033.1	2444.6	2470.5	1254.9	2390.5	2545.1	1603.2	2988.2	2303	2002.1	2218.5	1183.6	595.21	1943.5	2050.7	2095.9	2199.3	NaN	2020.3	2253.6	2657	2592.1	2150.3	1761.5	1941.5	2818.2	1902	1632.9	2825.4	3030.5	1622.2	1711.7	3032.7	1839.7	2473.3
2438.7	1894	2250.5	2169.4	1535.6	2619.2	2758.6	1813.3	2489.4	2804.9	1978.1	1975	1353.7	641.12	2082.3	1905.2	2269.4	2165.8	NaN	2345.2	2151.7	2354.9	3053.3	1979	1874.5	1765.7	3126	1904.1	2057.1	2869.9	3247.4	1837.3	1814.5	2948.9	1964	2732.5
2581.9	2340.6	2415.8	2103.5	1594.2	2706.9	2770.6	1952	2646.3	2740.6	1508	2299.2	1331.2	522.14	2127.2	2351.2	2185.9	2214.7	NaN	2391.4	1960.9	2500.2	2808.1	2290	1798.8	1834	2833.5	1688.6	1818.3	2474.2	3077.6	1775.2	1822.9	2621.1	2578.9	2424
2713.7	2264.4	2011.8	2195.3	1652.1	2442.9	2422.1	1843.1	2750.8	2649.8	1871	2205.9	1500.4	807.19	2280	1989.1	2151.8	2228.8	NaN	2244.9	2072.2	2262	2667.9	2201.1	1863.1	2063.7	2668.5	1827.8	2021	2785.4	3063.8	1740	1498.2	2800.4	2417.5	2300.6
2627.7	2212.1	1966.4	2199.3	1608.8	2604.7	2672.1	1672.4	2749.2	2307.3	1815.9	2197.2	1578.4	749.98	2439.4	2201.7	2328	2120.2	NaN	2347	1815.7	2264.6	2551.2	2135	2023.3	2043	2474.9	2124.4	2053.2	2780.6	3072.8	1924.7	1683.1	2547.4	2054.3	2339.6
2434.7	2099.6	2231.5	2357.7	1611.4	2368.3	2912.7	1647.8	2900.9	2207.5	1919.3	2192.3	1416.7	619.97	2407.7	2114.8	1827.6	2042.1	NaN	2514.7	2030.8	2508.1	3233.8	2287.8	1817.9	2210.9	2823.6	1993.1	1924.9	2650.2	3377.2	1834.5	1931.4	3088.9	2124.2	2755.1
2557.8	2216.8	2514.6	2019.8	1882.5	2271.3	2926.2	1774.3	2932.7	2623.2	1771.8	2035.4	1612.3	767.51	2319.5	2209.8	1862.4	2097	NaN	2324	2136.2	2489.2	3078.4	2051.8	1877.8	2042.1	2963.2	2028.6	2001.9	2562.7	3429.3	1680.6	2006.6	3025.6	2137.2	2800.4
2496.7	1815.3	2575.4	2303.3	1777.9	2455.9	3158.1	1739.9	2822.7	2539.4	1826.3	2025	1757	834.08	2367.3	2382.1	2213.4	2271.7	NaN	2419	1929.1	2593.9	2964.9	2444.1	1861.8	2159.9	2720.5	1521.9	2058.4	2533.2	3031.1	1642.9	2142	2734.2	2531.2	2959.5
2805.9	1929.1	2226.5	2139.6	1649.8	2301.7	2883.3	1850.5	2541	2302.5	1803.3	2119.7	1574.6	945.92	2319.5	2136.2	2321.9	2276.7	NaN	2627.7	1884.1	2535.7	2899.7	2119.3	1779.8	1905.6	3347.2	2162.4	1971.1	2773	3471.7	1878.9	1964.2	2627.9	2574.2	2737.3
2585.6	2171.5	2178	2091.7	1830.3	2049.1	2803.2	1867.5	2915.3	2319.8	1645.1	2186.7	1617.7	764.74	2496.5	2372.5	2392.8	2220.2	NaN	1876.1	2001.2	2299.4	3070.6	1978.8	1923.1	1928.2	3073.9	2105.4	2099.7	2778	3417.5	1604.6	2239.9	3247.3	2399	2557.6
2311.2	2006.8	2544.9	2343.8	1920.1	2183.9	2777.7	1764.4	2842.6	2246.2	1898.7	2221.2	1662	788.61	2382.8	2208.8	2342.2	2245.9	NaN	1808.2	2025.5	2385.5	2599.8	2282.1	1796.2	2153.2	2671.2	1801	2095.6	2605.9	3534.3	1785.3	2150.5	2954.8	2279.8	2502.5
2516.1	2020.7	2226	2345.6	1796.6	2382	3187.3	1768.6	2600.3	2235.8	2055.2	2176.5	1638	977.62	2376.9	2422.2	2080.5	2309.6	NaN	2327.3	1873.1	2484.1	2592.8	2188.9	1804.4	2235.3	2912.8	1928.7	2015.3	2736.3	3266	1669.3	2006.4	3006.3	2291.6	2667.3
2483.9	2278.5	1902.9	2189.1	1627.3	2521.1	2703.1	1863.1	2922.4	2560.7	1972	2137.9	1606.8	1054.8	2362.3	2213.8	2072.9	2287.1	NaN	2413.9	1997.3	2192.9	2709.3	2079	1905.1	1931.1	2668.4	2071	2051.4	2910.9	3337	1661.4	1980.7	2806	2309.8	2729.6
2572.3	1814.3	2117.8	2493.4	1942.9	2111.5	2676.1	1901	2957.7	2436.7	1922	1988.2	1764.9	1010.6	2439.1	2252.4	2337.4	2254.4	NaN	2539.3	1812.3	2449.8	2849.4	2038.5	1914.7	1993.6	2627.8	1877.2	2059.4	2570.9	3082.9	2035.2	1840.3	3002.5	2093.8	2591.5
2454.1	1933	2282.8	2295.7	1842.4	2235.6	3063.6	2127.9	2792.9	2816.6	1956.7	2105.9	1922.9	1214.1	2473.5	2092	2219.8	2342.9	NaN	2395.7	1989.3	2745.3	2806.6	2078.4	1924.2	2210.1	2877.9	1975.2	1986.5	2610.6	3221.6	1564.7	1809.9	2715.6	2467.4	2705.1
2701.1	2085.8	2227.1	2359.1	2253.5	2699.9	2943.1	1892.9	3038.2	2633.1	1823.6	2398.6	2033.5	942.29	2539.8	2290.8	2108.5	2318.3	462.35	2312	1641	2550.2	2702.3	2164.8	1901.3	2168.4	2724.6	2097.3	1899.7	2447.9	3301	1917.8	2506.9	3055.2	2212.8	2707
2718.1	2156.6	1951.8	2108.5	1914.1	2656	2556.2	1796.1	2935.8	2417.9	2169.4	2090.5	1983.9	1131.1	2363.4	2258.9	2166.6	2287.9	509.56	2362.6	1693.8	2466.7	2777.8	2395.1	1741.8	2044.2	2636.4	2308.9	1598.6	2729.2	3116.1	1863.7	2057	2830.7	2068.7	2733.9
2874.2	2232.1	2493.5	2172	1905.3	2532.7	2626	1987.2	2758.3	2435.4	1858.9	2190.4	2109.3	1132.4	2687.9	2446.1	2191.4	2212.4	546.18	2496	1973.6	2370.2	3019.3	2252.5	1625.9	2029.9	2782.7	2091.4	1883.2	2698.9	2980.8	1751.5	2185.1	2946.4	2554.5	2377.6
2834.4	2301.1	2163.2	2261.2	2000.3	2428.6	2793.1	1957.7	2507	2647.9	1861.8	2205.2	2095.9	1318	2608.9	2427.8	2225.8	2197.9	585.09	2509.8	2112.7	2698.4	3086.7	2154.8	1609.1	1927.7	2663.1	1956.8	1870.5	2886.4	2903.5	1780.8	2159.5	3054.7	2247.7	2780.4
2445.6	2144.1	2500.2	2146	2152.9	2763.1	3025.2	1866	2981.8	2397.3	1975.1	2023	2077.8	1093.4	2467.5	2580.9	1930.3	2304.4	572.3	2599.2	1920.1	2725.8	2859.9	1947.3	1809.2	2185	2930.2	2075.4	1898.9	2710.6	2963.6	1888.9	1881.8	3014.6	2098.4	2636.6
2384.7	2133.5	2549.4	2225.6	1909.2	2667.2	2777.4	1896.3	2651.4	2515.7	2109.5	2058.1	1977.9	1238.3	2587.4	2064.2	2081.3	2225	600.74	2371.3	1701.9	2505.5	3006.8	1881.8	1831.6	2187.8	2813.5	2233.5	1840	2591.5	3013.8	1789.7	1796.3	2717.5	1965.2	2169.7
2880.4	2128.4	3061.4	2150.1	1724.3	2467.6	2556.3	1842.3	2669.5	2588.1	1902.4	2026.9	2098.2	1304	2500.2	2148.9	2230.6	2180.3	606.72	2504.2	1918.9	2767.6	2808.3	2130.6	1864	2101.7	2750.1	2269	2057.5	2474.9	3058	1939.1	1899.6	2906	1780.6	2345.2
2546.1	2217.2	2836.3	1894.3	1864.3	2568.2	3235.8	1807	2665.5	2445.6	1989.5	1960.4	2055.4	1384.5	2401.2	2344.8	2276.8	2217.8	695.42	2299.9	1745	2608.5	2863.6	2103.7	1875.8	2171.9	2812.1	1857.1	2001.1	2447.8	3106.7	1695.9	1838.7	3100.4	2140.2	2353.5
2488.2	2040.3	2601.1	2145	2085.9	2742.2	3129	1668.3	2822.3	2369.4	2039.2	2144.6	1773.2	1323.8	2725.7	2340.5	1929.5	2157.7	693.67	2727.9	1922.1	2550.1	3016.2	2164.9	1910.7	2161	2610.9	2197.1	2268.4	2438.4	2983.7	1649.7	1753	2775.7	2690	2375.1
2935.2	2208.5	2119.7	2010.8	1933	2804.3	2976.4	1716.8	2755.9	2633.8	2145.3	2115.4	2072.8	1308	2435.2	2657.5	2524	2177.7	737.11	2589.8	2108.6	2770.1	3108.7	2206	1782.1	2133.7	2776.9	1771	2198.4	2451.9	3223.5	1487.6	2065	2900.8	2579.4	2291.1
2762.9	2028.1	2145.4	2282.7	1898.7	2865.9	2848.4	1790.3	2814.3	2402.4	2067.8	2020.4	1891.7	1347.2	2584.9	2234.5	2492.4	2207.4	688.61	2362	1730.5	2625.3	3151.5	2229.9	1797.9	2027.2	3182.4	1597.4	1908.7	2496.9	3268.1	1778.9	2220.4	3001.4	2411.5	2280
2569.7	1960.6	2501.2	2419.1	1848.4	2600.3	2605	1837.9	3032.8	2660.5	1916.1	2359.2	1886	920.91	2271	2360.2	2390.9	2108.6	636.12	2817.4	1984.8	2432.8	2985.3	2140.9	1952.1	2169.7	3043.9	2190.1	2277.6	2541.7	3237.8	1592	2056	3034.2	2236	2718.9
2381.4	2081.5	2338.9	2211.8	1947.4	2816.4	2683.2	1836.1	2843.9	2416.9	2028.2	2273.3	1950.2	1376.9	2442.2	2101.6	1872.3	2059	700.22	2379.1	1832.7	2258.8	2994.6	2183.8	1867.2	2075.9	3227.6	1764.2	2205.1	2890.6	3181.5	1926.1	1959.2	3195.9	2621.9	2450.1
2353.7	2178.3	2212.1	1873.1	1872.7	2795.6	2684.3	2000	3016.2	2129.7	2052.9	2235	2100	1466.7	2623.5	2349.4	2426.6	2256	662.7	2504.2	1782.5	2471.9	2854.6	2273.2	1927.5	1966.9	3015.8	1904	2244.5	2789.6	2995.1	1952.6	2204.6	3335.2	2172.6	2722.9
2768.3	2157.2	2366.2	2067	1741.8	2643.5	2846.1	1983.2	2935.6	2174.1	2121.2	2180.3	2269	1477.7	2525.5	2370.9	2548.4	2346.6	670.97	2493.9	1844.4	2548.1	3035.8	2396.7	1880	2142.9	3012.9	2180.6	2272.6	2887.3	2963.4	1654.4	1712.7	3157.3	2412.3	2597
2583.2	2359.3	2185.3	2035.1	1888	2627.2	2649.6	2203.6	2804.2	2466.1	2108.1	1839.9	2189.5	1410.8	2642.4	2397.8	2507.4	2193.7	737.17	2214.4	1923.8	2789.1	2982.2	2076.2	1941.9	2208.1	2652.6	1757.8	1802.6	2762.5	3216.4	1463.2	2026.6	2743.7	2043.8	2526.9
2621	2203.4	2192.4	2120.5	2299.2	2388.8	2884.3	1938.8	2965	2340.1	2101	2155.8	2106	1182.6	2454.1	2267.6	2254.3	2148.9	887.4	2380.4	1984.3	2655.7	2985.5	2089.3	1931	2231.5	2733.9	2086	2049.9	2741.5	3165	1654.7	1821.2	2749.9	2209.3	2597.4
2307.6	2146.8	2440.8	2258.8	1992.6	2514	2875.6	1879	3010.1	2337.4	1816.3	2209.2	2167.4	1244.7	2530.3	2191.2	2308.8	2397.3	841.13	2162.3	2049.5	2636.2	2692.7	2142.5	2047.8	2496.9	2677.9	2187.6	2159.2	2491.9	3161.7	1535.2	1774.3	2973.3	2108.1	2420.2
2596.5	2013.9	2635	1905.3	2019.1	2697.9	2970.8	1832.3	2773.5	2516.9	2114.3	2141.3	2395.8	1306	2639.4	2370.1	2264.3	2493	872.81	2436.7	2270.6	2676.7	2550.1	2265.6	1880.6	2404	2526.5	2411.6	2121.8	2248.8	3262	1648.3	1974.8	2974.7	2213.9	2745.6
2397	2000.9	2415.3	2287.5	1840.1	2792.8	3151.8	1830.3	3108.5	2290.2	1939.4	2196.3	2074.2	1561.8	2568.7	2520.2	2016.2	2229.2	971.88	2590.8	2253.8	2638.3	2887.1	1901.5	1873.1	1914.4	2849.3	2379.3	1970.7	2491.1	2985.4	1803.4	1707.8	2954.1	2361.4	2913.9
2541.5	2097.7	2223.9	2492.2	1633.1	2503.7	2869.8	1955.5	2833.7	2533.8	2025.7	2281.5	2341	1650.2	2395.1	1879.3	2277.1	2156.6	797.86	2699.3	1944.9	2840.5	2859.4	2429.1	1919.3	1978.1	2831.5	2347.4	1903.5	2876	2833.8	1847.3	2069.2	2951	1995.4	2347
2489	2102.5	2212.8	1938.9	1875.2	2521.9	3427.4	1968.6	2719.1	2456.3	2178.3	2142.5	2372.9	1500.1	2719.2	2204	2405.2	2252.1	928.87	2693.8	1660.8	3097.3	3186.3	2409.1	2008.4	2028.1	3096.3	1912.7	2133.6	2673.5	3049.2	1852.4	1868.8	2855.1	2652.7	2394.3
2380.7	2006.2	2524.4	2063.1	1954.7	2423.3	2987.4	1934.5	2819.5	2456.9	1834.5	2190.4	2282.3	1587.9	2664.9	2187.5	2103.7	2264.3	831.25	2560.8	1948.8	2774.7	3023.3	2364.1	1844.1	2337.4	2463.6	2028.6	2233.1	2858.4	3227.8	1777.8	2077.6	2793.9	2177.9	2067.3
2670.7	1892.8	2375.2	2055.7	2191.2	2328.4	2613.5	1753.2	2925.1	2399.9	2331.9	2163.6	2291	1403.9	2603.2	2327.8	2476.2	2355.8	983.13	2856.6	1960.8	2616.7	2658	2134.9	1899.8	2216.5	2739.4	2285.9	2204.8	2694.6	3073.1	1702.2	1987.2	2816.7	2402.7	2536.2
2546.6	2176.2	2271.6	2133.5	2229	2675.2	2960.4	1714.7	2832.1	2823.7	2137.4	2322.2	2594.6	1254.1	2294	2740.5	2489.6	2500.5	1136.4	2302.8	2064.8	2495.4	2670.6	2210	1777.3	2236	2573.2	2142.4	2168.1	2717.4	3125.1	1638.4	2130.5	2630.9	2250.5	2290.9
2540.6	2087.6	2315.5	2191.6	2282.1	2688.4	3234	1885.2	2868.5	2542.8	2065.2	2512.7	2347.9	1265.3	2315.1	2642.4	1955.1	2492.9	1185.1	2585.1	2066.7	2892.6	2951.1	2232.2	1869.7	2191.7	2950.6	2429.2	2336.5	2801.3	3228.3	1534.5	2086.5	2752.3	2304.2	2466.3
2463.4	2143.3	2491.3	1984.5	2249.7	2705.6	2797.4	1835	3174.9	1962.9	1821.3	2220.3	2243.4	1501.7	2373	2475.8	2170.8	2410	1082.8	2542.2	2108.2	2841.9	2940.1	2190.7	1816.1	2082.8	3272.2	1640.8	1790.1	2777.7	2938.7	1626.1	2148.6	3129	2335.8	2331.2
2361.3	2329.5	2341.9	1992.8	2148	2825.4	2817.2	1745.8	2498.9	2273.2	2047.9	1965.4	2320.9	1734.8	2352.8	2451.9	2289.1	2386	1031.2	2326.4	1838.9	3100.3	2793.7	2211.6	1759.5	2145.8	2867.3	2202.1	2060.4	3004.5	3170.3	1637	1996.1	2716.9	2083.6	2357.4
2748.8	1860.3	2603.1	2171.8	1992.1	2535.5	2802.6	2056.7	2512.3	2220.6	1601.3	1862.6	2651.1	1464.5	2539.2	2199.1	2233.2	2384.8	992.08	3016.7	1838	2906	2878.3	2125.2	1914.7	2289.8	2779.4	2571.3	2105.2	3012.9	3232.3	1645.3	1478.2	2622.9	2334.4	2397.8
2799.3	2130.8	2683.4	2121.7	2440.5	2661.6	2896.4	1911.3	2935.1	1991	2095.1	1869.2	2657.1	1755.3	2645.1	2521	2189.4	2471.3	982.78	2644.7	2175.3	2888	2851.7	2256.3	2003.5	2381.9	2931.3	2290.1	1880.2	2891	2938.6	1791.2	1965.6	2659.8	2542.9	2487.6
2825.2	2410.4	2204.7	1973.4	2442.4	2751.8	2856	1988.7	3034.6	2209.3	1715.8	2094.1	2520.2	1797.3	2854.2	2681.8	2463.4	2570.4	1108	2528.1	1862.3	2736.3	3017.6	2039.7	1597.4	2614	3165.2	2371.2	2324.2	2713.2	3065.7	2142.6	2132.4	2999.9	2870.2	2652
2378.5	1833.8	2569.1	2207.7	2555.8	2649.4	2893	1966.1	3052.1	2361.3	1895.5	2171.9	2467.3	1627.7	2938.2	2501.6	2121.4	2369.5	1145.8	3084.8	1873.6	2961.7	2733.4	2221.7	1571.1	2272.5	2609.6	2256.1	2164.1	2684.9	3257.8	1596.8	2050.6	2708	2485.4	2652.1
2463.5	2024.2	2590.9	2015.1	2495.6	2698.4	2810.3	1859.1	2921.3	2296.2	2065.4	2348.6	2300.1	1744.9	2898.9	2348.9	2489.6	2163.4	1241.3	3064.4	2085.6	2783.6	2779.7	2188	1842.7	2192.4	2916.7	1847	2092.7	2726.1	3301.1	1747.1	1992.1	2854.4	2574	2636.6
2556.4	2098.1	2373	1964.1	2244.5	2300.8	2764	1568.2	3015.9	2290.1	1969.9	2447.5	2519.9	1781.7	3135.1	2413.2	2575.3	2191.1	1075.6	2647.9	1926	2618.5	2589.8	2120.4	1863.9	2217.2	2714.9	1920.4	2190.9	2706.4	3254.9	1701.7	2028.5	2809.2	2830.2	2620.2
2407.5	2263.5	2430.1	2115.8	2383.3	2382.2	2785.2	1876.7	3120	2284	1829.2	2161.5	2270.9	1346.5	2783.6	2479.1	2369.3	2153.2	1355.3	2548.2	1907.1	2817	2579.7	2042	2162.4	2191.1	2642.7	2205.3	2263.3	2911	3081.2	1658.7	2224.5	2878.1	2656.9	2415.2
2368.3	2444.8	2596.1	2273	2480.7	2640.3	2718.2	1930.5	2962.3	2590.6	1889.8	2289.6	2687.3	1633.6	2836.1	2518.2	2084.6	2101	1337.5	2851	2249.6	2601	2831.5	2156.4	2034.7	2197.3	3016.9	1953.3	2119.5	2734.9	3237.5	1870.5	1967.6	2830.5	2406.8	2924.7
2392.5	2360.6	2449.8	2167.5	2621.4	2531.2	2708.7	1737.6	3018.2	2194.9	2126.2	2208.1	2540	1778.1	2882.8	2618.6	2107.4	2210.8	1177.4	3084.1	2125.3	2710.7	3076.7	2101.1	2030.5	2331.3	2859.2	2163.9	2150.3	2738.4	3045.8	2042.9	2079.2	2895.4	2678.1	2754.9
2357.3	1834	2701.2	2164.4	2631.3	2557.1	3050	1803.2	3339.4	2588.2	2223.7	2247.1	2564.7	1609.5	3283.5	2453.8	2313.9	2299	1166.7	2530.8	2187	2584.6	2718.1	2298.5	2117.5	2235.3	2898	1906.8	2290.1	2469	2977.5	1898	1935.7	2916.7	2791.1	2523.4
2423.2	1898.5	2757.2	2105.6	2423.7	2834.8	3224.4	1615.2	2983	2385.7	1988.3	2102.7	2463.3	1830	2996.9	2312	2495.1	2374	1105.1	2564.6	1926.4	2868.3	2922.9	2327.7	1992.8	2167.4	2631.4	2026.6	2229.7	2667.1	3159.2	1981.6	1857.3	2513.1	2171.7	2614.9
2435.3	1949.8	2520.8	2015.6	2504.1	2715.2	2872.3	1943.1	3032.6	2579.1	2120.7	2186	2536.1	1522.9	3251.8	2283.9	2562.4	2484.5	1312	2880.3	1566.6	3038	2740.7	2099.4	1874.1	2316.7	3050.1	2317.6	2271.4	2606.3	3220.1	2168.8	2021.7	3086.9	3084.9	2941
2484.8	2052.1	2682.7	2080.6	2885.5	2714	3202.2	2063.1	3025.2	2762.3	1965.3	2101.1	2625.3	1845.5	3019.6	2534.6	2325.2	2500.7	1429.1	2754.7	1729.2	2796.8	2680.5	1928.8	1778	2478.3	2705.2	2140.6	1886.2	2304.8	3349.3	1779.3	2008.5	3292	2534	2192.8
2434.8	1886.1	2384.6	2256.2	2567.2	2565.1	2889.1	1781.6	2849.7	2454.8	2035.8	2170	2407	1586.2	2934.4	2755.4	2272.2	2505.4	1391.3	2582.1	2117.3	2682.7	2681.4	1921.5	1732.4	1977.1	2724.1	1915.1	2019.9	2368.1	2923.6	1796.2	1648.1	2765.2	2317	2368
2181	2277.1	2380	2166.7	2314.1	2616	2961.2	1837.1	3049.2	2560.2	2087.6	2094.5	2282.5	1548.2	3390.1	2366.1	2420.1	2566.6	1488.1	3029.5	2094.4	2871	2897.6	2194.1	1775.8	2372.3	2941.4	1888.3	1961	2609	3000.8	1673	1697.2	2684.9	2417.7	2441.6
2383.3	2015.8	2423.1	2128.6	2924	2637.7	3324.5	1913.7	2651.8	2459.3	2162.4	2009.6	2524.8	1458.1	2992.5	2458.4	2024.8	2440	1390	2777.2	2011.2	3016.5	2762.7	2284.4	1954.9	2427.6	2909.6	2018.7	2135.7	2686	3120.5	1725.3	1942.3	3098.8	2280.7	2304.5
2341.5	2098	2646.1	2114.8	2481.2	2435.7	2872.8	1855.4	3025.7	2305.9	2154.9	2134.9	2498.3	1635.6	3111.1	2647.6	2149.2	2301.7	1377.1	2790.2	2024.8	2560.9	2715.9	2246.7	1910.9	2034.4	2730.7	2283	2238	2763.8	2905.8	1544.1	1878.2	2872.8	2680.8	2455.8
2580.1	2149.6	2615	2305	2458.4	2578.4	3236	1833.4	3088.3	2424.8	2514.5	1988.1	2405.9	1457	3105.8	2457.5	2640	2383.5	1608.3	2903.8	1784.4	2781.5	2822.2	2230	1967.7	2368.6	3010.9	2210	2271.6	2492.7	3188.3	1757.7	1902	2973.3	2302.6	2476.8
2551.8	2175.3	2272.7	2165.1	2380	2657.5	3056.5	1987	2939.2	2341.7	2248.9	2258.8	2552.9	1818.1	2660.9	2428.1	2728.2	2493.9	1584	3484.9	2147.8	2566.7	2854.9	2143.5	1815.4	2256	2940.3	2277.5	2196.6	2757.4	3294.7	1834.7	2100.5	2822.1	2333.5	2395.8
2538.7	2434.5	2313.5	2151	2344.6	2564.3	3061.2	1775.5	2702.2	2048.9	2298.3	2182.3	2460.6	1423.6	2769.4	2548.9	2555.3	2542	1802.4	2904.9	2108.6	2397	2930.5	2501.9	1676.3	2249.7	2955	1884.3	1936.2	2873.2	3344.8	1782.3	1846.4	3122.3	2301.3	2562.8
2652.1	2136.3	2469.8	2377.9	2548.5	2558.5	3309.7	1919.6	2878.1	2098.7	2244.1	2236.8	2514.1	1713.2	2751.4	2558.3	2327.9	2498.8	1513.8	2783.2	1866.3	2726.1	2876.9	2221.1	1981.7	2045.9	3115.6	1958.8	2215.5	2584.6	3294	1854.7	1909.3	3305	2435.2	2117.4
2449.1	1931.7	2610.2	2436	2687.9	2602.1	2819.1	1773.6	3001.4	1759.3	2216.5	2140.9	2702.4	1634.6	2937.9	2562.2	2298.1	2390.8	1570.7	3016	1922.7	2708	3045.5	2041.5	1816	2414.2	3098.9	2300.4	2188.9	2375.9	3588.6	1803	2197.7	2939.8	2156.7	2573.2
2312.5	1800.9	2264.2	2235.4	2751.8	2397.5	2949.4	1516.2	2995.6	2166.8	2214.2	1869.1	2630.1	1805	2831.1	2562.3	2444.6	2426.6	1465.8	3416.8	2067.9	2486.2	2785.6	2043.2	1840.4	2364	2977.9	2305.2	2259.6	2939.8	3517.6	1644.8	2072.2	2961.5	2291.6	2651.8
2675.1	1991.1	2487.3	2604.8	2815.2	2369.5	3055.2	1759.6	2962.7	2354.3	2194.3	2099.3	2732.9	1516.7	2680.8	2734.1	2397.9	2445.4	1782.9	3237.8	1966.2	3130.5	2738	2122.5	1939.8	2101.4	3202.5	2167.2	2072.4	2862.6	3383.8	1738.8	2049.2	2905.7	2358.7	2710.6
2285	1694.7	2359.2	2518.5	2843.4	2414.6	2849.2	1926.3	2813	2193.6	1983.4	1919.8	2564.8	1555.1	2938.2	2255.9	2354.1	2420	1729.6	3027.5	1762	3044.1	3248	2366.1	1807.5	2352.3	3039.7	2151.1	2198.6	2911	3107.2	1922.7	1770.5	2933.4	2092.5	2828.9
2418.2	2175.7	2346.1	2338.6	3160	2498.1	3001.9	1722.7	2780.6	2302.6	2027.9	1974.4	2393.4	1736.6	3371.1	2449.8	2487.3	2384.1	1762.1	2937.5	1839.8	2787.5	2700.5	2297.2	1864.8	2493.2	3245.9	1988.4	2152.9	2934.6	3167.8	1892.5	2062.2	2746.3	2247.6	2479.9
2732.5	2381.5	2458.8	2101.9	2625.8	2488.3	2888.1	1809.8	2627.3	2520	1907.3	2224.6	2715.2	1653.7	3054.5	2647.6	2331.1	2350.2	1660.6	2819.6	1750.3	2978.5	2889.2	2229.7	1953.4	2394.7	3232	2292.5	2088.2	3193.5	3089.1	1915.3	1963.5	2696.9	2068.4	2586.3
2898	1869	2365.3	2190.9	3055.3	2553.8	2932.2	2079.6	2786	2420	2119.2	2166	2997	1534.2	3178	2418.3	2564.7	2246.4	1772.6	2852.7	1891.1	3053.9	2841.6	2054.7	1975	2495.4	3429.7	2407.4	1989.4	2831.9	3205.1	1557.4	2068.6	2651.1	2473.4	2466.6
2705.9	1830.8	2679.8	2119.4	2669.3	2384.2	3048	1973.2	2980.1	2705.1	2182.3	2173.7	2762.5	1646.1	2985.2	2643.9	2425.1	2096.1	1692.9	2838.6	1869.5	2583.7	2792.7	2179.2	1988.1	2286.9	3205	1953.6	2413.9	2921.9	2995.1	1882.5	2014.3	2648.5	2007.6	2273.5
2134	1941.3	2716.7	2097.2	2663.9	2602.6	2630.8	2042.1	2884	2605.3	2142.4	2187.7	2716.1	1707.5	3239.8	2661.4	2417.1	2232.1	1715.7	2608.4	2040.8	2917.2	3108.2	2455.9	2095.9	2163.2	3408.7	1890	2356.1	2736.3	3198.6	1647.8	1808.2	2817.2	2441.1	2549
2394.2	2071.5	2901.7	2022.8	2550	2486.3	2993.9	1916.1	2787.3	2412.8	2033	2180.5	2547.9	1797.1	3090.7	2575.5	2236.4	2423.6	1662.1	2398.2	2009.1	2988.9	2961.9	2335	2028.8	2270.5	3300.5	2024.1	1947.7	2838.6	3409.7	1637.6	1888	2849.6	2283.9	2313.5
2141.1	2088	2822.2	2271.8	2773.8	2475	2749.6	2269.1	2915.6	2538.2	2098	1987.5	2766.9	1616.1	3485.4	2630.3	2644.6	2421.6	1753.9	2752.4	2138.7	2913.4	3069.1	2278.5	2006.3	2279.6	3598.4	2098	2317.2	2787.6	3359.1	2071.7	2150.4	2813.7	2118.3	2487.5
2532.4	2283.2	2550.8	2528.3	2818.5	2227.8	2693	1937.9	2645.6	2385.7	1886	1986.4	2849.9	1588.1	3369	2352.7	2707.3	2326.4	1752.3	2923.3	2037.2	3061.9	3336	1959.5	1857.9	2208	2879.2	2090	2472.7	2823.2	3050.9	2003.8	1732.9	2607.8	2416.8	2395.8
2250.6	2277.4	2487.5	2338.1	2773.4	2680	2512.4	1794.6	3047.9	2406.5	2176.3	2120.4	2744.4	1801	3524.4	2308.1	2347	2370.1	1587.9	3020.8	2043.1	2798.3	3065.8	2213.9	2002	2331.7	2816.7	2029.7	1918.2	2434.7	3036.2	1701.7	2010.8	2899.5	2741.8	2682.6
2867.9	2123	3138.5	2486.2	2862	2474.4	2685	1739.6	2516.5	2616.1	2146.1	2009.7	2519	1871.1	3289.6	2561.6	2102.7	2497.1	1870.5	3024.1	2243.3	2712.6	3204.3	2325	1931.4	2273.3	2874.1	2154.3	2001.6	2626.1	3202.5	1749.2	1963.6	3115.8	2092.8	2578.1
2257.7	2284.9	2928.6	2144.8	3074.9	2592.6	3078.5	1708.3	2581.3	2300.4	1801.1	2024.7	2406.2	1556.7	3404.9	2432	2199.5	2387.5	1671.3	3369.1	1984.6	2819.4	2738.4	2447.1	1998.6	2661.8	3073.3	2342.5	2065.1	2723.7	2926.5	1813.3	2020.8	3086.4	2538.2	2387.2
2027.3	2043	2890.4	1993.6	3093.6	2336.1	3123.9	1861.2	2860.5	2046.6	1852.2	2039.3	2517.2	1736	3167.1	2527.8	2647.1	2291	1735.3	3080.6	1916.4	3055.9	3124.6	2109.4	1924.2	2315.7	2910.4	2052.4	2005.2	2948.3	2893.8	2008	2042.7	2962.8	2324.1	2393.7
2259.1	2142.3	2417.8	2021	3028.6	2431.4	3207.4	1855.1	3098.4	2166	1851.2	2070.1	3058.2	1818.7	3201.1	2445.8	2268.5	2483.7	1997.8	3262.7	2405.4	3176	3417	2223.7	1764.4	2213.5	3465.7	2372.8	2001.1	2957.2	2989	1806.5	2059	2840	2382	2916.8
2315.1	2115.4	2747.2	2028	2607.6	2464.6	2945.8	1983.6	3057.2	2058	1882.6	2270.7	2859.5	1882.5	3072.2	2674.4	2605.7	2462.1	2121.9	2797.8	2097.2	3010.7	3194.6	2154.7	1980.2	2520.7	3100.5	2452.9	2123.3	2660.9	3280.5	1759.2	2114.5	3261.8	2657.2	2353.4
2545.2	2325.5	2277	2415.5	3009.1	2586.5	3326.7	1858	2980.2	2137.5	1970.8	2322.6	2547.8	2233.6	3991.1	2447.4	2437.2	2341.4	1963	3116	1869.2	3064.5	3064	2158.1	1997.7	2310.9	3456.5	2261.6	1938.8	2652.5	3110.8	1696.2	2334.5	3599.9	2522.7	2852.9
2720.8	2083.9	2183.7	2153.7	2747.8	2403.5	2794.8	2103.1	2868.6	1946.9	2029.7	2193	2631.1	1924.1	3561.3	2563.5	2608.4	2550.8	1828.6	3219.1	1954.4	3009.5	3107.8	2018.1	1950.7	2109.8	3213.4	2216.4	1910.6	2819.4	2931.7	1874.8	2040.8	3224.3	2275	2371.1
2318.5	2096.6	2550.6	2489.8	2721.6	2457.5	3195.4	2012.9	3088.1	2120	2172.1	2262.7	2687.2	1765	3484.3	2671	2287.1	2652.1	2018.5	3182.8	1974	3443.1	3217.3	2244.4	1728.3	2249.9	2849.1	2278.4	2275.5	2952	2947.3	1835.9	2018.9	3118.2	2449.7	2517.4
2780.7	2042.4	2545.7	2172.9	2720.2	2609.7	3055.9	1891.3	2961	2091.5	1923.1	2102.9	2911.7	1875.4	3199.9	2475.2	2500.4	2530.1	1913.7	2949.1	2036	2840.8	3114.1	2210	1925.7	2371	2800.1	1818.3	2208.9	3020.6	3228.3	1642.5	2255.7	3092.6	2565	2411.1
2365.7	1876.8	2508.6	2057.4	2475.3	2588.6	2669.4	1761.2	2925.3	2253.3	2062.5	2016.7	2622	2085.4	3254.8	2803.9	2700.8	2421.8	2026.2	2717.6	2027.8	3094.9	2840.2	2176.7	2064.3	2494.8	3240.5	2492.2	2040.5	2840.8	3056.3	1764.9	2197.7	2716.2	2331.7	2538
2589.5	1797.4	2327.5	2392.3	2605.8	2400	2868	1724.3	2978.2	2114.9	2114.5	1981.4	2861.1	1928.5	3353.6	2942.7	2562.4	2438.7	2055.4	2820.2	1743.1	2494.7	2900.1	2446.8	1833.7	2230.6	3079.4	2325.4	2165.3	2903.2	3179	1655.5	2337.5	3052.6	2262.7	2589.4
2916.5	1705.4	2520.1	1942.7	2637.3	2447.9	3133.6	2009.2	3253	1942.2	2137.4	2189.4	3159.9	1667.6	3513.2	2800.1	2661	2513	2003.7	3055.2	1721.2	2626.5	2852.2	2259.4	2089.4	2662.9	2888.6	2128.9	2267.4	2848.8	3036.3	1557.5	2129	2994.4	2682.9	2497.9
2483.4	2041.3	2563.4	2192.3	3184.7	2603.5	3162.8	1830.8	2721	2090.4	2088.1	2108.8	2841.9	2124.1	3545.9	2621.8	2431.7	2515.7	2023.4	2921.7	2068.4	2944.6	3538.4	2099	1898.3	2245.1	2959.9	2213.3	2328.7	3223.1	3078.6	1517.7	2083.8	2965.2	2511.3	2894.3
2841.7	2303.8	2654.7	2427.8	3062.3	2392.1	3173.8	1823.7	2975.5	2515.3	2145.5	2027.9	2810.1	2254	3827.1	2611.8	3084.9	2538.7	1901	2384.5	2097.2	3032.1	3594.5	2141.4	1888.3	2179.7	3407.4	2208.4	2163.4	2964.4	3104.4	1627.6	1797.5	3055.5	2557.4	2584.9
2486.9	1958.2	2594.2	2280.9	2919.3	2486.3	3055.8	1776.2	2671.2	2432.7	2045.6	2161.4	2735.3	2096	3093.6	2930.5	3071.1	2464	1918	2618.6	2109.7	2711.4	3200.7	2334.4	2115.2	2154.5	2935.1	2245	2118.3	2970.9	3237.4	1411.8	2300.8	2886.7	2203.7	2659.4
2478.8	1893.6	2402.7	2155.6	2729.4	2397.4	2995.4	1862.6	3039.2	2328.9	1853.2	2297.7	2923	1961.2	3898.3	2799.8	2647.8	2435.7	1817	3786.8	2130.6	2724.9	2877.5	2148.1	1949.8	2594.7	3095.4	2112.4	2444.4	2987.7	3207.3	1520.4	1939.2	2732.5	1785.6	2789.4
2136.3	1959.5	2547.9	2335.2	2916.9	2608.7	3099.3	1954.3	2603.1	2523.7	2055.7	2164.4	3068.5	1895.5	3483	2371.9	2720.3	2634.3	2025.5	3415.3	1950.1	3054.2	2729.5	2366.2	2066.4	2363	3114.9	2239.1	2271.5	2972	3218.1	1654.4	1951.3	2850.3	2632.5	2873.2
2445.7	1828.3	2705.2	2082.9	2889.3	2739.3	3222.4	1697.6	2667	2570	2014.6	2227.2	3026.9	2138.1	3586.8	2499.4	3185.5	2649.6	1942.6	3009.1	2096.1	2704	2963.2	2459.9	2086	2234.5	3048	2359.3	1952.5	2787.2	3471	1810.1	2001.2	2810	2583.8	2664.8
2354.7	2305.4	2935.6	2207	2827.9	2500.9	3082.3	2040.8	3181.8	3214.7	1756.1	2271.6	2707.9	2001.8	3580.4	2562.2	2553.8	2594.7	1923.8	2894.3	2128.6	2798.3	3218.2	2141.2	1766.1	2036.3	2919.9	1926.4	2095.9	2584.8	3363.8	1757.5	2000	2992.6	2018.1	2684.8
2253.2	2176.9	2858	2343.3	2709.6	2599.6	3164.2	2134	2827.5	2681.2	1600.7	2291.9	2542.6	2140	3268.6	2583.4	2934.9	2555.4	2043.7	2970.6	2184.3	2801.9	3002.5	2136.6	1720.8	2226.6	3199.8	2080	2189.3	2747	3096.5	1654.6	1761.5	3169.2	2206.3	2649.2
2484	2364.8	2584.9	2097.1	3026.9	2533.8	2920.6	2015	2865.3	2155.9	2038.8	2216.3	2591.1	1915.5	3453.6	2247.7	2985	2298.7	2059.3	3246.3	2082.4	2755.1	2752.4	2391.2	1846.4	2413.4	2938.2	2042.9	1992.5	2628.6	2940.7	1835	2176.4	3063.2	2788.9	2644.5
2383.2	2026.7	2761.6	2081	3155.9	2107.1	3010.3	1915.9	3007.6	2251.8	2038.9	2176.3	2763	1637.5	4000.7	2689.8	3209.8	2337.2	2114.8	3282.4	2266.3	3078.3	3057	2191.9	1878.2	2443.2	2755.5	1881.7	2319.4	3053.7	3084	1614	1675.2	3380.2	2502.1	2085.8
2235.9	2192	2861.2	1939.7	2577.4	2624.5	2955.6	2092	3026.8	2392.2	2164.9	2180.1	2953.8	1775.3	3966	2957.4	2839.4	2573	2286	3452.1	2031.8	3014	2877.4	2086.2	2004	2403	2971.2	1687	2170	3092.7	2892.3	1857.4	2060.9	2805.1	2412.7	2205.4
2451.7	1981.8	2734	1845.6	2612.9	2881	3051.5	2152.8	3141.6	2508.3	1932.8	2164.4	2941.6	2134.3	3458.4	2411.4	2660.3	2493.3	1963.9	3647.1	1996.8	2738.8	3222.2	2495.3	1914.8	2309.6	2690.8	2260.5	2012.8	3134.2	3075.5	1965.9	2024.5	3038.9	2509.7	2778.2
2442.8	2395.6	3021.9	2580	2454.3	2575.7	2926.3	2062.8	3207.7	2431.5	2084.6	2219.9	2673.6	1959.4	3553.3	2396.9	2882	2402.7	2046.5	3486.7	1839.3	2701.3	2808.6	2414	2103.8	2437.9	3071	2082.6	2320	2656.2	2923.6	1882.4	1834.7	3261.3	2658.3	2393.5
2369.4	2220.5	2584	2578.6	2773.4	2484.6	2959.2	1892.5	2741.5	2235.8	1962.1	2147.9	2924.7	2354.3	3794.8	2480.1	2706.5	2435.1	2073.1	2996	1798.7	2795.2	3106.2	2294.1	1923	2267.9	3023.2	2352.2	2207.6	2837.2	3025.6	1822.9	1943.2	3222.6	2017.8	2455.9
2593.8	2186	2290.1	2167.1	2781.4	2439.8	3040.6	1883	2893	2153	1707.3	2038.5	3013.4	2041.3	3945.1	2588.2	2818.1	2471.2	1895.9	3583.7	1779.4	2900.3	2739.7	2115.9	1794.3	2135.4	3160.7	2358.7	2279.5	2942.1	3008.5	1615.8	2069.6	3005.3	2267	2673.1
2354.9	2075.9	2806.6	2157.2	2574.6	2700.4	3057.1	2114	2823.2	2370.9	2022	2021.8	2799.3	2000.8	3691.6	2747.5	2790.3	2430.9	1833.4	3488.5	1854.3	2963.1	3022.8	2125.8	1941.4	2464	3271.6	2222.7	2175.3	3286.9	3162.8	1696.7	2078.3	2934.7	2642.6	2680.8
2513.4	2159.4	2735.2	2249.4	2786.6	2617.1	3071	2256.8	3069.8	2160.8	1625.7	2072.3	2563.5	2017.9	3826.1	2969.3	3002.2	2523.2	1944.3	3138.2	1956.8	3185.6	3118.4	2220.7	1954.1	2578.4	2924	2146.3	2229.7	2814	3154.7	1888.4	1795	3079.1	2315.1	2676.4
2535.9	2303.2	2542	2339.4	2763.5	2357.9	3024.8	2101.7	3022	1903.5	1824.7	1975.6	2742.1	2107.3	4302.6	2788.5	3041.3	2468.2	1967	2981.5	1984.5	3084.6	3114.3	2600.4	1985.7	2208.8	3053.5	2473.9	2025.2	2552.5	3111	1972.8	1851.7	2906.3	2604.6	2577.1
2310.1	1968.2	2595.3	1980	3127.9	2480.1	3359.9	1949.8	2963.6	2039.3	1969.4	2466	2868.1	1993.8	3865.1	2846.8	2992.8	2237.9	1930.7	3685.8	1743.5	3078	2804.9	2201.8	2047.9	2535.9	3409.9	2395.3	2003.5	2677.5	3177.9	1719.2	1904.4	2848.1	2372.6	2615.6
2387.1	2128.9	2606.7	1958.2	3140.7	2948	3240.6	2147.9	2837.1	2255.7	2183.1	2366.2	2680.5	2148.2	3792.3	2809.8	2861.3	2294.8	1890	3917.2	1914.3	3221.7	2931.4	2516.3	2077	2247.1	2750.5	2545.2	2046.5	2800.8	3262.6	1850.5	1872	2636.8	2669.8	2657
2551.9	2114.5	2652.7	2349.5	2551.9	2429.8	3232.5	1916.9	2972.6	1910.5	1999.5	2309.8	2571.5	2167.8	3706.6	2684.3	2892.8	2414.5	2059.3	2959.6	1793.9	3048.6	2978.1	2504.3	1944.4	2359.3	3010.6	2201.4	2241.9	2827.1	3117.9	1846.6	1985.7	2699.3	2686.8	2398.9
2896.1	2039	2512.9	2045.4	2764.8	2192.5	2986.7	1960.2	3009.6	1881.3	1821.3	2186.2	2858.3	1949.4	3930.8	2692.2	2949.5	2493.2	1989.6	3501.9	1882	2883.8	2996.8	2458.5	2037.3	2681.6	2917.2	1927.3	2336.3	2699.3	2790.2	1996.5	1773	2810.9	2627.8	2603.3
2592.7	2160.9	2788.6	1964.7	2907.5	2885.7	3036.7	1800.4	2895.5	1712.2	1795.9	2181.5	2572.9	2279.4	3981.5	2896.4	3206.3	2403.2	2215.4	3666.5	2055.2	3181.7	3222.8	2445.2	1928.8	2543.6	3142.2	2301.7	2191.9	2566.2	2984.3	1788.3	1861.9	2765.8	3048.9	2726.1
2517.7	1785.7	2539.8	1961.1	2471.5	2804.4	3268.1	2129.5	2914.3	1975.8	1874.4	2334.6	2428.6	2192	3810.5	2708.3	2990.2	2287.7	2007.3	3022	2205.8	3249.2	3310.3	2456.6	1914.4	2321	3792.4	2074.3	2484.7	2961	2872.3	1579.4	2167.9	2759.9	2767	2468.6
2536.1	2075.4	2493.5	2079.1	2863.2	2567.8	3455.4	2205.8	3055.8	1829.4	2156.3	2131.1	2782.6	1781.5	3275.6	2732.5	2934.7	2381.9	2033.8	2745.7	2011.9	3199.3	2917.7	2368.3	2107.2	2265.9	3373.7	2209.1	2360.3	3107.6	3031.1	1861.3	1967.5	2751.6	2462.6	2687.7
2538.2	2159.9	2619.5	2102.4	3092.1	2525.6	2985	2127.6	3060.7	2168.5	2088.3	2168.5	2796.6	2073.9	3350.8	2788.1	3089.7	2524	1978.1	3125.5	2017.2	3107.5	2957	2375.6	1989.6	2463	3303.6	2180.7	2435.8	3411.2	3052.6	1864.9	2070.4	2627.3	2221.8	2357.9
2484.3	1969	2875.6	2132.9	2813	2827.3	3104.7	2046.9	3130.3	2257.1	1887.2	2059	2748.4	2145.9	3771	2627.7	3112.1	2558.3	1940.7	3446.9	1943.3	2829.6	3277.8	2317	1912.3	2494.1	3242.6	2395.8	2269.2	3054	3123	2019.1	1949.2	2866.5	2696.1	2485.3
2258.3	2168.7	2744.9	2408.1	2808	2733.9	3144	1891.5	2835.8	2332.5	2007	2177.3	2601.5	2050.8	3321.6	2537.7	3250.9	2388.9	1997.7	3092.9	1955.2	2944.1	3095.1	2358.4	2055.5	2277.5	2963.9	1804.9	2055.3	2780.6	2829.3	1962	1904.3	3231	2486.7	2408.8
2702.8	2139.7	2836.5	2275	2742.6	2598.6	2986.6	1970.4	3190.9	2266.8	2111	1994.5	2479.1	2011.3	3513.3	2493.5	3219.2	2351.1	2043.9	3388.7	2209.8	2922.9	2937.9	2425	1928.8	2382.2	2909	2134.8	2079.9	3304.8	3273.3	1742.7	1744.9	3098.5	2607.8	2537.8
2469.1	2434.6	2909	2326.3	2684.6	2781.6	2753	1870.8	3215.8	2307.2	2037.7	2253.9	2547.5	2054.3	3714.2	2653.9	2905.3	2394.6	2045.7	3922.9	2259.1	3183.7	2689.5	2243	2084	2289.4	3117.7	2234.6	2432.2	2761.5	3226.7	1751.8	1635.7	3054	2625.8	2236.3
2480.4	2107.1	2726.1	2032.8	2611.3	2712.2	3061.6	2014.2	2900	2729.2	2154.8	2156.1	2604.5	1866.9	3945.4	2541.7	3302.9	2309.8	2142.7	4211	2254.3	3378.9	2994.6	2573.6	2167	2199.5	3278.5	2067.7	2593.4	2652.6	3046.5	2028.1	1780.9	2915.4	2772.3	2495
2445.3	2110.6	2853.9	2073.8	2425.6	2699.8	3189.9	2099.4	2612.6	2961.7	2137.8	2115.3	2964.9	2067.5	3570.5	2568	2966.1	2420.7	2047.3	3615.9	2323.1	2955.7	3164	2399.9	1887.7	2323.5	3149.1	1952.6	2515.8	2856.1	2902.4	1705.6	1847.6	2971.9	3067.1	2007.6
2363.7	2464.2	2926.4	2309.3	2293.1	2410.4	3121.7	1854.4	2928.4	2764.9	2028.9	2002	2693.4	1919.4	3637.8	2514.5	3024.2	2501.9	1895	3648.4	2155.3	3022.3	3311.2	2177.3	1834.2	2453	2685.8	2204.4	2126.7	2968.9	2818.8	1743.2	2105.3	3194.8	2718.6	2525.1
2458.6	2221.4	2768.4	2434.1	2609	2257.3	2808	1938.1	2991.3	2712.9	2276.9	2126.4	2749.8	1898.9	3720.6	2717.4	3148	2443.9	1990.6	3428.3	2414	3002.3	3329.1	2020	1818.8	2388.6	2788.2	1860.5	2223.6	2830.1	3391.3	1951.8	2010.7	3108.9	2680.5	2597.7
2106.8	2033.3	2942.8	2448.5	2995.7	2515.1	2989.7	2196	2979.4	2495	2090.4	2153.1	2764.2	1892.2	4137.5	2478.2	3039	2549.7	1993.9	3778.5	2416.1	3364	2930.9	2083.9	1925.1	2485.9	2822.9	2175.1	1981.6	2781.3	3371.5	1630.6	1671.8	3464.1	2592	2293.8
2323.4	2150.8	3060.9	2216.7	2846.1	2732.7	3031.2	2108.3	2900.5	2690.5	1745.2	2373.4	2628.6	2032.3	3684.5	2629.2	3329.6	2621.9	2031.9	3754.3	2225	2787.3	3420.1	2040.1	1947	2237.9	3074.4	2002.3	2152.7	2944.8	3264.1	1742.1	2030.6	3123.5	2768.5	2812.5
2116.1	2193.8	2562.1	2066	2886.9	2713.1	3050.7	2017.9	2687.4	2403.3	2057.5	2386.1	2662.6	1590.5	3830	2866.6	3208.5	2472.3	1849.7	3445.5	2146.2	3104.4	3397.1	2070.8	1951.7	2520.1	2877.2	2310	2451.9	2965.1	3197.2	1596.3	2112.2	3334.8	2972.3	2400.4
2511.9	1901.3	2843.6	2241.4	2788.5	2928.7	2804.7	2078	2896	2165.9	1829.4	2328.3	2687	1862.9	3885.1	3099	3260.1	2480.2	2130.9	3264.7	2062.1	2800.8	3298.4	2359.7	1986.3	2414.9	3610.6	2202	2488.9	3124.6	3040.8	1583.7	1766.1	3004.1	2734.2	2875.5
2629.4	1946.9	3053.9	2422	3096.2	2631.9	3000.3	2077.8	2871.8	2006.5	2145.9	2192.1	2783.3	1969.3	3962.6	2984.1	2926.6	2539	2210.4	3379	2128.1	2650.1	3485.9	2136	1586.8	2385	2938.6	2234.7	2471.1	3190.3	3054.6	1729.7	2227.1	3254.1	2622.5	2839.4
2635.3	2181.8	3003.8	2646.3	3048.1	2747.3	3089.5	1885.5	2839.2	2188.2	2049.1	2484.6	2776.4	1977.3	3970	2640.3	3656.7	2501.9	1969.6	4260.4	2171.3	2940.6	3552.3	2312.7	1905	2389.8	3612.9	1934.8	2253.3	2927	3246.3	1813.4	1820	3045.9	3146.8	2465.1
2788	1930.8	2918.9	2453.9	2757.4	2337.3	3335.7	2060.1	2815	2131.5	1786.6	2415.7	2977.5	2294.5	4168.3	2530.8	3432	2508.9	2126.5	3856.4	2122.7	3157.5	3364.1	2493.4	1930.6	2562.4	3501.5	2276.2	2323.5	3141.2	3109.3	1673.5	1820	3070	3015	2621.7
2553.3	2239.9	2835.8	2667.9	2519.9	2610.8	3287	2150.3	2741.1	2225.4	1996.1	2766.5	2799.4	2090.1	4315.6	2719.2	3263.4	2554.4	1986.7	3644	2266.2	3116.6	3490.4	2376.8	2092.2	2432.8	3290.4	2338.2	2308.5	3179.5	3434.4	1936.2	1913.7	2866.1	2991.8	2509
2584.2	2208.9	2740.1	2257.1	2546.7	2498.5	3290.1	2280.3	2852.2	2314.8	2055.5	2241	2610.2	2163.8	3845.9	2685.7	3131.6	2558.5	2274.9	3245.1	2264.7	2823.6	3475.8	2116.4	1842.6	2423.5	3203.6	2317.3	2275.3	2747.1	3235.2	2008.4	2095.1	2760.4	3010.6	2451.6
2815.8	2221.7	2596.4	2321.6	2774.6	2658	3447.9	2414.7	3061.5	2611.2	1933.5	2220.1	3066.7	2039.9	4305.2	2360.1	3599.5	2641.5	1960.2	3533.9	2077.6	2941	3085.4	2166.1	2028.9	2701.3	3317.4	2232.1	2374.3	3012.9	3255.9	1650.8	1921.4	2826.6	3056.8	2434.7
2953.8	2012.5	2659.1	2406.5	2918.8	2632.5	3114.5	2417.3	2700.2	2168	2124	2163.6	3193.8	1974.9	4148.5	2560.6	3356.3	2602.5	2071.3	3447.4	2013.2	3315.6	3361.9	2244.3	1901.1	2792.6	2651.4	2423.2	2377.9	3088.7	3487.2	1896	2072.4	2738.7	3368.4	2622.4
2788.2	2104.3	2413.7	2041.7	2706.1	2393.2	3205.9	2217.2	2999.7	2489.4	2058.6	2321.1	2659.6	2069.9	4066.3	2507.6	2696	2320.4	2179.3	3364.2	2366.9	3577.5	3333.9	2068.4	1793.6	2880.7	3396.6	2268.5	2123.4	2825.4	3338	1972.9	1770	2935.1	3532.2	2713.9
2620.3	1985.6	2528.6	2377.6	2785.1	2487.7	3290.5	2021.5	2955.2	2365.9	1993.5	2045.4	2651.7	1784.2	4105.7	2260.6	2973	2239.1	1896.5	4282	2693.6	3553.3	3724.2	2195.9	1858.9	2674.3	2937.8	2615.1	2747.8	2791.7	2846.1	2015.7	1942.5	3028.4	2804.7	2798.7
2949.8	1950.3	2962.7	2497	2628.5	2595.4	3166.7	1880.6	3031.2	2264.5	2151.6	2186.1	2617.3	2026.1	4394.7	2376.3	2913.8	2336.4	2304.2	3894.6	1948.5	3402.8	3307.9	2356	1860.5	1982.8	3058.5	2861.8	1991.4	3119.2	2876.7	1922	1987.2	2965.8	2771.5	2541.4
2324.9	2296.7	2536.6	2413.1	2754	2878.1	3258.1	2102.6	2917.4	2130.1	2207.2	2232.7	2525.2	2139.3	4009.1	2718.6	3288.2	2462.8	2069.2	3870.6	2135.5	3461.4	2984.4	2160	2029.7	2263.3	3100.6	2348.3	2406.6	3141.7	2906.8	1587	1532.5	3076.6	2667.5	2665.4
2637.7	1981.5	2832.6	2216.8	2523.5	3106.4	2916.5	2166.4	2895	2125.1	2099.7	2307.7	2634.5	2365.6	3847.6	2530.6	3085.7	2518	2042.8	3848.9	2085.5	3851.1	2983.2	2093.8	1992.5	2538.5	3167.6	2331.4	2106.3	2980.7	3153.9	1545.6	1968.2	3215.6	2892.8	2550.7
2391	1798	3004.6	2141.2	2351.1	2577.3	2964.8	2052	3030.5	2406.3	2074.6	2381.7	2697.6	1895.7	3897.7	2524.6	3461.5	2496.7	1809.7	3317.3	2084.5	3235.6	3186	2389.8	2078.2	2506.5	3219.5	2404.2	2287.1	2567.9	3347.1	1865.9	1779.5	2843.4	3020.3	2496.6
2250.2	2053.2	2690.9	2411.9	2719.2	2545.2	3360.8	1855.8	2975.7	2232.2	1856	2192.4	2591.3	2030.7	4081.6	2416.4	3372.8	2484.9	2198.2	4063	2053.9	2956.4	3231.9	2191.6	1744.4	2491.8	2638.7	2779.4	2027.4	2841.2	3312.9	1861	2055.2	3094.7	3326.4	2610.8
2517.6	2167.5	2587.3	2497.1	2876.5	2652.2	3199.9	2066.4	2897.2	2304.8	2077.3	2210.7	2557.8	1909.6	4077.9	2245.9	3329.9	2429.2	2332.7	3769.3	1964.4	3164.6	3267.8	2455.3	2080.6	2449.7	3148.5	2479.2	2072.9	2802.7	3163.2	1832.7	1783.4	3015.7	2889.9	2778.4
2499.6	2217.1	2576.9	2682.7	2285	2753.4	3092.1	1997.4	3005	2696.8	2030.1	2250.8	2625.3	1641.7	4014.4	2640.2	3631.1	2428.7	2342.4	3585.5	2148.3	3035.4	3020.6	2776.2	2162.5	2392.7	3127.1	2318.8	2159.2	2754.5	3428.2	1860.9	1870.5	2905.1	2681.4	2633
2333	2024.9	2525.8	2650.5	2642.6	2662.6	3169.3	2094.4	2818.4	2782.1	2126.9	2147.9	2714.1	1880.8	4208.2	2550.8	3308.7	2585.3	2433.9	3674.6	2062.1	3371.9	2969.3	2429.5	1930.1	2323.4	2926.5	1911	2365	2890.6	3138.4	1859.3	1941.5	2844.3	3002.8	2268
2375.2	1908.1	3096.3	2432.9	2713.2	2830.4	3197.9	2140.5	3024	2444.5	1912.5	2188.8	2629.4	2073.4	4562	2461	3657.2	2551.9	2253.1	3955.2	2011.4	3080.7	3013.5	2456.5	1895.5	2679.4	3285.7	2178.3	2342.2	3152.4	2966.5	1904.4	1807.7	2710.1	3269.4	2483.9
2615.4	2286.9	3081.9	2410.5	2578.9	2831.5	3117.2	2089	2669	2323.4	2024.8	2222	2570.9	1946.1	4523.3	2613.1	3490.2	2350.4	2248.9	3248.5	2057.9	2855.3	3102.6	2278.9	2028	2273.9	3280.4	2024.5	2072.6	2861.4	2931.3	1848.9	1728.7	3208.5	3153.7	2649.1
2645	1987	2710.4	2615.6	2836.8	2576.4	3514	2097.5	2826.1	2544.3	1871.5	2224.1	2559.9	2096.6	4417.9	3062.3	3273.9	2220.3	2072.1	3846.8	2138.4	2847.6	3252.8	2265.1	1819.3	2295	3240.2	2204.7	2175.8	2818.6	3221.2	1753.9	2019.9	3297.2	2549.6	2409.6
2673.9	1984.6	2637.5	2531.7	2917.9	2802.3	3411.1	2122.6	2589.1	2551.2	1960.6	2515.8	2576	2176.9	4389.6	3005.1	3415.1	2239	2247.8	4075.3	2095.7	2887.6	3251.6	2493.5	1971.9	2220.6	3541	2183.3	2416.3	2557.8	3282.5	1845.3	1655.2	2763.1	2457.5	2415.4
2534.8	2173.9	2524.2	2430.6	2842.3	2597.2	2743.8	2095.1	2832.1	2223.3	1980.9	2465.1	2617.4	1764.8	4134.3	2862.1	3542.6	2344.1	2261.4	3923.5	2158.8	2732.4	3049.2	2243.6	2088.5	2412.6	3120.2	2515.9	2384.3	2886.4	3144.6	1987.9	1898.5	2964.6	2761	2618.2
2749.2	1884.6	2915	2210.1	2946.7	2567.2	2754	2069.7	3156.7	2353	2024.5	2546.8	2561.8	1896	4481.4	2428.1	3796.5	2268.8	1972.8	3711.8	2406.6	3357.2	2979.9	2344	1889.1	2363.9	3453.8	2458.7	2492.4	2822.5	3401	2281.2	1786.3	2886.8	3092.4	2682.9
2750.2	2116.2	2890.7	2452	2876.3	2545.2	3057.9	2259.9	2916.8	2376.9	2150.2	2611	2547.9	2057.5	4544.4	2681.9	3084.1	2270.3	2225.3	3758.9	2564.5	3020	3425.9	2304.9	2002.6	2579.9	3458.5	2494.9	2183.6	2939.8	3188.9	1938.9	1768.3	2664	2726.7	2652.6
2637.7	1968.7	2548.2	2656.5	2996.8	2693.2	3007.7	1970	3074.2	2125.2	1865.9	2176.3	2521.8	2101.6	4419	2839	3398.9	2303.2	2267.4	3756.3	2363.3	3103.9	3449.1	2269.9	1939.4	2409.9	3228.2	1980.2	2392.1	3427.8	3125.1	1670.5	2065.2	2835	3236.1	2577.3
2518.4	1990.1	2571.9	2433.2	2683	3006.4	3112.3	2417.9	3134.3	2198.9	1753.6	2216.4	2435.1	2044.4	4246.6	2663.8	3479.9	2229.8	2148	4206.7	1891.6	2848.6	3274	2114.1	1872.3	2198.3	3501.7	1889.5	2300.4	3023.8	3497.4	2132.6	2193.3	2970.9	3276.2	2125
2784.4	2216.4	2726.9	2374.1	2832.9	2966.7	3257.2	2229.9	2918.6	2302	1861.1	2115.9	2310	2181.5	4776.6	2901.6	3335.9	2231.5	2253.5	3730.2	2004.9	2937.5	3028.6	2509.7	2093.8	2450.6	3189.3	2419.3	2343.4	2850.6	3399.7	1869.9	1908.3	3135	3251.9	2543.5
2694.4	2031	2779.5	2563.8	2913.7	2815.2	3061.3	2022.4	2923.9	2339.2	1785.9	2338.4	2648.5	2210.3	4657.6	2670	3454.2	2303.9	2287.8	4774.4	2216.8	3230.8	3021.9	2330.4	1999.3	2446	3203.5	2065.6	2265.5	2941.7	3458	1710.1	2124.3	2798.9	2970.9	2589.2
2317.9	1956.6	2675.5	2645.6	2815	2876.8	3109.1	2130.9	3054.4	2095.9	1834.1	2074.9	2885.3	1917	4144.9	2735.3	3527.6	2457	2324.5	3997.7	2376.5	2891.7	3550.8	2148	2198.4	2292.9	3377.8	1986.3	2586.8	2970.4	3207.9	1790.2	1933.7	3005.5	3266.2	2390.5
2838.9	1926.8	2978.4	2292.2	2868.5	2673	3037.5	1949.5	3104.2	2264.4	1901.6	2197.8	3009.4	1849	4468.8	2579.6	3356.7	2558.2	2281	4012.1	2494.3	3224.7	3524.6	2268	1767.6	2114.2	2914	1658.5	2347.7	3125	3655.5	1956.1	1702.2	3304.4	2846.7	2414.9
2681.4	2184.5	2655.4	2191.3	2929.4	2839.8	3278.2	2389.9	3245.5	2196.3	2143.6	2287.3	2572	2043.1	4390.5	2725.8	3635.9	2424.6	2063.6	3517.4	2122.2	2855	3261.1	2099.3	1710.6	2241.6	3017	1918.4	2234	2858.1	3233.7	2070.3	2009.6	2689.3	3272.1	2717.4
2621.2	2098.4	2691.5	2384.8	2739.8	3004.2	3145.9	2238.5	3065.8	2221	1929.7	2249.9	2384.2	2126.5	4428.9	2602.6	3365.7	2239.9	2062.4	3882.8	1911.6	2710.5	3218.5	2233.7	1928.2	2203.6	3340.6	2535.7	2282.6	2647.1	3237.6	1958.3	1997.9	3007.9	2743	2360.4
2848.4	2069.5	2442	2350.1	2672.1	2905.9	3279.2	2198.7	3207.6	2323.8	2026	2438.4	2334.2	2135	4474.8	2516.2	3429.7	2377.6	2570.1	3920.4	2048	3119.8	3312.6	2258.6	1756.7	2368.3	2889.8	2430.1	2284.8	2965.4	3082.6	1780.6	1614.6	2814.5	3202	2591.6
2650.1	1942.8	2540.5	2543.8	3174.6	2646.2	3378.5	2396.4	3118.7	2147.4	2096.9	2397.3	2546.9	2220.8	4563.1	2521.6	3756.4	2389.5	2450.3	3879.9	2277.2	2919.6	3087.4	2433.5	1903.1	2279.1	3028.5	2335.9	2259.2	3109.9	3047.1	2177.8	1937.4	3135.7	3487.3	2723.2
2636.8	2052.1	2782.3	2667.7	2673.7	2794.4	3432.7	2381.9	2777.6	2116.2	2119	2311.4	2372	2138.6	3884.9	3155.5	4120.6	2349.1	2048.4	3647.2	2079.5	3126.1	3190.2	2319.3	1866.3	2359.7	3245.4	2194.6	2280.3	2951.7	2993.1	1956.8	1904.1	3154.6	3008.3	2618
2541.5	1897.7	2538	2627.5	2670.9	2906.6	3561.8	2221.1	3025.5	2635.5	2111	2628.6	2504	2174.8	4049.8	2882.8	3793	2384.7	2082.9	3634.4	2132.1	3183.4	3377.5	2251.1	1938.6	2340.3	3087.2	2251.6	2313	2955.1	2712.4	2074.7	1786.2	2928.8	3216.9	2605.8
2680.1	1859.5	2773.2	2665.2	2862.7	2862.1	3563.1	2241.7	2855.1	2415.4	2136.6	2252.9	2579.5	2130.1	4295.5	2953.8	3743.7	2267.4	2175.7	3959	2148.2	3250.6	3202.2	2425.6	2138.7	2281.7	3121.8	2449.5	2409.4	2863.6	3138.5	2125.4	2265.5	3284.7	3307.6	2859.5
2951.3	2233.9	2695.1	2613.8	2990.8	2426.9	3166	2259.9	2897.2	2548.6	1749.2	2113.8	2585.2	2091.2	4853.4	2868	3767.7	2312.7	2120.3	4306.5	2099.4	3376.8	3248.1	2204.7	2192.7	2529.4	3144.2	2401.5	2400.8	2674.9	3311	1819	1863.1	3196.7	3121.9	2653.2
2780.6	2283.5	2424	2709	2661.8	2687.1	3133.1	2145.1	3043.5	2405.8	2058.6	2239.9	2678.9	2140.4	4333.7	2898.2	3667.6	2450.5	2123.9	4179.8	2038.7	3120.6	3188.1	2186.9	2160	2327.3	3448.2	2358.3	2533.7	2844.1	3501.8	2045.7	2039.8	3347.7	2897.4	2598
2545.6	2068.9	2578	2399.5	2952.9	2808.7	3096.2	2517.7	2699.1	2340.5	1927.4	2536.4	2697.6	1826.1	4441.6	2934.4	3726.4	2588.2	2150	4181.7	1893.3	3799.1	3161.5	2413.2	2052.8	2750.6	3115.7	2412	2153.5	2935.4	3018.1	1853.2	1671.2	3504.5	3205	2798.6
2953.8	1931.3	2662.1	2486.7	2706.7	2745.8	3134.9	2000.2	2801.5	2244	2022.7	2451.1	2297.4	1884.4	4778.3	2661.3	3590.2	2467.3	2009.7	3542.5	2040.4	3461.5	3184.4	2657.2	2004.6	2289	3156.9	2124.8	2417.6	2835.1	3076	1978.7	1751.7	3066	2655.8	2389.5
2345	2214.6	2887.1	2409.9	2853.3	2592.4	2967.8	1802.9	2709.3	2956.4	2097.2	2489.2	2324.9	1746.5	4369.5	2732.4	3341	2269.6	2134.3	4088.8	2099	3206.7	3512.9	2450.8	1853.8	2321.8	3162.9	2306.1	2372.9	2868.9	3344.3	1981	1655.6	3313.4	2983.2	2522.1
2522.5	2044.8	3015.8	2498.1	2644.9	2522.8	2810	1825.6	2914.6	2732.9	2073.6	2371.5	2233.2	2087.8	4517.2	2600.8	3161.6	2297.2	2320.4	4455.9	2136.4	3187.2	3373.6	2604.3	1804.2	2455.5	3201	2029.7	2581.3	2883.9	3553.4	1871	1983.2	3176.9	3120.9	2237.2
2998.5	2144.6	2806.5	2666.5	2807.8	2545.4	2905.5	2115	2965.6	2718.3	2225.2	2417.7	2376.4	1814.1	4150.3	2639.1	3735.6	2369.3	2044.9	4138.1	2212.7	3160.5	3554.4	2388.7	2062	2449.2	2850.7	2169.9	2489.5	3155	3398.9	1673.7	1522	3183.8	2986.5	2855.9
2868.9	2128.5	2853.5	2798.7	3050.9	2674.3	3130.3	1997.8	2747.3	2688.4	2227.4	2169	2517.9	1925.7	4473.1	2837.7	3632.8	2495.3	2288.9	4459.5	2067.2	3427.5	3113.3	2206.6	1793.2	2183.8	3354.5	1659.4	2585.4	3103.7	3349	2191.5	2094.1	3119	3709.4	2850.6
2825	2085.8	3071.6	2501.4	2712.9	2900.8	3311.7	2274.6	2855.3	2716.6	1956.5	2460.7	2359.6	2007.8	4465.1	2761.4	3691.9	2436.1	2093.4	3428.9	2266.6	3035.3	3245.6	2275	2083.5	2259.9	2839.8	1851.5	2143	2892.4	3458.4	2000	1911.9	3107.7	3163	2502.5
2680.3	2206.9	2805	2619.4	2885.9	2907.4	3342.6	2368.6	2831.3	2648.7	1946.2	2435.2	2795	1830.4	3865.7	2781.3	3480.8	2344.8	2028.4	4176.7	2339.6	2807.3	3130	2633.2	1930.8	2432.2	3237.1	2206.6	2550.5	3265.2	3525.6	1843.3	1770.2	3131.9	3528.9	2456.6
2451.9	2001.5	2855.3	2383	2693	2875	3301.1	2058.6	2805.3	2558	2092.5	2460.4	2706.6	1906	3915.8	3145.9	3313.8	2348.5	2126.7	4471.3	2013.4	2844.6	3747.8	2468.2	1843.1	2223.3	3504.6	2636.5	2329.8	3225.4	3281.6	1695.1	2060.1	2974.7	3284.9	2729
2515	2084.3	2588.5	2122.4	2982.8	2824.4	3619.4	2156.8	2876.7	2761.9	2199.1	2531	2398	2268.5	4088.5	2953.8	3622.3	2479.4	2174.7	4522.8	2002.6	3160	3575.3	2810.4	1797	2353	3120.8	2412.9	2320.4	3300	3395.1	1799.7	1983.1	2974.7	3533	2578.2
2469.9	1937.2	2547.8	2443.8	2847.9	2684.5	3235.5	2127.9	2739.8	2581.8	1985.9	2600.1	2481.4	2156.9	4488.3	2992.8	3604.8	2608.1	2310.2	4410	2214	3375.8	3178.9	2522.1	2029.7	2626	3192.5	2093	2243.9	3222	3504.1	2006.6	2106.5	2842.9	3523.6	2305.7
2763	1588.9	2562.1	2255.1	3198.5	2922.4	3555.3	2468.1	2957.3	2451.1	2283.1	2269.5	2534	1957.9	4422.3	2495.1	3815.8	2553.1	2127.8	4503.2	2186.3	3429.2	3311.5	2168.7	1927.1	2218.8	3348.3	2302.8	2597.5	3065.6	3409.4	1922.2	1755.2	2771.4	3184.5	2394.7
2857.9	2143.2	2516.1	2527.9	2831.3	2631.1	3498.1	2200.5	2906.6	2432.2	2199	2386.8	2724.5	2308.3	4279.7	2790.5	3771.6	2585.2	2143.7	4144.6	2194.1	3182.7	3308.7	2206.5	1925.8	2263	3085.8	2303.9	2529.5	3046.5	3468.9	1831.2	1655.9	2811.7	3485.2	2353.9
3063.9	2172.5	2647.9	2480.9	2994.7	2588	3612.6	2432.4	2969.8	2232.3	1839.4	2341.1	2876.8	1843.9	4351.1	2997.3	3641.3	2712.2	2085.1	4415.8	2264.2	3052.9	3123.4	2478.7	2112.7	2301.5	3218.1	2213	2111.5	2728	3201.5	2037.1	1835.1	2867	3483.8	2410.8
2674.9	1741.2	2927.4	2503.3	3171.8	2718.3	3171.7	2498.2	3022	2210.4	2094	2536.2	2555.9	1688.5	4253.9	2739.2	3718	2641.8	2094.2	4403	2054.6	3082.3	3199.2	2295.1	2105.6	2280.3	3511.6	1975	2256.1	2953.3	3386.1	1724.2	1838.1	2967.2	2838.1	2600.5
2654.3	2007.7	2744.9	2443.4	2871.3	2540.7	3276	2605.1	2999.5	2488	2126.4	2522.7	2592.9	2090.6	4193.4	2819	3954.9	2476.2	2329.2	4907.9	2226.2	2984.9	3073.4	2474.5	2161.9	2453	3070.4	2334	2403.1	2798.8	3436.3	1594.3	1754	3293.9	3204.3	2675.9
2532.5	2299.6	2874.8	2314.3	2901.6	3015.7	3370.1	2173.9	2735.8	2451.9	2327.8	2665.1	2531.7	2303.6	4094.6	2893.8	4055	2630.2	2053.9	4244.1	2250	3069	3116.3	2398.3	1763.9	2503.9	3515.4	2236.5	2407.7	2775.9	3428.9	1798.9	1765.9	3024.5	3533.1	2569.7
2723.6	2007.6	2690	2132	2881.6	2417.8	3557.4	2162.9	2551.2	2204.4	2337.7	2550.1	2689.3	1904.7	4161.7	2727.7	4108.6	2868.4	2147.2	3712.9	2217.6	2987.1	2949.9	2282.8	2247.5	2132.5	3232.8	2196.5	2289.7	2917.6	3286	1643.9	1847.6	2947.6	4009	2623.1
2925.8	2121	2771.4	2184.9	2594.5	2678.8	3607.4	2380.4	2495.4	2186.3	2127.2	2674	2637.4	2200.6	4055.7	2626	3758.7	2666.5	1978.7	4324	2289.9	3169.4	3317.8	2273.6	2157.4	2248.1	3297.6	2007.1	2274.3	3065.7	3274.5	1802.3	1887	2942.2	3097.9	2620.2
2513.7	2045.2	2799.2	2288.3	2856.8	2766.6	3520.3	2835.4	3039	2229.1	1833.6	2684.7	2483.3	2071.8	4471.9	2988.1	4762.1	2291.9	2235	4159.2	2314.2	3006.1	2917.1	2426.2	1897.3	2428.5	3023.4	2656.8	2320.1	2726.9	3381.8	1943.4	1828.5	3350.3	3669.9	2770.9
2979.4	1935.9	2814.5	2407.6	3102.5	2914	3381.9	2733.5	2730	2473.9	2032.4	2656	2525.5	2046.2	4178.4	3104.5	4035.5	2373.5	2327	4722.4	2258.4	2865.2	2857	2560.4	1915.3	2165.7	3067.9	2001	2346.7	2731.3	3730	1784.9	1567.9	3340.1	3623.1	2738.2
2520.3	1777.7	2855.1	2291.7	3168.9	2857.9	3388.9	2263.7	3247.3	2105.4	2162.5	2525.5	2118.8	2354.8	3896.3	3306.9	4187.2	2439	2226.5	4962.7	1908.9	2976.4	3084.1	2459.8	1899	2431.1	3252.6	2187.2	2342.8	2883.4	3135.8	2054.6	1982.8	3306.8	3330.9	2744.1
2649.4	2104.6	2648.3	2588.3	2995.9	2760	3649.3	2375.5	3338	2615.2	2249.4	2403.7	2414.9	2101.3	3880.5	3092.7	3846.1	2343.8	2377.9	4142.5	2475	2494.8	3071.6	2304.3	1989.8	2075.1	3262.5	1958.4	2625.3	2872.6	3277.7	1950.6	1775.1	3207.5	3972.1	2584.3
2748.1	2228.9	2927.2	2602.4	3140.6	2755.6	3645.8	2342.8	3253.6	2582.9	1896.5	2552.8	2653.7	2553.2	4179.6	3168.6	3885.8	2448.9	2140.4	4012.8	2271.7	2787.1	2976.3	2640.2	2012	2380	2966.4	2446.9	2455.1	3257.2	3265.8	1783.1	2115.3	3219.3	3850.5	2726
2723.7	2198	2342.2	2664.3	2909.1	2690.8	3351.9	2043.3	3103.3	2549.8	1834.8	2505.2	2531.9	2112.5	4481	3445.5	3518.3	2454.2	2084.3	4610.4	2287.7	3048.8	3443.7	2197.1	2070.3	2742	3051.3	2293.7	2487.1	2931.8	3067	1809.6	1983.3	3482.4	3290.7	2656.6
2315	2249.2	2524.7	2406.1	2894.4	2539.8	3333.1	2141.1	2925.6	2251.7	2141.5	2667.2	2399.3	2115.5	4834.2	3299.1	3682.6	2591.2	2162.9	4668	2348.2	3005	3612.8	2180.5	2228.2	2469.1	3098.4	2119.1	2440.8	3034.3	3153	1939	1767.8	3194.7	3505.8	3015.3
2497.2	2093.3	2793.3	2755.5	3061.4	2584.8	3371.8	1993.5	3246.9	2509.7	2163.7	2502	2564	2233.7	4201.4	2970.3	3860.7	2595.1	2409.7	4902.9	2196.1	2992.9	3149.5	2601.7	2334.3	2328.1	3264.5	2496.4	2491.9	3183.1	3300.6	1996.4	1686	3163.6	3396	2249.8
2558.4	2013.3	2693.5	2409.2	3510	2767.7	3373.4	2189.2	3089.9	2432.6	2327.8	2606.8	2402.3	2170.4	3854.7	2958.6	3506	2360.2	2183.1	4901.7	2312.6	3281.6	3272.6	2362.5	2036.6	2323	3550.1	2472.5	2554.2	3010.6	3619.2	1983.6	1927.5	3119.2	3829.3	2898.8
2643.5	2197	2752.6	2646	2895	2700.8	3343.4	2056.4	3137.6	2288.7	2307.1	2469.5	2472	2229.3	4104.1	2843.2	3917.9	2350.4	2167.3	4681.9	2550.7	3341	3217.6	2286	1991.5	2450.3	3187.3	2230.4	2635.1	2944.8	3515	2126.5	1786.3	2766.4	2945.8	2731.7
2634.2	2047.4	2461.4	2479.5	2761.1	3010.1	3585	1995.5	2827.3	2672	2462.3	2621.8	2978.7	2155	4367.5	3310.4	3748.1	2517.3	2357.9	4876.1	2039	2961.7	3572.2	2326.6	2088.4	2309.8	3512.9	2337.6	2331.8	3201.8	3325.9	1960.2	1672.5	3201.2	2972.9	3113.7
2565	2228.3	2339.2	2562.2	2967.8	2547.7	3172.5	2037.8	2754.1	2243.3	2516.6	2441	2736.2	2194.3	4465.5	2795.5	3613.3	2684.8	2213.6	4752.7	2190.2	2950.8	3497.8	2621.4	2016.8	2723.6	3498.2	2292.7	2573.5	3215.7	3277.2	2061.4	1986.8	2909.5	3046.5	2325.4
3043.5	2314.3	2558.2	2412.5	3085.1	2754.4	3453.5	2262.8	2855.7	2153.9	2428.2	2483.9	2479	2114.5	4003.2	2799	3792.2	2713.3	2054.3	4664.6	2284.4	3223.2	3396.9	2577.7	2192.2	2605.3	3311.2	2403.2	2080.1	3111.7	3312.9	1877	2384.5	2842.6	3486.9	2527.7
2744.3	2186.3	2681.4	2742.5	2981.3	2730.5	3426.3	2386.5	2743.8	2550.9	1843.7	2477.5	2569.5	2129.1	4411.1	2823.1	3669	2548.6	2125.9	4318.4	2232.7	2768.2	3501.8	2457.8	2086.4	2528.4	2995.2	2371	2531.2	2972	3358.3	1870.8	2413.5	3026	2958.2	2532.4
2564.5	2149.6	2467.1	2525.2	3251.4	2839.1	3410.6	2492.7	2988	2382.3	2206.8	2436.2	2272.8	2057.9	3939.3	3041.3	3714.2	2332.1	2136.4	4478.1	2193.5	3156.3	3365.8	2534.2	2018	2629.3	3447.2	2416.6	2418	3006.6	3477.9	1842	2199.4	2888	3439	2714.2
2703.5	2432.9	2656.6	2465.6	3263.8	2578	3175.8	2458.6	2876.4	2566.9	1967.6	2385.7	2547.3	1940.2	4057.2	2973.4	4373.3	2276.7	2043.7	4679.6	2249.9	3415.4	3469.1	2433.6	2059.6	2481.7	3586	2614	2263.2	3149.8	3147.3	2107.6	2038.1	3091.7	3623.9	2919.8
2826.5	2253	2425.9	2645.4	2861.2	2666.3	3071.8	2443	2753.9	2297.5	2087.1	2473.1	2400.3	2039.5	4227.6	3125.8	3412.1	2366.7	2106	5322.4	2249	3277.8	3229.5	2542.1	2211.4	2576.6	3262.1	2251.1	2219.8	2992.4	3042.8	1905.2	1939.5	3094.4	3086.6	2669.5
2664.3	2309.7	2933.9	2425.2	3127.8	2731.1	3486.8	2603.7	2604.9	1967.6	2291	2506.7	2230.9	2085.5	4101.3	3132.1	2997	2462.5	2324.3	4590.4	2414.8	3219.6	3272.2	2552.8	2286.5	2569.9	3087.7	2296.4	2361.1	3003.3	3108.1	1819.1	1937.8	3344.2	3792.8	2744.9
2469.7	2151.6	2484.2	2367.4	2955.3	2856.3	3234.7	2272.1	3176.6	2571.3	2259.8	2484.3	2546.2	1957.5	3741.4	3047.8	3337.6	2599.9	2304	4768.6	2063.8	2775.6	2885.7	2134.8	2158.9	2550.5	3407	2519.2	2221.7	3117.3	2863.2	1986.1	1957	3501.8	3371.7	2442.6
2629.6	2100.7	2497.3	2609.3	3148.6	3074.3	3228.5	2377.2	3051.7	2373.6	2258.9	2481.7	2445.9	2243.6	4241.8	2967.7	3412.3	2710.7	2244.6	4141.8	2045.8	2838.8	2865.3	2429.6	2452.5	2352.6	3103.1	2393.2	2119.2	3161	3250.8	1814.1	1939.4	3471.1	3438.6	2491.5
2751.9	2459.8	2568.2	2783.4	2893	3091	3525.1	2400.9	2968.3	2325.5	2117.9	2721.2	2671.8	2265.2	4208.9	3025.6	3702.8	2619.4	2160	3937	2012.9	2929.6	3064	2540.5	2068.1	2391.4	3728.8	2180	2335.1	3258.5	3261.9	2110.7	1945	3135.1	3579.8	2970.6
2852	2198.9	2856.1	2655.8	2682.9	2809.7	3730.3	2515.1	3204.9	2387.4	2179.2	2731.6	2753.2	2052	4222.1	3294.2	3544.4	2648.2	2144.1	5021.3	1900.5	2928	2673.2	2373.7	2057.5	2379.5	3433.1	2161.9	2301.3	3027	3463.7	2108.2	1758.6	3242.4	3785.4	2992.5
2737.5	2033.7	2663.2	2766.1	2523.7	2704.8	3649.6	2635.3	3359.5	2320	1958.4	2616.4	2877.9	2219.5	3753.8	2776.3	3633.1	2657.2	1992.3	4564.5	2186.1	3142.2	2766	2406	1886.1	2579.7	3167.8	2251.6	2395	2888.9	3289.1	2166.8	1914.8	3189.6	3325	2675.6
2952	2441.5	2925.4	2818.7	2664	2858.6	3678.5	2754.3	3029.5	2607.9	2134.4	2741.5	2405.1	2242.2	3393.4	2768.3	3849.7	2611.4	2126.4	4177.4	2202	2940.2	2950	2503.4	2242.2	2327	3221.2	2478.8	2333.1	3040	3146.9	1978.7	2050.2	3025.9	3765.4	2524.4
2860.5	2244.1	2362.6	2830.1	3213.9	3032.5	3759.7	2569.5	3263.7	2297.2	1958.1	2680.9	2651	2233.4	3576.5	3034.9	3765.3	2497.5	2113.1	4233.4	2536.3	2859.1	3070.2	2348.9	2261.5	2171.3	2931.7	2649.6	2700.7	2927.5	3773.9	1884.2	1908.5	3208.9	3459.1	2338.6
2950.9	2178.7	2464.9	2903.2	2850.4	2506.6	3868.1	2456.5	3385.8	2232.8	2006.7	2534.7	2268.9	1981.7	4071.1	2864	3826.3	2323.1	2356	4043.2	2241.9	3091.1	3095	2585.2	2034.6	2589.4	2764.7	2591.5	2587	3123.1	3331.4	2007.4	1633.4	3252.2	3307.9	2637.4
2483.3	2210.6	2316.1	2633.6	2694.9	2619.3	3556.2	2443.3	3117.3	2454.3	2262.2	2694.3	2610.1	1646.3	4184.9	2761.8	3627.6	2417.1	2333.2	4263.3	2313.5	2823.7	2883.4	2414.3	1924.8	2379.4	2908.9	2777.1	2406.6	3127.7	3415.4	1939.7	1987.8	3064.9	3518.1	2415
2867	2307.6	2671.1	2707.8	2817.3	2537.9	3648.2	2257.7	3069.1	2272.9	2249.3	2649.7	2709.2	2224.9	4216.1	2874.6	3320.5	2592	2076.6	4749.6	2398.8	2948.5	2981.7	2393.5	2127.2	2331	3449.4	3115.1	2483.1	3004.8	3601.8	1838.5	2036.9	3399.2	3661.2	2846.3
2905.2	1905.1	2497.8	2521.5	2708.1	2751.6	3503.2	2299	2937.4	1910.4	2089.6	2439.9	2492	2358.6	4131.2	2763.5	3722.2	2603.1	2414.7	4411.2	2324.4	3485.7	3037.6	2486.5	2026.3	2340.4	2946.4	2743.2	2525.1	3378.5	3476.8	1861.7	1769.2	3269.4	3560.6	3095.4
2690.8	1926.8	2252.9	2982.9	2797.5	2817	3515.1	1947.1	3116.7	1967.8	2301.2	2691.4	2623.6	2163.6	3821.1	2756.9	3699.9	2566.9	2368.5	4262	2338.3	3335.8	3275.7	2608.4	2010.3	2617.8	2872.8	2681.3	2646.8	3215.1	3435.9	2136.4	1989.9	3012.6	3637	2746.3
2785.1	2169.7	2670.1	3180.2	2623.1	2667.1	3618.4	2229.5	3143.1	2104	2135.2	2470.3	2624.8	2095.1	3625	2922.4	3791.1	2607.4	2346.1	4740.2	2453.3	2475.6	3042.1	2163.6	2293.9	2461.3	3028.5	2488.2	2168.3	3498.6	3753.6	2052.9	1654.4	3031.4	3613.1	2756.4
2634.7	2302.7	2677.4	2806.4	2576.6	2697.3	3658.7	2163.8	3078.3	2431.6	2252.2	2302.7	2646.6	2269.9	3679.3	2759.5	3109.7	2519.6	2042.6	4605.9	2265	3169.5	2913.8	2287.8	2320.9	2495.1	2889.7	2320.9	2263.2	3389.5	3217.6	2212.2	2144.1	2802.5	3413.5	2528.9
2697.9	2530.3	2779.9	2726.6	2556.4	2783.2	3562.3	2138.5	3112.9	2565.2	1890.1	2384.9	2720.6	1852	4114.7	3184.8	3616.3	2539.7	2131.8	4951.4	2382.7	3001.4	2988.3	2255.1	1936.1	2372.1	2899.8	2460	2360.5	3166.7	3028.8	1950.7	2246.8	3212	3255.1	2650.8
2775	2522.8	2652.5	2646.9	2681.9	2729.2	3195.8	2231.1	2972.3	2539.1	2048	2687.6	2542.6	1858.2	3856.4	3103.3	3489.8	2616.2	2121.4	4548.7	2612.7	2937.8	2989.5	2513.4	1845.4	2377.4	3058	2108.6	2517.9	2869.7	3244	2021.5	2233.9	3130.9	3165.7	2302.8
2774.1	2479.4	2440.8	2696.2	2929.8	2640.4	3627.9	2171.3	3405.2	2506.8	1977.8	2725.1	2652.7	1898.5	3863.6	3236.2	3342.6	2624.2	2319.4	4487.1	2312.3	3106.1	3112.6	2499.3	1598.8	2279.8	3000.4	2268.4	2489	3067.9	3294.7	2147.7	1461.5	3025.5	3682.9	2440.1
3010.2	2619.7	2642.6	2652.6	2479.3	2732.7	3439.3	2233.5	2992.2	2211.6	1820.7	2863.7	2499.2	2170.7	4248.1	3219.3	3312.7	2689.9	2021.1	4633	2330	2723.8	3064.8	2434.4	1776.2	2375.9	3054	2626	2279.4	3042	3427.9	2037.3	1890.1	3448	4035.9	2561.4
2823	2181.4	2577.2	2855.3	2908.1	2419.5	3686.3	2402.8	2977.8	2476.6	2101.5	2451.4	2506	2055.6	3683.8	3058	2994.7	2577.1	2292.7	3460.8	2085.4	2405.4	2770.3	2194	2002.7	2386	3229.9	2465.9	2365.3	3151.1	3308.4	1988.7	1950.7	3249.1	3873	2508.4
2915.7	2151.1	2724	2974.1	3106	2659.5	3712	2421.3	2838.4	2669.8	2434	2559.8	2527.7	2174.8	3904.7	3454.4	3484.6	2488.2	2201	3434.7	2143.7	2943.5	3024.1	2532.1	2207.1	2374.7	2721.1	2359.8	2471.7	3087.7	3676.6	2099.3	2085.7	3175.8	3802.4	2591.4
2498.2	2156.6	2646.3	2657.7	2929.3	3010.6	4150.8	2265	2887.3	2179.8	2135.9	2544.3	2837	1897.7	3584.7	2767.9	3446.2	2589.9	2232.1	4214.2	1844.1	2796	3155	2581.1	1989.9	2468.1	3106.7	2437.8	2280.2	3160.5	3045	2106.1	2231.1	3124	4229.1	2554.8
2635.1	2436.9	2716.4	2823.7	2730.9	2897.6	3844.2	2155.3	3208.1	2394.5	2230.9	2473	2844.4	2029.6	3826.5	3107.5	3035.8	2547.9	2222	3921.8	1988.1	2870.7	2824.2	2241	2271.3	2490.4	3621.9	2328.2	2699.1	3290.6	3061.6	2103.2	1923.6	3028.7	3173.5	2539.4
3094.8	2158	2895.3	2949.9	2941.2	2513.3	3680	2642.3	2944.9	2378.9	2019.3	2301.4	2525.6	2113.6	3987.5	2885.7	3138.6	2476.2	2218.5	3874	2300.1	2571.9	3025.4	2375.7	2060.8	2311.8	3209	2302.1	2249.9	3177.5	3468.9	2151.7	2223.9	3221.7	3599.3	2975.3
2839.9	2182.1	2915.8	2951	3080.2	2857.3	3322.1	2798.1	3003.9	2439.6	2203.8	2277.3	2646.7	2140.8	3802.9	3219	3496.7	2523.7	2143.7	3870.4	2561.8	2720.8	2962.7	2545	2072.7	2431.6	3152.5	2480	2445.1	2908.7	3307.3	2058	2057.2	3272	3239.4	2536.6
2717.1	1778	2866.4	2928.3	3032.6	2932	3530.9	2688.1	2938.5	2765.2	2212.3	2536.7	2435.3	2210.9	4308.8	3122.7	3431.8	2452.9	1956.6	4223.7	2461.4	2867.5	2826.7	2493.6	1964.6	2405.8	2958.1	2672.4	2408.1	3252.9	3460.2	2061.1	1774.2	3137.3	3121.9	2588.5
2791.7	1806.5	2707.6	3260.9	2924.5	2918	3772.3	2499.8	2848	2461.5	2461.6	2568.2	2555.8	2002.5	3834.2	3254.7	3609.7	2489.2	2183.4	4499.5	2041.8	2618.4	2775.6	2560.3	2090.1	2679.8	3304.7	2744.4	2425.2	3482.6	3462.8	2112.3	1850.5	3309.7	3578.9	2632
3036.9	2198.3	2851.3	3131.4	2709.4	2819.3	3919.7	2592.5	2705.8	2696.6	2533.4	2501.1	2524.4	1938	3601.1	3276.9	3510.6	2660	2142.5	4269.5	2228.2	2549.4	2612.5	2390.5	2027.1	2513	3025	2503.6	2312.4	3089.2	3268.3	2145.9	1835.9	3144.4	3272.2	2528.9
2577.4	1821.6	2769.3	2935.5	3003.2	2860.8	3804.4	2479.1	2865.6	2643.3	2319.2	2446.6	2274.2	2117.6	3973.6	3131.9	3542	2683.8	2146.6	3916.6	2368	2829.8	3026.8	2613.2	2186.5	2866.6	3135.1	2443.9	2211.3	3262.9	3417	2229.1	1819	2944.3	3960	2967.5
2940.1	2036.3	2528.3	3050.5	2978.7	2427.7	3778.5	2495.4	2962	2200.4	2374.5	2288.1	2750.5	1943.4	4204.2	3150.2	3538.5	2637.1	2097.1	4248.1	2257.4	2724	2927.9	2746.5	2193.7	2555	3142.6	2714.2	2348.1	3295.8	3202.4	1865.7	1760.8	3078.1	2666	2640.9
2829.7	2310.1	2706.6	2723.8	3041.3	2714.6	3958.6	2483.1	3046.7	2592.2	2172.3	2305	2679.7	2064.1	3339.9	2910.5	2992.6	2430.6	2228.8	4221.4	2245.1	2475.6	3396.4	2620.4	2165.4	2560.5	3319.8	2473.9	2345.4	3228.7	3470.2	2025.1	2203.5	3244.6	3518.9	2459.1
2715.5	2073.8	2639	2864.7	2809	2728.3	3953.4	2485.9	3465	2247.2	2225.6	2695.4	2973.7	2011.4	3669.7	2531.6	3172.3	2400.1	2108.1	4224.9	2087.4	2650.6	3250.5	2573.7	2081.1	2500.8	3210.5	2237.5	2717.3	2911.7	3529.4	1988.3	1690.3	2931.8	3217.6	2460
3117.9	1941.4	2794	2867.9	2973.9	2788.8	3539	2209.3	3079.9	2021.6	2376.5	2735.8	2560.8	1928	4030.6	2560.6	3409.2	2524.7	2071.9	3640.8	2322.1	3281.6	2990.8	2811.5	2107.1	2561.7	3510.2	2612	2620.9	3132.6	3645.7	1960.3	2001.9	2933.9	3317.5	2414.6
2896	2194.3	2855.3	2918.7	3183	2600.7	3769.8	2373.8	3260	2130	2376.8	2649.9	2268.5	1894.9	3781.8	2902.4	3497.7	2502.2	2237.3	4221.8	2079.5	3234	2993.6	2359.9	1816.9	2492.1	3395.7	2124.2	2576.8	3215.3	3073.7	2089.5	1837.3	3264.5	3651.1	2573.4
2643.9	2181.4	2962.8	2587.9	3138.8	2727.7	3850.5	2475	3272	2108.4	2180.5	2735.8	2514.8	2353.4	3814.3	3080.7	3566.9	2563.7	2045.6	3814.8	2123.9	3008.5	2965.7	2309.8	2102.7	2431.9	2676	2446.1	2088.9	3185.5	3372.5	2371.4	1879	2872.8	3647.3	2753.5
2669.5	2005.9	2581.1	2700.1	3019.5	2615.5	4084.6	2432.3	3260.2	2286.8	2507.1	2522.2	2546.4	2179.9	4096.2	3014	2731.6	2615.3	2214.5	4042.8	2270.2	3017.8	2956.7	2451.2	2016	2336.4	3130.2	2375.7	2514	3182.5	3412.3	2390.6	1862.8	3236.5	3714.1	2617.2
2778.2	2207.1	2877.4	2654	2815.5	2710.5	3579.1	2484	3077.9	2042.5	2159.3	2287.6	2878.5	2249.4	3767.6	3353.4	3512.5	2542.4	2002	3836.9	2238.4	3378.8	3325.3	2613.8	1998.6	2527.4	3184.2	2427.4	2544.8	2972.2	3227.6	2219.6	2008.6	3411.1	3349.6	2745.1
2931.4	2185.7	3030.3	2910.5	2648.4	2455.9	3825.5	2392.1	3008.2	2077.1	2335	2570.6	2849.2	2132.5	3846.7	3064.9	3251.3	2394.6	1977.9	3968.7	2374.7	3127.3	3276.8	2330.5	1956.2	2649	3062.4	2690.5	2649	3394.6	3561.7	2076.1	2150.5	2991.5	3443.9	2738.7
2717.6	2288.1	2764.4	2805.7	3080.2	2535.1	3655.5	2506.8	3139.4	2319.2	2264	2379	2710.5	2284.5	3565.4	2970.4	2876.2	2504.4	2148.5	4107.3	2385.8	2779.2	2812.7	2529.3	1970.3	2424.3	3134.8	2795.5	2740.6	3094.2	3485.4	2471.5	1713.5	3025.6	3512.6	2707
2883.2	2376.7	2635.3	2732.7	2981.3	2734	3826.1	2467	3130.7	2506.5	2122.9	2292.5	2743.9	2267.5	3528.7	3089.1	2961.4	2683.9	1941.3	4397.7	2465.6	3295.3	2764.9	2506.3	1985.3	2430.6	3107.4	2565.2	2630	3266.2	3367.8	2231.2	1712.9	3087.1	2804.3	2388.2
2963.3	2111.1	2805.3	2861.7	3169.9	2920	3862.7	2470.9	3151.8	2520	2095.5	2456.7	2871.3	1847.8	3588	3099.2	3477.4	2596.8	2047.1	4434.6	2616.8	2580.1	2929.7	2450.3	1944	2264.4	3124.5	2770.2	2215.2	3180.4	3294.1	2027.4	1969.1	3125.5	2661.4	2442.2
2891.4	2361.6	2766	2504.7	3067.3	2981.7	3889.7	2268	2983.8	2525.4	2322.8	2362.5	2473.5	2289.5	3647.7	2672.3	3058.7	2599.8	2247.6	4143.7	2454.3	2689.1	3020.4	2372.7	2175.8	2627.8	2927.7	2632.3	2605.7	2962.7	3194	2433.4	1863.2	3233.4	3550.2	2656.5
2983.2	1996.6	2503	2677.1	3094.1	2804.8	3804.6	2278.3	2995.5	2404.2	2127	2541.5	2378.4	2096.8	4117.1	2888.2	3003.5	2619.1	2161.6	4090.4	2788.5	2775.6	2738.4	2362	1979.7	2380.8	3068.7	2506.6	2404.3	3156.7	3200.8	2094.1	1979.1	3095.9	3446.1	2846
2900.4	2054.6	2693.3	2652.4	3495.6	3025.2	4155.6	2310.7	2902.7	2190.1	2310	2277.4	2638	2203.3	3740.9	2482.9	3512.6	2607.3	2141.3	4513.1	2512.1	2846	3042.5	2409.4	1969.7	2426.6	3122.9	2384.9	2663.4	3000.5	3320.8	1920.2	2081.7	3057.7	3699.4	2677.3
2991.1	2567.7	2586.5	2633.5	3002.3	2790.1	4079.3	2406.7	3090.6	2248.8	2307.7	2554.5	2821	2144.3	3363.8	3335.8	3029.2	2674.2	2285.4	3963.1	2228.2	2676.6	2918.4	2341.9	2034.6	2476.6	3198.5	2688.4	2456.2	3227.7	3264.9	2162.4	1700.6	3086	3312.6	2850.9
3031.3	2040.9	2785.4	2999.6	2999.3	2796.6	3706.1	2439.2	2920.7	2326.3	2490.8	2645.8	2877.3	2077.6	3905.3	3177.9	3254.8	2604.6	2046.3	3268.8	2285.5	2659.2	2889.4	2519.8	2226.3	2296	3020.9	2522.8	2537.5	2820.4	3372.6	1848.1	1984	2977.3	3475.8	2680.4
3165.5	2121.8	2604.1	3141.3	3025.3	2634.7	3856.7	2308.6	2957.2	2514.3	2339.5	2456.2	2784	1926.1	4165.7	3093.4	3080.1	2509.5	2235.2	4203.9	2620.6	2872.3	2733.7	2588.2	2112.8	2295.3	2890	2327.7	2194.7	3119.1	3432.6	2050.8	2038	3266.8	4131.8	2619.7
3126.2	2165	2558.4	2978.8	2959.8	2991.8	4258.3	2351.7	2990	2405.6	2129.9	2203.2	2660.7	2212.6	3911.9	2850.2	2967.8	2492.3	2213.2	4334.3	2639.3	2463.6	2841.1	2534.7	1881.4	2334.2	2691.4	2561.7	2525.5	2734.8	3404	2262.9	2192.5	3201.6	4068.7	2888.5
3044.6	2228.6	2726	3006.4	2936.5	2958.3	4249.7	2526.8	2943.8	2456.9	2363.4	2461.5	2920.4	2194.5	3526.5	2947.5	3011.7	2628.7	2171.1	4022.1	2471.8	3134.1	3009.5	2272.6	1781	2391.3	2957	2507.4	2418.8	2909.2	3534.5	1945.5	1772.8	3364.8	3391.4	2673
3096.3	2131.4	2710.9	2997.8	2784.4	2765.6	4344	2297	3184.7	2715	2478.7	2401.7	3034.6	2258.6	4227.2	2716.8	2946	2692	2177.8	3807.3	2442.1	3019	3066.3	2273.7	1971.5	2639.6	2734.6	2737.8	2090.5	2719.3	3526	1854.9	2054	2961.6	3095.9	2578.6
3303.7	2132.6	2772.3	2944.6	2665.5	2680.9	3775.2	2417.7	3195.7	2864	2532.8	2501	2906.6	1948.8	3908	2897.2	3034.4	2615.1	2171.8	3903.7	2292.2	2660.3	2926	2408.3	2156.2	2774	3265.1	2390.4	2273.3	2872.5	3609.3	2092.4	1599.8	3175.5	3671.6	2914
2879.5	2152.3	2622.6	2688.7	2920.4	2709.6	3789.7	2469.7	2957.8	2495	2454	2348	2780.8	1975.6	3588.9	3306.8	2803.1	2707	2260	4017.4	2400.5	2811.2	2931.2	2400.9	1951.3	2626.9	3277.7	2642.3	2333.7	2761.4	3671.1	2037.9	1785.3	2895.8	3186.6	2608
3214.4	2025.1	2856.4	3040.2	3088.6	2952.8	3867.6	2717.8	3086.1	2789.9	2522.3	2173.6	3018.2	2132.5	3539.7	3243.4	3462.9	2776.9	2327.4	4673.5	2448	2689.3	2720.7	2561.9	1867.5	2647.7	3354.1	2925.1	2374.4	3218.8	3524.3	1948.8	2160.2	3042.5	3437.9	3170.8
3424.1	2151.3	2850	2918	3125.1	2937.5	3795.3	2424.6	2996.7	2331	2216.1	2332.2	3001.7	2148.9	3418.4	3272.9	3182.3	2743.4	2532.3	3666.2	2164.9	2455.1	2857	2602.1	2179.3	2725.1	2953.4	2291.2	2262	3001	3572.9	1812.2	1924.9	3101	3724.7	2806.2
3145.2	2115.6	2739.5	2781.1	3071.2	3031.4	3616.2	2223	3146.1	2474.7	2731.4	2476.2	3193.6	1881	3449.6	3085.8	3043.3	2710.8	2148.9	3662.5	2336.3	2748.8	2853	2583.4	2109.6	2570.7	2790.4	2374.1	2459.8	3146.7	3306.2	1822.9	1928.5	3275.9	2826.3	2632
3309.1	1882.7	2630.7	3069.6	3068.7	2809.3	3722.8	2376.3	3179.5	2449.3	2480.6	2367.6	3124.6	1820.6	3637.1	3067.6	2860.5	2662.9	2121.7	4013	2426.9	2486.5	3185.2	2627.2	2061.1	2543.6	3158.7	2425.4	2505.1	3196.4	3380.5	2117.6	1707.9	3023.7	2866	2286.3
2773	1869.1	2767.8	2965.2	2897.9	2847.1	3779.1	2617.2	3037.8	2167.7	2394.6	2483.2	3033	2100.7	3680.9	3164.3	2879.2	2586.6	2156.2	4010.8	2345	2860.7	3018	2344.5	2209.3	2644	2963.7	2917	2546.5	3218.9	3630.9	2023	1759.5	3363.2	3388.1	2350.1
2624.6	1914.3	2739	2801.1	2879.2	2927.9	4099.4	2629.2	3058.5	2071.6	2118.2	2398.1	2826.5	2084.5	3493.1	3075.1	3024.6	2558.4	2315.2	3931.8	2151.1	3032.2	2913.5	2470.7	2150.3	2266.3	2937.2	2598.2	2369.2	3143.4	3323.8	2077.3	1860	2968.6	3769.4	2530
2917.8	1918.1	2715	2669.4	2946.9	2695.7	4319.5	2807.5	2864.3	2729.2	2213.5	2315.8	3134.7	2409.3	3802.6	2786.6	3420	2715.4	2298.3	3975.3	2313.7	3049.2	2771.2	2353	1836.6	2268.1	2744	2494.8	2360	2933.5	3358	2109.8	2109.5	3062.5	3275.7	2372.7
2849.9	2053.4	2731.8	2713.2	3398.1	2803.4	3802	2633.9	3059.6	2825.2	2262.6	2646.4	3039.7	1998	3157.1	2712.5	2701.5	2835.8	2226.7	3983.5	2124.7	3096.5	2984.6	2542.5	1982.7	2364.2	3076.5	2372.5	2859.1	3094	3617.9	2328.2	1612.1	2889.5	3502.6	2589.3
2937	1953.1	2757.5	2816.9	3195.3	2720.2	3705.9	2780.6	2927.6	2264.6	1913.3	2409.2	3006.7	2123.3	3161.5	2814.1	2827.7	2762.7	2142.1	3945.9	2143.6	2761.8	3077.9	2501.9	2209.1	2475.1	3199.5	2686	2474.7	3168.9	3481.4	1996	1889.8	2822.1	3677.4	2702
3224	2025.7	2745.7	2731.2	2686.1	2730.6	4190.7	2454.6	2648.6	2189.7	2198.2	2255.9	2891.4	2016.3	3610.9	2915.6	3068.8	2571.3	2220	3918.1	2225.6	2982.5	3082.2	2330.1	1903.2	2446.7	3361	2575.5	2497.5	3145.8	3358.3	2134.4	1949.2	3212	3615.3	2323.6
2818.2	2101.5	3081.5	2870.3	2962.1	2881.5	3821.4	2519.2	2841	2143	2578.1	2316.5	2760.9	1827.2	3733.9	3117.6	3171.8	2537.5	2240.3	3429.9	2556.8	3257.8	2690.2	2336.1	1902.7	2546.8	3061.9	2671.7	2419.1	3145.2	3295.1	1898	1881.7	3032.6	3443.5	2501.3
2716.1	2404.3	3133	3002.2	2786.1	3228.7	4104.7	2773.7	2833	2287.9	2308.2	2375.2	2850.6	2161.5	3650.3	3296.4	2831.9	2524.4	2265.9	3261.8	2353.7	2825.3	2986.8	2334.1	2060.1	2509.5	3358.2	2920.6	2518.9	3284.2	3089.4	1884.9	2064.2	2807.1	3537.7	2433.4
2890	2327.8	3014.9	3092.4	2713.9	2872.2	3944.8	2741.9	3139.9	2262.4	2189.3	2480.4	3395.9	2125	3842.5	3325.1	3023.5	2474.7	2090.7	3321.4	2556.5	2826.3	3052.1	2388.7	2131.8	2466.3	3263.5	2614.9	2631.8	2963.7	3227.2	1901.8	2251.1	3135.5	2709.2	2433.8
3192.4	1889.9	2908.8	2827.4	2649.6	2786.1	4242.9	2657	2933.5	2264.2	2578.7	2496.3	3213	2170.9	4018.4	3075.2	2514.7	2684.2	2027.9	3460.3	2294.1	2530.6	2968.6	2099.1	1860.3	2299.5	3223.7	2579.5	2443.1	2976	3209.6	1870.1	1656.9	3175.3	2993.4	2873.5
2947.7	2397	2811.4	2600.3	2740.5	3139.6	4197.8	2495.1	2754.7	2373.1	2437.7	2463.5	3136.2	2213.2	3480.5	3011.8	2763.4	2794.7	2239.1	3760.5	2459	2317.8	3010	2346.4	2077.5	2446.1	3103	2248.8	2558.4	2874.5	3198.6	2344.8	1912.5	3233.7	3640.7	2382.9
2772.7	2254.4	3190.2	2872.8	3041.2	2824.4	4121.4	2291.2	2853.2	2425.3	2097.3	2409.7	3344.6	2310.1	3002.3	3185.9	2940.3	2794.2	2222.1	3991.2	2371	2419.9	3064.6	2790.9	2036.3	2416.8	3106.6	2771.8	2522.3	2959.5	3275.9	2079.8	2005.9	3248.6	3224.7	3002.4
2967.3	2507.1	3061.5	2629.9	3099.8	2808.9	4092.7	2499.3	2904.1	2762.9	2592.2	2192.4	3120.6	2447.2	3279.4	2987.5	3273.8	2913.7	2240.5	3797.5	2323.6	2200.1	3081.6	2750.7	2116.6	2474.9	2906.2	2843.8	2434.7	3134	3330.1	2017.9	1390.6	3100.6	3332.3	2685.5
3443.6	2172.3	2719	2623.6	3003.2	3045.1	4150.7	2567	2963.8	2640.2	2037.4	2721.8	2740.6	2281.6	3312.5	3241.5	2980.6	2825	2351	3718.1	2325.8	2475.3	3065.9	2178	1995.5	2571.7	2956.9	2512.8	2452.1	3331.9	3627.5	2082.7	2209.1	3117.6	3313	3150.3
3133.2	2040.7	2991.6	2667.8	2956.9	3019.3	3923.8	2419.7	3158.3	2681.6	2074.4	2627.3	2991.2	2304.7	3718.2	3278.7	2515.6	2646.4	2254.3	3817.5	2344.1	2933.1	3281.2	2451.1	2112.7	2338.1	3137.6	2746.9	2425	3199.7	3900.2	1834.7	1867.7	3145.8	3190.5	2887.4
2896.5	2238.3	3131.6	3019.4	2769.2	2670.8	3979.9	2599.1	3268.5	2841.5	2515.1	2267.4	3107.6	2441.8	3676.9	2882.7	2938	2699.2	2039.2	3314.1	2153.6	2904.5	3139.6	2611.4	2184.8	2403.2	3089.3	2858.8	2384.8	2988.6	3413.2	1926.9	2022.4	2936.2	3004.4	2673.8
2858.4	2115.6	2955.2	2781.6	3050.6	2657.2	4106.4	2727.1	3093.9	2918	2233	2440.8	3121.4	2141.6	3400.2	2963.4	2790.8	2790.7	2099.3	3374.6	2223.4	2891	3162.5	2173.6	2146.6	2303.6	2699.1	2611.2	2548.8	2886	3382.7	1723.1	1997.6	2925.7	3479.8	2727
2856.9	2082.5	3076.7	3027.4	2797.3	2953.6	4015.8	2798.1	3133.1	2812.8	2259.9	1975.2	3136.1	2107	3442.7	3118.3	2684.3	2652.2	2185.7	3450.7	2514.6	3172.8	2994	2420.1	2073.2	2342.7	2862.5	2662.8	2526.3	3140	3505.6	1787.4	2022.1	3042.6	3324.3	2756.9
2943.2	2189.7	3076	2978	2970	3016.4	3784.5	2461.5	2976.4	2498.2	2504.8	2354.5	3242.5	2219.9	3607	3141.1	2433.8	2541.4	2180.2	3318.1	2056.7	2730.6	3231.5	2635.9	2034.2	2702.7	2841	2603.5	2606.5	3010.9	3647.9	2054.9	2099.7	3257.8	2957.7	3017.2
3089.3	1993.7	2964.9	3180.3	3075	2692.2	3938.3	2464	3055	2552.7	2125.4	2399.6	3038.9	2005	3975.4	3292.3	2894.8	2692.8	1980.9	3759.2	2378.5	3285.7	3181.3	2610.9	1958.6	2671	3315.4	2708.9	2384.1	3153.2	3475.1	2018.6	2203.3	3040.7	3387.3	2843.9
2802.5	2083.4	3246.9	2977.3	3024.8	2552.7	3900.6	2627.4	3216.5	2293.2	2418.4	2561.2	3117.1	2104.2	3851.7	3390.5	2945.4	2809.3	2417.9	3690.2	2322.5	2823.9	3231.7	2261.1	1969	2606.1	3298.3	2868.3	2712.7	3080.3	3345.6	2378.3	2102.6	3313.9	3702.9	2625.4
2469.1	2091.9	3016.6	2738	2894	2818.1	4021.3	2526.6	3311.3	2301.7	2448.1	2466	3321.8	2347.1	3997.4	3072.7	2969.9	2791.9	2207.6	3472.8	2059	2862.8	3002.6	2369.6	1869.8	2672.5	2616.2	2653.9	2627.5	2842.8	3171.8	2351	1912.8	3403.3	3148.3	2575.3
2627	2175.4	2951.8	3243.8	3379.2	2859.2	4424.3	2526.4	2981.1	2476.1	2644.1	2362.1	3716.7	2316.2	3943.3	3253.1	3257.3	2687.4	2287.6	3915.5	1745.6	2830.9	2893.6	2307.7	2017.9	2838.7	3196.5	2388.1	2573.3	3314	3609.8	2195.3	2032.4	3376.4	2852.5	2680.7
2340.3	2105.3	2884.4	3191.7	3045.1	2717.5	4162.8	2814.1	3026.4	2376.5	2671.6	2263.8	3106.4	2525.4	3376.1	3346.7	2444.7	2548.2	2592	3865.8	2114.8	2551.8	3080.6	2395.5	2266.8	2609.4	3036.6	2316.1	2747	3120.3	3939.9	2207.3	1919.9	3319.8	3061.5	2836
2579	2116.3	3194.7	3019.6	2873.4	2693.1	4381.3	2752.9	2929.9	2324.6	2456.2	2321.1	3139.2	2064.4	3583.1	3410.8	2829.4	2518.8	2314.6	4056.1	1959.5	2494.2	3223.6	2420.9	2120.8	2811.1	3942.9	2709.4	2279.2	3005.7	3464	1989.4	1837.1	3210.3	2977.4	2791.5
2766.2	2119.6	3200.8	3095.5	3284.2	2923.3	4266.1	2585.1	2949.4	2158	2314.4	2454.8	2895.7	2281.1	3693.4	3372	2561.9	2496.8	2402.2	4132.7	2117.1	2922	2840.8	2212.9	2192.2	2521.9	3124.8	2761.7	2454	2958.8	3471.2	1922.4	2164.1	3201.1	3129.7	2432.8
2808.4	1983.3	3006	3078.7	3341.4	2865	4261	2238.4	2707.8	2555.1	2245	2221.3	3246.1	1724.6	3926.4	3577	3006.8	2634.4	2300.4	4056.8	1932.6	2558.1	2850.4	2318.3	2222.6	2702.3	3060	2549	2708.7	3034.7	3547	2107.8	2039.5	2949.4	2891.2	2839.5
2738.4	2120.2	3184.8	2945.2	3315.3	2395.4	3975.4	2483.8	2907.7	2604.4	2285.5	2338.1	3494.7	2028	3582.1	3417.6	2553.5	2713.3	2218.1	4046.3	1495	2657.1	3269.7	2494.2	2125.5	2815.4	3231.3	2787.9	2683.8	2894.8	3574.2	2238	2087.6	2741.7	3080.8	2619.4
3064.2	2178.5	3075.1	3078	2786.8	2570.6	3738.3	2556.7	2900.6	2213.5	2400.4	2158.5	3359.7	2087.1	3932.7	3250.1	2845.8	2601.5	1980.5	3523.7	2003	2542.2	3003.7	2373	1882	2643.5	3295	2716.9	2389.2	3034.4	3486.1	2093.9	1817	2708.6	3228	2711.5
3045.2	2277.3	3755.4	2909.6	2823.8	2712	4122.6	2207	2849.6	2579.8	2526.2	2159.5	3282.2	2259.3	3310.3	3360.1	2888.3	2570.1	2203.5	3968	1840.7	2582.3	3058.1	2420.4	2317.1	2505.8	3108	2597.7	2631.5	2668.9	3074	1931.2	1645.2	2966	2742.6	2634.6
3173.8	2329.6	2895.9	2815	2934.6	2828.6	3856	2552.7	3041.4	2525.6	2396.2	2161.6	3345.3	2313.2	3189.4	3093.5	2433.9	2497.5	2320.2	3912.9	1933.7	2726.6	3123.6	2466.3	2059	2151.3	2850.3	3245.5	2459.4	3013.9	3341.7	1636.7	2067.3	3177.2	3136.2	2766
3094.8	2048.5	2730.7	2838.1	2865.4	2689	3722.9	2559.4	2772.7	2448.7	2616.7	2248.2	3002.8	2134.5	3176.3	3046	2848.4	2493.8	2222.9	3648.4	2058.9	2602.3	3079.6	2288.5	2096.5	2527.7	3271	2372.1	2590.9	3266.4	3018	1832.5	2613.9	3037.8	2755.1	2540.4
3204.1	2106.3	2810.1	2948.2	3422.4	2642.6	3877.8	2476.6	3079.8	2708.3	2651.6	2321.8	2963	2270.9	3008.5	3110.9	2730	2521.6	2012.8	3707.6	2023.1	2522.5	3047.7	2367.7	2279.8	2657.3	3128.2	2418.8	2480.3	3107.6	3203.6	1918.1	2278.9	3234.3	3540.6	2556.6
2916.3	2604.6	2627.6	2892.7	3121.3	2619.8	4118.1	2491.7	3168.3	2493.9	2754.8	2289.9	3325	2246.5	3172.2	3149	2538.3	2486.9	2178.4	3755.4	2071.2	2562	2949.7	2223.2	2069.5	2662.6	2975	2575.8	2652.9	3383.1	3151.4	2071.9	1978.6	2958.4	3363.8	2527.8
2714.2	2266.9	2738.7	3034.2	2760.6	2901.7	4084.7	2338.1	2987.5	2363.3	2482.9	2512	3306.4	1932	3393.1	3211.2	3038.1	2548.9	2384.1	3817.8	2159	2495	2898.8	2315.2	2098.5	2941.7	2922.3	2620.7	2657.3	3167.3	3049.4	2038.4	1782.3	3150.1	3204.5	2410.9
2809.7	2004.4	2786.2	2928.1	2730.1	2847.8	4225.5	2425.5	3498.1	2551.3	2504.7	2349.8	3185.9	2320.9	3258.4	2931.7	2873.9	2749.9	2026.9	4168.5	2360.3	2332.3	2961.4	2169.6	2052.8	2728.4	3100.1	2633.6	2684.8	2910.5	3299.9	1767	2340.4	2914.4	2910	2873.6
2975.4	1974.8	2615.2	3125.1	2790.8	2946.3	4263.1	2420.6	2776.2	2704.7	2637.7	2037.8	2903.5	2219.1	3226.8	2900.3	2900.5	2664.5	2182.8	3736.6	2109.7	2390.7	2801.5	2433.9	1941.3	2757.8	3115.5	3014.8	2254.4	3072.2	3580.2	1635	1779.4	3262.8	2649.2	2682.8
2605.6	2121	2778.4	3106.2	3026.3	2749.8	3831.2	2520.1	2806.8	2631.7	2664.5	2323.5	3213.6	1999	2957.5	2934.5	2719.1	2493.8	2069.6	3421.1	2123.7	2822	2752.9	2635.3	2278.6	2827.9	2829.6	2884.5	2389.8	3132.1	3403.7	2046.7	2011.8	3071	3589.8	2507.6
2592.2	2481.2	3115.5	3258.7	2924.1	2657.2	3757.1	2539.7	2611.9	2846.1	2975.8	2212.2	3168.2	2632.2	3225	3105.5	2527.5	2616.7	2281.9	3394.3	1867.6	2878.4	2927.6	2727.5	1956.7	2717.9	2880	2639.1	2582.8	3117.9	3311.5	1884.2	2214.8	3194.8	3136.3	2562.6
2449.3	2256.9	3246.2	3202.5	3015.6	2926.4	4192.3	2627.7	3230.1	2465	2521.9	2389.4	3407.5	2303.5	3605.7	2972.9	2656.3	2661.6	2212.2	3855.1	1990.2	2715.6	2997.3	2451.1	1935.4	2567	3006.3	2596.6	2914.6	3174	3209.3	1806.8	1766.8	3571.6	2880.2	2463.1
2629.9	2437.9	2774.6	2807.8	2874.9	2774	4027.4	2698.6	3183.7	2503.6	2243	2420.8	3302.6	2207.5	3055.5	2768.7	2739	2646.5	2344.2	3744.4	2229.1	3117.3	3021.9	2467.8	2071	2573.6	2962.1	2580.8	2406.6	2770.3	3222.5	2200	2068.2	3151.6	3142.1	2571
2753.4	2070.1	3368	3148.7	3159.9	3004.6	3821.3	2547.6	3169.2	2731.4	2431.5	2451.1	3015	2063.8	3108	3038.3	2508.1	2629.9	2270.1	3559.8	2139.9	2970.1	2714.3	2344	2101.5	2542.6	2932.5	2578.3	2323.5	3022	3868.5	2053.9	1944.8	3176	2948.5	2676.7
3040.6	1868.3	3068.4	3022.2	3425.6	2824.1	3948.2	2579.8	3189.9	2678.6	2517.8	2178.8	2922.8	2594.2	2929.1	3338.4	3071.8	2443.9	2474	2809.6	2399.5	2728.2	3098.5	2346.9	1997.8	2905.6	2949.6	2548.7	2789.5	3166.3	3825.4	1981.4	1720.8	2957.4	3265.9	2782.3
2793.5	2238.1	3159.9	2734.3	2913.8	2895.9	4017.3	2163.8	3280	2761.5	2411	2252.5	2944.5	2387.8	3418.7	3683.2	2858.5	2430.2	2346.4	2921.1	2079.9	2889.5	3114.5	2533.7	2026.3	2862.3	3047.8	2478.4	2345	3081.7	3322.8	1904.4	1949	2800.4	3403	2626.6
3323.1	2526.1	2855.7	3228.1	3190.6	3137.6	4222.4	2325.1	3434.5	3014.1	2281	2075.6	3494.6	2356.5	3383.9	3492.1	2774.9	2502.8	2295	3218	2279.4	2789.9	2994.3	2346.4	2000.9	2829.1	3514	2499.9	2329.1	2994.1	3343.7	1814.7	1856.8	2950.4	3368.3	2867.7
2853	2123.9	2840.9	2923.4	3112.9	2871.4	3956	2466.1	3155.2	2630.7	2782	2269.5	3403.2	2280.1	2867.6	3429.6	2783.6	2386.6	2233	3875.6	2178.7	2619.2	2840.1	2241.7	2250.2	2837.2	3155.6	2444.9	2557.6	3057.8	3332	1685.4	1961.1	2683	3266	2653.4
2883.2	2247.5	2980.1	2850.2	3201.1	2571.6	4142.4	2572.6	3397.8	2642.2	2706.7	2118.1	3326	2192.4	2791.1	3541.5	2635.8	2316.3	2417.7	3799	2157.1	2353.8	2870.5	2205.6	1963.6	2752.4	2765.6	2556.5	2119.7	3620.9	3672.1	2017.7	1969.1	2991.5	3188.7	2503.7
3043	2228.5	2929.7	2660.8	3251.8	2804.2	4118.2	2626.8	3130	2947.5	2487.8	2117.2	3452.3	3092.6	3095.4	3416.1	2265.4	2486.2	2275.5	3313	2008.2	2599.7	3123.4	2735.2	2246.1	2386.4	2886.6	2262.6	2567	2834.6	3537.2	1875	1942.3	3139.7	2693.6	2372.1
2877.9	2080	3077.4	2900.3	3513.7	2827.1	4047.9	2537.5	2953.2	2619.7	2603.7	2021.5	3209.7	2681	3852.2	3434.9	2180.6	2557.2	2001.5	3334.6	2032.1	2674.1	3154.6	2166.7	1933.9	2629.1	2925.9	2332.1	2447.7	2642.4	3313.5	2056.6	2371.4	2829.5	2776.8	2465.9
3115.3	2238.6	3145	3043.6	3089.4	2778.9	3672.2	2654.7	3202.8	2503.4	2461.5	2360.9	3464.3	2407.3	3085.9	3313.8	2184.7	2385.3	1959.5	3278.7	2083.3	2596.2	3036.9	2439.9	2119	2698.6	3085.2	2394.2	2490.5	2878.5	3239	1849.5	1812.5	3151.5	3227.8	3181.9
3254.4	2239.4	3329.1	2775.6	2747.2	2928.2	3545.8	2475.8	2832.7	2290.3	2548.1	2596.3	3264.9	2445.7	3405.4	3053.8	2504.3	2354.5	2238.9	3530.3	2131	2208.9	2820.4	2873.9	2096.5	2687.6	2979.7	2452.8	2622.2	2983.5	3272	2261.3	1804.4	3004.5	3276.2	2608.9
3011.8	2076.2	3050.9	2932.2	2958.1	2768.4	3816.4	2512.2	3190.1	2410.3	2448.7	2429.1	3215.7	2517.1	3377.2	2622.9	2479.1	2414.8	2270.7	3780.2	2079.2	2194.9	3179.9	2793.6	2088.6	2551.2	3299.7	2650.8	2736.6	2877.8	3100.9	2145.5	1674.4	3086.9	2967.9	2694.5
3104.9	1976.8	3072.5	2983.4	2816.7	2647.8	4096.5	2581.2	2866	2496.8	2565.4	2192.9	3426	2751.1	3396.5	3095.4	2621.2	2449.2	2207.8	3651.7	2050.6	2672.3	2876	2522.8	1913.1	2766.1	2586	2576.6	2634.9	3122.3	3247.6	2042.6	1671.2	2876.9	2947.3	2905.3
3273.1	2203	3057.8	2863.9	2941.6	2695.7	4328.8	2522.3	2774.6	2640.1	2571.4	2015.3	3293.2	2353.2	3072.1	2966.9	2662.5	2375.3	2221.2	3352.3	1948.9	2703.6	2647.3	2427.4	1950.6	2743.9	3155.3	2224.2	2505.1	2805	3484.5	2123.3	2041.5	3102.8	3006.3	2536.9
3125.4	2178.5	3393.3	3247.5	2771.3	2717.3	4499.8	2552.2	3143.7	2191.1	2874.9	2146.3	3144.6	2177.7	3249.2	2746.9	2484.2	2414	2013	3508.9	1982.4	2557.2	2487.5	2617.5	2128.6	2990.5	2733.5	2137.8	2391.5	2937.6	3224	1971.1	2398.3	3086.8	2516.4	2594.1
2840.2	1946.1	3251.3	3292.8	3190	2777.7	4005.8	2703.6	2989.9	2405.7	3039.7	2027.4	2973.9	2667.9	3571.1	2964.9	2380.1	2431.3	2054.1	3683.3	1761.5	2734.8	2835.5	2738.8	2195.5	2826.7	2857	2397.6	2771.8	2950.5	3236.1	1982.1	2019.2	3053.8	3009	2658.6
2857	2263.7	3249.5	2827.8	2743	2591	3830.7	2771.1	2796.1	2179.6	2949.6	2487.3	3092.4	2608.4	3387.6	3311.4	3349.2	2324	2325.6	3401.3	1838.8	2807.6	3088.2	2483.3	1846.4	2618.1	2859	2412.1	2531.5	2834.1	3552.9	1783.5	2061.1	3154.8	3144.9	2577
3238.4	2063.1	2903.1	2900.8	3480.6	2652.4	3490.5	2673.2	3022.2	2224.8	2686	2249.5	3183.1	2254.3	3131.3	2982.1	2796.5	2384.9	2514.5	3329.1	1742.7	2798.6	3073.9	2602.7	2187.9	2684.4	2925.8	2516.4	2913.6	2658.7	3531.8	2045.5	1597.3	3177	3309.1	2514.5
2916.3	2094	2890.4	3334.8	3327.1	2830.3	3774.7	2588.7	3295.2	2363.2	2728.1	2180.6	3405.6	2334.3	2949.2	2900.3	2502.9	2440.8	2664.9	3199	1782	3206	2874.1	2352.1	1836.6	2660.6	2814.8	2462.4	2582.4	3196.6	3464.2	1982.3	1851.5	3153.3	3049.8	2592.1
2461	1991.9	3086.2	3021.1	3210.5	2995.7	3666.5	2360.2	2791.2	2826.4	3047.5	1990.3	3169.4	2195.8	3367.8	3042	2755.6	2559.6	2405.7	2712.6	2327	2889.1	3004.4	2217.1	2265.4	2496.8	3303.8	2438.7	2432.6	3251	3249.1	1934.7	1803.1	3198.9	2883.9	2509
2662.1	1912.7	3183.9	2930	2759.2	2536.1	3845.1	2254.5	3098.4	3061.8	2557.3	1816.7	3049.5	2246.2	3337.8	3106.6	3084.1	2595.4	2259.1	3295.8	2101.3	2654.3	2940	2565.1	2424.5	2515.2	2850.8	2458.1	2629.7	3059	3052	2024.6	1927.3	3104.4	3256.2	2532.8
2411.1	2139.4	3244	2888.6	2427.3	2303.9	3780.7	2276.2	3162.8	2654.4	2951.8	2230.3	3083.5	2513.5	3357	2505.2	2582.2	2577.7	2473.4	3797.4	2062.9	2802	3029.7	2593.4	2161.9	2839.7	2849.8	2258.6	2480.8	3043.3	3265.6	1888.5	1896.3	3142.6	3440.8	2891
[truncated: 2,675 more rows]

## Sheet: Fig2j_S4c
embryo	cellcount_XL1	line	ant.to.eveS1ant.	eveS7pos.to.pos	tll	cellcount_XL2	cellcount_LG	ant.to.eveS1ant_LG	eveS7pos.to.pos_LG	tll.to.pos_LG
[truncated: 23 more rows]

[truncated: 27 more sheets: Fig3a_S5a_S5b, Fig3c, Fig3d, Fig3e_4e, Fig3g, Fig3i_j, Fig4a_S8b, Fig4c, Fig4d, Fig4i_S8c, Fig5b_S9, FigS1c, FigS2a, FigS2b, FigS2c, FigS3a, FigS3b, FigS3c, FigS3d, FigS3e …]
